# Supplementary material for: Distinct transcriptional profiles of Leptospira borgpetersenii serovar Hardjo strains JB197 and HB203 cultured at different temperatures
Source: PLoS Negl Trop Dis. 2021 Apr 7;15(4):e0009320. doi: 10.1371/journal.pntd.0009320 (PMC8055020; doi:10.1371/journal.pntd.0009320)
Supplement: S1 Table — (XLSX) [file pntd.0009320.s001.xlsx]

## Sheet: Sheet1
RNAseq Library	Total No. of reads sequenced	Un-mapped	Multi-mapped	Uniquely mapped
JB197_29A	24763635	5392041	1630070	17741522
JB197_29B	28288339	6897091	3216483	18174763
JB197_29C	27123496	4279694	1553865	21289935
JB197_29D	29900354	4255962	2540399	23103991
JB197_37A	27985358	4765435	872592	22347329
JB197_37B	32476682	3950670	1897565	26628445
JB197_37C	29266721	3913700	1795034	23557985
JB197_37D	28619488	3551602	840424	24227460
HB203_29A	18741094	3433140	462344	14845608
HB203_29B	22764985	2128857	1406578	19229548
HB203_29C	20665515	2642551	960526	17062436
HB203_29D	22862710	3647626	1125737	18089345
HB203_37A	21518730	4070740	656417	16791571
HB203_37B	24043545	3928451	1461487	18653605
HB203_37C	23290987	3913373	601695	18775917
HB203_37D	24427045	2344829	611010	21471204
