# Supplementary material for: Distinct transcriptional profiles of Leptospira borgpetersenii serovar Hardjo strains JB197 and HB203 cultured at different temperatures
Source: PLoS Negl Trop Dis. 2021 Apr 7;15(4):e0009320. doi: 10.1371/journal.pntd.0009320 (PMC8055020; doi:10.1371/journal.pntd.0009320)
Supplement: S2 Table — Genes that were considered significantly differentially expressed were required to have an adjusted p-value < 0.05, have a fold change (FC) greater than or equal to three, and a count minimum of at least ten normalized counts in three out of four replicates for a single condition (strain and temperature combination). Significantly DE genes are highlighted in yellow. The first sheet consists of all DE analyses sorted by adjusted p-value, and the second sheet consists of all DE genes sorted by total expression. (XLSX) [file pntd.0009320.s002.xlsx]

## Sheet: All genes;sorted by DE
JB197_Annotation	GeneID	baseMean	adj_pvalue	FoldChange	log2FoldChange	lfcSE	JB197_29A	JB197_29B	JB197_29C	JB197_29D	HB203_29A_JBC	HB203_29B_JBC	HB203_29C_JBC	HB203_29D_JBC	DE_Pvalue	FCmin	CountMin	DE_Gene
hypothetical protein	LBJ_RS01710	4300.86	0	-10.4004	-3.37857	0.089485	781.528	738.885	773.593	724.732	7166.38	8651.66	7592.27	7977.84	TRUE	TRUE	TRUE	TRUE
hypothetical protein	LBJ_RS19915	21308.4	0	71.8767	6.16745	0.128789	40621.2	37912.3	37543.2	52050.8	626.774	546.961	527.942	638.149	TRUE	TRUE	TRUE	TRUE
hypothetical protein	LBJ_RS14945	42514.3	0	189.79	7.56826	0.164317	77790.4	85938.7	67619.5	106985	344.669	512.11	409.081	515.428	TRUE	TRUE	TRUE	TRUE
hypothetical protein	LBJ_RS02895	42490.6	0	220.542	7.78491	0.143454	80309.7	78040.1	79860.6	100181	316.231	341.729	385.309	489.902	TRUE	TRUE	TRUE	TRUE
hypothetical protein	LBJ_RS03430	6108.95	2.36531e-281	-11.1549	-3.4796	0.0965879	991.65	1112.51	962.253	957.596	11352.5	11620.7	9857.56	12016.8	TRUE	TRUE	TRUE	TRUE
LigB	LBJ_RS03415	611100	8.91118e-278	-54.103	-5.75764	0.160868	19092.2	26709.7	18475.1	24445.2	965602	1.4364e+06	1.04221e+06	1.35587e+06	TRUE	TRUE	TRUE	TRUE
hypothetical protein	LBJ_RS15950	15521.2	9.0969e-277	99.916	6.64264	0.185955	32159.5	23366.2	24207.1	43206.7	266.18	294.294	316.963	352.454	TRUE	TRUE	TRUE	TRUE
heavy metal translocating P-type ATPase	LBJ_RS08135	3900.41	1.10046e-274	-11.7676	-3.55674	0.0999545	613.215	549.091	596.669	681.169	7950.13	7138.56	7052.44	6622.02	TRUE	TRUE	TRUE	TRUE
hypothetical protein	LBJ_RS03420	20096.1	2.42942e-271	-52.258	-5.70758	0.161398	592.846	917.937	607.501	900.568	37810	45562.3	33773.4	40603.9	TRUE	TRUE	TRUE	TRUE
	LBJ_RS11760	813.815	5.40744e-239	68.7409	6.1031	0.183888	1579.14	1592.36	1485.8	1759.95	21.6129	16.4572	24.7628	30.4348	TRUE	TRUE	TRUE	TRUE
response regulator	LBJ_RS12405	1727.3	2.81808e-235	-8.98518	-3.16755	0.0961971	370.931	318.711	337.601	355.633	2905.23	3159.79	2983.42	3387.1	TRUE	TRUE	TRUE	TRUE
hypothetical protein	LBJ_RS08130	1581.36	1.06251e-229	-11.5918	-3.53503	0.108659	236.924	297.225	224.766	248.706	2983.72	3121.06	2817.01	2721.46	TRUE	TRUE	TRUE	TRUE
EAL domain-containing response regulator	LBJ_RS05570	4474.65	2.13452e-227	-6.63291	-2.72964	0.0843332	1155.67	1169.8	1236.67	1127.89	7749.92	7944.97	7059.37	8352.87	TRUE	TRUE	TRUE	TRUE
	LBJ_RS10820	1565.42	4.43542e-223	-20.9248	-4.38714	0.136856	141.511	132.498	183.243	114.056	3023.53	2848.07	2819.98	3260.45	TRUE	TRUE	TRUE	TRUE
SpoIIE family protein phosphatase	LBJ_RS01700	3336.07	1.8023e-201	-5.49377	-2.4578	0.0806775	1065.62	976.427	1109.39	958.388	5692.15	5671.93	5440.88	5773.77	TRUE	TRUE	TRUE	TRUE
hypothetical protein	LBJ_RS03425	5739.69	1.89189e-201	-17.6652	-4.14284	0.136006	620.719	738.885	507.304	596.418	9590.43	12500.7	9653.52	11709.5	TRUE	TRUE	TRUE	TRUE
response regulator	LBJ_RS05565	4918.26	2.16016e-192	-9.00272	-3.17036	0.106506	1004.51	1011.04	972.182	947.299	7446.21	9422.24	8559.99	9982.61	TRUE	TRUE	TRUE	TRUE
cbb3-type cytochrome c oxidase subunit II	LBJ_RS08110	6012.74	3.25926e-189	-7.37618	-2.88287	0.0976697	1381.88	1530.29	1307.07	1523.92	11033.9	11621.7	10120	9583.03	TRUE	TRUE	TRUE	TRUE
cytochrome-c oxidase%2C cbb3-type subunit I	LBJ_RS08105	7154.97	3.25926e-189	-6.81111	-2.76789	0.0937731	1789.26	1874.07	1605.86	2057.76	12154.4	13162.9	12155.5	12440	TRUE	TRUE	TRUE	TRUE
hypothetical protein	LBJ_RS12400	5090.66	6.20857e-184	-9.47935	-3.24479	0.111503	1150.31	969.265	935.172	834.827	9473.27	9257.67	8342.08	9762.69	TRUE	TRUE	TRUE	TRUE
penicillin acylase family protein	LBJ_RS14935	7896.13	1.35107e-182	6.46052	2.69165	0.0928383	13996.7	13248.6	12241.2	15215.4	2099.86	2241.09	1982.01	2144.18	TRUE	TRUE	TRUE	TRUE
sulfite exporter TauE/SafE family protein	LBJ_RS08145	829.324	5.66867e-182	-11.0983	-3.47227	0.119974	126.502	127.723	128.18	163.164	1434.41	1617.65	1597.69	1439.27	TRUE	TRUE	TRUE	TRUE
RNA-binding protein	LBJ_RS08740	21692	1.18055e-175	-3.71297	-1.89257	0.0665608	8672.92	9382.29	9231.67	9532.4	34595.4	35026.8	34171.6	32922.6	TRUE	TRUE	TRUE	TRUE
	LBJ_RS14495	664.998	2.56805e-174	16.0588	4.00529	0.141411	1412.97	1147.12	1146.4	1301.35	83.039	90.0307	73.2978	65.7784	TRUE	TRUE	TRUE	TRUE
DUF1761 domain-containing protein	LBJ_RS10950	1301.7	1.71699e-168	-6.80843	-2.76732	0.0993815	329.121	327.067	352.044	324.743	2562.83	2148.15	2202.9	2166.76	TRUE	TRUE	TRUE	TRUE
hypothetical protein	LBJ_RS10710	69126.4	3.0882e-166	-20.8405	-4.38132	0.158415	6273.66	5841.85	4696.62	8505.89	118784	136451	128913	143545	TRUE	TRUE	TRUE	TRUE
hypothetical protein	LBJ_RS11060	1467.04	4.00018e-165	-20.3399	-4.34624	0.157683	145.799	164.727	139.012	103.759	2288.69	3266.27	2619.9	3008.13	TRUE	TRUE	TRUE	TRUE
hypothetical protein	LBJ_RS12655	7448.95	3.40261e-161	-3.29637	-1.72088	0.0631932	3454.16	3491.5	3535.78	3389.21	11794.9	11416.5	11514.7	10994.8	TRUE	TRUE	TRUE	TRUE
cytochrome c oxidase accessory protein CcoG	LBJ_RS08125	3143.42	3.43415e-158	-8.95401	-3.16253	0.117236	653.953	658.909	522.649	691.465	5071.06	6318.6	5924.25	5306.45	TRUE	TRUE	TRUE	TRUE
hypothetical protein	LBJ_RS01505	45014.6	6.04427e-157	-5.01089	-2.32507	0.086536	16686.5	15589.4	13946.3	13693.1	76878.2	74314	74049.6	74959.9	TRUE	TRUE	TRUE	TRUE
c-type cytochrome	LBJ_RS08120	4135.07	1.74577e-155	-5.65238	-2.49886	0.0934443	1183.55	1310.66	1150.91	1327.49	7360.89	7578.07	6732.5	6436.46	TRUE	TRUE	TRUE	TRUE
	LBJ_RS03005	9474.92	2.99559e-149	-5.11212	-2.35392	0.089848	3381.26	3024.77	2732.4	3263.27	16111.8	16338.1	14953.7	15994	TRUE	TRUE	TRUE	TRUE
hypothetical protein	LBJ_RS16975	1116.99	1.03084e-143	-6.17145	-2.62561	0.102135	333.409	290.063	313.229	308.902	1866.67	1726.07	2081.06	2016.55	TRUE	TRUE	TRUE	TRUE
methyl-accepting chemotaxis protein	LBJ_RS05970	4860.03	3.06691e-143	-5.96097	-2.57555	0.100357	1327.2	1501.64	1391.02	1367.09	7869.36	8738.78	7338.7	9346.42	TRUE	TRUE	TRUE	TRUE
ABC transporter permease	LBJ_RS03805	1034.88	4.39701e-139	-6.40247	-2.67863	0.105927	235.852	280.514	281.635	317.615	1722.21	1874.19	1809.66	1757.36	TRUE	TRUE	TRUE	TRUE
hypothetical protein	LBJ_RS08115	995.957	8.49836e-137	-6.14273	-2.61888	0.104431	266.942	287.676	293.37	267.715	1897.38	1756.08	1656.13	1542.36	TRUE	TRUE	TRUE	TRUE
cbb3-type cytochrome oxidase assembly protein CcoS	LBJ_RS08140	338.096	1.4497e-135	-10.6361	-3.4109	0.136636	60.035	63.2648	52.3552	57.8201	615.398	645.704	629.965	580.224	TRUE	TRUE	TRUE	TRUE
response regulator	LBJ_RS15055	1652.03	4.36598e-134	-4.88366	-2.28796	0.0921609	555.324	535.96	575.907	577.409	2752.8	2814.18	2449.53	2955.12	TRUE	TRUE	TRUE	TRUE
hypothetical protein	LBJ_RS11175	6330.38	1.54528e-132	40.9112	5.35442	0.216947	11925.5	9933.77	9914.09	17662.1	235.467	334.953	225.836	411.36	TRUE	TRUE	TRUE	TRUE
putative lipoprotein	LBJ_RS12580	5590.67	6.46087e-130	-4.57465	-2.19366	0.0897775	2176.27	1775	2036.44	2033.21	9132.01	9154.09	8606.55	9811.78	TRUE	TRUE	TRUE	TRUE
TetR/AcrR family transcriptional regulator	LBJ_RS12800	6247.98	6.00011e-128	-6.67403	-2.73856	0.112941	1700.28	1519.55	1910.96	1382.93	10917.9	10552	10209.2	11791	TRUE	TRUE	TRUE	TRUE
LIC_13355 family lipoprotein	LBJ_RS15535	2619.47	2.61599e-123	-3.4945	-1.80508	0.0758353	1172.83	1209.19	1095.85	1185.71	4242.95	4155.93	3877.85	4015.43	TRUE	TRUE	TRUE	TRUE
protein-glutamate O-methyltransferase CheR	LBJ_RS02690	11669.5	7.0794e-123	-4.03909	-2.01403	0.0847659	5107.27	4389.15	4581.98	4448.98	17763.5	19090.4	17915.4	20059.5	TRUE	TRUE	TRUE	TRUE
bile acid:sodium symporter family protein	LBJ_RS12430	675.764	1.03685e-122	5.97058	2.57787	0.108574	1202.84	1223.52	1167.16	1036.8	209.304	183.934	184.235	198.317	TRUE	TRUE	TRUE	TRUE
	LBJ_RS16085	306.278	1.93569e-119	60.8682	5.92762	0.253066	601.422	619.518	594.863	594.834	10.2377	11.6169	6.93358	10.7994	TRUE	TRUE	TRUE	TRUE
membrane protein	LBJ_RS03450	1142.95	2.9916e-118	-24.2667	-4.60091	0.197419	93.2687	60.8775	123.667	82.3739	2271.63	1612.81	2667.45	2231.56	TRUE	TRUE	TRUE	TRUE
sulfate ABC transporter substrate-binding protein	LBJ_RS09490	1786.19	3.2289e-118	-3.79141	-1.92274	0.0825171	777.239	728.142	782.62	695.426	2748.25	3000.05	2778.38	2779.38	TRUE	TRUE	TRUE	TRUE
DUF2339 domain-containing protein	LBJ_RS03565	2109.12	5.72511e-118	-3.16637	-1.66283	0.0714409	992.722	999.107	988.43	1067.69	3164.58	3159.79	3262.74	3237.87	TRUE	TRUE	TRUE	TRUE
CHAT domain-containing protein	LBJ_RS15290	30250.4	9.44706e-118	-4.68689	-2.22863	0.0958417	10374.3	10431.5	12091.3	9657.54	50061.1	49376.5	46003.3	54008	TRUE	TRUE	TRUE	TRUE
hypothetical protein	LBJ_RS13795	1623.41	2.02003e-115	7.42444	2.89228	0.125637	3068.22	3157.27	2875.02	2345.28	401.545	352.378	351.631	435.905	TRUE	TRUE	TRUE	TRUE
	LBJ_RS06350	602.041	1.85088e-113	248.347	7.95622	0.3486	1229.65	1295.14	1205.07	1066.9	6.82512	3.87229	3.96204	4.90883	TRUE	TRUE	TRUE	TRUE
hypothetical protein	LBJ_RS07510	1270.84	2.54634e-112	-18.8288	-4.23487	0.186496	137.223	107.431	176.924	91.0865	2934.8	2091.04	2468.35	2159.89	TRUE	TRUE	TRUE	TRUE
	LBJ_RS20375	1390.6	7.89033e-112	843.343	9.71998	0.429007	3027.48	2554.47	2163.71	3366.24	1.13752	3.87229	2.97153	4.90883	TRUE	TRUE	TRUE	TRUE
helix-turn-helix domain-containing protein	LBJ_RS18955	3144.26	1.33354e-111	-7.1835	-2.84469	0.125688	725.781	775.889	630.97	939.379	5438.48	5715.5	5006.04	5922.02	TRUE	TRUE	TRUE	TRUE
GAF domain-containing protein	LBJ_RS12020	12565.3	1.69174e-109	-3.10916	-1.63653	0.0730018	6324.05	5709.35	6230.27	6197.05	19262.8	18765.1	18028.3	20005.5	TRUE	TRUE	TRUE	TRUE
	LBJ_RS16215	1103.96	2.36746e-109	666.64	9.38076	0.41875	2595.44	2168.91	1975.96	2077.56	7.96264	1.93614	0.990511	2.9453	TRUE	TRUE	TRUE	TRUE
NAD(P)-binding protein	LBJ_RS01705	9735.15	9.70474e-108	-5.09664	-2.34955	0.105669	3253.68	3388.85	3114.23	3020.11	14161	18952.9	15301.4	16689.1	TRUE	TRUE	TRUE	TRUE
	LBJ_RS13430	1235.48	8.78778e-102	748.103	9.54709	0.441794	2272.75	2159.36	1934.43	3504.06	3.41256	2.90422	1.98102	4.90883	TRUE	TRUE	TRUE	TRUE
	LBJ_RS15770	228.741	1.18291e-100	26.6864	4.73803	0.22049	503.865	439.273	420.647	399.988	17.0628	11.6169	18.8197	18.6536	TRUE	TRUE	TRUE	TRUE
hypothetical protein	LBJ_RS10360	1655.74	2.86355e-100	-4.08557	-2.03054	0.0946781	693.619	699.494	604.793	609.883	2842.66	2621.54	2450.52	2723.42	TRUE	TRUE	TRUE	TRUE
MBL fold metallo-hydrolase	LBJ_RS15100	768.124	6.25291e-98	-6.71374	-2.74712	0.129618	168.313	188.601	213.934	223.36	1177.33	1509.22	1413.46	1250.77	TRUE	TRUE	TRUE	TRUE
ferredoxin	LBJ_RS10550	4831.98	1.18873e-97	8.05942	3.01068	0.142262	8744.75	9323.8	10037.8	6283.38	1005.57	1095.86	992.492	1172.23	TRUE	TRUE	TRUE	TRUE
hypothetical protein	LBJ_RS05375	307.806	7.66964e-97	-8.22445	-3.03992	0.14425	62.1791	59.6838	74.0194	69.701	491.409	576.971	605.202	523.282	TRUE	TRUE	TRUE	TRUE
chromosome segregation protein SMC	LBJ_RS08030	26873.9	4.54262e-95	-4.25348	-2.08865	0.100035	11025	10171.3	8698.18	11029.4	42275.9	47216.7	43301.2	41273.5	TRUE	TRUE	TRUE	TRUE
SET domain-containing protein	LBJ_RS03345	6540.17	9.00993e-95	-3.94355	-1.9795	0.0949596	2643.69	2953.15	2563.6	2426.86	11404.8	10400	9501.97	10427.3	TRUE	TRUE	TRUE	TRUE
PilZ domain-containing protein	LBJ_RS14360	2396.91	3.87311e-94	-3.16421	-1.66185	0.0799926	1154.6	1069.53	1208.68	1169.08	3831.17	3458.92	3734.23	3549.09	TRUE	TRUE	TRUE	TRUE
	LBJ_RS16165	241.351	1.51507e-93	26.476	4.72661	0.228243	563.901	438.079	468.489	389.692	21.6129	13.553	15.8482	19.6353	TRUE	TRUE	TRUE	TRUE
HAMP domain-containing histidine kinase	LBJ_RS15060	3724.81	8.42121e-93	-4.85711	-2.2801	0.110549	1341.14	1256.94	1402.76	1088.29	6149.43	6266.33	5442.86	6850.77	TRUE	TRUE	TRUE	TRUE
phosphomethylpyrimidine synthase ThiC	LBJ_RS02235	4187.16	6.4236e-92	7.34757	2.87727	0.140177	7444.34	8293.66	7710.66	6037.85	781.476	1148.13	981.596	1099.58	TRUE	TRUE	TRUE	TRUE
thiol peroxidase	LBJ_RS14715	3114.31	1.73199e-91	-6.94049	-2.79504	0.136497	693.619	879.739	952.323	613.844	5549.96	5677.74	5468.61	5078.68	TRUE	TRUE	TRUE	TRUE
hypothetical protein	LBJ_RS15910	1167.95	5.84108e-90	-3.26292	-1.70616	0.0840304	555.324	537.154	526.26	571.865	1893.97	1710.58	1820.56	1727.91	TRUE	TRUE	TRUE	TRUE
sigma-70 family RNA polymerase sigma factor	LBJ_RS02880	19167.1	4.17495e-89	7.83986	2.97083	0.147023	33941.2	29387.1	31197.4	41465.7	3898.28	4462.81	3611.4	5373.21	TRUE	TRUE	TRUE	TRUE
DUF736 family protein	LBJ_RS13800	9583.65	9.08194e-89	9.66786	3.2732	0.162301	18742.7	19237.3	18564.4	12939	1507.21	1809.33	1562.04	2307.15	TRUE	TRUE	TRUE	TRUE
response regulator	LBJ_RS07565	27690	9.32764e-88	-5.00393	-2.32306	0.115856	9595.96	9597.15	9866.25	7838.98	41332.9	48880.8	41622.3	52785.7	TRUE	TRUE	TRUE	TRUE
endonuclease	LBJ_RS07755	13067.1	5.69621e-87	-6.20418	-2.63324	0.131923	4054.51	3177.56	2940.02	4336.51	22263.5	21478.6	21604	24681.6	TRUE	TRUE	TRUE	TRUE
hypothetical protein	LBJ_RS06790	2499.28	1.05408e-86	11.1104	3.47384	0.174311	4708.46	5241.43	5229.2	3165.06	354.906	418.207	360.546	516.409	TRUE	TRUE	TRUE	TRUE
nicotinate-nucleotide--dimethylbenzimidazole phosphoribosyltransferase	LBJ_RS15545	2488.95	8.50351e-86	-3.33445	-1.73745	0.0876459	1101	1250.97	1093.14	1150.07	4186.07	3781.29	3620.32	3728.75	TRUE	TRUE	TRUE	TRUE
IS5 family transposase	LBJ_RS20225	514.501	5.11647e-83	7.59243	2.92456	0.149991	898.381	941.81	1028.15	769.879	93.2767	115.201	146.596	122.721	TRUE	TRUE	TRUE	TRUE
catalase	LBJ_RS08780	8132.33	9.95778e-83	-4.91522	-2.29726	0.118029	2612.6	2869.6	3260.47	2257.36	13466	14650.8	12857.8	13084	TRUE	TRUE	TRUE	TRUE
	LBJ_RS00475	722.452	3.03761e-82	8.0745	3.01337	0.155284	1498.73	1404.96	1298.05	941.755	150.153	171.349	163.434	151.192	TRUE	TRUE	TRUE	TRUE
hypothetical protein	LBJ_RS02875	13992.2	4.49284e-82	6.80511	2.76662	0.142721	25494.5	20672.1	21977.5	29451.8	3442.14	3771.61	2915.07	4212.76	TRUE	TRUE	TRUE	TRUE
PAS domain S-box protein	LBJ_RS05555	3321.26	1.74221e-81	-3.55381	-1.82937	0.0947157	1376.52	1533.87	1635.65	1290.26	5196.19	5251.79	4983.26	5302.52	TRUE	TRUE	TRUE	TRUE
crotonase/enoyl-CoA hydratase family protein	LBJ_RS09010	1411.79	1.96461e-81	-3.90062	-1.9637	0.101707	603.567	594.45	489.25	617.804	2405.86	2142.34	2284.12	2156.94	TRUE	TRUE	TRUE	TRUE
SDR family NAD(P)-dependent oxidoreductase	LBJ_RS03800	1027.96	2.11462e-80	-3.35683	-1.7471	0.0910719	425.606	490.601	474.808	495.827	1493.56	1651.53	1558.07	1633.66	TRUE	TRUE	TRUE	TRUE
	LBJ_RS16485	223.522	2.93468e-80	12.153	3.60324	0.188001	455.623	335.423	445.922	415.038	34.1256	30.9783	42.592	28.4712	TRUE	TRUE	TRUE	TRUE
type I glutamate--ammonia ligase	LBJ_RS05790	17579.7	3.59701e-76	-5.07498	-2.3434	0.125531	6021.73	5638.92	5062.21	6426.75	29313.9	35253.3	28518.8	24401.8	TRUE	TRUE	TRUE	TRUE
tRNA-Gly	LBJ_RS16395	3018.71	4.80898e-76	10.1363	3.34145	0.179149	5227.34	7077.3	4247.99	5427.17	732.563	504.365	477.426	455.54	TRUE	TRUE	TRUE	TRUE
EAL domain-containing protein	LBJ_RS12990	6588.5	1.32748e-75	-3.41632	-1.77244	0.0953085	3024.26	2996.13	3183.74	2731.8	10360.5	10398.1	8914.6	11098.9	TRUE	TRUE	TRUE	TRUE
alginate export family protein	LBJ_RS01235	2377.62	1.50316e-75	-7.05183	-2.818	0.15159	638.944	565.802	602.085	556.024	3205.53	4528.64	3632.2	5291.72	TRUE	TRUE	TRUE	TRUE
DUF2505 family protein	LBJ_RS17825	2586.49	2.70452e-75	-3.40799	-1.76892	0.095321	1226.43	1070.73	1123.83	1270.46	4403.34	3810.33	4048.22	3738.57	TRUE	TRUE	TRUE	TRUE
hypothetical protein	LBJ_RS12665	6656.68	1.28539e-74	-3.42596	-1.77651	0.0961678	2554.71	3231.28	3227.97	3017.73	10379.9	10807.6	9829.83	10204.5	TRUE	TRUE	TRUE	TRUE
IS110 family transposase	LBJ_RS00275	555.673	3.24956e-74	4.2232	2.07834	0.112817	951.984	849.897	918.924	872.054	246.842	207.167	212.96	185.554	TRUE	TRUE	TRUE	TRUE
PAS domain S-box protein	LBJ_RS09930	866.304	4.99144e-74	-3.69155	-1.88423	0.102412	341.985	385.557	397.177	352.465	1509.49	1253.65	1342.14	1347.97	TRUE	TRUE	TRUE	TRUE
hypothetical protein	LBJ_RS15540	679.389	2.81637e-73	-4.74444	-2.24624	0.122719	246.572	204.119	259.971	233.657	1285.4	1002.92	1153.95	1048.53	TRUE	TRUE	TRUE	TRUE
DUF167 domain-containing protein	LBJ_RS06835	838.221	3.1378e-73	-4.61838	-2.20739	0.120639	277.662	344.972	273.511	299.397	1195.53	1462.76	1323.32	1528.61	TRUE	TRUE	TRUE	TRUE
acetyl-CoA C-acetyltransferase	LBJ_RS03200	5374.4	4.6218e-73	-4.04142	-2.01486	0.110248	2118.38	2124.74	1875.76	2408.64	7840.93	9798.82	8831.39	7996.49	TRUE	TRUE	TRUE	TRUE
type II toxin-antitoxin system HicB family antitoxin	LBJ_RS15935	1094.91	9.88597e-73	4.08739	2.03118	0.111397	1962.93	1739.19	1784.59	1550.85	458.421	457.898	375.404	430.014	TRUE	TRUE	TRUE	TRUE
hypothetical protein	LBJ_RS07265	1147.8	6.29177e-72	-8.26034	-3.0462	0.168005	214.411	223.217	231.988	319.199	2589	1769.64	2128.61	1706.31	TRUE	TRUE	TRUE	TRUE
fatty acid desaturase	LBJ_RS15105	548.351	6.44769e-72	-5.92455	-2.5667	0.141574	169.385	134.885	185.951	142.57	943.004	803.5	1089.56	917.952	TRUE	TRUE	TRUE	TRUE
	LBJ_RS14250	191.807	6.69141e-71	16.9836	4.08607	0.227003	404.164	278.126	352.946	413.453	23.8879	15.4891	27.7343	18.6536	TRUE	TRUE	TRUE	TRUE
type I restriction-modification system subunit M	LBJ_RS01675	1142.9	8.56767e-71	3.01164	1.59055	0.0884332	1724.94	1674.73	1697.93	1767.08	528.947	553.737	561.62	634.221	TRUE	TRUE	TRUE	TRUE
type I-E CRISPR-associated protein Cas5/CasD	LBJ_RS13515	1555.89	1.11244e-70	-3.245	-1.69822	0.0944985	726.853	793.794	660.759	752.454	2358.08	2463.74	2172.19	2519.21	TRUE	TRUE	TRUE	TRUE
hypothetical protein	LBJ_RS03455	1620.62	1.29393e-70	-4.41738	-2.14319	0.119319	676.466	488.213	610.209	616.22	2839.25	2311.76	2622.87	2800	TRUE	TRUE	TRUE	TRUE
DUF1577 domain-containing protein	LBJ_RS00245	5306.7	1.91324e-70	-4.04488	-2.0161	0.112382	2253.46	2109.22	2189.89	1864.5	7856.85	8838.5	7478.36	9862.83	TRUE	TRUE	TRUE	TRUE
alginate export family protein	LBJ_RS09485	2832.78	2.37318e-70	-4.63437	-2.21237	0.123409	1054.9	1136.38	1070.57	764.334	4522.78	4880.05	4641.53	4591.72	TRUE	TRUE	TRUE	TRUE
LipL32	LBJ_RS09045	187339	2.5399e-70	-6.03777	-2.59401	0.144732	51056.6	52300.9	44548	65046	378285	343890	305947	257642	TRUE	TRUE	TRUE	TRUE
ammonium transporter	LBJ_RS02060	5129.97	5.87122e-70	-12.2754	-3.6177	0.202381	934.831	735.304	660.759	761.166	6301.86	13867.6	9491.08	8287.09	TRUE	TRUE	TRUE	TRUE
chemotaxis protein	LBJ_RS05145	41651.4	4.88784e-69	-3.06999	-1.61823	0.0911369	20783.9	21193.7	18526.5	21367.3	58187.6	68864.8	58815.5	65472.1	TRUE	TRUE	TRUE	TRUE
hypothetical protein	LBJ_RS02015	7092.23	1.08021e-68	-4.58375	-2.19653	0.12402	2641.54	2752.62	2573.53	2196.37	9913.49	12135.7	10673.7	13850.8	TRUE	TRUE	TRUE	TRUE
MMPL family transporter	LBJ_RS12280	766.348	1.87845e-67	3.20537	1.68049	0.0957625	1214.64	1111.31	1114.8	1231.65	366.281	337.857	361.536	392.707	TRUE	TRUE	TRUE	TRUE
GGDEF domain-containing protein	LBJ_RS11005	3705.1	2.44263e-67	-3.17514	-1.66682	0.095067	1689.56	1673.53	1874.86	1858.96	5506.73	5581.9	5112.03	6343.2	TRUE	TRUE	TRUE	TRUE
acyl-CoA thioesterase	LBJ_RS10190	2324.91	4.31197e-66	3.65892	1.87142	0.107753	3530.27	3816.18	3900.46	3362.28	839.49	1086.18	976.644	1087.8	TRUE	TRUE	TRUE	TRUE
N-acetylmuramoyl-L-alanine amidase	LBJ_RS13805	2607.1	1.30458e-65	-5.53925	-2.46969	0.142728	819.049	756.79	640.9	971.061	5199.6	4244.03	4464.23	3761.15	TRUE	TRUE	TRUE	TRUE
sphingomyelin phosphodiesterase	LBJ_RS18430	6741.03	2.64724e-65	6.92937	2.79272	0.161782	14379.5	13089.8	10280.6	9378.74	1415.08	1923.56	1473.88	1987.1	TRUE	TRUE	TRUE	TRUE
transcriptional regulator	LBJ_RS09915	4172.6	4.30777e-65	-3.51919	-1.81524	0.105331	2039.05	1937.34	1723.21	1690.25	5712.63	6973.99	6272.91	7031.41	TRUE	TRUE	TRUE	TRUE
universal stress protein	LBJ_RS18695	1302.99	4.91978e-65	-5.46287	-2.44966	0.142211	402.02	477.47	393.567	342.96	1772.26	2521.83	2076.11	2437.73	TRUE	TRUE	TRUE	TRUE
membrane protein	LBJ_RS13280	238.629	5.16324e-65	-17.1414	-4.09941	0.238031	27.8734	13.1304	41.5231	21.3855	489.134	377.548	540.819	397.616	TRUE	TRUE	TRUE	TRUE
tyrosine-type recombinase/integrase	LBJ_RS17175	3405.35	2.79384e-64	-3.99559	-1.99841	0.116704	1317.55	1256.94	1566.14	1310.85	6421.3	4887.79	5437.9	5044.32	TRUE	TRUE	TRUE	TRUE
hypothetical protein	LBJ_RS15295	50098.7	3.01173e-64	-4.04535	-2.01626	0.11778	20196.4	19812.6	22947.8	16481.9	75949.9	78944.3	74694.4	91761.8	TRUE	TRUE	TRUE	TRUE
efflux RND transporter permease subunit	LBJ_RS03290	703.291	6.82745e-64	5.37234	2.42555	0.142088	1375.45	1156.67	1026.34	1185.71	200.204	214.912	191.169	275.877	TRUE	TRUE	TRUE	TRUE
hypothetical protein	LBJ_RS16400	162.635	7.9339e-64	9.78645	3.29079	0.192878	311.968	292.451	323.158	253.458	23.8879	28.0741	38.6299	29.453	TRUE	TRUE	TRUE	TRUE
adenylate/guanylate cyclase domain-containing protein	LBJ_RS13365	164.28	1.08459e-63	67.1444	6.0692	0.356116	349.49	319.905	296.98	328.703	3.41256	1.93614	7.92409	5.8906	TRUE	TRUE	TRUE	TRUE
response regulator	LBJ_RS01580	17702.8	3.42812e-63	-3.36784	-1.75182	0.103201	7897.82	8852.3	8103.32	7572.85	25669.3	29447.8	23798	30280.6	TRUE	TRUE	TRUE	TRUE
PAS domain S-box protein	LBJ_RS06745	2785.34	3.50723e-63	-4.73157	-2.24232	0.13211	927.327	925.099	1045.3	988.486	5656.89	4601.25	4509.8	3628.61	TRUE	TRUE	TRUE	TRUE
hypothetical protein	LBJ_RS05365	318.515	1.1202e-62	-3.81901	-1.9332	0.114364	125.43	134.885	135.401	133.065	470.933	522.759	521.999	503.646	TRUE	TRUE	TRUE	TRUE
hypothetical protein	LBJ_RS05625	796.393	3.01713e-62	-3.22707	-1.69022	0.10034	366.643	373.62	393.567	373.059	1212.6	1335.94	1081.64	1234.08	TRUE	TRUE	TRUE	TRUE
3-isopropylmalate dehydrogenase	LBJ_RS10230	7728.02	3.95614e-62	-3.06328	-1.61508	0.0959731	3724.32	4079.98	3579.11	3833.55	11251.2	12721.4	10221.1	12413.5	TRUE	TRUE	TRUE	TRUE
hypothetical protein	LBJ_RS01595	7446.47	4.10103e-62	4.21242	2.07465	0.123301	12804.6	12441.7	12818	10078.9	2968.93	2871.3	2345.53	3242.78	TRUE	TRUE	TRUE	TRUE
LemA domain protein	LBJ_RS19620	1616.47	6.32847e-62	6.56885	2.71564	0.161648	2825.93	2845.72	3329.97	2222.51	361.731	391.101	392.242	562.552	TRUE	TRUE	TRUE	TRUE
NADH-quinone oxidoreductase subunit M	LBJ_RS02840	2763.02	1.9895e-61	-3.32476	-1.73325	0.103597	1361.51	1211.58	1097.65	1439.17	4095.07	4508.31	4307.73	4083.17	TRUE	TRUE	TRUE	TRUE
	LBJ_RS19870	484.187	3.2551e-61	5.91077	2.56335	0.153485	868.364	917.937	897.26	629.685	149.015	151.987	117.871	141.374	TRUE	TRUE	TRUE	TRUE
	Riboswitch4	971.386	6.90216e-61	3.88016	1.95612	0.117445	1541.61	1685.47	1658.22	1293.43	433.395	396.909	356.584	405.47	TRUE	TRUE	TRUE	TRUE
hypothetical protein	LBJ_RS10855	10421.7	1.54854e-60	3.93358	1.97584	0.118978	16170.9	17535.1	18252.1	14516.8	4236.12	4120.11	3582.68	4959.89	TRUE	TRUE	TRUE	TRUE
Cys-rich protein	LBJ_RS05775	6532.71	1.85674e-59	3.10754	1.63577	0.0994013	9393.34	9943.32	9586.42	10612.8	3719.69	2947.78	2993.32	3065.08	TRUE	TRUE	TRUE	TRUE
hypothetical protein	LBJ_RS13665	33706.4	6.9164e-59	-3.1485	-1.65466	0.101042	16758.4	17208	15888.9	15147.3	43283.8	55040.7	50774.6	55549.4	TRUE	TRUE	TRUE	TRUE
hypothetical protein	LBJ_RS00615	3283.97	7.7726e-59	-4.66272	-2.22117	0.135698	1221.07	1320.21	1024.54	1076.4	4867.45	6371.85	4469.19	5921.04	TRUE	TRUE	TRUE	TRUE
carboxylate--amine ligase	LBJ_RS03940	1057.96	2.52572e-58	3.73486	1.90106	0.116663	1467.64	1704.57	1978.67	1524.71	470.933	438.537	434.834	443.759	TRUE	TRUE	TRUE	TRUE
tRNA-Leu	LBJ_RS12735	1348.88	2.9303e-58	3.50834	1.81079	0.111188	2070.14	2208.3	2239.54	1879.55	630.186	587.62	508.132	667.602	TRUE	TRUE	TRUE	TRUE
prephenate dehydrogenase	LBJ_RS05175	1076.38	9.27972e-58	-3.19301	-1.67492	0.103296	509.226	507.312	451.338	584.538	1570.92	1713.49	1562.04	1712.2	TRUE	TRUE	TRUE	TRUE
MAPEG family protein	LBJ_RS02545	502.922	9.70353e-58	-4.07039	-2.02517	0.124921	235.852	180.245	194.075	183.757	899.778	727.022	824.105	778.541	TRUE	TRUE	TRUE	TRUE
response regulator	LBJ_RS05560	2142.38	1.65989e-57	-7.27338	-2.86263	0.176944	504.938	532.379	471.197	563.152	2408.13	4480.24	3663.9	4515.15	TRUE	TRUE	TRUE	TRUE
transcriptional repressor LexA	LBJ_RS10860	49988.1	1.90023e-57	5.54572	2.47137	0.152842	83749.9	99363.9	86068.3	69629.7	13156.6	15787.3	12670.6	19478.3	TRUE	TRUE	TRUE	TRUE
	LBJ_RS20820	16582.3	3.11129e-57	62.3691	5.96276	0.369471	31394	23441.4	19968.1	55761.6	473.208	549.865	458.607	611.641	TRUE	TRUE	TRUE	TRUE
nitrogen regulatory protein P-II	LBJ_RS02065	2824.18	3.84555e-57	-5.71799	-2.51551	0.155999	858.715	939.423	849.418	717.603	4389.69	6397.02	4595.97	3845.58	TRUE	TRUE	TRUE	TRUE
flagellar biosynthesis protein FlhA	LBJ_RS08920	3246.46	4.28239e-57	-3.133	-1.64754	0.102217	1605.94	1529.1	1356.72	1790.84	4864.04	5233.4	4981.28	4610.38	TRUE	TRUE	TRUE	TRUE
hypothetical protein	LBJ_RS05370	143.178	1.20302e-55	-8.33979	-3.06001	0.192335	28.9455	33.4229	28.8856	31.6823	211.579	246.858	281.305	282.749	TRUE	TRUE	TRUE	TRUE
protein-glutamate O-methyltransferase CheR	LBJ_RS06900	7979.57	1.82726e-55	-6.22645	-2.63841	0.166117	2249.17	2143.84	2195.31	2245.48	8976.17	15263.6	13494.7	17268.3	TRUE	TRUE	TRUE	TRUE
HD domain-containing protein	LBJ_RS13910	892.353	8.229e-55	3.55135	1.82837	0.115809	1446.2	1284.4	1306.17	1531.84	443.633	336.889	374.413	415.287	TRUE	TRUE	TRUE	TRUE
IS110 family transposase	LBJ_RS19535	1022.13	8.96892e-55	4.98061	2.31632	0.14677	1685.27	1674.73	2114.97	1335.41	312.818	323.336	338.755	391.725	TRUE	TRUE	TRUE	TRUE
hypothetical protein	LBJ_RS19875	1184.49	1.41645e-54	3.66332	1.87315	0.11891	1869.66	1982.7	2089.69	1502.53	511.884	533.408	483.369	502.665	TRUE	TRUE	TRUE	TRUE
lipoprotein	LBJ_RS19300	571.595	7.89853e-54	-6.3675	-2.67073	0.170727	157.592	127.723	176.924	156.827	1268.33	850.935	1055.88	778.541	TRUE	TRUE	TRUE	TRUE
DUF1318 domain-containing protein	LBJ_RS12660	1287.23	2.10667e-53	-3.20592	-1.68074	0.107878	553.18	687.557	589.447	619.388	1978.15	2208.17	1771.03	1890.88	TRUE	TRUE	TRUE	TRUE
DUF218 domain-containing protein	LBJ_RS00940	491.933	2.89852e-53	3.69403	1.8852	0.121163	766.519	747.241	882.817	700.178	217.266	192.646	196.121	232.679	TRUE	TRUE	TRUE	TRUE
	LBJ_RS18880	208.061	5.25698e-53	5.67711	2.50516	0.161416	296.959	404.656	372.805	340.584	68.2512	61.9566	54.4781	64.7966	TRUE	TRUE	TRUE	TRUE
hybrid sensor histidine kinase/response regulator	LBJ_RS06915	6326.2	5.60109e-53	-4.54969	-2.18577	0.140877	2344.58	2324.09	2114.07	2337.36	7584.98	11541.4	10067.6	12295.6	TRUE	TRUE	TRUE	TRUE
IS5 family transposase	LBJ_RS20590	411.673	8.16424e-53	3.41209	1.77066	0.114304	701.123	583.707	654.44	607.507	187.691	173.285	199.093	186.536	TRUE	TRUE	TRUE	TRUE
IS110 family transposase	LBJ_RS20220	1334.23	1.63075e-52	-4.46257	-2.15787	0.139707	575.693	463.146	534.384	382.563	2002.04	2126.85	2044.41	2544.74	TRUE	TRUE	TRUE	TRUE
N-acyl homoserine lactonase family protein	LBJ_RS00600	740.212	1.81119e-52	-3.0827	-1.62419	0.105205	321.616	367.652	405.301	354.841	1181.88	1092.95	1030.13	1167.32	TRUE	TRUE	TRUE	TRUE
hypothetical protein	LBJ_RS15530	1823.21	5.64737e-52	-3.02336	-1.59615	0.103888	804.041	928.68	959.544	931.458	3051.97	2407.59	2735.79	2766.62	TRUE	TRUE	TRUE	TRUE
transfer-messenger RNA	LBJ_RS18170	1.22423e+06	8.3367e-52	4.97308	2.31414	0.150871	1.85956e+06	2.62765e+06	1.88465e+06	1.78231e+06	408262	503473	374763	353160	TRUE	TRUE	TRUE	TRUE
carbon-nitrogen family hydrolase	LBJ_RS00885	12383	1.02088e-51	6.32049	2.66004	0.173575	21428.2	25255.8	24197.1	14650.7	3361.37	3438.59	2661.5	4070.41	TRUE	TRUE	TRUE	TRUE
	LBJ_RS00270	397.822	1.25849e-51	4.42655	2.14618	0.140173	673.25	577.739	714.017	630.477	153.565	117.137	140.653	175.736	TRUE	TRUE	TRUE	TRUE
hypothetical protein	LBJ_RS08330	562.482	1.98452e-51	-4.64265	-2.21495	0.144948	221.915	189.794	194.075	191.678	1161.41	889.658	889.479	761.851	TRUE	TRUE	TRUE	TRUE
response regulator	LBJ_RS06910	29871.2	1.05552e-50	-6.1102	-2.61122	0.172119	8201.21	9106.55	7765.72	8536.78	33459	61989.5	47639.6	62271.5	TRUE	TRUE	TRUE	TRUE
DDE-type integrase/transposase/recombinase	LBJ_RS04445	210.661	3.73449e-50	-5.08167	-2.3453	0.155447	57.8909	62.0711	87.5596	68.1169	340.119	353.346	387.29	328.892	TRUE	TRUE	TRUE	TRUE
tetratricopeptide repeat protein	LBJ_RS01780	1587.95	4.17607e-50	4.76505	2.25249	0.149372	2448.57	2951.96	3155.75	1944.5	525.534	568.258	512.094	596.914	TRUE	TRUE	TRUE	TRUE
	LBJ_RS13650	169.444	5.40277e-50	110.099	6.78266	0.450305	365.57	340.198	387.248	250.29	3.41256	2.90422	3.96204	1.96353	TRUE	TRUE	TRUE	TRUE
CARDB domain protein	LBJ_RS04850	604.608	1.65078e-49	3.55502	1.82986	0.122094	985.218	841.541	854.834	1092.25	283.243	272.028	242.675	265.077	TRUE	TRUE	TRUE	TRUE
DNA repair exonuclease	LBJ_RS03685	4933.3	1.93968e-49	3.95413	1.98336	0.132434	7835.64	9209.21	7711.56	6745.15	1800.69	2012.62	1737.36	2414.16	TRUE	TRUE	TRUE	TRUE
flagellar type III secretion system protein FlhB	LBJ_RS08925	2765.32	2.14664e-49	-3.148	-1.65444	0.110523	1359.36	1309.46	1113	1550.05	4404.48	4345.67	4096.75	3943.76	TRUE	TRUE	TRUE	TRUE
	Riboswitch2	1757.86	1.3653e-48	-4.48508	-2.16513	0.14585	599.278	606.387	545.216	811.066	2327.37	3204.32	2907.15	3062.13	TRUE	TRUE	TRUE	TRUE
caspase	LBJ_RS16025	15591.3	3.68225e-48	-3.29319	-1.71949	0.116358	7908.54	7134.6	5941.41	8068.68	21473	26229.9	23386	24588.4	TRUE	TRUE	TRUE	TRUE
	LBJ_RS20715	330.889	1.19867e-47	4.46516	2.15871	0.14688	482.424	589.676	586.739	504.54	106.927	99.7114	137.681	139.411	TRUE	TRUE	TRUE	TRUE
Rpn family recombination-promoting nuclease/putative transposase	LBJ_RS13355	3851.48	4.16947e-47	3.32305	1.73251	0.11857	6380.87	6211.89	6269.99	4823.62	1581.15	1873.22	1698.73	1972.37	TRUE	TRUE	TRUE	TRUE
	LBJ_RS18745	308.84	8.15074e-47	4.16281	2.05756	0.141261	482.424	441.66	563.27	505.332	97.8267	133.594	132.728	113.885	TRUE	TRUE	TRUE	TRUE
	LBJ_RS04960	15598.5	9.7037e-47	-3.16126	-1.6605	0.114097	7157.03	9091.03	6944.29	6799.8	22430.8	26377.1	22702.5	23285.5	TRUE	TRUE	TRUE	TRUE
plastocyanin	LBJ_RS06110	8607.31	3.12474e-46	3.01417	1.59176	0.109983	12254.7	14744.3	13041.9	11666.2	3687.84	4669.98	4559.32	4234.36	TRUE	TRUE	TRUE	TRUE
cell envelope integrity protein CreD	LBJ_RS10735	3362.91	6.90544e-46	-5.18525	-2.37441	0.164689	1028.1	1088.63	1080.5	1151.65	6750.04	5549.96	6540.34	3714.02	TRUE	TRUE	TRUE	TRUE
tRNA (adenosine(37)-N6)-threonylcarbamoyltransferase complex transferase subunit TsaD	LBJ_RS10845	9295.92	7.55321e-46	3.61512	1.85404	0.128655	13670.8	16588.5	14247.8	13748.5	3166.86	4373.75	3920.44	4650.63	TRUE	TRUE	TRUE	TRUE
hypothetical protein	LBJ_RS12380	512.832	7.76613e-46	-4.60542	-2.20333	0.152916	153.304	156.372	215.74	203.558	978.267	707.66	900.374	787.377	TRUE	TRUE	TRUE	TRUE
YceI family protein	LBJ_RS05630	386.981	1.17477e-45	-3.48454	-1.80097	0.125243	160.808	164.727	159.774	202.766	656.349	562.45	562.61	626.367	TRUE	TRUE	TRUE	TRUE
hypothetical protein	LBJ_RS02855	399.79	1.78232e-45	3.03636	1.60234	0.111657	589.63	543.122	620.138	651.862	202.479	194.582	208.007	188.499	TRUE	TRUE	TRUE	TRUE
3-phosphoshikimate 1-carboxyvinyltransferase	LBJ_RS05180	3524.38	3.21948e-45	-3.70864	-1.89089	0.132148	1402.25	1625.79	1323.32	1637.18	4462.49	6516.09	5277.44	5950.49	TRUE	TRUE	TRUE	TRUE
hypothetical protein	LBJ_RS15775	212.47	2.48866e-44	3.95189	1.98254	0.139968	316.256	353.328	364.681	321.575	97.8267	78.4138	88.1555	79.5231	TRUE	TRUE	TRUE	TRUE
	LBJ_RS04610	162128	4.55072e-44	98.2471	6.61834	0.468673	239527	545361	156093	342975	1520.86	4384.4	3224.11	3938.85	TRUE	TRUE	TRUE	TRUE
type II toxin-antitoxin system HicA family toxin	LBJ_RS15930	1370.39	8.21955e-44	3.05397	1.61068	0.1144	2267.39	1936.14	2220.58	1833.61	772.376	610.853	632.936	689.2	TRUE	TRUE	TRUE	TRUE
adenosylcobinamide-GDP ribazoletransferase	LBJ_RS15550	395.597	1.01447e-43	-3.21895	-1.68659	0.119921	203.69	180.245	164.287	201.974	538.047	640.864	625.012	610.659	TRUE	TRUE	TRUE	TRUE
RNase P RNA component class A	LBJ_RS18060	498555	1.67481e-43	5.68341	2.50676	0.1787	720057	1.15085e+06	795862	724896	151222	193892	124518	127134	TRUE	TRUE	TRUE	TRUE
	LBJ_RS14865	180.439	2.86e-43	7.24552	2.85709	0.204232	326.977	273.352	354.752	312.07	61.4261	26.1379	49.5255	39.2707	TRUE	TRUE	TRUE	TRUE
tRNA-Asp	LBJ_RS09885	1022.05	3.30568e-43	9.35009	3.22498	0.230706	2241.67	1883.62	1010.09	2250.23	263.905	190.71	159.472	176.718	TRUE	TRUE	TRUE	TRUE
hypothetical protein	LBJ_RS16590	153.549	3.39702e-43	5.21553	2.38281	0.170487	273.374	223.217	293.37	240.785	47.7758	54.212	48.535	47.1248	TRUE	TRUE	TRUE	TRUE
lipoprotein LipL71	LBJ_RS04660	41363.7	3.84378e-43	-3.02291	-1.59594	0.114264	20979	20171.9	17038	24065.8	65412	64628.5	62417	56197.3	TRUE	TRUE	TRUE	TRUE
IS3 family transposase	LBJ_RS17015	1402.95	7.60005e-43	3.08036	1.6231	0.11662	2222.37	2155.78	2382.16	1713.22	696.162	712.501	699.301	642.076	TRUE	TRUE	TRUE	TRUE
flagellin	LBJ_RS06930	26422.9	7.89593e-43	-4.04659	-2.01671	0.144933	10297.1	9649.67	8250.46	13686.7	42371.5	46198.3	42713.8	38215.3	TRUE	TRUE	TRUE	TRUE
methylamine utilization protein	LBJ_RS13100	390.353	1.54645e-42	4.35285	2.12196	0.15303	627.152	627.873	720.335	565.528	103.514	148.115	160.463	169.846	TRUE	TRUE	TRUE	TRUE
hypothetical protein	LBJ_RS18375	965.571	2.74251e-42	4.25283	2.08842	0.15107	1564.13	1778.58	1629.33	1283.92	278.692	424.015	347.669	418.233	TRUE	TRUE	TRUE	TRUE
	LBJ_RS09495	93.5127	6.68342e-42	15.3046	3.9359	0.286059	199.402	155.178	209.421	137.818	15.9253	11.6169	9.90511	8.8359	TRUE	TRUE	TRUE	TRUE
hypothetical protein	LBJ_RS11500	952.188	1.10808e-41	-3.46248	-1.79181	0.130578	464.199	415.399	397.177	430.087	1751.78	1390.15	1570.95	1197.76	TRUE	TRUE	TRUE	TRUE
hybrid sensor histidine kinase/response regulator	LBJ_RS07570	8328.27	1.60869e-41	-3.44017	-1.78248	0.130158	3842.24	3782.76	3840.89	3540.49	10336.6	14323.6	11478	15481.5	TRUE	TRUE	TRUE	TRUE
type I-E CRISPR-associated endonuclease Cas1	LBJ_RS13535	282.963	1.70394e-41	-4.88209	-2.2875	0.167089	79.332	119.368	100.197	87.1262	515.297	482.1	515.066	365.217	TRUE	TRUE	TRUE	TRUE
hypothetical protein	LBJ_RS19880	778.326	2.98032e-41	3.02792	1.59833	0.1171	1085.99	1169.8	1352.21	1073.24	366.281	425.952	347.669	405.47	TRUE	TRUE	TRUE	TRUE
helix-turn-helix transcriptional regulator	LBJ_RS03445	2298.56	1.47752e-40	-3.49299	-1.80446	0.133367	1038.82	1049.24	1111.19	895.024	2712.99	3879.06	3802.57	3899.58	TRUE	TRUE	TRUE	TRUE
hypothetical protein	LBJ_RS10175	1623.42	2.07691e-40	3.72096	1.89568	0.140372	2116.24	2776.49	3126.87	2216.97	688.2	727.99	601.24	733.38	TRUE	TRUE	TRUE	TRUE
glutamyl-tRNA reductase	LBJ_RS16660	7795.34	2.31281e-40	3.50535	1.80956	0.134077	14239	12644.6	10990.1	10649.2	2755.07	3536.37	3618.34	3930.01	TRUE	TRUE	TRUE	TRUE
Rrf2 family transcriptional regulator	LBJ_RS09450	3970.19	2.36309e-40	4.39462	2.13574	0.158267	6907.25	7172.8	7365.84	4428.39	1547.03	1486.96	1250.02	1603.23	TRUE	TRUE	TRUE	TRUE
hypothetical protein	LBJ_RS08965	4313.87	2.53491e-40	4.38405	2.13226	0.15808	6746.44	8194.58	8237.82	4923.42	1444.65	1745.43	1488.74	1729.87	TRUE	TRUE	TRUE	TRUE
hypothetical protein	LBJ_RS16810	5768.39	2.72858e-40	3.2892	1.71774	0.127402	10340	7695.63	8771.3	8579.56	3272.65	2448.25	2488.16	2551.61	TRUE	TRUE	TRUE	TRUE
hypothetical protein	LBJ_RS06150	3661.32	3.70671e-40	3.76784	1.91374	0.142181	6449.48	5895.56	5961.27	4842.63	1230.8	1581.83	1424.35	1904.63	TRUE	TRUE	TRUE	TRUE
hypothetical protein	LBJ_RS09785	278.725	1.04905e-39	-3.70113	-1.88797	0.141086	121.142	107.431	102.905	140.986	497.096	417.239	407.1	435.905	TRUE	TRUE	TRUE	TRUE
murein biosynthesis integral membrane protein MurJ	LBJ_RS06830	1525.38	5.90685e-39	-3.05701	-1.61212	0.121662	795.464	699.494	622.846	888.687	2136.26	2207.2	2474.3	2378.82	TRUE	TRUE	TRUE	TRUE
NADH-quinone oxidoreductase subunit N	LBJ_RS02845	2043.96	8.53757e-39	-3.3488	-1.74364	0.131868	1005.59	809.312	788.036	1154.82	2949.59	3258.53	3382.59	3003.23	TRUE	TRUE	TRUE	TRUE
TolC family protein	LBJ_RS06945	90.0932	4.4341e-38	7.9638	2.99346	0.22857	162.952	185.02	158.871	133.858	19.3378	23.2337	18.8197	18.6536	TRUE	TRUE	TRUE	TRUE
cytochrome c	LBJ_RS13095	331.141	1.23034e-37	3.30089	1.72286	0.132348	502.793	533.573	555.146	442.76	137.64	153.923	144.615	178.682	TRUE	TRUE	TRUE	TRUE
universal stress protein	LBJ_RS04775	1164.1	1.60509e-37	-4.49104	-2.16705	0.166734	397.732	533.573	406.204	361.178	1402.56	2246.89	1813.63	2151.05	TRUE	TRUE	TRUE	TRUE
lipoprotein LipL41	LBJ_RS01765	50739.8	2.28782e-37	-3.32069	-1.73148	0.133508	24777.3	22368.3	18036.4	28764.3	80080.3	82048.9	77288.6	72554.5	TRUE	TRUE	TRUE	TRUE
class I SAM-dependent methyltransferase	LBJ_RS12395	741.63	4.02159e-37	-3.13221	-1.64718	0.127442	348.418	334.229	312.326	438.799	1014.67	1209.12	1194.56	1080.93	TRUE	TRUE	TRUE	TRUE
flagellar biosynthetic protein FliR	LBJ_RS08930	921.721	1.66514e-36	-3.1633	-1.66143	0.129659	496.361	401.075	364.681	507.708	1557.27	1376.6	1408.51	1261.57	TRUE	TRUE	TRUE	TRUE
hypothetical protein	LBJ_RS00610	6070.27	3.19794e-36	-3.46953	-1.79474	0.140628	2906.34	2918.54	2422.78	2619.33	8098.01	10794	7607.12	11196.1	TRUE	TRUE	TRUE	TRUE
HAD-IA family hydrolase	LBJ_RS02615	833.981	2.09674e-35	3.0287	1.5987	0.126754	1352.93	1223.52	1367.55	1072.44	393.582	369.803	398.185	493.829	TRUE	TRUE	TRUE	TRUE
hypothetical protein	LBJ_RS18385	91.4325	2.31622e-35	6.72227	2.74895	0.218096	143.655	189.794	155.26	148.115	25.0254	20.3295	21.7912	27.4895	TRUE	TRUE	TRUE	TRUE
hypothetical protein	LBJ_RS13425	190.802	2.70497e-35	3.68244	1.88066	0.149356	291.599	299.613	316.839	292.269	80.7639	71.6373	102.023	71.669	TRUE	TRUE	TRUE	TRUE
	LBJ_RS00090	69.2089	2.72611e-35	-10.1122	-3.33803	0.265114	10.7205	8.35573	17.1508	12.6729	122.852	138.434	111.928	131.557	TRUE	TRUE	TRUE	TRUE
tRNA-Met	LBJ_RS05780	1051.08	7.89813e-35	3.1955	1.67604	0.134029	1478.36	1956.43	1334.15	1635.6	550.56	528.567	459.597	465.358	TRUE	TRUE	TRUE	TRUE
hypothetical protein	LBJ_RS10740	592.457	1.14231e-34	-5.54744	-2.47182	0.198138	200.474	179.051	185.049	159.995	879.303	1122.96	1357	655.82	TRUE	TRUE	TRUE	TRUE
hypothetical protein	LBJ_RS20730	5152.29	3.03889e-34	-5.63955	-2.49558	0.201312	1747.45	1631.75	1539.97	1290.26	5438.48	9753.32	7685.37	12131.7	TRUE	TRUE	TRUE	TRUE
hypothetical protein	LBJ_RS01450	237.113	3.15642e-34	-3.5668	-1.83463	0.148035	101.845	76.3952	111.932	121.977	402.682	353.346	362.527	366.199	TRUE	TRUE	TRUE	TRUE
hypothetical protein	LBJ_RS13350	122.521	3.69291e-34	5.28982	2.40322	0.194119	188.682	214.862	231.085	189.301	46.6383	41.6271	25.7533	42.216	TRUE	TRUE	TRUE	TRUE
DUF883 family protein	LBJ_RS17910	11039.3	5.65214e-34	3.51241	1.81246	0.146818	19127.6	18231	18136.6	13249.5	3955.16	4777.43	4930.76	5906.31	TRUE	TRUE	TRUE	TRUE
IS110 family transposase	LBJ_RS20470	167.443	8.73063e-34	11.5663	3.53185	0.286923	251.933	201.731	285.246	494.243	18.2003	29.0422	27.7343	31.4165	TRUE	TRUE	TRUE	TRUE
SpoIIE family protein phosphatase	LBJ_RS09255	2558.58	1.16013e-33	3.21137	1.68319	0.136999	3670.71	4371.24	4326.53	3241.09	1096.57	1256.56	1050.93	1454.98	TRUE	TRUE	TRUE	TRUE
hypothetical protein	LBJ_RS08420	976.115	1.31901e-33	-3.00614	-1.58791	0.129356	533.883	435.692	424.258	553.647	1705.14	1288.5	1452.09	1415.71	TRUE	TRUE	TRUE	TRUE
	LBJ_RS11765	256.119	1.49463e-33	504.142	8.97769	0.731965	536.027	489.407	467.586	552.063	0	3.87229	0	0	TRUE	TRUE	TRUE	TRUE
SDR family NAD(P)-dependent oxidoreductase	LBJ_RS00890	5153.39	1.51223e-33	4.40002	2.13751	0.174292	7757.38	10660.7	9443.8	5731.32	1886.01	1932.27	1608.59	2207.01	TRUE	TRUE	TRUE	TRUE
hypothetical protein	LBJ_RS02020	424.153	3.60941e-33	-3.11207	-1.63787	0.134339	192.97	192.182	249.139	190.094	631.324	568.258	632.936	736.325	TRUE	TRUE	TRUE	TRUE
ISNCY family transposase	LBJ_RS17665	117.359	4.10478e-33	10.1655	3.3456	0.274655	225.131	167.115	304.202	158.411	19.3378	19.3614	16.8387	28.4712	TRUE	TRUE	TRUE	TRUE
	LBJ_RS01690	80.7332	7.02731e-33	56.912	5.83066	0.480415	168.313	146.822	198.589	121.185	1.13752	2.90422	4.95255	1.96353	TRUE	TRUE	TRUE	TRUE
DUF1554 domain-containing protein	LBJ_RS09740	6714.03	8.73155e-33	3.90775	1.96634	0.162263	11211.5	11319.6	10787.9	9450.03	2261.39	2798.7	2147.43	3735.62	TRUE	TRUE	TRUE	TRUE
	LBJ_RS19840	95.2111	3.4046e-32	92.6549	6.53379	0.544302	240.14	187.407	159.774	166.332	1.13752	0	2.97153	3.92707	TRUE	TRUE	TRUE	TRUE
cation transporter	LBJ_RS01490	1777.41	4.16929e-32	3.21658	1.68553	0.140616	2875.25	2617.73	2669.21	2686.66	596.061	910.956	889.479	973.913	TRUE	TRUE	TRUE	TRUE
	LBJ_RS19860	193.128	1.36053e-31	3.62453	1.8578	0.156298	331.265	254.253	295.175	329.495	87.589	69.7012	94.0985	83.4502	TRUE	TRUE	TRUE	TRUE
IS5/IS1182 family transposase	LBJ_RS20610	144.376	1.45833e-31	7.89967	2.98179	0.250989	233.708	299.613	321.353	170.292	39.8132	23.2337	26.7438	40.2524	TRUE	TRUE	TRUE	TRUE
helix-turn-helix domain-containing protein	LBJ_RS20285	1638.35	2.33557e-31	-3.01858	-1.59387	0.134617	874.796	766.34	772.691	846.708	3100.88	2061.99	2486.18	2197.19	TRUE	TRUE	TRUE	TRUE
5S ribosomal RNA	LBJ_RS00800	1509.31	8.23079e-31	5.15519	2.36603	0.201671	2190.21	3339.9	2330.71	2251.02	692.75	395.941	357.574	516.409	TRUE	TRUE	TRUE	TRUE
RNA polymerase sigma factor	LBJ_RS00950	5451.54	1.14931e-30	3.5837	1.84145	0.157347	8758.68	8822.46	10564	5952.3	2680	2209.14	2183.09	2442.64	TRUE	TRUE	TRUE	TRUE
c-type cytochrome	LBJ_RS13105	1110.96	1.72065e-30	3.41451	1.77168	0.151835	1531.97	1981.5	1890.2	1472.43	387.894	586.652	474.455	562.552	TRUE	TRUE	TRUE	TRUE
metal-sensing transcriptional repressor	LBJ_RS03295	577.461	2.3194e-30	6.03349	2.59299	0.222726	1065.62	1054.02	1248.4	595.626	129.677	152.955	147.586	225.806	TRUE	TRUE	TRUE	TRUE
hypothetical protein	LBJ_RS19145	89.0919	3.10306e-30	7.76494	2.95698	0.254539	160.808	174.277	184.146	112.472	19.3378	20.3295	14.8577	26.5077	TRUE	TRUE	TRUE	TRUE
hypothetical protein	LBJ_RS00360	47520.7	6.02518e-30	3.47095	1.79533	0.155321	80252.9	86997.5	74092.5	53794.1	19095.6	21602.5	18673.1	25657.5	TRUE	TRUE	TRUE	TRUE
tRNA-Met	LBJ_RS05460	864.905	8.09587e-30	4.23634	2.08282	0.180604	1425.83	1550.58	983.917	1636.39	433.395	277.837	293.191	318.092	TRUE	TRUE	TRUE	TRUE
hypothetical protein	LBJ_RS19550	176.749	1.71224e-29	4.21004	2.07383	0.180859	314.112	255.447	296.078	275.636	92.1391	47.4355	68.3453	64.7966	TRUE	TRUE	TRUE	TRUE
	LBJ_RS11295	87.2176	2.6356e-29	6.55875	2.71342	0.237421	176.889	131.304	164.287	133.065	22.7504	27.106	13.8672	28.4712	TRUE	TRUE	TRUE	TRUE
	LBJ_RS03400	55.2004	2.7768e-29	9.88959	3.30591	0.289383	94.3408	106.237	99.2943	101.383	7.96264	7.74457	10.8956	13.7447	TRUE	TRUE	TRUE	TRUE
	LBJ_RS04880	471.443	3.06675e-29	-3.88463	-1.95778	0.17151	186.537	127.723	254.555	200.39	836.077	714.437	754.769	697.055	TRUE	TRUE	TRUE	TRUE
	LBJ_RS19330	145.028	3.16739e-29	3.41844	1.77334	0.155394	237.996	211.281	221.156	226.528	76.2138	66.797	54.4781	65.7784	TRUE	TRUE	TRUE	TRUE
threonylcarbamoyl-AMP synthase	LBJ_RS16560	2633.27	4.57307e-29	3.61682	1.85472	0.162991	4512.28	4414.21	4470.95	3107.24	924.804	1121.03	1040.04	1475.6	TRUE	TRUE	TRUE	TRUE
ImmA/IrrE family metallo-endopeptidase	LBJ_RS13125	4286.35	5.00938e-29	3.25194	1.7013	0.149616	6566.33	6524.63	7745.86	5389.94	1813.21	1832.56	1810.65	2607.57	TRUE	TRUE	TRUE	TRUE
peptide chain release factor-like protein	LBJ_RS10185	2300.98	6.31812e-29	3.05623	1.61175	0.142	3542.07	3809.02	3378.72	3142.09	823.565	1246.88	1144.04	1321.46	TRUE	TRUE	TRUE	TRUE
	LBJ_RS09920	134.488	2.11643e-28	-3.98916	-1.99609	0.177541	70.7556	47.747	46.9391	50.6916	232.054	188.774	232.77	206.171	TRUE	TRUE	TRUE	TRUE
recombinase RecA	LBJ_RS07440	57755.7	2.88103e-28	3.0702	1.61833	0.144303	92418.6	93409.9	79278.4	83421.8	22102	30306.5	25216.4	35892.4	TRUE	TRUE	TRUE	TRUE
	LBJ_RS20490	75.6672	5.30081e-28	84.2138	6.39598	0.57311	136.151	153.984	175.119	133.065	1.13752	1.93614	1.98102	1.96353	TRUE	TRUE	TRUE	TRUE
hypothetical protein	LBJ_RS07490	641.746	9.2676e-28	3.24352	1.69756	0.152797	975.569	877.352	1248.4	822.947	283.243	274.932	292.201	359.327	TRUE	TRUE	TRUE	TRUE
hypothetical protein	LBJ_RS13810	726.706	1.03305e-27	-3.05556	-1.61144	0.145174	447.047	302	288.856	395.236	997.605	1075.53	1137.11	1170.27	TRUE	TRUE	TRUE	TRUE
hypothetical protein	LBJ_RS01440	3878.55	1.69602e-27	3.73341	1.9005	0.171926	5809.46	7145.34	7236.75	4282.65	1500.39	1765.76	1347.09	1940.95	TRUE	TRUE	TRUE	TRUE
hypothetical protein	LBJ_RS18720	151.7	1.73191e-27	5.60796	2.48748	0.225069	237.996	254.253	355.654	182.173	45.5008	54.212	40.6109	43.1977	TRUE	TRUE	TRUE	TRUE
hypothetical protein	LBJ_RS13320	2374.6	2.32745e-27	4.91673	2.2977	0.208414	3851.89	4217.26	4607.26	3111.2	461.833	939.03	767.646	1040.67	TRUE	TRUE	TRUE	TRUE
	LBJ_RS06095	69.0598	2.64483e-27	67.2433	6.07132	0.551298	126.502	101.462	170.606	145.738	2.27504	0.968072	1.98102	2.9453	TRUE	TRUE	TRUE	TRUE
helix-turn-helix domain-containing protein	LBJ_RS01445	5257.21	2.7558e-27	3.71843	1.89469	0.172109	8414.55	10183.2	9029.47	5518.26	1970.18	2360.16	1989.94	2591.86	TRUE	TRUE	TRUE	TRUE
DUF1561 domain-containing protein	LBJ_RS07410	185.073	3.9791e-27	3.04774	1.60774	0.146492	281.95	254.253	320.45	258.21	86.4515	91.9668	87.165	100.14	TRUE	TRUE	TRUE	TRUE
metal-sulfur cluster assembly factor	LBJ_RS13460	7279.03	5.1535e-27	3.02699	1.59788	0.145921	11038.9	12299.6	12426.2	8008.48	3177.09	3768.7	3413.3	4099.86	TRUE	TRUE	TRUE	TRUE
	LBJ_RS18405	206.684	8.6936e-27	3.34899	1.74373	0.159951	332.337	306.775	338.503	294.645	118.302	81.318	106.975	74.6143	TRUE	TRUE	TRUE	TRUE
	LBJ_RS14055	290.796	9.32542e-27	3.25318	1.70185	0.156204	499.577	389.138	505.499	384.939	145.603	133.594	110.937	157.083	TRUE	TRUE	TRUE	TRUE
	LBJ_RS20405	70.9031	9.81523e-27	5.64337	2.49656	0.229253	123.286	119.368	129.083	110.096	21.6129	15.4891	20.8007	27.4895	TRUE	TRUE	TRUE	TRUE
TonB-dependent receptor	LBJ_RS03995	290.443	1.4016e-26	3.27395	1.71103	0.157596	429.894	467.921	535.287	347.713	119.44	142.307	133.719	147.265	TRUE	TRUE	TRUE	TRUE
tRNA-Leu	LBJ_RS09895	2267.44	1.94257e-26	4.12676	2.04501	0.188897	3602.1	3655.03	3431.07	3911.17	1347.96	762.841	653.737	775.596	TRUE	TRUE	TRUE	TRUE
hypothetical protein	LBJ_RS09455	341.028	3.39138e-26	3.53403	1.82131	0.169055	484.569	557.447	630.97	453.056	171.766	120.041	126.785	183.59	TRUE	TRUE	TRUE	TRUE
TonB-dependent receptor plug domain-containing protein	LBJ_RS17260	10356	4.73437e-26	-3.1644	-1.66193	0.154716	5453.54	4423.76	3630.56	6384.77	16912.6	15394.3	15846.2	14802.1	TRUE	TRUE	TRUE	TRUE
tRNA-Ser	LBJ_RS16520	2120.39	5.60698e-26	3.99171	1.99701	0.186194	3382.33	4078.79	2494.09	3608.61	1163.68	812.212	644.823	778.541	TRUE	TRUE	TRUE	TRUE
tRNA-Arg	LBJ_RS13705	905.752	7.16886e-26	3.14867	1.65474	0.154613	1522.32	1630.56	1026.34	1321.94	359.456	479.196	448.701	457.503	TRUE	TRUE	TRUE	TRUE
	LBJ_RS00115	47.8132	1.02012e-25	19.9768	4.32025	0.404943	116.854	83.5573	79.4355	84.75	2.27504	7.74457	3.96204	3.92707	TRUE	TRUE	TRUE	TRUE
	LBJ_RS08650	183.138	1.49576e-25	1960.64	10.9371	1.02869	366.643	322.292	380.929	395.236	0	0	0	0	TRUE	TRUE	TRUE	TRUE
4a-hydroxytetrahydrobiopterin dehydratase	LBJ_RS17900	909.938	1.79256e-25	3.12469	1.64371	0.154857	1374.37	1376.31	1627.52	1137.39	373.107	416.271	403.138	571.388	TRUE	TRUE	TRUE	TRUE
BolA/IbaG family iron-sulfur metabolism protein	LBJ_RS10410	2447.29	2.94303e-25	3.36632	1.75117	0.165726	4306.44	3472.4	4508.87	2806.26	1284.26	928.381	993.482	1278.26	TRUE	TRUE	TRUE	TRUE
hypothetical protein	LBJ_RS06950	76.7908	4.4065e-25	7.08875	2.82553	0.268396	97.5569	140.854	159.774	140.194	17.0628	12.5849	17.8292	28.4712	TRUE	TRUE	TRUE	TRUE
DUF4505 family protein	LBJ_RS10525	358.871	7.45889e-25	3.97212	1.98991	0.18995	509.226	612.356	764.566	407.117	164.94	125.849	137.681	149.229	TRUE	TRUE	TRUE	TRUE
tRNA-Leu	LBJ_RS00565	3385.87	7.96182e-25	3.51333	1.81284	0.173155	5495.35	5812.01	3868.87	5907.95	2020.24	1368.85	1252.01	1361.71	TRUE	TRUE	TRUE	TRUE
hypothetical protein	LBJ_RS17265	1449.85	8.25842e-25	-3.04279	-1.6054	0.153395	752.582	588.482	605.696	919.578	2433.16	1855.79	2341.57	2101.96	TRUE	TRUE	TRUE	TRUE
	LBJ_RS13170	11249.1	1.53949e-24	4.01533	2.00552	0.192735	17234.3	20071.7	22157.1	12587.4	3851.64	4665.14	3449.95	5976.02	TRUE	TRUE	TRUE	TRUE
flagellar basal body M-ring protein FliF	LBJ_RS05835	5491.96	2.32115e-24	-3.03374	-1.6011	0.154469	3065	2289.47	2049.07	3486.63	8485.9	8547.11	7880.5	8131.98	TRUE	TRUE	TRUE	TRUE
hypothetical protein	LBJ_RS19905	76.7693	2.92899e-24	4.5623	2.18976	0.211731	120.07	142.047	122.764	119.601	20.4754	28.0741	28.7248	32.3983	TRUE	TRUE	TRUE	TRUE
	LBJ_RS03090	192.427	3.21935e-24	3.28182	1.7145	0.165925	316.256	305.581	332.185	226.528	87.589	96.8072	79.2409	95.2314	TRUE	TRUE	TRUE	TRUE
	LBJ_RS13010	41.2252	5.07856e-24	20.5443	4.36067	0.423841	79.332	85.9446	78.5328	70.493	5.6876	2.90422	3.96204	2.9453	TRUE	TRUE	TRUE	TRUE
hypothetical protein	LBJ_RS00620	16486.3	1.82652e-23	-3.78597	-1.92066	0.188989	7005.87	7724.28	6490.24	6338.83	16181.2	31962.8	23345.4	32842.1	TRUE	TRUE	TRUE	TRUE
hypothetical protein	LBJ_RS00295	269.746	1.94013e-23	3.76969	1.91445	0.188489	469.56	397.494	532.579	305.734	125.127	94.871	103.013	129.593	TRUE	TRUE	TRUE	TRUE
hypothetical protein	LBJ_RS02860	133.994	4.32516e-23	3.26464	1.70692	0.169384	183.321	195.763	197.686	243.161	64.8386	65.8289	67.3547	53.9972	TRUE	TRUE	TRUE	TRUE
hypothetical protein	LBJ_RS17745	9263.77	5.36504e-23	3.32826	1.73477	0.172524	14771.8	17194.9	15097.3	9925.26	3688.98	4759.04	3557.92	5115.01	TRUE	TRUE	TRUE	TRUE
hypothetical protein	LBJ_RS05280	132.549	5.89606e-23	3.11534	1.63939	0.163198	189.754	229.186	206.713	177.421	67.1137	58.0843	64.3832	67.7419	TRUE	TRUE	TRUE	TRUE
DUF1564 domain-containing protein	LBJ_RS14205	89.5555	8.07232e-23	6.5747	2.71692	0.271344	171.529	158.759	176.022	116.432	11.3752	30.9783	33.6774	17.6718	TRUE	TRUE	TRUE	TRUE
hypothetical protein	LBJ_RS20450	124.661	8.25282e-23	3.55826	1.83117	0.182926	194.042	205.312	212.129	167.124	59.151	59.0524	38.6299	61.8513	TRUE	TRUE	TRUE	TRUE
IS110 family transposase	LBJ_RS19160	922.101	1.2437e-22	3.74277	1.9041	0.191013	1412.97	1351.24	2028.31	1028.88	392.444	326.24	362.527	474.193	TRUE	TRUE	TRUE	TRUE
hypothetical protein	LBJ_RS02950	180.877	1.65027e-22	3.72689	1.89797	0.19096	323.76	292.451	329.477	195.638	76.2138	70.6692	84.1934	74.6143	TRUE	TRUE	TRUE	TRUE
pirin family protein	LBJ_RS14700	17921.1	2.35599e-22	10.3879	3.37683	0.340975	34171.7	40691.2	39497.5	16419.3	2534.39	2995.21	2421.8	4637.87	TRUE	TRUE	TRUE	TRUE
YbaB/EbfC family nucleoid-associated protein	LBJ_RS16530	3410.17	2.55453e-22	3.47155	1.79558	0.181466	5458.9	6431.52	5583.05	3708.41	1198.95	1683.48	1316.39	1900.7	TRUE	TRUE	TRUE	TRUE
hypothetical protein	LBJ_RS14400	136.044	2.86745e-22	-3.45837	-1.79009	0.181126	53.6027	60.8775	83.0462	46.7313	213.854	209.104	217.912	203.226	TRUE	TRUE	TRUE	TRUE
thioredoxin-disulfide reductase	LBJ_RS08190	3294.9	3.74587e-22	3.31854	1.73055	0.175586	4595.9	5471.81	6776.39	3411.39	1664.19	1576.02	1411.48	1452.03	TRUE	TRUE	TRUE	TRUE
hypothetical protein	LBJ_RS00945	3603.25	3.8113e-22	3.77182	1.91526	0.194369	5615.42	6207.11	7447.08	3515.15	1850.75	1422.1	1315.4	1453.02	TRUE	TRUE	TRUE	TRUE
	LBJ_RS04460	105.959	4.19957e-22	1131.49	10.144	1.03049	222.987	211.281	219.35	194.054	0	0	0	0	TRUE	TRUE	TRUE	TRUE
	LBJ_RS08610	170.656	5.37357e-22	1105.1	10.11	1.02977	303.391	367.652	376.416	316.823	0	0.968072	0	0	TRUE	TRUE	TRUE	TRUE
IS110 family transposase	LBJ_RS18705	180.101	5.99148e-22	4.03514	2.01262	0.20524	309.824	274.545	354.752	215.439	77.3514	54.212	62.4022	92.2861	TRUE	TRUE	TRUE	TRUE
IS110 family transposase	LBJ_RS14880	95.2485	9.65239e-22	4.12857	2.04564	0.209663	150.088	124.142	194.978	144.154	32.9881	37.7548	36.6489	41.2342	TRUE	TRUE	TRUE	TRUE
hypothetical protein	LBJ_RS02885	4244.82	1.16458e-21	3.01725	1.59323	0.16362	6108.56	6591.48	8009.44	4796.69	1884.87	2035.86	1872.07	2659.61	TRUE	TRUE	TRUE	TRUE
	LBJ_RS17170	41.8985	1.28183e-21	28.7535	4.84566	0.498148	93.2687	72.8142	94.781	62.5725	6.82512	0	1.98102	2.9453	TRUE	TRUE	TRUE	TRUE
	LBJ_RS20370	51.6846	1.4965e-21	67.0542	6.06726	0.624775	108.277	76.3952	110.126	112.472	2.27504	0.968072	1.98102	0.981767	TRUE	TRUE	TRUE	TRUE
Rpn family recombination-promoting nuclease/putative transposase	LBJ_RS04765	158.819	2.82154e-21	3.01676	1.593	0.165164	246.572	233.96	258.165	215.439	85.314	78.4138	58.4401	94.2496	TRUE	TRUE	TRUE	TRUE
transposase	LBJ_RS20515	135.651	3.58879e-21	4.02121	2.00763	0.208701	216.555	253.059	250.041	149.699	58.0135	46.4674	49.5255	61.8513	TRUE	TRUE	TRUE	TRUE
DUF1564 domain-containing protein	LBJ_RS16950	161.518	4.5079e-21	3.6129	1.85316	0.193131	192.97	219.636	311.423	287.516	64.8386	61.9566	73.2978	80.5049	TRUE	TRUE	TRUE	TRUE
heavy-metal-associated domain-containing protein	LBJ_RS03300	332.586	5.52737e-21	4.68796	2.22896	0.232826	577.837	615.937	649.927	350.089	88.7266	113.264	92.1175	172.791	TRUE	TRUE	TRUE	TRUE
hypothetical protein	LBJ_RS03440	74.5184	7.76569e-21	-9.31202	-3.21909	0.337519	16.0808	9.54941	20.7615	11.0888	168.353	103.584	187.207	79.5231	TRUE	TRUE	TRUE	TRUE
hypothetical protein	LBJ_RS16020	2913	2.74039e-20	3.81476	1.93159	0.20543	4980.76	4108.63	3803.88	5571.32	865.653	1301.09	924.147	1748.53	TRUE	TRUE	TRUE	TRUE
hypothetical protein	LBJ_RS17000	88.6476	6.48279e-20	3.45438	1.78843	0.192091	139.367	132.498	157.968	120.393	36.4006	37.7548	41.6015	43.1977	TRUE	TRUE	TRUE	TRUE
heat-inducible transcription repressor HrcA	LBJ_RS02385	28503.2	8.86869e-20	7.26407	2.86078	0.30841	47123.2	59711.2	70610.9	22987.9	6555.53	6287.63	6557.18	8191.86	TRUE	TRUE	TRUE	TRUE
	LBJ_RS07775	88.773	1.86824e-19	3.76589	1.91299	0.208084	136.151	131.304	174.216	119.601	34.1256	32.9144	43.5825	38.2889	TRUE	TRUE	TRUE	TRUE
hypothetical protein	LBJ_RS13345	1295.06	2.45281e-19	3.0914	1.62826	0.177696	1747.45	2300.21	2185.38	1596.79	445.908	747.351	577.468	759.888	TRUE	TRUE	TRUE	TRUE
	LBJ_RS18680	89.2607	2.64497e-19	233.583	7.86779	0.85941	195.114	156.372	226.572	133.065	0	0	1.98102	0.981767	TRUE	TRUE	TRUE	TRUE
hypothetical protein	LBJ_RS13340	788.025	3.65014e-19	3.12351	1.64317	0.180195	1020.6	1333.34	1415.4	1007.5	258.217	468.547	387.29	413.324	TRUE	TRUE	TRUE	TRUE
DMT family protein	LBJ_RS06130	258.993	4.8497e-19	5.91738	2.56496	0.282264	442.758	484.632	618.333	226.528	88.7266	47.4355	63.3927	100.14	TRUE	TRUE	TRUE	TRUE
DNA repair protein RecN	LBJ_RS07210	66980.1	5.07391e-19	10.02	3.32481	0.366086	128089	132718	113917	112493	7487.16	11909.2	8401.51	20826.2	TRUE	TRUE	TRUE	TRUE
	LBJ_RS18095	71.0857	1.50975e-18	3.55035	1.82796	0.204001	110.422	107.431	122.764	102.967	32.9881	31.9464	31.6963	28.4712	TRUE	TRUE	TRUE	TRUE
hypothetical protein	LBJ_RS09180	3867	2.43074e-18	3.02743	1.5981	0.17942	6295.1	6262.02	6586.83	4111.56	1785.91	1840.3	1506.57	2547.69	TRUE	TRUE	TRUE	TRUE
hypothetical protein	LBJ_RS02915	90.1299	2.52553e-18	3.43589	1.78068	0.200018	145.799	139.66	162.482	110.888	38.6757	39.6909	44.573	39.2707	TRUE	TRUE	TRUE	TRUE
DUF4395 domain-containing protein	LBJ_RS10810	2297.53	5.25201e-18	3.90177	1.96413	0.222713	3012.47	4268.58	5275.24	2074.4	993.055	945.806	815.19	995.512	TRUE	TRUE	TRUE	TRUE
	LBJ_RS19580	56.3643	5.70878e-18	602.413	9.23461	1.04824	87.9084	119.368	152.552	91.0865	0	0	0	0	TRUE	TRUE	TRUE	TRUE
	LBJ_RS20380	330.666	8.03267e-18	4.00128	2.00046	0.228097	533.883	593.257	680.618	308.902	136.502	108.424	112.918	170.827	TRUE	TRUE	TRUE	TRUE
ISNCY family transposase	LBJ_RS07765	140.54	9.78693e-18	3.36912	1.75237	0.200325	196.186	244.704	267.192	159.203	65.9762	61.9566	55.4686	73.6325	TRUE	TRUE	TRUE	TRUE
TIGR01777 family protein	LBJ_RS13720	1631.54	1.35996e-17	3.07602	1.62107	0.186128	2154.83	2782.46	2518.47	2395.97	475.483	964.2	849.858	911.08	TRUE	TRUE	TRUE	TRUE
tetratricopeptide repeat protein	LBJ_RS04230	11684.4	1.59592e-17	3.47193	1.79574	0.206624	17341.5	21982.7	21476.5	11773.1	4138.3	5513.17	4224.53	7025.52	TRUE	TRUE	TRUE	TRUE
molecular chaperone DnaK	LBJ_RS02395	176563	1.59592e-17	6.4505	2.68941	0.309452	267722	398548	406405	150247	40956.4	48827.6	42223.5	57577.7	TRUE	TRUE	TRUE	TRUE
tRNA-Ala	LBJ_RS10000	238.705	1.84383e-17	3.47278	1.79609	0.207059	404.164	457.178	269.9	350.881	150.153	94.871	98.0606	84.432	TRUE	TRUE	TRUE	TRUE
	LBJ_RS20495	64.7849	3.65647e-17	3.61408	1.85363	0.215692	102.917	101.462	103.808	98.215	21.6129	25.1699	33.6774	31.4165	TRUE	TRUE	TRUE	TRUE
hypothetical protein	LBJ_RS19510	172.849	6.25678e-17	3.01675	1.593	0.186753	309.824	247.091	260.873	221.776	65.9762	88.0945	74.2883	114.867	TRUE	TRUE	TRUE	TRUE
	LBJ_RS06050	28.505	8.30659e-17	19.4058	4.27842	0.503589	62.1791	42.9723	56.8686	54.6519	4.55008	3.87229	0	2.9453	TRUE	TRUE	TRUE	TRUE
nucleotide exchange factor GrpE	LBJ_RS02390	24730.2	8.32981e-17	9.26726	3.21214	0.378104	39913.7	60394	56624	21641.4	2585.58	5468.64	4741.58	6472.79	TRUE	TRUE	TRUE	TRUE
sigma-70 family RNA polymerase sigma factor	LBJ_RS04975	19362.4	2.03142e-16	3.17524	1.66686	0.198716	31502.3	34801.6	31311.1	20186.3	6644.26	9988.56	8034.03	12431.1	TRUE	TRUE	TRUE	TRUE
hypothetical protein	LBJ_RS20550	106.469	5.88989e-16	3.1184	1.6408	0.198679	155.448	179.051	186.854	124.353	43.2258	49.3717	61.4117	52.0336	TRUE	TRUE	TRUE	TRUE
hypothetical protein	LBJ_RS09705	31.5752	6.89259e-16	9.82999	3.29719	0.400186	48.2424	60.8775	76.7275	43.5631	4.55008	5.80843	7.92409	4.90883	TRUE	TRUE	TRUE	TRUE
chemotaxis protein CheB	LBJ_RS06905	5401.36	8.13194e-16	-5.90283	-2.56141	0.311652	1619.87	1714.12	1270.06	1656.19	4567.14	11630.4	9059.21	11693.8	TRUE	TRUE	TRUE	TRUE
	LBJ_RS19955	94.2575	9.50933e-16	369.152	8.52807	1.04011	141.511	243.51	247.333	119.601	1.13752	0.968072	0	0	TRUE	TRUE	TRUE	TRUE
	LBJ_RS10115	27.1762	1.03266e-15	25.6981	4.68359	0.571946	56.8189	62.0711	40.6204	49.8996	1.13752	1.93614	1.98102	2.9453	TRUE	TRUE	TRUE	TRUE
	LBJ_RS20190	66.0445	3.20693e-15	3.96932	1.98889	0.247138	92.1967	133.692	114.64	81.5818	31.8506	29.0422	21.7912	23.5624	TRUE	TRUE	TRUE	TRUE
tRNA-Asn	LBJ_RS07055	1787.33	3.95178e-15	6.43321	2.68554	0.334806	3941.94	3540.44	1478.58	3413.76	632.461	454.994	443.749	392.707	TRUE	TRUE	TRUE	TRUE
Spy/CpxP family protein refolding chaperone	LBJ_RS03580	3202.58	6.66924e-15	3.29719	1.72124	0.21638	4849.97	5573.27	6234.78	3001.1	1353.65	1437.59	1128.19	2042.08	TRUE	TRUE	TRUE	TRUE
hypothetical protein	LBJ_RS14690	143.098	7.0976e-15	3.68696	1.88243	0.236882	210.123	254.253	296.98	139.402	62.5636	58.0843	74.2883	49.0883	TRUE	TRUE	TRUE	TRUE
type I-E CRISPR-associated endoribonuclease Cas2	LBJ_RS13540	145.034	1.59735e-14	-3.49596	-1.80569	0.230236	75.0438	79.9763	57.7713	46.7313	308.268	183.934	237.723	170.827	TRUE	TRUE	TRUE	TRUE
hypothetical protein	LBJ_RS04420	58.0133	4.75115e-14	3.94217	1.97899	0.256956	92.1967	103.85	110.126	64.1566	26.163	23.2337	22.7818	21.5989	TRUE	TRUE	TRUE	TRUE
transcriptional repressor	LBJ_RS08790	2858.5	4.84127e-14	7.19371	2.84674	0.369748	3657.85	5542.24	8355.17	2521.91	688.2	697.012	640.861	764.796	TRUE	TRUE	TRUE	TRUE
transposase	LBJ_RS19525	39.5516	6.04417e-14	5.78558	2.53246	0.33018	50.3865	75.2016	92.0729	52.2757	10.2377	13.553	11.8861	10.7994	TRUE	TRUE	TRUE	TRUE
transposase	LBJ_RS14850	66.5351	7.19717e-14	3.0795	1.6227	0.21219	101.845	89.5257	107.418	102.175	42.0882	27.106	30.7058	31.4165	TRUE	TRUE	TRUE	TRUE
hypothetical protein	LBJ_RS18570	30.9332	9.27873e-14	5.94799	2.5724	0.33788	49.3145	48.9407	64.9927	48.3154	11.3752	6.7765	8.9146	8.8359	TRUE	TRUE	TRUE	TRUE
tetratricopeptide repeat protein	LBJ_RS12200	2580.59	1.05347e-13	-10.679	-3.4167	0.449785	741.862	539.541	208.518	278.804	3558.16	6668.08	4267.12	4382.61	TRUE	TRUE	TRUE	TRUE
	LBJ_RS20670	51.8446	1.08136e-13	5.09001	2.34767	0.309202	85.7643	103.85	108.321	49.1075	14.7878	17.4253	17.8292	17.6718	TRUE	TRUE	TRUE	TRUE
hypothetical protein	LBJ_RS04095	35.1309	1.08566e-13	5.41793	2.43774	0.321093	70.7556	46.5534	64.9927	54.6519	13.6502	6.7765	11.8861	11.7812	TRUE	TRUE	TRUE	TRUE
tRNA-Ser	LBJ_RS00450	2253.26	1.1554e-13	3.3561	1.74679	0.230346	2973.88	3877.06	2790.17	4245.42	1648.27	993.242	762.693	735.343	TRUE	TRUE	TRUE	TRUE
	LBJ_RS04090	33.9898	1.58113e-13	7.33848	2.87548	0.381344	61.1071	75.2016	66.798	36.4346	7.96264	11.6169	3.96204	8.8359	TRUE	TRUE	TRUE	TRUE
	LBJ_RS07010	59.9306	1.90266e-13	3.4553	1.78881	0.23803	78.26	108.624	102.905	82.3739	25.0254	32.9144	28.7248	20.6171	TRUE	TRUE	TRUE	TRUE
	LBJ_RS17365	83.0042	3.8819e-13	3.29254	1.7192	0.231754	131.863	146.822	148.039	83.1659	37.5382	38.7229	36.6489	41.2342	TRUE	TRUE	TRUE	TRUE
thioredoxin domain-containing protein	LBJ_RS12740	16249.6	4.11723e-13	3.13886	1.65024	0.222696	24023.7	29565	25746.1	19254.9	4486.38	9785.27	6668.12	10467.6	TRUE	TRUE	TRUE	TRUE
hypothetical protein	LBJ_RS18490	310.148	4.64275e-13	3.39109	1.76175	0.238272	447.047	571.771	527.163	371.474	76.2138	174.253	119.852	193.408	TRUE	TRUE	TRUE	TRUE
hypothetical protein	LBJ_RS01585	178.764	5.98194e-13	3.29715	1.72122	0.233889	228.348	282.901	386.345	199.598	89.8641	69.7012	63.3927	109.958	TRUE	TRUE	TRUE	TRUE
hypothetical protein	LBJ_RS20395	26.8468	7.28761e-13	8.20218	3.03601	0.414085	38.594	56.1028	60.4793	36.4346	4.55008	7.74457	7.92409	2.9453	TRUE	TRUE	TRUE	TRUE
TonB-dependent receptor	LBJ_RS20485	96.9228	1.07372e-12	3.07456	1.62038	0.222629	147.943	109.818	189.562	137.026	54.601	33.8825	50.5161	52.0336	TRUE	TRUE	TRUE	TRUE
guanylate cyclase	LBJ_RS11325	36.8084	1.32396e-12	4.91496	2.29718	0.316876	66.4674	58.4901	73.1167	46.7313	12.5127	15.4891	6.93358	14.7265	TRUE	TRUE	TRUE	TRUE
	LBJ_RS13850	50.0929	2.09676e-12	3.57636	1.83849	0.255915	92.1967	82.3636	81.2408	57.8201	20.4754	22.2657	22.7818	21.5989	TRUE	TRUE	TRUE	TRUE
	LBJ_RS11180	66.6254	3.78519e-12	3.09933	1.63196	0.229828	103.989	87.1383	122.764	89.5024	23.8879	41.6271	31.6963	32.3983	TRUE	TRUE	TRUE	TRUE
hypothetical protein	LBJ_RS05290	53615.4	1.03546e-11	4.80508	2.26456	0.325564	83301.8	117649	87655.2	66430.6	10870.1	22981.1	14249.5	25786.1	TRUE	TRUE	TRUE	TRUE
DNA repair protein RadC	LBJ_RS05295	54758.2	1.25724e-11	4.42765	2.14654	0.30986	85005.3	107462	88099.4	76789.9	10621	24709.1	16562.3	28816.8	TRUE	TRUE	TRUE	TRUE
hypothetical protein	LBJ_RS19050	31.4249	1.54712e-11	4.39413	2.13558	0.309625	42.8822	54.9091	52.3552	54.6519	11.3752	14.5211	9.90511	10.7994	TRUE	TRUE	TRUE	TRUE
hypothetical protein	LBJ_RS12715	56.6293	2.13352e-11	3.39176	1.76204	0.25722	75.0438	74.0079	118.251	82.3739	25.0254	27.106	19.8102	31.4165	TRUE	TRUE	TRUE	TRUE
	LBJ_RS08630	22.376	3.95462e-11	144.042	7.17034	1.06084	33.2337	54.9091	40.6204	49.1075	1.13752	0	0	0	TRUE	TRUE	TRUE	TRUE
molecular chaperone DnaJ	LBJ_RS02400	13595.2	6.90174e-11	4.44431	2.15196	0.322363	18114.5	31329.2	26844.7	12497.1	3402.32	5884.91	4868.36	5820.9	TRUE	TRUE	TRUE	TRUE
IS110 family transposase	LBJ_RS20055	22.9164	6.99757e-11	7.59594	2.92523	0.438346	37.5219	38.1976	57.7713	28.514	5.6876	6.7765	2.97153	5.8906	TRUE	TRUE	TRUE	TRUE
hypothetical protein	LBJ_RS14940	24.9137	7.67339e-11	8.4159	3.07312	0.461484	34.3057	25.0672	55.9659	62.5725	5.6876	2.90422	4.95255	7.85414	TRUE	TRUE	TRUE	TRUE
hypothetical protein	LBJ_RS09430	27.4586	7.71918e-11	5.73701	2.5203	0.378525	40.7381	56.1028	58.6739	31.6823	7.96264	6.7765	6.93358	10.7994	TRUE	TRUE	TRUE	TRUE
DUF1561 domain-containing protein	LBJ_RS17640	244.763	9.19453e-11	3.25468	1.70251	0.256722	344.129	421.368	310.521	422.958	50.0509	165.54	117.871	125.666	TRUE	TRUE	TRUE	TRUE
	LBJ_RS14825	105.254	1.07627e-10	3.57629	1.83846	0.278222	196.186	165.921	154.358	142.57	20.4754	68.7331	59.4307	34.3618	TRUE	TRUE	TRUE	TRUE
hypothetical protein	LBJ_RS18725	42.7139	1.47146e-10	4.0624	2.02233	0.308265	71.8276	52.5217	86.6569	62.5725	25.0254	12.5849	9.90511	20.6171	TRUE	TRUE	TRUE	TRUE
hypothetical protein	LBJ_RS18810	162.044	1.78741e-10	-3.99287	-1.99743	0.305856	40.7381	56.1028	122.764	39.6028	226.367	200.391	303.096	307.293	TRUE	TRUE	TRUE	TRUE
hypothetical protein	LBJ_RS19010	44.7506	3.07172e-10	4.37251	2.12846	0.330158	55.7468	62.0711	117.348	56.236	13.6502	17.4253	20.8007	14.7265	TRUE	TRUE	TRUE	TRUE
putative toxin-antitoxin system toxin component%2C PIN family	LBJ_RS11385	26.6048	4.7256e-10	4.40039	2.13763	0.335101	38.594	41.7786	48.7445	44.3552	7.96264	7.74457	10.8956	12.763	TRUE	TRUE	TRUE	TRUE
	LBJ_RS20765	47.8068	8.1337e-10	3.43403	1.7799	0.282816	69.6835	76.3952	95.6836	54.6519	19.3378	16.4572	19.8102	30.4348	TRUE	TRUE	TRUE	TRUE
Hsp20/alpha crystallin family protein	LBJ_RS06135	75484.3	8.93441e-10	14.7559	3.88322	0.618498	124413	180027	208553	52554.5	5259.89	8335.1	5237.82	19494	TRUE	TRUE	TRUE	TRUE
hypothetical protein	LBJ_RS04910	72.2201	9.14684e-10	3.71774	1.89443	0.301916	116.854	122.949	142.623	73.6612	14.7878	28.0741	30.7058	48.1066	TRUE	TRUE	TRUE	TRUE
	LBJ_RS12220	20.7122	1.22533e-09	7.64608	2.93472	0.471259	37.5219	23.8735	55.0632	30.0981	3.41256	2.90422	6.93358	5.8906	TRUE	TRUE	TRUE	TRUE
transposase	LBJ_RS18610	36.0767	1.28546e-09	-3.71592	-1.89372	0.304467	10.7205	11.9368	13.5401	23.7617	60.2886	64.8608	47.5445	55.9607	TRUE	TRUE	TRUE	TRUE
	LBJ_RS05825	23.3707	1.56411e-09	91.2397	6.51159	1.05225	50.3865	33.4229	63.1873	38.0187	0	0.968072	0	0.981767	TRUE	TRUE	TRUE	TRUE
hypothetical protein	LBJ_RS08770	2104.63	2.1085e-09	4.36388	2.12561	0.346195	3046.78	4099.08	4041.28	2511.61	383.344	1009.7	736.94	1008.27	TRUE	TRUE	TRUE	TRUE
	LBJ_RS04455	17.2889	2.23319e-09	44.1162	5.46324	0.891165	39.666	25.0672	36.107	34.0584	3.41256	0	0	0	TRUE	TRUE	TRUE	TRUE
hypothetical protein	LBJ_RS13580	65.4792	4.76903e-09	3.0018	1.58583	0.264107	107.205	85.9446	131.791	68.1169	31.8506	31.9464	24.7628	42.216	TRUE	TRUE	TRUE	TRUE
	LBJ_RS15025	35.5556	4.76903e-09	3.49925	1.80705	0.300954	68.6115	63.2648	47.8418	41.979	14.7878	18.3934	12.8766	16.69	TRUE	TRUE	TRUE	TRUE
	LBJ_RS20295	17.0207	8.10092e-09	8.5989	3.10415	0.524838	37.5219	22.6798	25.2749	36.4346	3.41256	1.93614	7.92409	0.981767	TRUE	TRUE	TRUE	TRUE
hypothetical protein	LBJ_RS18525	20.8006	1.01897e-08	5.56649	2.47677	0.421544	35.3778	27.4545	42.4258	35.6425	6.82512	1.93614	5.94307	10.7994	TRUE	TRUE	TRUE	TRUE
hypothetical protein	LBJ_RS20150	28.0906	1.11713e-08	3.79871	1.92551	0.328605	42.8822	44.166	55.9659	34.8505	12.5127	9.68072	13.8672	10.7994	TRUE	TRUE	TRUE	TRUE
hypothetical protein	LBJ_RS19360	21.5905	1.19884e-08	7.1596	2.83988	0.485642	38.594	21.4862	47.8418	43.5631	4.55008	1.93614	2.97153	11.7812	TRUE	TRUE	TRUE	TRUE
single-stranded DNA-binding protein	LBJ_RS18520	49.6	1.31524e-08	3.03481	1.6016	0.274655	49.3145	90.7193	92.0729	66.5327	22.7504	26.1379	20.8007	28.4712	TRUE	TRUE	TRUE	TRUE
hypothetical protein	LBJ_RS11395	26.3958	1.38367e-08	3.90231	1.96433	0.337367	50.3865	40.585	38.8151	38.0187	15.9253	8.71265	7.92409	10.7994	TRUE	TRUE	TRUE	TRUE
hypothetical protein	LBJ_RS05795	59.8719	2.59821e-08	-3.05816	-1.61266	0.282251	24.6572	27.4545	34.3017	30.8902	133.09	72.6054	97.0701	58.906	TRUE	TRUE	TRUE	TRUE
	LBJ_RS20800	41.1697	3.16334e-08	3.83181	1.93803	0.34131	64.3233	52.5217	90.2676	53.8598	19.3378	9.68072	10.8956	28.4712	TRUE	TRUE	TRUE	TRUE
	LBJ_RS04345	14.787	4.01248e-08	7.26084	2.86014	0.507486	26.8014	28.6482	27.0803	21.3855	4.55008	0.968072	2.97153	5.8906	TRUE	TRUE	TRUE	TRUE
	LBJ_RS14040	36.1254	4.57368e-08	3.00552	1.58761	0.282871	67.5394	52.5217	41.5231	55.4439	17.0628	16.4572	18.8197	19.6353	TRUE	TRUE	TRUE	TRUE
	LBJ_RS03490	14.2433	7.6276e-08	8.25546	3.04535	0.551577	25.7293	27.4545	32.4963	15.8411	4.55008	0.968072	3.96204	2.9453	TRUE	TRUE	TRUE	TRUE
	LBJ_RS02080	22.0568	1.01926e-07	5.4685	2.45115	0.448272	35.3778	34.6166	59.5766	19.8014	4.55008	7.74457	6.93358	7.85414	TRUE	TRUE	TRUE	TRUE
hypothetical protein	LBJ_RS20700	18.2678	3.65988e-07	4.29006	2.101	0.401849	26.8014	31.0356	34.3017	26.1379	10.2377	6.7765	5.94307	4.90883	TRUE	TRUE	TRUE	TRUE
	LBJ_RS09200	12.8834	7.37835e-07	49.4155	5.62689	1.10495	36.4498	19.0988	34.3017	11.0888	1.13752	0	0.990511	0	TRUE	TRUE	TRUE	TRUE
Hsp20/alpha crystallin family protein	LBJ_RS06140	68666.9	8.20524e-07	11.1284	3.47618	0.685511	118896	159803	172336	53006.8	5195.05	8808.49	5741	25548.5	TRUE	TRUE	TRUE	TRUE
DDE-type integrase/transposase/recombinase	LBJ_RS04590	29.4532	8.89013e-07	3.11572	1.63956	0.324332	63.2512	39.3913	36.107	39.6028	17.0628	11.6169	13.8672	14.7265	TRUE	TRUE	TRUE	TRUE
	LBJ_RS07645	14.2822	9.86937e-07	5.26759	2.39714	0.47616	31.0896	17.9051	21.6642	25.3458	4.55008	4.84036	2.97153	5.8906	TRUE	TRUE	TRUE	TRUE
cytochrome-c peroxidase	LBJ_RS13985	3284.22	1.10741e-06	3.44082	1.78275	0.355746	3856.18	5791.71	8126.79	2582.9	1325.21	1561.5	1308.46	1721.04	TRUE	TRUE	TRUE	TRUE
hypothetical protein	LBJ_RS09745	10.9812	1.71439e-06	7.67742	2.94062	0.597249	12.8647	19.0988	23.4696	22.1776	3.41256	3.87229	0.990511	1.96353	TRUE	TRUE	TRUE	TRUE
IS110 family transposase	LBJ_RS08615	4.75254	2.20791e-06	50.648	5.66243	1.16227	9.64849	10.7431	8.12408	9.50468	0	0	0	0	TRUE	TRUE	TRUE	TRUE
transposase	LBJ_RS18655	18.8431	2.46602e-06	3.64732	1.86684	0.38497	26.8014	32.2292	32.4963	26.9299	6.82512	10.6488	9.90511	4.90883	TRUE	TRUE	TRUE	TRUE
	LBJ_RS20780	27.8974	3.24906e-06	3.01639	1.59282	0.332335	40.7381	31.0356	56.8686	38.8108	12.5127	10.6488	18.8197	13.7447	TRUE	TRUE	TRUE	TRUE
four-helix bundle copper-binding protein	LBJ_RS09185	26309.9	3.82406e-06	5.05386	2.33739	0.491252	50988	51526.2	43129	30068.8	5352.03	7465.77	5046.65	16903.1	TRUE	TRUE	TRUE	TRUE
hypothetical protein	LBJ_RS15360	34.079	5.03569e-06	3.036	1.60217	0.340864	32.1616	53.7154	70.4087	48.3154	23.8879	10.6488	12.8766	20.6171	TRUE	TRUE	TRUE	TRUE
	LBJ_RS08100	10.0519	6.43649e-06	7.67352	2.93989	0.632456	20.369	21.4862	18.9562	10.2967	3.41256	0.968072	1.98102	2.9453	TRUE	TRUE	TRUE	TRUE
IS110 family transposase	LBJ_RS05105	10.5409	7.4694e-06	6.48272	2.6966	0.584188	16.0808	23.8735	18.0535	15.0491	3.41256	0.968072	1.98102	4.90883	TRUE	TRUE	TRUE	TRUE
	LBJ_RS17655	14.3966	1.29081e-05	5.76586	2.52754	0.562056	20.369	17.9051	37.0097	22.9696	2.27504	5.80843	0	8.8359	TRUE	TRUE	TRUE	TRUE
hypothetical protein	LBJ_RS19310	20.1816	2.36253e-05	3.01362	1.5915	0.364777	35.3778	22.6798	31.5937	31.6823	6.82512	11.6169	8.9146	12.763	TRUE	TRUE	TRUE	TRUE
	LBJ_RS02025	3.68648	2.63978e-05	39.2015	5.29284	1.22013	4.28822	10.7431	8.12408	6.33645	0	0	0	0	TRUE	TRUE	TRUE	TRUE
hypothetical protein	LBJ_RS16225	10.5423	3.0116e-05	5.82928	2.54332	0.590474	19.297	13.1304	22.5669	16.6332	6.82512	0.968072	0.990511	3.92707	TRUE	TRUE	TRUE	TRUE
	LBJ_RS09095	23.9062	3.22412e-05	3.1604	1.66011	0.386815	26.8014	32.2292	54.1606	31.6823	17.0628	13.553	5.94307	9.81767	TRUE	TRUE	TRUE	TRUE
	LBJ_RS16585	7.48627	3.99254e-05	8.70747	3.12225	0.736192	13.9367	16.7115	13.5401	9.50468	2.27504	0.968072	0.990511	1.96353	TRUE	TRUE	TRUE	TRUE
	LBJ_RS11240	11.9082	4.71561e-05	4.87768	2.2862	0.544137	18.2249	20.2925	27.983	12.6729	3.41256	7.74457	2.97153	1.96353	TRUE	TRUE	TRUE	TRUE
hypothetical protein	LBJ_RS19240	17.8668	5.08927e-05	3.89713	1.96241	0.469107	32.1616	22.6798	36.107	22.9696	3.41256	1.93614	11.8861	11.7812	TRUE	TRUE	TRUE	TRUE
DUF3347 domain-containing protein	LBJ_RS09190	26044.3	5.52677e-05	3.33746	1.73875	0.417642	42289.3	48830.9	42080.9	27117.6	8055.92	11382.6	7378.32	21218.9	TRUE	TRUE	TRUE	TRUE
	LBJ_RS12815	8.63744	9.64184e-05	5.8539	2.5494	0.63257	12.8647	14.3241	21.6642	10.2967	1.13752	2.90422	1.98102	3.92707	TRUE	TRUE	TRUE	TRUE
	LBJ_RS08310	17.2754	0.000117266	3.14873	1.65477	0.415551	32.1616	20.2925	27.983	24.5537	5.6876	6.7765	14.8577	5.8906	TRUE	TRUE	TRUE	TRUE
	LBJ_RS13250	10.3269	0.000140568	5.59949	2.4853	0.631199	28.9455	13.1304	12.6375	15.0491	7.96264	1.93614	0.990511	1.96353	TRUE	TRUE	TRUE	TRUE
	LBJ_RS00625	2.85614	0.000153188	30.2998	4.92124	1.2568	7.50438	5.96838	5.41606	3.96028	0	0	0	0	TRUE	TRUE	FALSE	FALSE
transposase	LBJ_RS14830	6.92408	0.000252379	10.016	3.32423	0.877502	15.0088	8.35573	20.7615	6.33645	0	0.968072	3.96204	0	TRUE	TRUE	FALSE	FALSE
hypothetical protein	LBJ_RS18220	10.3123	0.000287957	4.3623	2.12509	0.566109	18.2249	20.2925	20.7615	7.92056	4.55008	4.84036	1.98102	3.92707	TRUE	TRUE	TRUE	TRUE
hypothetical protein	LBJ_RS20110	5.10319	0.00029771	19.085	4.25437	1.13607	9.64849	9.54941	11.7348	7.92056	0	0	0.990511	0.981767	TRUE	TRUE	FALSE	FALSE
	LBJ_RS01230	8.76944	0.000904136	3.87129	1.95281	0.566848	15.0088	15.5178	10.8321	14.257	5.6876	1.93614	4.95255	1.96353	TRUE	TRUE	TRUE	TRUE
ATP-dependent chaperone ClpB	LBJ_RS08855	24336.1	0.00121395	3.1252	1.64395	0.489288	39472	50394.6	40666.5	16961.1	5936.72	12124.1	8207.37	20926.4	TRUE	TRUE	TRUE	TRUE
	LBJ_RS20690	5.37685	0.00169088	6.12324	2.6143	0.801019	9.64849	8.35573	6.31873	12.6729	1.13752	1.93614	0	2.9453	TRUE	TRUE	FALSE	FALSE
hypothetical protein	LBJ_RS02500	6.09536	0.00344386	5.05001	2.33629	0.766361	7.50438	5.96838	14.4428	12.6729	2.27504	0	0.990511	4.90883	TRUE	TRUE	FALSE	FALSE
hypothetical protein	LBJ_RS14845	9.97532	0.00378156	3.11753	1.6404	0.543445	15.0088	14.3241	20.7615	10.2967	5.6876	5.80843	6.93358	0.981767	TRUE	TRUE	TRUE	TRUE
	LBJ_RS05530	7.27761	0.00469547	3.41696	1.77271	0.60111	16.0808	9.54941	10.8321	8.71262	2.27504	3.87229	2.97153	3.92707	TRUE	TRUE	FALSE	FALSE
hypothetical protein	LBJ_RS12260	1.73616	0.00689359	18.1228	4.17973	1.48055	2.14411	8.35573	1.80535	1.58411	0	0	0	0	TRUE	TRUE	FALSE	FALSE
hypothetical protein	LBJ_RS18615	3.43376	0.00703751	7.96623	2.9939	1.06325	4.28822	8.35573	5.41606	6.33645	1.13752	1.93614	0	0	TRUE	TRUE	FALSE	FALSE
hypothetical protein	LBJ_RS19820	7.22529	0.00726007	3.75894	1.91032	0.680916	5.36027	15.5178	15.3455	9.50468	2.27504	1.93614	0.990511	6.87237	TRUE	TRUE	FALSE	FALSE
hypothetical protein	LBJ_RS03340	10.2087	0.0108942	3.07247	1.6194	0.607507	8.57643	10.7431	27.983	14.257	3.41256	1.93614	3.96204	10.7994	TRUE	TRUE	TRUE	TRUE
	LBJ_RS12080	6.44665	0.0124295	3.93764	1.97733	0.755442	12.8647	4.7747	14.4428	8.71262	6.82512	0	2.97153	0.981767	TRUE	TRUE	FALSE	FALSE
hypothetical protein	LBJ_RS09235	5.90773	0.0146967	3.18684	1.67213	0.654264	9.64849	8.35573	9.92943	7.92056	4.55008	2.90422	2.97153	0.981767	TRUE	TRUE	FALSE	FALSE
	LBJ_RS04130	1.82678	0.0182389	10.6913	3.41837	1.38082	3.21616	5.96838	2.70803	1.58411	1.13752	0	0	0	TRUE	TRUE	FALSE	FALSE
	LBJ_RS17335	1.41193	0.0203279	14.9255	3.89971	1.60137	7.50438	1.19368	1.80535	0.792056	0	0	0	0	TRUE	TRUE	FALSE	FALSE
	LBJ_RS02495	1.72179	0.028986	10.1103	3.33775	1.45381	2.14411	7.16205	2.70803	0.792056	0	0.968072	0	0	TRUE	TRUE	FALSE	FALSE
IS110 family transposase	LBJ_RS08655	2.93347	0.0438964	4.69763	2.23193	1.05018	7.50438	4.7747	6.31873	0.792056	1.13752	0.968072	0.990511	0.981767	TRUE	TRUE	FALSE	FALSE
DDE transposase	LBJ_RS20275	2.83532	0.0511214	4.48302	2.16447	1.0517	9.64849	4.7747	1.80535	2.37617	1.13752	0.968072	0.990511	0.981767	FALSE	TRUE	NA	FALSE
	LBJ_RS01655	85643.9	0.0540134	-3.57917	-1.83963	0.90441	29385	59300.6	16802.4	44135	6721.61	259792	118141	150874	FALSE	TRUE	NA	FALSE
hypothetical protein	LBJ_RS19225	1.42709	0.0640279	8.41629	3.07319	1.56995	1.07205	1.19368	7.22141	0.792056	1.13752	0	0	0	FALSE	TRUE	NA	FALSE
	LBJ_RS12330	1.24059	0.0747648	7.1875	2.84549	1.50837	2.14411	2.38735	3.6107	0.792056	0	0	0.990511	0	FALSE	TRUE	NA	FALSE
hypothetical protein	LBJ_RS20365	2.48323	0.208648	3.02791	1.59832	1.1841	2.14411	1.19368	10.8321	0.792056	0	0.968072	0.990511	2.9453	FALSE	TRUE	NA	FALSE
	LBJ_RS19415	0.830713	0.210277	4.62373	2.20906	1.64315	1.07205	1.19368	1.80535	1.58411	0	0	0.990511	0	FALSE	TRUE	NA	FALSE
hypothetical protein	LBJ_RS04020	1.19123	0.290179	3.66601	1.87421	1.64033	0	1.19368	5.41606	0.792056	1.13752	0	0.990511	0	FALSE	TRUE	NA	FALSE
hypothetical protein	LBJ_RS19925	0.629903	0.47726	3.15913	1.65953	2.14269	0	1.19368	2.70803	0	1.13752	0	0	0	FALSE	TRUE	NA	FALSE
	LBJ_RS13370	0.40202	0.549008	4.24846	2.08694	3.18727	3.21616	0	0	0	0	0	0	0	FALSE	TRUE	NA	FALSE
thioesterase	LBJ_RS11990	8789.2	5.26702e-80	-2.49557	-1.31937	0.0689505	4926.09	5160.26	5193.09	4837.09	12372.8	12592.7	12032.7	13198.9	TRUE	FALSE	NA	FALSE
hypothetical protein	LBJ_RS17545	3308.45	8.24321e-80	-2.60743	-1.38263	0.0723473	1728.15	1921.82	1831.53	1855.79	4817.4	4945.88	4785.16	4581.91	TRUE	FALSE	NA	FALSE
endonuclease III	LBJ_RS10195	4726.84	9.8341e-70	2.59862	1.37774	0.0772001	6646.74	6950.77	7212.38	6495.65	2808.54	2572.17	2638.72	2489.76	TRUE	FALSE	NA	FALSE
cell division protein FtsW	LBJ_RS02660	1250.95	1.0325e-67	-2.86966	-1.52088	0.0864972	685.043	635.035	631.873	634.437	1994.07	1745.43	1783.91	1897.76	TRUE	FALSE	NA	FALSE
	LBJ_RS12005	46035.2	4.08073e-67	-2.89589	-1.53401	0.0876404	25092.5	23589.4	20573.8	25275.3	67636.9	71041	66827.8	68244.6	TRUE	FALSE	NA	FALSE
aminotransferase class V-fold PLP-dependent enzyme	LBJ_RS17310	7180.19	9.95244e-67	-2.52027	-1.33358	0.0764136	4163.86	3990.46	3756.94	4404.63	10323	10352.6	9994.25	10455.8	TRUE	FALSE	NA	FALSE
hypothetical protein	LBJ_RS00605	1716.76	6.00962e-63	-2.80673	-1.48889	0.0878869	933.759	886.901	868.374	918.785	2523.02	2637.03	2271.24	2694.95	TRUE	FALSE	NA	FALSE
STAS domain-containing protein	LBJ_RS06825	2837.56	1.71624e-61	-2.3795	-1.25066	0.074711	1626.31	1692.63	1595.03	1801.93	3884.63	4038.8	4095.76	3965.36	TRUE	FALSE	NA	FALSE
long-chain fatty acid--CoA ligase	LBJ_RS00485	21126.5	1.54695e-59	-2.15747	-1.10934	0.0673645	14062.1	13516	12872.2	13079.2	30011.2	28879.5	27678.8	28913	TRUE	FALSE	NA	FALSE
chemotaxis response regulator protein-glutamate methylesterase	LBJ_RS05150	9488.71	1.02018e-58	-2.62225	-1.3908	0.0850567	5204.82	5143.55	4869.94	5736.86	12917.7	14434.9	13178.7	14423.1	TRUE	FALSE	NA	FALSE
hypothetical protein	LBJ_RS17070	22842.6	1.73317e-58	-2.55272	-1.35203	0.0828515	13817.7	12758	13043.7	11819.1	35307.5	33033.5	30729.6	32231.4	TRUE	FALSE	NA	FALSE
ABC transporter ATP-binding protein	LBJ_RS03810	2001.45	6.39436e-56	-2.65911	-1.41094	0.0884618	1132.09	1187.71	1050.71	1009.08	2876.79	3128.81	2773.43	2853.01	TRUE	FALSE	NA	FALSE
polysaccharide biosynthesis protein	LBJ_RS17535	5290.22	1.2294e-55	-2.71036	-1.43848	0.0904249	2944.93	2735.9	2545.55	3178.52	7351.79	7945.93	7807.21	7811.92	TRUE	FALSE	NA	FALSE
hypothetical protein	LBJ_RS02010	5965.19	1.31953e-53	-2.32429	-1.21679	0.0779483	3596.74	3715.91	3394.96	3649	8233.37	8659.4	7680.42	8791.72	TRUE	FALSE	NA	FALSE
type I-E CRISPR-associated protein Cas6/Cse3/CasE	LBJ_RS13520	1136.09	3.49887e-53	-2.53632	-1.34274	0.0863681	682.899	643.391	614.722	630.477	1602.77	1734.78	1523.41	1656.24	TRUE	FALSE	NA	FALSE
imelysin family protein	LBJ_RS12935	1370.86	4.04593e-53	-2.4474	-1.29125	0.083108	762.231	836.767	772.691	810.274	1912.17	2097.81	1899.8	1875.17	TRUE	FALSE	NA	FALSE
alpha/beta hydrolase	LBJ_RS01370	4064.19	1.63075e-52	-2.51165	-1.32864	0.0860209	2184.85	2314.54	2248.57	2509.23	5595.46	6395.08	5675.63	5590.18	TRUE	FALSE	NA	FALSE
DNA methylase	LBJ_RS09840	1751.62	3.38197e-52	-2.64653	-1.4041	0.0911892	914.462	976.427	941.491	1009.08	2809.67	2558.61	2497.08	2306.17	TRUE	FALSE	NA	FALSE
flagellar type III secretion system pore protein FliP	LBJ_RS08940	1854.29	2.80249e-51	-2.87757	-1.52485	0.099937	998.082	965.684	874.693	987.694	2768.72	3036.84	2802.16	2400.42	TRUE	FALSE	NA	FALSE
	LBJ_RS01825	1058.59	8.98681e-50	-2.61506	-1.38684	0.0922819	578.909	539.541	564.172	656.615	1597.08	1512.13	1490.72	1529.59	TRUE	FALSE	NA	FALSE
sensor domain-containing diguanylate cyclase	LBJ_RS02135	4277.14	1.53935e-49	2.39699	1.26122	0.0841249	5723.7	6193.98	6111.12	6113.88	2774.41	2497.63	2288.08	2514.31	TRUE	FALSE	NA	FALSE
response regulator	LBJ_RS10235	5720.93	2.4389e-49	-2.96423	-1.56766	0.104788	2913.84	3226.51	2718.86	2689.03	8467.7	9761.07	7607.12	8383.31	TRUE	FALSE	NA	FALSE
DNA translocase FtsK	LBJ_RS11890	11475.7	1.38202e-48	-2.46279	-1.3003	0.0875991	6438.76	6844.54	5887.25	7340.78	16233.5	16908.3	15944.3	16208	TRUE	FALSE	NA	FALSE
serine/threonine-protein phosphatase	LBJ_RS10355	2929.17	7.89288e-48	-2.89767	-1.53489	0.104232	1529.82	1555.36	1639.26	1289.47	4655.87	4166.58	3965.02	4631.98	TRUE	FALSE	NA	FALSE
response regulator	LBJ_RS06700	1749.81	1.76552e-47	-2.33884	-1.22579	0.083555	1031.32	1002.69	1046.2	1109.67	2632.22	2284.65	2399.02	2492.71	TRUE	FALSE	NA	FALSE
SpoIIE family protein phosphatase	LBJ_RS00325	9143.99	4.10874e-46	-1.9692	-0.977612	0.0676376	6268.3	5780.97	6176.11	6408.53	12218.1	11881.1	11928.7	12490	TRUE	FALSE	NA	FALSE
hypothetical protein	LBJ_RS14395	2530.39	1.83924e-45	-2.63272	-1.39655	0.0973338	1340.07	1501.64	1511.98	1221.35	3475.12	3890.68	3544.05	3758.2	TRUE	FALSE	NA	FALSE
hypothetical protein	LBJ_RS02435	3840.08	5.50999e-45	2.77304	1.47147	0.103108	5842.7	5632.96	6172.5	4929.76	2246.6	1998.1	1824.52	2073.49	TRUE	FALSE	NA	FALSE
hypothetical protein	LBJ_RS00845	5494.96	8.34418e-45	-2.28563	-1.19259	0.0837387	3369.47	3406.75	3109.72	3492.97	8350.54	7659.38	7500.15	7070.69	TRUE	FALSE	NA	FALSE
homoserine dehydrogenase	LBJ_RS15680	7932.24	8.88847e-45	2.33011	1.2204	0.0857198	10975.7	11650.3	11566.9	10208.8	5205.29	4826.81	4530.6	4493.55	TRUE	FALSE	NA	FALSE
tryptophan synthase subunit alpha	LBJ_RS05080	1578.32	2.0214e-44	-2.65408	-1.40821	0.0993153	894.093	886.901	731.167	943.339	2399.03	2314.66	2244.5	2212.9	TRUE	FALSE	NA	FALSE
site-specific DNA-methyltransferase	LBJ_RS10830	3207.39	1.26069e-43	2.54116	1.34549	0.0957745	4317.16	4914.36	4788.7	4394.33	1685.8	1874.19	1666.04	2018.51	TRUE	FALSE	NA	FALSE
hypothetical protein	LBJ_RS00400	1742.41	1.37559e-43	-2.67941	-1.42191	0.101261	932.687	1002.69	1002.87	851.461	2871.1	2469.55	2471.32	2337.59	TRUE	FALSE	NA	FALSE
adenylate/guanylate cyclase domain-containing protein	LBJ_RS05890	965.197	3.8298e-43	2.66455	1.41389	0.101226	1363.65	1371.53	1301.66	1576.98	522.122	513.078	496.246	576.297	TRUE	FALSE	NA	FALSE
efflux RND transporter permease subunit	LBJ_RS11515	671.292	4.07192e-43	2.7173	1.44217	0.103288	1004.51	985.976	1038.08	896.608	394.719	346.57	326.869	376.999	TRUE	FALSE	NA	FALSE
hypothetical protein	LBJ_RS14995	1093.77	1.86354e-42	2.84359	1.50772	0.10884	1632.74	1574.46	1732.24	1533.42	619.948	561.482	474.455	621.458	TRUE	FALSE	NA	FALSE
FMN-binding glutamate synthase family protein	LBJ_RS17730	3486.13	1.98338e-42	-2.45357	-1.29488	0.093508	2077.64	2016.12	1850.49	2131.42	4658.14	5272.12	4523.66	5359.47	TRUE	FALSE	NA	FALSE
TonB-dependent receptor	LBJ_RS17475	460.787	3.39935e-42	2.96044	1.56581	0.113395	667.89	687.557	751.929	647.902	236.604	212.008	263.476	218.934	TRUE	FALSE	NA	FALSE
SAM-dependent methyltransferase	LBJ_RS01980	1161.83	6.67762e-42	2.34291	1.2283	0.0892699	1714.21	1636.53	1511.08	1653.81	641.561	697.012	691.377	749.088	TRUE	FALSE	NA	FALSE
amidohydrolase family protein	LBJ_RS02100	3025.13	3.15841e-41	-2.10014	-1.07049	0.078454	2026.18	2043.57	1837.85	1900.94	4314.61	3956.51	3915.49	4205.89	TRUE	FALSE	NA	FALSE
DUF2147 domain-containing protein	LBJ_RS00340	9326.54	3.30208e-41	-2.26369	-1.17868	0.0864056	5835.19	6145.04	5382.66	5500.83	13913	13534.6	12045.6	12255.4	TRUE	FALSE	NA	FALSE
hypothetical protein	LBJ_RS01715	3723.43	4.64623e-41	-2.52893	-1.33853	0.0983057	2164.48	2191.59	1826.11	2258.94	5775.19	5489.94	5164.52	4916.69	TRUE	FALSE	NA	FALSE
tetratricopeptide repeat protein	LBJ_RS02095	3798.49	5.5407e-41	-2.04504	-1.03213	0.0758763	2518.26	2480.46	2364.11	2615.37	5445.31	5111.42	5002.08	4850.91	TRUE	FALSE	NA	FALSE
UDP-N-acetylmuramate--alanine ligase	LBJ_RS15915	4026.59	1.18359e-40	-2.87159	-1.52185	0.112339	2096.94	1989.86	1784.59	2446.66	6594.2	5580.93	5916.32	5803.22	TRUE	FALSE	NA	FALSE
methyl-accepting chemotaxis protein	LBJ_RS03010	12014.1	1.28711e-40	-2.42278	-1.27666	0.094285	7333.92	6962.71	6134.59	7648.89	16490.6	18106.8	15894.7	17540.2	TRUE	FALSE	NA	FALSE
WGR domain-containing protein	LBJ_RS13375	458.232	2.37624e-40	2.97753	1.57411	0.116654	735.429	709.043	635.484	663.743	262.767	235.241	224.846	199.299	TRUE	FALSE	NA	FALSE
DUF4178 domain-containing protein	LBJ_RS14350	4191.62	2.40122e-40	-2.94756	-1.55952	0.115582	1971.51	1981.5	1897.42	2640.72	6459.98	6208.24	6273.9	6099.72	TRUE	FALSE	NA	FALSE
purine-binding chemotaxis protein CheW	LBJ_RS05140	8256.19	3.83295e-40	-2.00535	-1.00386	0.0745967	5416.02	5480.16	5763.59	5317.87	10775.7	11436.8	10268.6	11590.7	TRUE	FALSE	NA	FALSE
class I SAM-dependent methyltransferase	LBJ_RS17055	625.02	4.19173e-40	-2.28349	-1.19124	0.0885665	360.21	395.107	379.124	388.108	892.953	838.35	860.754	885.554	TRUE	FALSE	NA	FALSE
	Riboswitch1	1285.47	7.57261e-40	2.35121	1.2334	0.0920028	1678.84	1889.59	1899.23	1746.48	837.215	763.809	762.693	705.89	TRUE	FALSE	NA	FALSE
HlyD family efflux transporter periplasmic adaptor subunit	LBJ_RS08490	3548.67	2.22881e-39	2.65384	1.40808	0.10567	4812.45	6047.16	4898.82	4863.23	1791.59	2053.28	1851.26	2071.53	TRUE	FALSE	NA	FALSE
glycosyltransferase family 4 protein	LBJ_RS00920	600.126	2.35707e-39	-2.79183	-1.48121	0.111196	318.4	311.549	295.175	339.792	1007.84	821.893	894.431	811.921	TRUE	FALSE	NA	FALSE
inorganic phosphate transporter	LBJ_RS06040	8294.41	2.51779e-39	-2.38921	-1.25654	0.0943661	5083.68	4732.92	4352.7	5407.37	12755	11499.7	11365.1	11158.8	TRUE	FALSE	NA	FALSE
MBL fold metallo-hydrolase	LBJ_RS10375	5227.78	2.61324e-39	-2.19921	-1.13699	0.0854075	3311.58	3262.32	2902.1	3595.94	7005.99	7327.34	7196.06	7220.9	TRUE	FALSE	NA	FALSE
hypothetical protein	LBJ_RS17420	966.228	2.62525e-39	-2.67096	-1.41736	0.106473	561.756	513.281	460.365	569.489	1558.4	1357.24	1402.56	1306.73	TRUE	FALSE	NA	FALSE
hydrolase	LBJ_RS07730	7193.07	8.28896e-39	-2.41676	-1.27307	0.0962617	4234.61	3985.68	4122.52	4496.5	11751.7	9692.33	9889.26	9371.95	TRUE	FALSE	NA	FALSE
SMC-Scp complex subunit ScpB	LBJ_RS05165	3819.63	9.13473e-39	-2.08597	-1.06072	0.0802528	2409.98	2649.96	2300.02	2543.29	5224.63	5456.05	4930.76	5042.35	TRUE	FALSE	NA	FALSE
type I methionyl aminopeptidase	LBJ_RS08020	11857.1	1.19735e-38	-1.88236	-0.912542	0.0691498	7918.19	8543.14	8189.08	8259.56	15521.5	15913.2	14517.9	15994	TRUE	FALSE	NA	FALSE
DUF2797 domain-containing protein	LBJ_RS10690	1250.34	1.95077e-38	-2.66576	-1.41455	0.107493	673.25	658.909	593.961	800.769	1738.13	1923.56	1807.68	1806.45	TRUE	FALSE	NA	FALSE
hypothetical protein	LBJ_RS16740	296.444	2.32585e-38	2.9214	1.54666	0.117653	423.461	461.952	452.241	430.087	135.365	151.987	148.577	167.882	TRUE	FALSE	NA	FALSE
ATP-binding protein	LBJ_RS14775	313.075	2.99222e-38	2.99245	1.58133	0.120468	491.001	476.277	447.727	461.769	176.316	167.476	145.605	138.429	TRUE	FALSE	NA	FALSE
hypothetical protein	LBJ_RS08010	1450	4.54084e-38	2.9174	1.54469	0.117966	2218.08	2263.21	2361.4	1796.38	783.751	666.033	692.367	818.794	TRUE	FALSE	NA	FALSE
hypothetical protein	LBJ_RS03710	1284.06	4.59762e-38	-2.02739	-1.01962	0.0778745	821.194	843.929	863.861	863.341	1696.04	1656.37	1700.71	1827.07	TRUE	FALSE	NA	FALSE
STAS domain-containing protein	LBJ_RS04655	7976.82	7.76728e-38	-2.38518	-1.2541	0.0960773	4725.62	4465.54	4673.15	4984.41	12884.7	10914	11142.3	10024.8	TRUE	FALSE	NA	FALSE
hypothetical protein	LBJ_RS01455	8806.99	1.76973e-37	-2.31589	-1.21157	0.0932742	5194.1	5778.58	5306.83	4970.95	12257.9	13393.3	10863.9	12690.3	TRUE	FALSE	NA	FALSE
methylglyoxal synthase	LBJ_RS04810	2354.89	1.92677e-37	2.4758	1.30789	0.100743	3346.95	3612.06	3350.73	3110.41	1344.55	1415.32	1165.83	1493.27	TRUE	FALSE	NA	FALSE
lipoprotein LipL21	LBJ_RS00065	62833.5	3.154e-37	-2.08967	-1.06328	0.0821432	42542.3	42006.6	39258.3	38887.6	91859.3	87667.6	82770.1	77676.4	TRUE	FALSE	NA	FALSE
GDYXXLXY domain-containing protein	LBJ_RS10675	1155.83	3.34139e-37	-2.0579	-1.04117	0.0804647	720.42	790.213	762.761	750.869	1594.8	1570.21	1463.98	1593.41	TRUE	FALSE	NA	FALSE
phosphoribosylanthranilate isomerase	LBJ_RS10245	848.236	4.51593e-37	2.58708	1.37132	0.106174	1236.08	1187.71	1090.43	1378.97	494.821	500.493	450.682	446.704	TRUE	FALSE	NA	FALSE
di-heme enzyme	LBJ_RS11360	907.977	9.45453e-37	2.53553	1.34228	0.104389	1218.93	1391.83	1353.11	1245.11	552.835	540.184	521.009	440.813	TRUE	FALSE	NA	FALSE
DUF4147 domain-containing protein	LBJ_RS09170	800.426	1.24138e-36	2.53774	1.34354	0.10466	1142.81	1224.71	1047.1	1180.16	412.92	514.046	447.711	433.941	TRUE	FALSE	NA	FALSE
hypothetical protein	LBJ_RS15905	8648.62	1.26641e-36	-2.76794	-1.46881	0.114435	5063.31	4575.36	3705.48	5018.47	13818.6	12900.5	12005	12102.2	TRUE	FALSE	NA	FALSE
DASS family sodium-coupled anion symporter	LBJ_RS06560	975.82	2.12049e-36	-2.308	-1.20664	0.0943071	554.252	609.968	549.73	644.734	1440.1	1338.84	1389.69	1279.24	TRUE	FALSE	NA	FALSE
50S ribosomal protein L19	LBJ_RS07890	12543.6	2.40349e-36	2.00022	1.00016	0.0782299	16910.6	17282	15886.2	16821.7	9102.44	8463.85	8077.62	7804.07	TRUE	FALSE	NA	FALSE
FecR domain-containing protein	LBJ_RS04030	9796.29	4.6489e-36	-2.4892	-1.31568	0.103329	5989.57	5422.87	5601.1	5447.76	13650.2	14622.7	11820.8	15815.3	TRUE	FALSE	NA	FALSE
translational GTPase TypA	LBJ_RS04875	26752.2	5.29115e-36	2.23328	1.15917	0.0911113	36999.8	39663.5	33068.6	38093.2	17951.2	17107.8	15520.3	15613	TRUE	FALSE	NA	FALSE
DUF2029 domain-containing protein	LBJ_RS17430	1217.44	5.80478e-36	-2.37014	-1.24497	0.0979134	687.187	691.138	717.627	791.264	1839.37	1531.49	1794.81	1686.68	TRUE	FALSE	NA	FALSE
N-acetylmuramoyl-L-alanine amidase	LBJ_RS14235	2425.55	6.08317e-36	2.0358	1.0256	0.0806853	3235.46	3341.1	3401.28	3034.37	1715.38	1590.54	1514.49	1571.81	TRUE	FALSE	NA	FALSE
S-methyl-5'-thioadenosine phosphorylase	LBJ_RS16060	2606.64	9.75849e-36	2.0115	1.00827	0.0795554	3521.7	3598.93	3247.83	3561.88	1611.87	1827.72	1769.05	1714.17	TRUE	FALSE	NA	FALSE
acetate--CoA ligase	LBJ_RS16155	12951.4	1.3268e-35	-1.77651	-0.829045	0.06554	9338.66	9680.71	9132.37	9167.26	16879.7	16965.5	15675.8	16771.5	TRUE	FALSE	NA	FALSE
acetyl-CoA hydrolase/transferase family protein	LBJ_RS17720	1187.66	1.34096e-35	2.10825	1.07604	0.0850739	1582.35	1666.37	1574.27	1622.13	749.626	761.873	709.206	835.484	TRUE	FALSE	NA	FALSE
peroxiredoxin	LBJ_RS17145	4164.03	1.76545e-35	-1.93649	-0.953441	0.0755114	2715.51	2834.98	2854.26	2937.74	5764.95	5719.37	5130.85	5354.56	TRUE	FALSE	NA	FALSE
hypothetical protein	LBJ_RS12585	2645.49	2.20354e-35	-2.47615	-1.3081	0.103748	1650.96	1600.72	1415.4	1424.12	3445.55	3843.25	3506.41	4277.56	TRUE	FALSE	NA	FALSE
orotidine-5'-phosphate decarboxylase	LBJ_RS17800	1831.92	2.88694e-35	-2.80077	-1.48582	0.118053	995.938	940.616	785.328	1132.64	2910.91	2672.85	2667.45	2549.65	TRUE	FALSE	NA	FALSE
L-aspartate oxidase	LBJ_RS09355	2048.94	4.37886e-35	-2.48228	-1.31167	0.104491	1182.48	1237.84	1073.28	1215.01	2471.83	3195.61	3025.02	2990.46	TRUE	FALSE	NA	FALSE
STAS domain-containing protein	LBJ_RS15685	1713.68	5.0958e-35	2.22438	1.1534	0.0919731	2424.99	2124.74	2544.64	2361.12	1158	1037.77	1042.02	1016.13	TRUE	FALSE	NA	FALSE
NADH-quinone oxidoreductase subunit L	LBJ_RS02835	3797.52	5.29406e-35	-2.76867	-1.46919	0.117185	2098.01	1960.02	1662.73	2339.73	5067.65	5904.27	5950	5397.75	TRUE	FALSE	NA	FALSE
hypothetical protein	LBJ_RS16905	919.644	5.6606e-35	2.95742	1.56434	0.124829	1359.36	1416.89	1465.04	1258.58	370.832	486.94	451.673	547.826	TRUE	FALSE	NA	FALSE
signal peptidase I	LBJ_RS14095	906.342	1.13313e-34	2.25197	1.17119	0.0938743	1308.98	1330.95	1156.33	1225.31	583.548	526.631	530.914	588.078	TRUE	FALSE	NA	FALSE
16S rRNA (cytidine(1402)-2'-O)-methyltransferase	LBJ_RS11565	956.358	1.32315e-34	-2.21376	-1.1465	0.0919901	604.639	588.482	542.508	643.942	1379.81	1331.1	1327.28	1233.1	TRUE	FALSE	NA	FALSE
aldehyde dehydrogenase family protein	LBJ_RS02595	7974.71	3.2757e-34	-2.19743	-1.13582	0.0916718	5054.74	5340.5	4785.99	4774.52	9998.8	12043.8	10258.7	11540.7	TRUE	FALSE	NA	FALSE
RNA-binding protein	LBJ_RS09270	5642.19	4.37682e-34	2.40537	1.26626	0.102396	7983.59	8439.29	7865.02	7597.41	2740.29	3601.23	3450.94	3459.75	TRUE	FALSE	NA	FALSE
hypothetical protein	LBJ_RS20620	1502.28	4.93874e-34	2.89293	1.53253	0.124028	2460.36	2262.02	2083.38	2127.46	601.748	815.116	797.361	870.827	TRUE	FALSE	NA	FALSE
tRNA (guanosine(37)-N1)-methyltransferase TrmD	LBJ_RS07895	9916.27	5.10726e-34	2.45958	1.29841	0.105106	14122.2	14805.2	12955.2	14519.2	4732.08	5920.73	6071.83	6203.79	TRUE	FALSE	NA	FALSE
molecular chaperone HtpG	LBJ_RS16890	13031.9	8.64197e-34	-2.27017	-1.1828	0.0960808	8448.86	7953.46	6807.08	8671.43	17457.5	19042	18471	17403.8	TRUE	FALSE	NA	FALSE
ribose 5-phosphate isomerase B	LBJ_RS15170	4105.16	2.34782e-33	2.10358	1.07285	0.0877366	5500.71	5821.56	5740.12	5197.47	2777.82	2829.67	2371.28	2602.66	TRUE	FALSE	NA	FALSE
VWA domain-containing protein	LBJ_RS15560	451.811	2.35454e-33	-2.31428	-1.21057	0.0990028	278.734	286.482	272.608	254.25	654.074	597.3	627.984	643.057	TRUE	FALSE	NA	FALSE
type I-E CRISPR-associated protein Cse1/CasA	LBJ_RS13500	1945.57	3.1638e-33	-2.28517	-1.1923	0.0977033	1256.45	1221.13	1051.62	1210.26	2525.29	2979.73	2541.65	2778.4	TRUE	FALSE	NA	FALSE
S41 family peptidase	LBJ_RS09350	8853.2	3.3431e-33	-2.29586	-1.19903	0.0982929	5702.26	5628.18	4489.91	5670.33	12259.1	12978.9	11835.6	12261.3	TRUE	FALSE	NA	FALSE
23S rRNA (adenine(2503)-C(2))-methyltransferase RlmN	LBJ_RS04425	3347.47	3.74625e-33	2.03988	1.02848	0.0843792	4352.54	4699.5	4705.65	4212.16	2379.69	2249.8	2115.73	2064.66	TRUE	FALSE	NA	FALSE
SDR family NAD(P)-dependent oxidoreductase	LBJ_RS16800	1156.13	6.49751e-33	-2.0043	-1.0031	0.0826049	802.969	756.79	705.893	812.65	1526.55	1560.53	1545.2	1538.43	TRUE	FALSE	NA	FALSE
bacterioferritin	LBJ_RS05670	6831.55	8.37251e-33	2.73571	1.45192	0.119774	11199.8	10219.1	10450.3	8153.43	4147.4	3699.97	3498.48	3284.01	TRUE	FALSE	NA	FALSE
ComEC/Rec2 family competence protein	LBJ_RS03795	271.144	8.67843e-33	2.79649	1.48362	0.122421	389.156	381.976	438.7	388.108	133.09	139.402	140.653	158.064	TRUE	FALSE	NA	FALSE
hypothetical protein	LBJ_RS17035	1005.59	1.24871e-32	2.97244	1.57165	0.130011	1732.44	1511.19	1589.61	1186.5	557.385	511.142	467.521	488.92	TRUE	FALSE	NA	FALSE
FtsQ-type POTRA domain-containing protein	LBJ_RS01745	3320.39	2.03842e-32	-2.24934	-1.1695	0.0970701	2196.64	1933.75	1819.79	2223.3	4990.3	4389.24	4607.86	4402.24	TRUE	FALSE	NA	FALSE
2-isopropylmalate synthase	LBJ_RS12795	4248.36	2.10465e-32	2.04126	1.02946	0.0854671	5544.66	5749.94	5270.72	6245.36	2875.65	2885.82	2587.21	2827.49	TRUE	FALSE	NA	FALSE
glycerol-3-phosphate acyltransferase	LBJ_RS14790	3369.57	2.43527e-32	-2.1847	-1.12743	0.0936961	2152.68	2030.44	2001.23	2277.95	5179.13	4555.75	4565.26	4194.11	TRUE	FALSE	NA	FALSE
hypothetical protein	LBJ_RS18415	554.743	2.64268e-32	2.72484	1.44617	0.120255	779.383	808.118	722.141	935.419	334.431	294.294	293.191	270.968	TRUE	FALSE	NA	FALSE
alpha/beta fold hydrolase	LBJ_RS08660	4474.95	2.83559e-32	2.43363	1.28311	0.106749	6283.31	6797.98	6386.43	5907.16	2425.19	2565.39	2341.57	3092.57	TRUE	FALSE	NA	FALSE
50S ribosomal protein L31	LBJ_RS04050	7291.13	2.96562e-32	1.94071	0.956582	0.0796099	10018.3	9624.61	9132.37	9717.74	5320.18	4886.83	5092.22	4536.75	TRUE	FALSE	NA	FALSE
hypothetical protein	LBJ_RS05220	520.999	3.12588e-32	-2.77518	-1.47258	0.1226	308.752	219.636	278.024	295.437	773.514	711.533	830.048	751.052	TRUE	FALSE	NA	FALSE
	LBJ_RS12435	291.975	4.04238e-32	2.93091	1.55135	0.129392	488.857	386.751	404.399	460.977	155.84	146.179	137.681	155.119	TRUE	FALSE	NA	FALSE
glycosyltransferase family 9 protein	LBJ_RS10140	1747.69	6.41332e-32	-1.88056	-0.911165	0.0762433	1224.29	1231.87	1227.64	1171.45	2199.96	2335.96	2180.11	2410.24	TRUE	FALSE	NA	FALSE
	LBJ_RS19475	635.673	6.45113e-32	-2.66363	-1.41339	0.118275	337.697	306.775	392.664	348.505	1070.41	879.009	871.65	878.681	TRUE	FALSE	NA	FALSE
hypothetical protein	LBJ_RS14895	661.262	9.93718e-32	2.65476	1.40858	0.11823	939.12	960.909	1085.92	856.213	394.719	350.442	313.992	388.78	TRUE	FALSE	NA	FALSE
alpha/beta hydrolase	LBJ_RS09100	31947.9	1.00351e-31	-2.21318	-1.14612	0.0962095	20324	20167.2	17029	22021.5	44547.6	43480.9	41548	46465.1	TRUE	FALSE	NA	FALSE
type I-E CRISPR-associated protein Cse2/CasB	LBJ_RS13505	1109.92	1.0141e-31	-2.40932	-1.26863	0.106503	738.645	636.229	602.085	628.893	1519.73	1575.05	1423.36	1755.4	TRUE	FALSE	NA	FALSE
hypothetical protein	LBJ_RS07205	1584.73	1.06745e-31	2.01384	1.00995	0.0848187	2102.3	1998.21	2277.45	2092.61	1036.28	981.625	1114.32	1075.03	TRUE	FALSE	NA	FALSE
AMP-binding protein	LBJ_RS07260	10231.2	1.26008e-31	-2.13528	-1.09442	0.0920217	6568.48	6240.54	5919.75	7375.63	12991.6	14365.2	14453.5	13935.2	TRUE	FALSE	NA	FALSE
phenylalanine--tRNA ligase subunit alpha	LBJ_RS15920	3980.82	1.34432e-31	-2.87076	-1.52143	0.127986	2194.5	2019.7	1621.21	2391.22	6589.65	6030.12	5611.24	5388.92	TRUE	FALSE	NA	FALSE
N-6 DNA methylase	LBJ_RS02720	2673.72	1.78217e-31	2.27295	1.18457	0.0998524	3964.46	3627.58	3435.58	3828.01	1487.88	1761.89	1489.73	1794.67	TRUE	FALSE	NA	FALSE
redox-regulated ATPase YchF	LBJ_RS07175	4773.06	1.83545e-31	1.82891	0.87098	0.0734355	6177.18	6364.68	5842.12	6302.39	3487.64	3476.35	3385.57	3148.53	TRUE	FALSE	NA	FALSE
hypothetical protein	LBJ_RS05350	761.182	2.4526e-31	-2.30522	-1.2049	0.101802	500.649	404.656	470.294	464.937	1161.41	1017.44	1057.87	1012.2	TRUE	FALSE	NA	FALSE
bifunctional tRNA (5-methylaminomethyl-2-thiouridine)(34)-methyltransferase MnmD/FAD-dependent 5-carboxymethylaminomethyl-2-thiouridine(34) oxidoreductase MnmC	LBJ_RS01635	2775.65	3.18226e-31	-2.47408	-1.30689	0.110626	1674.55	1685.47	1378.39	1653.81	4608.09	3830.66	3685.69	3688.5	TRUE	FALSE	NA	FALSE
hypothetical protein	LBJ_RS09600	18690	3.41348e-31	-2.55432	-1.35294	0.114583	10083.7	11122.7	9641.48	11218.7	31559.4	28058.6	24763.8	23071.5	TRUE	FALSE	NA	FALSE
hypothetical protein	LBJ_RS11975	12731.3	3.79274e-31	-2.44167	-1.28787	0.109156	7627.67	7915.26	8058.19	5995.08	17788.5	17995.5	17054.6	19415.4	TRUE	FALSE	NA	FALSE
Ig-like domain-containing protein	LBJ_RS11495	1246.66	4.71128e-31	-2.23202	-1.15835	0.0983328	713.988	741.273	771.788	856.213	1684.67	1732.85	1886.92	1585.55	TRUE	FALSE	NA	FALSE
hypothetical protein	LBJ_RS00660	6740.45	4.97575e-31	-2.34174	-1.22758	0.104252	4163.86	4081.18	4311.18	3581.68	9372.03	9964.36	8111.29	10338	TRUE	FALSE	NA	FALSE
acetylneuraminic acid synthetase	LBJ_RS06270	2367.27	5.50337e-31	-1.92543	-0.945181	0.0803292	1706.71	1475.38	1647.38	1641.93	3240.79	3013.61	3195.39	3016.97	TRUE	FALSE	NA	FALSE
NAD(P)-dependent oxidoreductase	LBJ_RS06425	2203.74	8.74375e-31	-1.92812	-0.947196	0.0807722	1490.16	1439.57	1444.28	1644.31	2932.53	3024.26	2872.48	2782.33	TRUE	FALSE	NA	FALSE
hypothetical protein	LBJ_RS10965	2372.12	9.97021e-31	-1.99181	-0.994079	0.0848522	1590.93	1557.75	1549.89	1642.73	3522.9	3112.35	2984.41	3015.99	TRUE	FALSE	NA	FALSE
porin OmpL1	LBJ_RS03180	7882.25	1.24705e-30	-2.58331	-1.36922	0.117068	4747.06	3812.6	3861.65	5173.71	12088.4	10974.1	11734.6	10665.9	TRUE	FALSE	NA	FALSE
TolC family protein	LBJ_RS08495	5116.41	1.83709e-30	2.59984	1.37842	0.118192	7263.17	8540.75	6637.38	7122.17	2350.12	3099.77	2877.43	3040.53	TRUE	FALSE	NA	FALSE
GTP cyclohydrolase I FolE	LBJ_RS16150	4329.53	2.0071e-30	1.93137	0.949623	0.0814788	5611.13	6016.13	5622.77	5569.74	3256.72	2956.49	2813.05	2790.18	TRUE	FALSE	NA	FALSE
enoyl-CoA hydratase/isomerase family protein	LBJ_RS12180	3669.71	2.0711e-30	-2.4919	-1.31725	0.11305	2165.55	1944.5	1826.11	2468.84	5646.65	5199.51	5363.62	4742.92	TRUE	FALSE	NA	FALSE
FliG protein	LBJ_RS05840	3657.97	3.66114e-30	-2.40091	-1.26358	0.108905	2166.62	2209.49	1813.48	2414.98	5036.94	5764.87	4836.66	5020.76	TRUE	FALSE	NA	FALSE
STAS domain-containing protein	LBJ_RS10380	6006.52	4.303e-30	2.04265	1.03044	0.0889188	8686.86	7621.62	8580.84	7370.08	3998.38	3837.44	3746.11	4210.8	TRUE	FALSE	NA	FALSE
TonB-dependent receptor	LBJ_RS12915	1433.74	4.55482e-30	-2.0145	-1.01042	0.0872297	956.272	922.711	936.075	989.278	1787.04	1931.3	1836.41	2110.8	TRUE	FALSE	NA	FALSE
serine protease	LBJ_RS11260	1743.37	5.56881e-30	-2.78068	-1.47544	0.127567	1008.8	826.024	747.416	1104.92	2726.64	2487.94	2550.57	2494.67	TRUE	FALSE	NA	FALSE
methyltransferase domain-containing protein	LBJ_RS06375	1504.82	5.90104e-30	-2.03787	-1.02706	0.0888401	997.01	898.838	1011	1052.64	2174.94	1909.04	2037.48	1957.64	TRUE	FALSE	NA	FALSE
DUF1566 domain-containing protein	LBJ_RS02575	507.221	7.12942e-30	2.61605	1.38739	0.120182	723.637	781.858	770.885	660.575	252.529	273.964	262.485	331.837	TRUE	FALSE	NA	FALSE
flippase-like domain-containing protein	LBJ_RS11955	924.453	7.43793e-30	-2.72	-1.44361	0.125093	471.704	459.565	443.214	610.675	1487.88	1315.61	1378.79	1228.19	TRUE	FALSE	NA	FALSE
glycosyltransferase family 4 protein	LBJ_RS17425	1301.11	8.07625e-30	-2.43565	-1.28431	0.11136	785.816	768.727	613.82	860.965	1879.18	1873.22	1839.38	1787.8	TRUE	FALSE	NA	FALSE
50S ribosomal protein L27	LBJ_RS13760	14502.7	9.26756e-30	1.98062	0.985951	0.085581	18815.6	20698.3	17502	20080.2	10242.2	9852.07	8990.87	9840.25	TRUE	FALSE	NA	FALSE
type I restriction endonuclease subunit R	LBJ_RS01660	887.552	1.01874e-29	2.07769	1.05498	0.0916394	1266.1	1228.29	1207.78	1092.25	582.41	574.067	541.809	607.714	TRUE	FALSE	NA	FALSE
NAD-dependent succinate-semialdehyde dehydrogenase	LBJ_RS16040	1715.33	1.31099e-29	2.61042	1.38428	0.120474	2392.83	2910.18	2551.86	2068.06	974.855	990.337	840.944	993.548	TRUE	FALSE	NA	FALSE
cyclic diguanylate phosphodiesterase	LBJ_RS09595	4817.95	1.45131e-29	-2.7421	-1.45528	0.126752	2268.47	2763.36	2574.43	2692.99	8555.29	7024.33	6891.97	5772.79	TRUE	FALSE	NA	FALSE
glutamate-5-semialdehyde dehydrogenase	LBJ_RS13745	2505.43	1.5314e-29	2.11702	1.08203	0.0942829	3579.59	3677.71	3310.11	3047.04	1666.47	1678.64	1462.98	1620.9	TRUE	FALSE	NA	FALSE
tRNA guanosine(34) transglycosylase Tgt	LBJ_RS04650	6247.38	2.04291e-29	-1.76406	-0.818901	0.0715131	4391.13	4732.92	4515.18	4444.23	7778.36	8389.31	7559.58	8168.3	TRUE	FALSE	NA	FALSE
hypothetical protein	LBJ_RS00750	7180.28	2.84274e-29	-2.48097	-1.31091	0.114773	4375.05	4219.64	4216.4	3692.57	9458.48	10535.5	8843.28	12101.3	TRUE	FALSE	NA	FALSE
ankyrin repeat domain-containing protein	LBJ_RS08785	457.174	3.7968e-29	-2.64756	-1.40467	0.12326	263.725	242.316	293.37	204.351	641.561	668.938	675.528	667.602	TRUE	FALSE	NA	FALSE
hypothetical protein	LBJ_RS15285	3503.18	4.12298e-29	-2.38822	-1.25593	0.110281	1814.99	1980.31	2494.09	1980.14	5230.32	4847.14	4692.05	4986.39	TRUE	FALSE	NA	FALSE
DUF4349 domain-containing protein	LBJ_RS01355	795.666	6.11589e-29	2.22678	1.15496	0.101728	1124.58	1184.13	966.766	1117.59	517.572	517.918	463.559	473.212	TRUE	FALSE	NA	FALSE
SDR family oxidoreductase	LBJ_RS06430	2364.16	6.59885e-29	-2.15124	-1.10517	0.0974025	1499.8	1346.47	1556.21	1595.99	3624.14	3097.83	3210.25	2982.61	TRUE	FALSE	NA	FALSE
tRNA-His	LBJ_RS13710	931.499	7.68792e-29	2.73397	1.451	0.128035	1411.9	1570.88	1291.73	1184.12	415.195	566.322	516.056	495.792	TRUE	FALSE	NA	FALSE
	LBJ_RS17005	375.277	1.30218e-28	-2.78399	-1.47715	0.13088	220.843	165.921	202.199	203.558	489.134	568.258	522.99	629.313	TRUE	FALSE	NA	FALSE
DUF1563 domain-containing protein	LBJ_RS10085	1412.15	1.80107e-28	2.61175	1.38502	0.12303	2049.77	2085.35	2226.9	1809.06	634.736	792.851	785.475	913.043	TRUE	FALSE	NA	FALSE
SCO family protein	LBJ_RS06125	827.344	1.82595e-28	2.34566	1.22999	0.109273	1099.93	1123.25	1274.58	1141.35	535.772	431.76	545.771	466.339	TRUE	FALSE	NA	FALSE
hypothetical protein	LBJ_RS20095	2040.83	2.36551e-28	2.64812	1.40497	0.125076	2956.73	3079.68	3431.07	2384.09	1175.06	1086.18	998.435	1215.43	TRUE	FALSE	NA	FALSE
hypothetical protein	LBJ_RS05575	1383.87	2.39143e-28	-2.31113	-1.2086	0.107606	897.309	766.34	855.737	822.947	2223.85	1889.68	1692.78	1922.3	TRUE	FALSE	NA	FALSE
flagellar L-ring protein FlgH	LBJ_RS09800	2709.99	2.77284e-28	-2.13309	-1.09295	0.0974242	1634.88	1736.8	1579.68	1966.68	3659.4	4007.82	3496.5	3598.18	TRUE	FALSE	NA	FALSE
glycine--tRNA ligase	LBJ_RS12315	5645.72	2.88314e-28	2.00171	1.00123	0.0892796	7596.58	8074.02	6817.91	7631.46	3778.84	3997.17	3867.94	3401.82	TRUE	FALSE	NA	FALSE
	LBJ_RS14990	368.551	3.76005e-28	2.66252	1.41279	0.126245	488.857	513.281	610.209	530.678	196.791	191.678	184.235	232.679	TRUE	FALSE	NA	FALSE
M61 family metallopeptidase	LBJ_RS17140	2863.43	9.0301e-28	-2.05281	-1.0376	0.093373	1860.01	1849	1674.46	2118.75	3810.69	4028.15	3657.96	3908.41	TRUE	FALSE	NA	FALSE
glycosyltransferase family 4 protein	LBJ_RS06445	1482.97	1.26226e-27	-2.51756	-1.33202	0.120198	782.6	704.269	906.287	975.814	2022.51	1998.1	2365.34	2108.84	TRUE	FALSE	NA	FALSE
chemotaxis protein CheX	LBJ_RS08080	11416.1	1.26912e-27	-1.88907	-0.917676	0.0828138	7820.64	8538.36	7660.11	7595.03	15570.4	15485.3	13492.7	15166.3	TRUE	FALSE	NA	FALSE
membrane protein	LBJ_RS15900	22390.8	1.42086e-27	-2.63648	-1.39862	0.126333	13628	12483.5	9307.49	13839.6	33468.1	33857.3	30828.7	31714	TRUE	FALSE	NA	FALSE
	LBJ_RS18115	2542.9	1.42661e-27	2.22899	1.15639	0.104459	3530.27	3650.26	3402.19	3458.91	1854.16	1478.25	1592.74	1376.44	TRUE	FALSE	NA	FALSE
metal-dependent hydrolase	LBJ_RS12060	2131.16	1.48751e-27	-1.93731	-0.954056	0.0862124	1367.94	1493.29	1361.24	1580.94	2815.36	2977.79	2671.41	2781.35	TRUE	FALSE	NA	FALSE
tetratricopeptide repeat protein	LBJ_RS17065	20067.8	1.60314e-27	-2.1777	-1.12281	0.101525	12366.1	14485.3	12329.7	11343.8	28741.7	29113.8	24567.6	27594.5	TRUE	FALSE	NA	FALSE
5'/3'-nucleotidase SurE	LBJ_RS13690	2386.9	1.80053e-27	-2.13398	-1.09354	0.0989778	1533.04	1369.15	1437.96	1749.65	3220.32	3159.79	3484.62	3140.67	TRUE	FALSE	NA	FALSE
ribonuclease HII	LBJ_RS07885	3185.16	1.837e-27	2.08888	1.06273	0.096206	4177.8	4331.85	4074.68	4645.41	2364.9	1960.35	1910.7	2015.57	TRUE	FALSE	NA	FALSE
tryptophan synthase subunit beta	LBJ_RS05075	2995.99	2.09844e-27	-2.20454	-1.14048	0.103358	1940.42	1938.53	1610.37	1991.23	3660.54	4465.72	4266.13	4094.95	TRUE	FALSE	NA	FALSE
50S ribosomal protein L13	LBJ_RS13195	16452.3	2.5351e-27	1.98255	0.987357	0.0896229	23282.9	22550.9	20891.5	20763	12334.1	10897.6	10817.4	10080.8	TRUE	FALSE	NA	FALSE
hypothetical protein	LBJ_RS12175	2791.58	2.71976e-27	-2.48228	-1.31167	0.119134	1652.04	1550.58	1386.51	1822.52	4655.87	3894.55	3833.28	3537.31	TRUE	FALSE	NA	FALSE
class I SAM-dependent methyltransferase	LBJ_RS09770	1113.2	3.04954e-27	-2.13069	-1.09132	0.0992168	724.709	719.786	609.306	790.472	1489.01	1517.94	1566.99	1487.38	TRUE	FALSE	NA	FALSE
tRNA-Val	LBJ_RS13875	1549.33	3.14245e-27	2.71952	1.44335	0.131257	2479.66	2248.88	2117.68	2214.59	1055.62	800.595	785.475	692.146	TRUE	FALSE	NA	FALSE
tetratricopeptide repeat protein	LBJ_RS00675	11544.5	4.09178e-27	-2.11643	-1.08163	0.0985797	7897.82	7121.47	6422.54	8192.24	16181.2	15674.1	14523.9	16342.5	TRUE	FALSE	NA	FALSE
hypothetical protein	LBJ_RS07150	24201.7	4.68871e-27	2.71769	1.44238	0.131608	35822.7	39003.4	38955.9	27753.7	12901.8	13094.1	11164	14917.9	TRUE	FALSE	NA	FALSE
membrane protein insertion efficiency factor YidD	LBJ_RS18185	1466.83	4.75064e-27	2.38383	1.25328	0.114369	2154.83	2013.73	1835.14	2261.32	1014.67	785.106	874.621	795.231	TRUE	FALSE	NA	FALSE
glycerol kinase	LBJ_RS02935	2652.02	4.85229e-27	-1.83787	-0.878035	0.0801409	1834.28	1958.82	1838.75	1844.7	3744.72	3429.88	3219.16	3345.86	TRUE	FALSE	NA	FALSE
UDP-N-acetylmuramoyl-L-alanine--D-glutamate ligase	LBJ_RS04400	1577.79	4.86346e-27	-1.91614	-0.938206	0.0856361	1134.23	1077.89	1062.45	1054.23	2219.3	2124.92	2073.14	1876.16	TRUE	FALSE	NA	FALSE
hypothetical protein	LBJ_RS04040	2283.37	5.20463e-27	2.42839	1.28	0.116904	3247.25	3353.03	3729.86	2609.83	1260.37	1355.3	1407.52	1303.79	TRUE	FALSE	NA	FALSE
sigma factor regulatory protein FecR	LBJ_RS10545	4720.69	5.34049e-27	2.50723	1.3261	0.121142	6555.61	7413.92	7516.58	5512.71	2614.02	2741.58	2402.98	3008.13	TRUE	FALSE	NA	FALSE
hypothetical protein	LBJ_RS04035	572.404	5.97896e-27	2.6122	1.38526	0.126668	883.373	792.601	901.773	732.652	381.069	307.847	299.134	280.785	TRUE	FALSE	NA	FALSE
aerotolerance regulator BatD	LBJ_RS16885	5187.5	8.00319e-27	-1.77177	-0.825194	0.0756396	3798.29	3902.13	3574.6	3698.9	6858.11	6708.74	6105.51	6853.71	TRUE	FALSE	NA	FALSE
aminopeptidase N	LBJ_RS12730	3977.19	8.52103e-27	-1.9432	-0.958434	0.0879003	2653.33	2750.23	2605.12	2800.71	5944.68	5091.09	5069.43	4902.94	TRUE	FALSE	NA	FALSE
thioredoxin-dependent thiol peroxidase	LBJ_RS04570	3909.8	9.49532e-27	2.3982	1.26195	0.115848	5905.95	5834.69	5770.81	4563.83	2248.88	2148.15	2154.36	2651.75	TRUE	FALSE	NA	FALSE
malate dehydrogenase	LBJ_RS00835	303.809	1.19809e-26	2.39631	1.26082	0.115973	396.66	436.885	434.187	447.512	160.39	175.221	185.226	194.39	TRUE	FALSE	NA	FALSE
	LBJ_RS18870	438.297	1.52068e-26	2.37021	1.24502	0.114754	602.494	663.684	662.564	537.806	267.317	241.05	259.514	271.949	TRUE	FALSE	NA	FALSE
acyl-CoA--6-aminopenicillanic acid acyltransferase	LBJ_RS04790	1479.52	1.52646e-26	2.07201	1.05103	0.0968788	1773.18	2112.81	2014.77	2081.52	1028.32	1005.83	944.947	874.754	TRUE	FALSE	NA	FALSE
hypothetical protein	LBJ_RS09660	1719.52	1.73827e-26	2.24364	1.16584	0.107582	2299.56	2481.65	2315.36	2420.52	861.103	1090.05	1160.88	1127.07	TRUE	FALSE	NA	FALSE
DUF3365 domain-containing protein	LBJ_RS11960	2492.39	1.77758e-26	-2.63748	-1.39916	0.129138	1420.47	1425.25	1481.29	1156.4	3281.75	3771.61	3090.39	4311.92	TRUE	FALSE	NA	FALSE
hypothetical protein	LBJ_RS04800	662.695	1.81918e-26	2.90793	1.53999	0.142167	926.255	1030.14	1025.44	964.725	252.529	409.494	315.973	376.999	TRUE	FALSE	NA	FALSE
cyclic nucleotide-binding domain-containing protein	LBJ_RS16770	698.905	2.39171e-26	2.56599	1.35951	0.125802	1123.51	1003.88	1011.9	883.935	437.945	402.718	317.954	409.397	TRUE	FALSE	NA	FALSE
response regulator	LBJ_RS03890	4870.65	2.5706e-26	-2.36874	-1.24412	0.115197	2910.63	2880.34	2536.52	3237.93	7868.23	6989.48	6670.1	5871.95	TRUE	FALSE	NA	FALSE
excinuclease ABC subunit UvrC	LBJ_RS10180	5263.77	2.95281e-26	2.60137	1.37927	0.127864	7207.42	8294.85	8179.15	6738.02	2313.72	3172.37	2879.42	3325.24	TRUE	FALSE	NA	FALSE
protein translocase subunit SecF	LBJ_RS11840	3819.88	2.98691e-26	-2.23719	-1.16169	0.107707	2426.06	2245.3	2094.21	2672.4	5924.2	5163.7	5280.41	4752.73	TRUE	FALSE	NA	FALSE
UDP-N-acetylglucosamine 2-epimerase (non-hydrolyzing)	LBJ_RS06440	3349.06	2.98691e-26	-2.19997	-1.13748	0.105463	2095.87	2023.28	1923.6	2327.85	5331.56	4245.96	4519.7	4324.68	TRUE	FALSE	NA	FALSE
STAS domain-containing protein	LBJ_RS02000	1642.94	3.10643e-26	2.29605	1.19915	0.11122	2532.19	2392.13	2077.06	2156.77	852.003	1006.79	1012.3	1114.31	TRUE	FALSE	NA	FALSE
M23 family metallopeptidase	LBJ_RS10895	3707.46	3.84642e-26	-1.79992	-0.847931	0.0787913	2599.73	2666.67	2482.36	2842.69	5076.75	4715.48	4586.07	4689.9	TRUE	FALSE	NA	FALSE
tRNA-Leu	LBJ_RS05595	4228.28	4.02704e-26	2.20288	1.13939	0.105918	5721.55	6006.58	5788.86	5746.37	3156.62	2525.7	2583.25	2297.33	TRUE	FALSE	NA	FALSE
hypothetical protein	LBJ_RS00540	862.496	4.39036e-26	-2.23379	-1.15949	0.107868	534.955	506.118	482.932	607.507	1300.19	1091.02	1156.92	1220.34	TRUE	FALSE	NA	FALSE
DUF1232 domain-containing protein	LBJ_RS00905	686.055	4.73437e-26	2.63897	1.39998	0.130329	948.768	1000.3	943.296	1089.08	287.793	394.005	392.242	432.959	TRUE	FALSE	NA	FALSE
2-oxoglutarate dehydrogenase E1 component	LBJ_RS11675	22796.1	4.78014e-26	-1.78679	-0.837371	0.0779622	16166.6	17206.8	15539.6	16529.4	27721.4	31765.3	27987.9	29452	TRUE	FALSE	NA	FALSE
uroporphyrinogen synthase	LBJ_RS16665	5307.56	4.78888e-26	2.4447	1.28966	0.120076	8256.96	8814.1	6260.06	6804.56	3148.66	3131.71	2860.6	3183.87	TRUE	FALSE	NA	FALSE
NADH-quinone oxidoreductase subunit NuoK	LBJ_RS02830	1421.13	5.43921e-26	-2.22283	-1.1524	0.107416	888.733	950.166	753.734	936.211	1896.25	2176.23	1971.12	1796.63	TRUE	FALSE	NA	FALSE
hypothetical protein	LBJ_RS04935	519.141	8.25148e-26	2.3643	1.24141	0.116136	765.447	697.107	668.883	788.096	261.63	339.793	323.897	308.275	TRUE	FALSE	NA	FALSE
hypothetical protein	LBJ_RS10620	1512.93	8.86771e-26	-2.14404	-1.10033	0.103004	913.39	935.842	869.277	1128.68	2114.65	2097.81	2102.85	1940.95	TRUE	FALSE	NA	FALSE
metallo-mystery pair system four-Cys motif protein	LBJ_RS11355	1577.71	9.40185e-26	2.62958	1.39483	0.130642	1969.36	2492.39	2438.13	2243.1	1043.11	884.818	839.953	710.799	TRUE	FALSE	NA	FALSE
hypothetical protein	LBJ_RS20210	410.138	9.84895e-26	2.41618	1.27273	0.119256	549.964	588.482	641.803	539.39	274.142	212.008	238.713	236.606	TRUE	FALSE	NA	FALSE
alanine--tRNA ligase	LBJ_RS13185	10922.3	1.12048e-25	2.29844	1.20065	0.112633	14243.3	17350.1	14401.3	14895.4	5552.24	7440.6	6831.55	6664.23	TRUE	FALSE	NA	FALSE
DUF1561 domain-containing protein	LBJ_RS03235	5453.16	1.13685e-25	2.04744	1.03382	0.0969967	8262.32	7354.24	6732.16	6962.97	3369.33	3608.97	3398.44	3936.89	TRUE	FALSE	NA	FALSE
N-acetyltransferase	LBJ_RS15830	337.636	1.24377e-25	2.34184	1.22765	0.115274	501.721	512.087	450.435	430.087	193.378	207.167	195.131	211.08	TRUE	FALSE	NA	FALSE
hypothetical protein	LBJ_RS19410	199.792	1.35538e-25	2.9193	1.54562	0.145244	259.437	336.617	287.051	307.318	109.202	111.328	96.0796	91.3043	TRUE	FALSE	NA	FALSE
flagellar hook-length control protein FliK	LBJ_RS04380	15910.5	1.44767e-25	-2.4593	-1.29825	0.12207	9456.59	9437.2	7406.46	10494	24890.1	24054.6	20396.6	21148.2	TRUE	FALSE	NA	FALSE
S41 family peptidase	LBJ_RS10850	16992.1	1.52629e-25	2.78193	1.47609	0.138861	24765.5	28451.3	23623	23155.8	6702.27	10241.2	8883.89	10114.2	TRUE	FALSE	NA	FALSE
aldo/keto reductase	LBJ_RS06265	3338.7	1.64106e-25	-1.8205	-0.864334	0.0813642	2483.95	2158.17	2337.93	2487.85	4111	4249.84	4537.53	4343.34	TRUE	FALSE	NA	FALSE
RluA family pseudouridine synthase	LBJ_RS00880	2694.18	1.66818e-25	1.99711	0.997912	0.0939538	3562.44	3680.1	3910.39	3208.62	1975.87	1716.39	1741.32	1758.34	TRUE	FALSE	NA	FALSE
DUF3347 domain-containing protein	LBJ_RS01075	1699.49	2.18855e-25	2.54399	1.34709	0.127137	2600.8	2394.51	2717.96	2046.67	963.48	845.127	891.46	1135.9	TRUE	FALSE	NA	FALSE
paraslipin	LBJ_RS10595	3751.35	2.60162e-25	-2.00111	-1.0008	0.0946008	2508.61	2353.93	2261.2	2873.58	5063.1	5165.63	4942.65	4842.07	TRUE	FALSE	NA	FALSE
hypothetical protein	LBJ_RS01180	3366.42	2.74344e-25	-1.99211	-0.994294	0.0940318	2468.94	2262.02	2109.55	2162.31	4297.55	4512.18	4134.39	4984.43	TRUE	FALSE	NA	FALSE
ferredoxin	LBJ_RS17550	2710.17	2.92161e-25	1.88673	0.915891	0.086667	3194.72	3709.94	3690.14	3574.55	2025.92	1799.65	1881.97	1804.49	TRUE	FALSE	NA	FALSE
beta-ketoacyl-[acyl-carrier-protein] synthase family protein	LBJ_RS11970	47166.7	2.94303e-25	-2.66841	-1.41598	0.134	25892.3	30448.3	26301.3	20222	61916.4	75898.8	61429.5	75224.9	TRUE	FALSE	NA	FALSE
hypothetical protein	LBJ_RS08025	10930	2.94303e-25	-1.94098	-0.956784	0.0905462	7537.61	7881.84	7401.04	6913.07	15320.1	15484.3	14089	12813	TRUE	FALSE	NA	FALSE
tetratricopeptide repeat protein	LBJ_RS19305	1783.15	3.5377e-25	-2.26915	-1.18215	0.11206	1161.03	1173.38	983.014	1047.89	2680	2491.82	2653.58	2074.47	TRUE	FALSE	NA	FALSE
LipL41-expression chaperone Lep	LBJ_RS01760	2601.54	3.56274e-25	-2.53528	-1.34214	0.127237	1451.56	1366.76	1229.44	1836.78	3990.42	3804.52	3704.51	3428.33	TRUE	FALSE	NA	FALSE
imidazole glycerol phosphate synthase subunit HisH	LBJ_RS06400	1951.7	3.84264e-25	-1.79525	-0.844188	0.0800854	1371.16	1336.92	1353.11	1522.33	2416.09	2602.18	2543.63	2468.16	TRUE	FALSE	NA	FALSE
hypothetical protein	LBJ_RS13275	468.127	4.07652e-25	-2.53878	-1.34413	0.127583	329.121	220.83	264.484	243.953	682.512	662.161	653.737	688.219	TRUE	FALSE	NA	FALSE
helix-turn-helix transcriptional regulator	LBJ_RS04805	381.172	4.22281e-25	2.83309	1.50238	0.142651	519.946	478.664	681.52	573.449	176.316	194.582	199.093	225.806	TRUE	FALSE	NA	FALSE
alpha/beta fold hydrolase	LBJ_RS14920	4569.02	4.24229e-25	-2.07281	-1.05158	0.099854	3309.43	2807.53	2621.37	3156.34	6667.01	6208.24	5785.57	5996.63	TRUE	FALSE	NA	FALSE
quinolinate synthase NadA	LBJ_RS01775	10332.9	4.46626e-25	2.68811	1.42659	0.13553	14917.6	17328.6	16330.3	11674.9	5316.77	5725.18	4933.73	6436.46	TRUE	FALSE	NA	FALSE
DUF1554 domain-containing protein	LBJ_RS07035	197.718	4.93107e-25	2.58478	1.37004	0.130276	304.463	276.933	275.316	283.556	117.165	108.424	100.042	115.848	TRUE	FALSE	NA	FALSE
GNAT family N-acetyltransferase	LBJ_RS02740	412.471	5.27313e-25	2.32546	1.21751	0.115843	524.235	615.937	639.095	529.094	230.917	253.635	252.58	254.278	TRUE	FALSE	NA	FALSE
DUF115 domain-containing protein	LBJ_RS08565	2394.86	5.47153e-25	1.85659	0.892655	0.0849635	3017.83	3325.58	3221.65	2888.63	1607.32	1625.39	1665.05	1807.43	TRUE	FALSE	NA	FALSE
indole-3-glycerol-phosphate synthase	LBJ_RS04410	4382.8	5.9305e-25	-1.98951	-0.992413	0.0945286	3026.41	2809.91	2666.5	3223.67	6423.58	5720.34	5766.75	5425.24	TRUE	FALSE	NA	FALSE
aspartate 1-decarboxylase	LBJ_RS06805	3004.93	6.19554e-25	2.85138	1.51166	0.144047	4204.6	4871.39	4769.74	3953.95	1136.38	1680.57	1603.64	1819.21	TRUE	FALSE	NA	FALSE
DUF192 domain-containing protein	LBJ_RS04955	1072.59	6.28081e-25	1.87079	0.903648	0.086121	1267.17	1437.19	1484	1402.73	762.138	745.415	736.94	745.161	TRUE	FALSE	NA	FALSE
FKBP-type peptidyl-prolyl cis-trans isomerase	LBJ_RS09265	6230.08	6.3532e-25	2.10732	1.07541	0.102503	8534.62	8216.07	8496.89	8555	3280.61	4362.13	4256.23	4139.13	TRUE	FALSE	NA	FALSE
glutamine-hydrolyzing GMP synthase	LBJ_RS10530	7957.33	6.36441e-25	2.12582	1.08802	0.103708	10227.4	12062.1	11631	9374.78	4712.75	5486.06	5040.71	5123.84	TRUE	FALSE	NA	FALSE
hypothetical protein	LBJ_RS16895	1746.08	7.84891e-25	-2.10906	-1.0766	0.102818	1217.85	1069.53	997.457	1207.09	2569.66	2377.58	2399.02	2130.43	TRUE	FALSE	NA	FALSE
glycerol-3-phosphate acyltransferase	LBJ_RS05750	1365.26	8.71494e-25	-1.87874	-0.909769	0.0869717	915.534	925.099	958.642	993.239	1776.81	1773.51	1638.3	1940.95	TRUE	FALSE	NA	FALSE
	LBJ_RS20315	3109.87	1.02665e-24	-1.96397	-0.97377	0.0932301	2349.94	1901.53	1941.66	2199.54	4221.34	3926.5	4149.25	4189.2	TRUE	FALSE	NA	FALSE
SDR family oxidoreductase	LBJ_RS06260	2769.39	1.22382e-24	-1.87478	-0.906718	0.0869508	1932.91	1831.1	1984.08	1956.38	4027.96	3483.12	3607.44	3332.12	TRUE	FALSE	NA	FALSE
hypothetical protein	LBJ_RS05785	709.09	1.44698e-24	-2.07147	-1.05066	0.10091	439.542	447.628	444.117	513.253	1029.46	916.764	991.501	890.463	TRUE	FALSE	NA	FALSE
triose-phosphate isomerase	LBJ_RS06720	4619.39	1.51992e-24	-1.97013	-0.978287	0.0940031	3029.63	2984.19	2823.57	3602.27	6149.43	6224.7	6211.49	5929.87	TRUE	FALSE	NA	FALSE
WGR domain-containing protein	LBJ_RS17925	2797.36	1.57278e-24	1.71716	0.780023	0.074978	3616.04	3625.19	3503.29	3398.71	2120.34	1946.79	1992.91	2175.6	TRUE	FALSE	NA	FALSE
hypothetical protein	LBJ_RS14355	2442.96	1.75874e-24	-1.74417	-0.802537	0.0772225	1845.01	1696.21	1761.12	1817.77	3317.01	2956.49	3146.85	3003.23	TRUE	FALSE	NA	FALSE
tRNA-Ile	LBJ_RS08590	436.38	1.78413e-24	2.62445	1.39201	0.133964	667.89	646.972	655.343	556.816	294.618	212.008	209.988	247.405	TRUE	FALSE	NA	FALSE
NADH dehydrogenase	LBJ_RS02825	1331.25	2.1634e-24	-2.0893	-1.06302	0.102485	924.111	811.699	751.026	959.18	1880.32	1799.65	1826.5	1697.48	TRUE	FALSE	NA	FALSE
LL-diaminopimelate aminotransferase	LBJ_RS04085	2619.88	2.25182e-24	1.79101	0.840773	0.0810899	3343.74	3470.02	3139.51	3496.93	1842.78	2032.95	1845.32	1787.8	TRUE	FALSE	NA	FALSE
cell division protein	LBJ_RS09790	1522.39	2.25857e-24	-2.57093	-1.36229	0.131395	853.355	786.632	714.017	1054.23	2467.28	2138.47	2171.2	1993.97	TRUE	FALSE	NA	FALSE
hypothetical protein	LBJ_RS10215	432.868	2.37297e-24	-2.62654	-1.39317	0.134438	243.356	229.186	231.988	250.29	516.434	686.363	730.997	574.334	TRUE	FALSE	NA	FALSE
insulinase family protein	LBJ_RS13155	9301.54	2.55212e-24	1.62744	0.702606	0.0678471	11102.2	12328.3	11434.2	11227.4	7248.28	7053.37	7000.93	7017.67	TRUE	FALSE	NA	FALSE
2-isopropylmalate synthase	LBJ_RS07100	8974.32	2.68752e-24	2.01327	1.00954	0.0975345	12205.3	13202.1	12159	10403.7	6027.72	6200.5	5403.24	6192.99	TRUE	FALSE	NA	FALSE
class I SAM-dependent methyltransferase	LBJ_RS09775	903.002	3.71239e-24	-1.98168	-0.986721	0.0956208	589.63	578.933	607.501	645.526	1092.02	1203.31	1184.65	1322.44	TRUE	FALSE	NA	FALSE
AAA family ATPase	LBJ_RS05770	30006.9	3.81432e-24	-1.90202	-0.927529	0.0899089	21296.4	21605.5	18374	21445.7	37893.1	43206	37041.1	39193.1	TRUE	FALSE	NA	FALSE
YbhB/YbcL family Raf kinase inhibitor-like protein	LBJ_RS13230	1227.38	4.50414e-24	-2.22198	-1.15185	0.111828	771.879	759.178	704.99	811.858	1403.7	1808.36	1691.79	1867.32	TRUE	FALSE	NA	FALSE
type I-E CRISPR-associated protein Cas7/Cse4/CasC	LBJ_RS13510	3360.36	5.40432e-24	-2.03423	-1.02448	0.0996359	2383.18	2454.2	1957.9	2068.06	4635.39	4701.92	4171.04	4511.22	TRUE	FALSE	NA	FALSE
histidine kinase	LBJ_RS06055	557.31	5.48728e-24	2.20386	1.14003	0.110891	771.879	667.265	797.965	828.491	345.806	341.729	383.328	322.02	TRUE	FALSE	NA	FALSE
AarF/ABC1/UbiB kinase family protein	LBJ_RS12480	2939.05	6.37869e-24	-1.7239	-0.785672	0.076532	2027.25	2127.13	2179.96	2294.59	3923.31	3596.39	3727.29	3636.46	TRUE	FALSE	NA	FALSE
glutaredoxin	LBJ_RS10420	2534.41	8.15929e-24	2.41059	1.26939	0.12394	3518.48	3783.95	4130.64	2897.34	1628.93	1353.36	1397.61	1564.94	TRUE	FALSE	NA	FALSE
hypothetical protein	LBJ_RS18410	262.452	8.7222e-24	2.64286	1.4021	0.136986	338.769	422.561	339.406	422.958	133.09	153.923	141.643	147.265	TRUE	FALSE	NA	FALSE
response regulator transcription factor	LBJ_RS01950	3190.76	9.77235e-24	2.10973	1.07706	0.105344	4259.27	4732.92	4632.53	3693.36	2227.26	2085.23	1874.05	2021.46	TRUE	FALSE	NA	FALSE
	LBJ_RS20805	2283.98	1.19698e-23	2.40981	1.26892	0.124351	3610.68	3201.44	3601.68	2500.52	1309.29	1398.86	1291.63	1357.78	TRUE	FALSE	NA	FALSE
hydrolase	LBJ_RS06885	2605.03	1.69597e-23	-2.49453	-1.31877	0.129669	1609.15	1488.51	1175.28	1691.04	3198.71	3938.12	3689.65	4049.79	TRUE	FALSE	NA	FALSE
HlyD family efflux transporter periplasmic adaptor subunit	LBJ_RS13570	671.127	2.14078e-23	-2.46701	-1.30276	0.128389	388.084	387.945	416.134	357.217	854.278	1031.96	812.219	1121.18	TRUE	FALSE	NA	FALSE
N-6 DNA methylase	LBJ_RS05665	7681.51	2.18518e-23	2.15533	1.10791	0.109209	11029.3	11711.2	10192.1	9046.08	4612.64	5548.02	4754.45	4558.34	TRUE	FALSE	NA	FALSE
hypothetical protein	LBJ_RS04045	19433.1	3.22407e-23	2.60173	1.37947	0.136492	27507.8	32773.6	29771.2	22250.4	9005.75	11829.8	10434	11892.1	TRUE	FALSE	NA	FALSE
uracil-DNA glycosylase	LBJ_RS14930	4108.22	3.49876e-23	1.85472	0.891205	0.0882519	5243.42	5687.86	4933.12	5488.95	2950.73	3076.53	2894.27	2590.88	TRUE	FALSE	NA	FALSE
adenylosuccinate synthase	LBJ_RS14800	4080.67	3.585e-23	-2.16447	-1.11402	0.110344	2481.81	2591.47	2270.23	2971	6159.67	5666.12	5579.55	4925.52	TRUE	FALSE	NA	FALSE
alcohol dehydrogenase catalytic domain-containing protein	LBJ_RS14130	5426.34	4.72405e-23	2.70622	1.43628	0.142652	7348.93	9073.13	9330.06	5946.76	2814.22	3066.85	2677.35	3153.44	TRUE	FALSE	NA	FALSE
polyphenol oxidase family protein	LBJ_RS10240	1141.82	4.79643e-23	2.0278	1.01991	0.101315	1363.65	1736.8	1540.87	1477.19	759.863	801.563	738.921	715.708	TRUE	FALSE	NA	FALSE
DNA mismatch repair protein MutS	LBJ_RS07095	2251.5	4.80345e-23	1.93676	0.953644	0.0947351	2895.62	3122.66	3190.06	2670.02	1693.77	1467.6	1500.62	1471.67	TRUE	FALSE	NA	FALSE
ferrous iron transport protein B	LBJ_RS05945	2192.36	5.17876e-23	-2.25892	-1.17564	0.116876	1358.29	1315.43	1131.05	1575.4	3363.65	3026.19	3007.19	2761.71	TRUE	FALSE	NA	FALSE
MotA/TolQ/ExbB proton channel family protein	LBJ_RS07215	13417.4	5.51612e-23	1.81193	0.857525	0.0853065	17076.8	18849.3	17851.3	15390.4	9692.81	9762.04	9090.91	9625.24	TRUE	FALSE	NA	FALSE
hypothetical protein	LBJ_RS08200	1928.09	5.65166e-23	-1.97172	-0.979452	0.0974606	1224.29	1299.91	1212.29	1451.84	2810.81	2526.67	2544.62	2354.28	TRUE	FALSE	NA	FALSE
SDR family oxidoreductase	LBJ_RS16775	3565.73	6.08404e-23	2.26191	1.17754	0.11726	4809.24	5296.34	4801.33	4875.9	1738.13	2326.28	2168.23	2510.38	TRUE	FALSE	NA	FALSE
M20/M25/M40 family metallo-hydrolase	LBJ_RS16595	1790.83	6.91492e-23	2.03342	1.02391	0.102092	2508.61	2379	2382.16	2334.19	1190.98	1166.53	1010.32	1354.84	TRUE	FALSE	NA	FALSE
DUF4340 domain-containing protein	LBJ_RS08060	655.11	7.18103e-23	-2.09858	-1.06941	0.10667	413.813	420.174	465.781	391.276	991.918	893.53	812.219	852.174	TRUE	FALSE	NA	FALSE
TIGR00266 family protein	LBJ_RS07285	1861.32	7.29361e-23	-2.63108	-1.39565	0.139235	1147.1	932.261	851.223	1169.87	2197.69	2681.56	2850.69	3060.17	TRUE	FALSE	NA	FALSE
(2Fe-2S)-binding protein	LBJ_RS01315	2615.69	7.32309e-23	2.57421	1.36413	0.136098	3910.85	3898.54	4301.25	2960.71	1511.76	1307.87	1324.31	1710.24	TRUE	FALSE	NA	FALSE
hypothetical protein	LBJ_RS08345	295.622	7.75667e-23	2.73439	1.45122	0.144872	434.182	379.589	384.54	532.262	163.803	146.179	160.463	163.955	TRUE	FALSE	NA	FALSE
tetratricopeptide repeat protein	LBJ_RS11630	2225.43	8.07232e-23	-2.6796	-1.42202	0.142018	1473	1120.86	897.26	1347.29	3406.87	3217.87	3227.08	3113.18	TRUE	FALSE	NA	FALSE
hypothetical protein	LBJ_RS04145	1915.16	8.07232e-23	-1.92659	-0.946046	0.0944835	1252.16	1360.79	1245.69	1375.8	2791.47	2612.83	2390.1	2292.43	TRUE	FALSE	NA	FALSE
hypothetical protein	LBJ_RS06385	2580.99	8.52173e-23	-1.89042	-0.91871	0.0918057	1718.5	1776.19	1854.1	1793.22	3830.03	3326.29	3286.52	3063.11	TRUE	FALSE	NA	FALSE
YihY family inner membrane protein	LBJ_RS09780	3096.94	9.38369e-23	-2.29746	-1.20004	0.120035	1933.99	1715.31	1619.4	2242.31	4813.99	3954.57	4192.83	4303.08	TRUE	FALSE	NA	FALSE
Grx4 family monothiol glutaredoxin	LBJ_RS10415	10198.2	1.00213e-22	2.99504	1.58258	0.158405	13892.8	18765.8	16815.9	11690.8	4685.45	5361.18	4281.98	6091.86	TRUE	FALSE	NA	FALSE
glycosyltransferase family 9 protein	LBJ_RS05680	1295.96	1.11878e-22	1.97161	0.979373	0.0981388	1671.33	1833.49	1590.51	1782.92	948.692	897.403	875.612	767.742	TRUE	FALSE	NA	FALSE
deoxyribodipyrimidine photolyase	LBJ_RS09700	593.172	1.11878e-22	1.97541	0.982155	0.0984159	778.311	800.956	854.834	716.811	401.545	381.42	397.195	414.306	TRUE	FALSE	NA	FALSE
ABC transporter permease	LBJ_RS05300	4688.99	1.18923e-22	2.69558	1.43059	0.143443	6692.83	6528.21	7535.54	6605.75	2062.32	2488.91	2258.36	3339.97	TRUE	FALSE	NA	FALSE
restriction endonuclease subunit S	LBJ_RS18250	241.607	1.2222e-22	2.35215	1.23398	0.123765	361.282	317.518	318.645	358.802	136.502	146.179	154.52	139.411	TRUE	FALSE	NA	FALSE
hypothetical protein	LBJ_RS06255	2846.43	1.28186e-22	-1.8413	-0.880721	0.088379	1939.35	1865.72	2133.93	2073.6	3361.37	3611.88	3913.51	3872.09	TRUE	FALSE	NA	FALSE
dTDP-4-dehydrorhamnose reductase	LBJ_RS06530	930.249	1.33679e-22	-2.07617	-1.05392	0.105805	551.036	598.032	578.615	689.089	1357.06	1211.06	1304.5	1152.59	TRUE	FALSE	NA	FALSE
MORN repeat protein	LBJ_RS08750	12315.1	1.34215e-22	-2.4047	-1.26586	0.127089	7234.22	8139.67	6778.19	6787.13	14892.4	18451.4	15245.9	20992.1	TRUE	FALSE	NA	FALSE
helix-turn-helix transcriptional regulator	LBJ_RS09820	512.385	1.46571e-22	2.36984	1.24479	0.125086	683.971	689.945	848.515	658.991	350.356	293.326	293.191	280.785	TRUE	FALSE	NA	FALSE
ferredoxin	LBJ_RS15420	3947.64	1.53266e-22	2.307	1.20602	0.121247	5695.82	6240.54	5463.9	4631.15	2800.57	2365.97	2177.14	2206.03	TRUE	FALSE	NA	FALSE
	LBJ_RS17935	6593.94	1.56748e-22	-1.53941	-0.622381	0.0625858	5208.04	5295.15	5098.31	5172.92	7909.18	8209.25	7698.25	8160.45	TRUE	FALSE	NA	FALSE
UvrD-helicase domain-containing protein	LBJ_RS03820	1552.24	2.44559e-22	-1.86861	-0.901967	0.091112	1161.03	1092.21	983.917	1093.04	1956.53	2104.59	2151.39	1875.17	TRUE	FALSE	NA	FALSE
segregation/condensation protein A	LBJ_RS05160	10819.1	2.53614e-22	-1.9054	-0.930095	0.0939894	7143.1	7867.52	6854.92	7925.32	13723	15870.6	13020.3	14148.2	TRUE	FALSE	NA	FALSE
taurine dioxygenase	LBJ_RS13455	1831.53	3.01034e-22	2.83132	1.50148	0.152001	2459.29	2809.91	3522.24	2036.38	1021.49	927.413	926.128	949.369	TRUE	FALSE	NA	FALSE
GAF domain-containing protein	LBJ_RS04395	3575.41	3.41629e-22	-1.81154	-0.857214	0.0868925	2385.32	2407.64	2529.3	2847.44	4849.25	4647.71	4513.76	4422.86	TRUE	FALSE	NA	FALSE
tRNA-Lys	LBJ_RS14805	848.879	3.7475e-22	2.06465	1.0459	0.106122	1200.7	1223.52	1036.27	1114.42	625.636	547.929	546.762	495.792	TRUE	FALSE	NA	FALSE
NAD-dependent deacylase	LBJ_RS07715	671.695	4.41926e-22	-2.03052	-1.02185	0.103862	388.084	498.956	423.355	463.353	899.778	940.966	860.754	898.317	TRUE	FALSE	NA	FALSE
3-hydroxyacyl-CoA dehydrogenase family protein	LBJ_RS15965	15652	4.43913e-22	2.21226	1.14552	0.116439	21496.8	24533.6	22778.1	17428.4	9476.68	10400	8891.82	10210.4	TRUE	FALSE	NA	FALSE
hypothetical protein	LBJ_RS04495	15008.3	4.49624e-22	-2.5084	-1.32677	0.134883	9448.01	7832.9	6551.62	10388.6	21877.9	21961.7	21185	20820.3	TRUE	FALSE	NA	FALSE
hypothetical protein	LBJ_RS09665	2490.47	4.51405e-22	2.07282	1.0516	0.106914	2956.73	3720.69	3709.1	3054.17	1610.73	1715.42	1509.54	1647.4	TRUE	FALSE	NA	FALSE
hypothetical protein	LBJ_RS16795	2348.92	4.55402e-22	2.25284	1.17174	0.119142	3339.45	3701.59	3357.95	2616.16	1597.08	1424.03	1362.94	1392.15	TRUE	FALSE	NA	FALSE
beta-ketoacyl-ACP reductase	LBJ_RS02505	2982.82	4.81066e-22	-1.79243	-0.841917	0.085655	2221.3	2079.38	2123.09	2121.13	4075.73	3886.81	3967.99	3387.1	TRUE	FALSE	NA	FALSE
50S ribosomal protein L10	LBJ_RS13045	31360.2	5.30704e-22	1.9288	0.947707	0.0965166	38618.6	45935	37230	43438.8	21097.6	23203.7	21461.4	19896.5	TRUE	FALSE	NA	FALSE
histone deacetylase	LBJ_RS12190	1154.38	5.95933e-22	1.95042	0.963788	0.0982763	1555.55	1430.02	1656.41	1461.34	867.928	705.724	774.58	783.45	TRUE	FALSE	NA	FALSE
DUF1858 domain-containing protein	LBJ_RS09510	11522.7	5.95933e-22	2.46651	1.30247	0.13281	16681.2	15947.5	19263.1	13698.6	5891.22	6517.06	6133.24	8049.51	TRUE	FALSE	NA	FALSE
glycine cleavage system aminomethyltransferase GcvT	LBJ_RS15030	4411.31	5.99148e-22	1.99789	0.998477	0.101822	6428.04	5923.02	4984.58	6184.38	2685.69	3022.32	3006.2	3056.24	TRUE	FALSE	NA	FALSE
IS256 family transposase	LBJ_RS16300	1645.88	6.09717e-22	2.01667	1.01198	0.103219	2139.82	2179.65	2120.39	2363.5	924.804	1169.43	1070.74	1198.74	TRUE	FALSE	NA	FALSE
hypothetical protein	LBJ_RS03375	3185.25	6.36587e-22	-1.97705	-0.983353	0.100346	2177.34	2315.73	2253.98	1815.39	4232.71	4228.54	3936.29	4522.02	TRUE	FALSE	NA	FALSE
NADP-dependent isocitrate dehydrogenase	LBJ_RS01150	12265.9	7.06068e-22	-1.96849	-0.977093	0.0998156	8667.56	8687.57	6901.86	8800.54	15743.3	17196.8	16605.9	15523.7	TRUE	FALSE	NA	FALSE
hypothetical protein	LBJ_RS08485	2453.92	7.35549e-22	2.10283	1.07233	0.109593	3116.46	3616.84	3210.82	3362.28	1317.25	1749.31	1546.19	1712.2	TRUE	FALSE	NA	FALSE
UDP-glucose 4-epimerase GalE	LBJ_RS02260	1651.08	8.3915e-22	-2.15876	-1.1102	0.11362	1081.7	1113.7	861.153	1126.3	2045.26	2478.26	2322.75	2179.52	TRUE	FALSE	NA	FALSE
AAA family ATPase	LBJ_RS03680	3686.04	1.01545e-21	1.99566	0.996868	0.102227	5299.16	5404.96	4489.01	4453.73	2376.28	2535.38	2266.29	2663.53	TRUE	FALSE	NA	FALSE
hypothetical protein	LBJ_RS08275	925.203	1.16458e-21	-2.4553	-1.2959	0.133086	495.289	446.435	652.635	544.935	1446.93	1141.36	1302.52	1371.53	TRUE	FALSE	NA	FALSE
serine O-acetyltransferase	LBJ_RS00300	7492.14	1.32779e-21	2.4381	1.28576	0.13223	10514.7	11187.1	12436.2	8366.49	4401.07	4178.2	3868.94	4984.43	TRUE	FALSE	NA	FALSE
flagellar biosynthesis protein FliQ	LBJ_RS08935	513.318	1.33051e-21	-2.51888	-1.33278	0.137072	306.608	310.356	238.306	312.07	845.177	782.202	688.405	623.422	TRUE	FALSE	NA	FALSE
hypothetical protein	LBJ_RS01895	976.366	1.60863e-21	-2.00124	-1.00089	0.103147	737.573	607.581	630.068	627.309	1426.45	1239.13	1339.17	1203.65	TRUE	FALSE	NA	FALSE
Rpn family recombination-promoting nuclease/putative transposase	LBJ_RS12140	1313.79	1.618e-21	2.37943	1.25062	0.128892	1959.72	1903.91	1994.91	1543.72	629.049	826.733	777.551	874.754	TRUE	FALSE	NA	FALSE
thiol oxidoreductase	LBJ_RS08775	1071.15	1.77635e-21	2.17817	1.12312	0.115867	1354	1636.53	1594.13	1289.47	644.974	658.289	628.974	762.833	TRUE	FALSE	NA	FALSE
hypothetical protein	LBJ_RS17885	283.005	1.97333e-21	2.44717	1.29111	0.133349	417.029	397.494	426.966	365.138	192.241	175.221	148.577	141.374	TRUE	FALSE	NA	FALSE
hypothetical protein	LBJ_RS00210	813.613	2.45417e-21	2.11281	1.07916	0.111718	1138.52	1113.7	1102.17	1065.32	431.12	539.216	516.056	602.805	TRUE	FALSE	NA	FALSE
polysaccharide biosynthesis protein	LBJ_RS06435	2453.47	2.52681e-21	-1.93	-0.948603	0.0982335	1631.67	1539.84	1595.93	1927.87	3480.81	3049.43	3238.97	3163.25	TRUE	FALSE	NA	FALSE
restriction endonuclease subunit S	LBJ_RS18255	523.836	2.81208e-21	2.06657	1.04724	0.108573	686.115	757.984	695.06	686.713	298.03	385.293	350.641	330.855	TRUE	FALSE	NA	FALSE
hypothetical protein	LBJ_RS11490	1098.2	2.99142e-21	-2.07352	-1.05208	0.109151	757.942	715.012	683.326	702.554	1586.84	1467.6	1633.35	1238.99	TRUE	FALSE	NA	FALSE
SpoIIE family protein phosphatase	LBJ_RS17125	3844.25	3.22759e-21	-1.83369	-0.874749	0.0908278	2756.25	2691.74	2470.62	2932.98	5474.88	5000.09	4723.75	4703.65	TRUE	FALSE	NA	FALSE
bifunctional (p)ppGpp synthetase/guanosine-3'%2C5'-bis(diphosphate) 3'-pyrophosphohydrolase	LBJ_RS04675	4449.3	3.48597e-21	-1.78576	-0.836535	0.0869328	3147.55	3236.05	2938.21	3454.16	6190.38	5776.48	5460.69	5390.88	TRUE	FALSE	NA	FALSE
	LBJ_RS15155	8618.87	3.91598e-21	-1.88664	-0.915819	0.0952936	6161.1	6282.31	5355.58	6089.33	10044.3	12447.5	11345.3	11225.5	TRUE	FALSE	NA	FALSE
gliding motility ABC transporter	LBJ_RS08055	1032.3	4.09258e-21	-2.07002	-1.04965	0.109272	693.619	772.308	593.961	632.853	1507.21	1363.05	1273.8	1421.6	TRUE	FALSE	NA	FALSE
BamA/TamA family outer membrane protein	LBJ_RS05540	1121.19	4.22476e-21	1.84561	0.884096	0.0920708	1384.02	1376.31	1493.03	1561.94	831.527	739.607	835.001	748.106	TRUE	FALSE	NA	FALSE
hypothetical protein	LBJ_RS11440	699.426	4.23122e-21	-2.37121	-1.24562	0.129725	458.839	409.431	342.114	449.096	1145.48	982.593	937.023	870.827	TRUE	FALSE	NA	FALSE
anthranilate synthase component I	LBJ_RS15715	4604.74	4.66301e-21	-1.80574	-0.852593	0.0888886	3282.63	3349.45	2886.76	3610.19	5934.44	6079.49	6023.3	5671.67	TRUE	FALSE	NA	FALSE
ABC transporter permease	LBJ_RS20250	11866.3	4.84039e-21	1.73816	0.79756	0.0831858	14879	16022.7	14899.6	14462.2	8036.58	9058.25	8199.45	9372.93	TRUE	FALSE	NA	FALSE
septum formation protein Maf	LBJ_RS16580	280.127	5.17548e-21	2.54188	1.34589	0.140481	376.291	355.715	412.523	461.769	187.691	145.211	158.482	143.338	TRUE	FALSE	NA	FALSE
serine protease	LBJ_RS04250	2715.94	5.26868e-21	1.94598	0.9605	0.100275	3725.39	3711.14	3828.25	3087.44	2038.44	1758.02	1812.63	1766.2	TRUE	FALSE	NA	FALSE
dehalogenase	LBJ_RS05430	1729.34	5.61366e-21	2.03205	1.02293	0.10687	2349.94	2375.41	2007.55	2540.12	1002.16	1237.2	1164.84	1157.5	TRUE	FALSE	NA	FALSE
HigA family addiction module antidote protein	LBJ_RS05400	890.877	7.11041e-21	2.46745	1.30302	0.136483	1209.28	1381.08	1496.64	985.318	519.847	548.897	474.455	511.501	TRUE	FALSE	NA	FALSE
SAM-dependent methyltransferase	LBJ_RS04185	1796.65	7.73892e-21	-2.31062	-1.20828	0.126678	1182.48	1056.4	853.029	1249.07	2632.22	2601.21	2551.56	2247.26	TRUE	FALSE	NA	FALSE
hypothetical protein	LBJ_RS19990	135.235	7.76569e-21	2.945	1.55827	0.163382	199.402	196.956	222.058	188.509	80.7639	55.1801	65.3737	73.6325	TRUE	FALSE	NA	FALSE
NAD-dependent epimerase/dehydratase family protein	LBJ_RS01405	2004.38	8.38808e-21	-1.91663	-0.938571	0.0984925	1377.59	1394.21	1234.86	1491.44	2339.88	2819.03	2767.49	2610.52	TRUE	FALSE	NA	FALSE
ATP-binding cassette domain-containing protein	LBJ_RS06295	1835.68	9.55304e-21	-2.27192	-1.18391	0.124417	1120.3	900.031	1232.15	1232.44	2724.36	2308.85	2811.07	2356.24	TRUE	FALSE	NA	FALSE
AtpZ/AtpI family protein	LBJ_RS09670	2705.88	9.83442e-21	1.95002	0.96349	0.101286	3324.44	3748.14	4074.68	3161.89	1921.27	1860.63	1777.97	1777.98	TRUE	FALSE	NA	FALSE
helicase	LBJ_RS18335	1154.17	1.0608e-20	-2.23242	-1.15861	0.121901	646.449	756.79	841.294	613.052	1483.33	1741.56	1494.68	1656.24	TRUE	FALSE	NA	FALSE
MATE family efflux transporter	LBJ_RS00315	447.804	1.08768e-20	2.24172	1.16461	0.122568	631.44	614.743	658.953	571.073	328.743	237.178	259.514	280.785	TRUE	FALSE	NA	FALSE
GTPase ObgE	LBJ_RS13755	5038.72	1.17765e-20	1.79586	0.844678	0.0889763	6669.25	6926.9	5613.74	6683.37	3577.5	3711.59	3642.11	3485.27	TRUE	FALSE	NA	FALSE
DNA polymerase I	LBJ_RS14145	3539.73	1.18857e-20	-2.12698	-1.0888	0.114705	2334.93	2143.84	1880.27	2695.37	4718.43	5034.94	4633.61	4876.44	TRUE	FALSE	NA	FALSE
RibD family protein	LBJ_RS01320	3255.82	1.25722e-20	1.93892	0.955253	0.1007	4242.12	4719.79	4489.01	3734.55	2222.71	2308.85	1998.85	2330.71	TRUE	FALSE	NA	FALSE
peptide deformylase	LBJ_RS10005	3016.7	1.3732e-20	2.09394	1.06622	0.112508	4042.72	4292.46	4480.88	3517.52	2072.56	1844.18	1716.56	2166.76	TRUE	FALSE	NA	FALSE
	LBJ_RS15895	2981.53	1.37535e-20	-1.9077	-0.931835	0.0983313	2159.12	1949.27	1910.96	2182.12	4414.72	3609.94	3976.9	3649.23	TRUE	FALSE	NA	FALSE
transcription termination factor Rho	LBJ_RS04055	20226.6	1.78091e-20	1.59577	0.674252	0.0713546	24853.4	26432.8	23722.3	24469.8	14910.6	16377.8	15325.2	15721	TRUE	FALSE	NA	FALSE
hypothetical protein	LBJ_RS03935	1092.82	1.85882e-20	2.10962	1.07698	0.11403	1314.34	1387.05	1672.66	1556.39	650.662	641.832	759.722	759.888	TRUE	FALSE	NA	FALSE
SDR family oxidoreductase	LBJ_RS16565	3306.81	1.86395e-20	1.67346	0.742832	0.0786546	4119.9	4367.66	4162.24	3911.97	2308.03	2579.91	2416.85	2587.94	TRUE	FALSE	NA	FALSE
peptide chain release factor 1	LBJ_RS00525	5131.52	1.96856e-20	1.63977	0.713497	0.0755955	6613.5	6734.72	6186.94	5968.15	3800.45	4037.83	3752.06	3958.48	TRUE	FALSE	NA	FALSE
Fe-S cluster assembly protein SufB	LBJ_RS05655	21542.6	1.98295e-20	2.59892	1.37791	0.146005	30868.7	33519.6	37206.5	22860.3	11334.3	12488.1	10604.4	13459	TRUE	FALSE	NA	FALSE
CoA pyrophosphatase	LBJ_RS01055	777.982	2.19223e-20	2.1118	1.07847	0.114405	1087.06	1068.34	1030.86	1036.01	611.986	461.77	451.673	476.157	TRUE	FALSE	NA	FALSE
proline--tRNA ligase	LBJ_RS05070	4720.39	2.24621e-20	-1.9638	-0.973648	0.103315	3344.81	3347.07	2754.06	3297.33	5606.84	6970.12	6112.44	6330.43	TRUE	FALSE	NA	FALSE
hypothetical protein	LBJ_RS14925	2764.58	2.60363e-20	-2.0348	-1.02488	0.108933	1928.63	1706.96	1539.97	2110.83	3546.79	3814.2	3780.78	3688.5	TRUE	FALSE	NA	FALSE
acyl-CoA thioesterase	LBJ_RS15925	577.309	2.64507e-20	-2.89169	-1.53191	0.162856	311.968	251.866	243.722	377.019	1036.28	746.383	878.583	772.651	TRUE	FALSE	NA	FALSE
3-deoxy-manno-octulosonate cytidylyltransferase	LBJ_RS01865	1933.68	3.55283e-20	-2.12105	-1.08478	0.115707	1198.56	1129.22	1105.78	1519.96	2658.38	2645.74	2737.77	2474.05	TRUE	FALSE	NA	FALSE
cell division protein FtsA	LBJ_RS01750	5404.64	3.67112e-20	-2.09022	-1.06366	0.113498	3462.74	3785.15	3089.86	3655.34	6414.48	8496.77	7564.53	6768.3	TRUE	FALSE	NA	FALSE
polysaccharide deacetylase family protein	LBJ_RS08350	433.112	3.96893e-20	2.40889	1.26837	0.135463	615.359	570.577	527.163	735.028	233.192	236.21	281.305	266.059	TRUE	FALSE	NA	FALSE
CDP-diacylglycerol--serine O-phosphatidyltransferase	LBJ_RS10840	7034.51	4.19927e-20	2.64288	1.40211	0.149845	9599.17	11483.2	9693.84	10053.6	2744.84	4399.89	3755.03	4546.56	TRUE	FALSE	NA	FALSE
permease	LBJ_RS17525	3548.47	5.04186e-20	-2.0083	-1.00597	0.107734	2346.73	2193.98	2158.3	2735.76	4154.22	5026.23	4894.11	4878.4	TRUE	FALSE	NA	FALSE
phosphotransferase	LBJ_RS16080	1161.96	5.14088e-20	-2.07841	-1.05548	0.113063	710.772	752.016	846.71	709.683	1674.43	1614.74	1313.42	1673.91	TRUE	FALSE	NA	FALSE
ABC transporter ATP-binding protein	LBJ_RS05715	2302.34	6.02142e-20	1.94631	0.96074	0.103101	2954.58	3240.83	3040.21	2933.78	1327.49	1630.23	1526.38	1765.22	TRUE	FALSE	NA	FALSE
hypothetical protein	LBJ_RS08075	12606.8	6.41863e-20	-1.85744	-0.893316	0.0959368	8995.61	9413.33	7721.49	9165.68	17950.1	16790.2	15256.8	15561	TRUE	FALSE	NA	FALSE
	LBJ_RS10080	1269.82	6.57572e-20	-2.08915	-1.06291	0.114186	858.715	848.703	866.569	716.811	1440.1	1815.13	1740.33	1872.23	TRUE	FALSE	NA	FALSE
hypothetical protein	LBJ_RS00535	3160.51	6.68188e-20	1.57264	0.653189	0.0701843	3915.14	3794.69	3846.3	3898.5	2571.93	2301.11	2496.09	2460.31	TRUE	FALSE	NA	FALSE
threonylcarbamoyl-AMP synthase	LBJ_RS07735	1989.69	7.40426e-20	-1.62571	-0.701066	0.0754182	1463.35	1570.88	1493.03	1535.01	2537.81	2580.88	2392.08	2344.46	TRUE	FALSE	NA	FALSE
hypothetical protein	LBJ_RS02190	3588.89	7.52377e-20	-1.63761	-0.711593	0.076566	2749.82	2794.39	2503.12	2837.94	4680.9	4459.91	4378.06	4307.01	TRUE	FALSE	NA	FALSE
hypothetical protein	LBJ_RS09290	963.438	8.04255e-20	1.92575	0.94542	0.101805	1391.53	1112.51	1344.99	1222.94	699.575	627.311	663.642	645.021	TRUE	FALSE	NA	FALSE
hypothetical protein	LBJ_RS09220	2111.86	8.86413e-20	-2.3004	-1.20189	0.129568	1475.15	1196.06	1006.48	1440.75	3232.83	2841.29	2919.04	2783.31	TRUE	FALSE	NA	FALSE
hypothetical protein	LBJ_RS04685	1617.21	9.20744e-20	-1.93964	-0.955787	0.103086	1063.48	1069.53	975.793	1290.26	2128.3	2232.37	2061.25	2116.69	TRUE	FALSE	NA	FALSE
UDP-glucose/GDP-mannose dehydrogenase family protein	LBJ_RS05310	5199.48	9.24521e-20	1.71876	0.781372	0.08428	6002.43	7214.58	6692.44	6387.94	3803.87	3921.66	3626.26	3946.7	TRUE	FALSE	NA	FALSE
	LBJ_RS01040	1058.91	9.32494e-20	2.18454	1.12733	0.121609	1550.19	1518.36	1506.57	1235.61	793.989	639.895	611.145	615.568	TRUE	FALSE	NA	FALSE
ACT domain-containing protein	LBJ_RS00735	7084.81	9.7893e-20	2.10257	1.07215	0.115724	10033.4	10503.2	10097.3	7777.99	4465.9	4487.98	4194.81	5117.95	TRUE	FALSE	NA	FALSE
sensor histidine kinase	LBJ_RS11055	560.536	1.10308e-19	-1.99348	-0.99529	0.107578	398.804	355.715	417.939	326.327	729.15	728.958	751.798	775.596	TRUE	FALSE	NA	FALSE
phosphate ABC transporter substrate-binding protein	LBJ_RS17770	747.618	1.13395e-19	-1.82234	-0.865794	0.0936122	546.748	509.7	547.022	514.837	1057.89	897.403	974.663	932.679	TRUE	FALSE	NA	FALSE
serine/threonine protein kinase	LBJ_RS06045	594.289	1.14986e-19	2.06545	1.04646	0.113166	800.825	859.446	864.764	678.792	417.47	368.835	375.404	388.78	TRUE	FALSE	NA	FALSE
ATP synthase F1 subunit epsilon	LBJ_RS09610	2205.33	1.16398e-19	-2.02107	-1.01512	0.109795	1440.84	1474.19	1269.16	1654.61	3119.08	3074.6	3043.84	2566.34	TRUE	FALSE	NA	FALSE
hypothetical protein	LBJ_RS15215	6251.6	1.36419e-19	-1.73868	-0.797996	0.0864709	4637.71	4448.83	4146.89	5027.18	7575.88	8428.03	7978.57	7769.7	TRUE	FALSE	NA	FALSE
hypothetical protein	LBJ_RS10785	1175.25	1.47197e-19	2.07018	1.04976	0.113854	1702.42	1681.89	1656.41	1300.56	739.388	766.713	718.12	836.465	TRUE	FALSE	NA	FALSE
peroxiredoxin	LBJ_RS04780	3830.99	1.47531e-19	2.53973	1.34468	0.145847	4910.01	6628.48	6115.63	4337.3	1842.78	2402.75	2097.9	2313.04	TRUE	FALSE	NA	FALSE
M48 family metallopeptidase	LBJ_RS07495	738.212	1.62049e-19	-1.94502	-0.959783	0.104216	485.641	442.854	518.136	555.232	1043.11	896.434	975.653	988.639	TRUE	FALSE	NA	FALSE
penicillin-binding protein 2	LBJ_RS09535	3290.25	1.68907e-19	-1.97072	-0.978724	0.106326	1976.87	2151	2124	2605.87	4306.65	4452.16	4685.12	4020.34	TRUE	FALSE	NA	FALSE
class I SAM-dependent methyltransferase	LBJ_RS11125	1758.69	1.69779e-19	-2.67555	-1.41984	0.154259	934.831	894.063	724.849	1272.04	2821.05	2360.16	2505	2557.5	TRUE	FALSE	NA	FALSE
gliding motility ABC transporter	LBJ_RS08050	330.407	1.75107e-19	-1.99377	-0.995499	0.108197	233.708	219.636	206.713	223.36	425.433	417.239	467.521	449.649	TRUE	FALSE	NA	FALSE
lytic transglycosylase domain-containing protein	LBJ_RS17860	1024.74	1.76152e-19	-2.24296	-1.1654	0.126674	692.547	550.284	535.287	747.701	1550.44	1389.18	1363.93	1368.58	TRUE	FALSE	NA	FALSE
arylesterase	LBJ_RS03750	2260.45	1.8539e-19	1.66251	0.733362	0.0797622	2859.17	3049.84	2744.13	2639.92	1768.84	1660.24	1657.12	1704.35	TRUE	FALSE	NA	FALSE
hypothetical protein	LBJ_RS09475	1016.52	1.87641e-19	-1.92266	-0.943103	0.102592	652.881	686.364	674.299	766.711	1482.19	1346.59	1333.23	1189.9	TRUE	FALSE	NA	FALSE
AAA family ATPase	LBJ_RS10465	3508.77	1.96957e-19	2.02045	1.01468	0.110443	4173.51	5351.25	5104.63	4148.79	2250.01	2511.18	2220.73	2310.1	TRUE	FALSE	NA	FALSE
endopeptidase La	LBJ_RS02580	7807.96	2.00911e-19	-1.8757	-0.907431	0.0987937	5784.8	5561.33	4595.52	5780.43	9964.68	10935.3	10235.9	9605.61	TRUE	FALSE	NA	FALSE
hypothetical protein	LBJ_RS02445	913.423	2.0237e-19	1.9501	0.96355	0.104914	1280.03	1135.19	1326.93	1088.29	619.948	564.386	625.012	667.602	TRUE	FALSE	NA	FALSE
tetratricopeptide repeat protein	LBJ_RS13835	5890.5	2.02606e-19	-1.6054	-0.682935	0.0743622	4426.51	4613.56	4303.06	4743.63	7225.53	7611.95	7393.17	6806.59	TRUE	FALSE	NA	FALSE
hypothetical protein	LBJ_RS04575	4698.56	2.96262e-19	1.96956	0.977871	0.106959	6031.38	6790.82	6797.15	5311.53	3446.69	3264.34	3000.26	2946.28	TRUE	FALSE	NA	FALSE
DNA replication/repair protein RecF	LBJ_RS00030	1523.78	3.05372e-19	-1.66833	-0.738405	0.0807967	1182.48	1135.19	1092.24	1159.57	1765.43	2003.91	1885.93	1965.5	TRUE	FALSE	NA	FALSE
hypothetical protein	LBJ_RS15280	19028.7	3.10596e-19	-2.73964	-1.45398	0.15913	10358.2	9772.62	12566.2	8010.07	35629.4	23789.4	27191.5	24912.3	TRUE	FALSE	NA	FALSE
ABC-F family ATPase	LBJ_RS15805	17540.4	3.21375e-19	1.83616	0.876693	0.0959895	23173.5	23641.9	19969.9	24061.1	12989.3	12767.9	12774.6	10944.7	TRUE	FALSE	NA	FALSE
hypothetical protein	LBJ_RS09295	2796.14	3.28083e-19	1.60799	0.685255	0.0750484	3505.62	3545.22	3413.02	3329.01	2166.98	2078.45	2034.51	2296.35	TRUE	FALSE	NA	FALSE
hypothetical protein	LBJ_RS04525	2102.3	3.3036e-19	-2.087	-1.06143	0.116258	1469.79	1328.56	1244.79	1405.9	2294.38	3073.63	3093.37	2907.99	TRUE	FALSE	NA	FALSE
DUF1987 domain-containing protein	LBJ_RS12015	7733.46	3.48868e-19	-1.75147	-0.808565	0.0886206	5910.23	5329.76	5839.41	5404.99	10807.6	9043.73	9311.79	10220.2	TRUE	FALSE	NA	FALSE
hypothetical protein	LBJ_RS01625	429.673	3.81868e-19	-2.60794	-1.38291	0.151738	229.42	226.798	270.803	225.736	498.234	735.735	543.79	706.872	TRUE	FALSE	NA	FALSE
CBS domain-containing protein	LBJ_RS09285	10366.1	4.07828e-19	1.75127	0.808404	0.0887721	13958.1	13424.1	13252.2	12154.1	7129.98	7281.84	7269.36	8458.9	TRUE	FALSE	NA	FALSE
histidine--tRNA ligase	LBJ_RS00240	4327.14	4.47828e-19	-1.814	-0.859174	0.0944542	3029.63	3025.97	2737.82	3506.43	5776.33	5740.67	5320.03	5480.22	TRUE	FALSE	NA	FALSE
type II secretion system ATPase GspE	LBJ_RS07830	8207.9	4.57546e-19	-1.52612	-0.609873	0.0670653	6269.37	6746.65	6482.12	6496.45	9809.97	10342.9	9471.26	10044.5	TRUE	FALSE	NA	FALSE
M23 family metallopeptidase	LBJ_RS15590	1530.78	4.77252e-19	-2.12429	-1.08698	0.119593	974.497	963.296	906.287	1074.03	2524.16	2048.44	1921.59	1833.94	TRUE	FALSE	NA	FALSE
hypothetical protein	LBJ_RS13950	3481.61	5.38211e-19	1.74681	0.804721	0.08867	4718.11	4427.34	4162.24	4404.63	2728.91	2523.76	2627.83	2260.03	TRUE	FALSE	NA	FALSE
DJ-1/PfpI family protein	LBJ_RS07720	915.154	5.55035e-19	-1.86901	-0.902275	0.0994576	563.901	668.458	619.236	699.386	1146.62	1271.08	1139.09	1213.46	TRUE	FALSE	NA	FALSE
hypothetical protein	LBJ_RS12240	661.488	5.97217e-19	1.94133	0.957044	0.105589	826.554	933.454	950.518	782.552	474.346	466.611	422.948	434.923	TRUE	FALSE	NA	FALSE
hypothetical protein	LBJ_RS17530	1178.49	7.16856e-19	-2.25687	-1.17432	0.129849	724.709	718.593	615.625	835.62	1322.94	1702.84	1750.23	1757.36	TRUE	FALSE	NA	FALSE
3-methyl-2-oxobutanoate hydroxymethyltransferase	LBJ_RS01930	2729.29	7.90816e-19	1.72372	0.785525	0.0869629	3594.6	3801.86	3168.39	3255.35	1995.21	2050.38	2026.59	1941.93	TRUE	FALSE	NA	FALSE
diguanylate cyclase	LBJ_RS09175	8256.5	8.13289e-19	-1.70157	-0.766862	0.0849271	6223.27	6583.12	5494.59	6151.11	10080.7	11182.2	10201.3	10135.8	TRUE	FALSE	NA	FALSE
response regulator	LBJ_RS09280	2414.6	9.97659e-19	-1.87094	-0.903767	0.100339	1676.69	1819.16	1530.94	1703.71	2790.34	3507.32	3047.8	3240.81	TRUE	FALSE	NA	FALSE
adenylate/guanylate cyclase domain-containing protein	LBJ_RS03945	1772.26	1.0277e-18	2.3869	1.25514	0.139402	2205.22	2719.19	2834.4	2234.39	877.028	1119.09	934.052	1254.7	TRUE	FALSE	NA	FALSE
hypothetical protein	LBJ_RS13860	1405.91	1.19407e-18	2.08987	1.06342	0.118327	1759.24	1997.02	2194.41	1656.19	1007.84	936.125	886.507	809.958	TRUE	FALSE	NA	FALSE
tRNA uridine-5-carboxymethylaminomethyl(34) synthesis GTPase MnmE	LBJ_RS00825	5031.18	1.24866e-18	1.83808	0.878201	0.0977731	6075.33	7261.13	6575.09	6158.24	3200.98	3908.11	3437.07	3633.52	TRUE	FALSE	NA	FALSE
	LBJ_RS06715	3363.42	1.24919e-18	1.76335	0.818318	0.0911081	4674.16	4303.2	3842.69	4351.56	2285.28	2635.09	2422.79	2392.57	TRUE	FALSE	NA	FALSE
peptidylprolyl isomerase	LBJ_RS07505	6972.52	1.27828e-18	1.79367	0.842917	0.0938749	8755.47	9812.01	8589.86	8656.38	5472.61	5272.12	4556.35	4665.36	TRUE	FALSE	NA	FALSE
UDP-N-acetylglucosamine--N-acetylmuramyl-(pentapeptide) pyrophosphoryl-undecaprenol N-acetylglucosamine transferase	LBJ_RS02655	4115.09	1.46928e-18	-1.7686	-0.822611	0.0917716	3163.63	2967.48	2650.26	3110.41	4798.06	5504.46	5184.33	5542.07	TRUE	FALSE	NA	FALSE
helicase	LBJ_RS05960	5520.43	1.53008e-18	-2.43635	-1.28472	0.143402	3136.83	3184.73	2986.95	3542.08	9845.24	7552.9	8022.15	5892.57	TRUE	FALSE	NA	FALSE
cob(I)yrinic acid a%2Cc-diamide adenosyltransferase	LBJ_RS06990	1902.94	1.59468e-18	1.76365	0.818564	0.0914168	2497.89	2276.34	2411.05	2527.45	1550.44	1354.33	1266.86	1339.13	TRUE	FALSE	NA	FALSE
PAS domain S-box protein	LBJ_RS15415	10158.9	1.77428e-18	-2.32529	-1.21741	0.136141	6061.39	5677.12	7585.19	5116.68	13185	13309.1	13371.9	16964.9	TRUE	FALSE	NA	FALSE
50S ribosomal protein L7/L12	LBJ_RS13040	30868.8	1.91531e-18	1.97736	0.983578	0.110098	38210.2	42042.5	39423.5	44329.8	23869.7	21316	20439.2	17319.4	TRUE	FALSE	NA	FALSE
ABC transporter ATP-binding protein	LBJ_RS15705	2111.15	1.95817e-18	-1.96966	-0.97795	0.1095	1451.56	1271.26	1317.91	1643.52	3086.09	2757.07	2822.96	2538.85	TRUE	FALSE	NA	FALSE
glycosyltransferase family 4 protein	LBJ_RS06410	1327.26	2.68199e-18	-2.15707	-1.10907	0.124674	854.427	664.877	929.756	910.865	1983.84	1669.92	1925.55	1678.82	TRUE	FALSE	NA	FALSE
exopolysaccharide biosynthesis polyprenyl glycosylphosphotransferase	LBJ_RS06450	1615.98	3.02221e-18	-2.06981	-1.0495	0.118156	983.074	906	1105.78	1212.64	2388.79	1998.1	2326.71	2006.73	TRUE	FALSE	NA	FALSE
bifunctional ADP-dependent NAD(P)H-hydrate dehydratase/NAD(P)H-hydrate epimerase	LBJ_RS05225	1575.96	3.16359e-18	-2.05359	-1.03815	0.116947	1148.17	920.324	869.277	1189.67	2064.6	2105.56	2131.58	2178.54	TRUE	FALSE	NA	FALSE
hypothetical protein	LBJ_RS07585	2051.42	3.29651e-18	-1.72298	-0.784904	0.0884658	1572.7	1373.92	1413.59	1664.11	2665.21	2571.2	2588.2	2562.41	TRUE	FALSE	NA	FALSE
hypothetical protein	LBJ_RS19095	2338.84	3.65753e-18	2.24657	1.16773	0.131787	2905.27	3886.61	3422.95	2734.18	1365.02	1602.16	1267.85	1526.65	TRUE	FALSE	NA	FALSE
transcriptional regulator	LBJ_RS16510	1095.59	3.71243e-18	2.07539	1.05338	0.118907	1706.71	1351.24	1282.7	1573.02	798.539	668.938	693.358	690.182	TRUE	FALSE	NA	FALSE
glycosyltransferase family 4 protein	LBJ_RS00925	471.609	3.76887e-18	-2.29946	-1.20129	0.135632	262.653	249.478	292.467	335.832	755.313	568.258	687.415	621.458	TRUE	FALSE	NA	FALSE
tRNA-Pro	LBJ_RS13700	1202.29	3.92873e-18	2.17591	1.12162	0.126705	1648.82	1820.36	1614.89	1508.08	591.51	826.733	753.779	854.137	TRUE	FALSE	NA	FALSE
pilus assembly protein PilM	LBJ_RS07795	2952.44	3.92953e-18	-1.61406	-0.690698	0.0780266	2253.46	2135.49	2188.09	2455.37	3801.59	3537.33	3651.02	3597.19	TRUE	FALSE	NA	FALSE
hypothetical protein	LBJ_RS00955	2307.11	3.95464e-18	2.90105	1.53658	0.1736	3380.19	3404.36	4624.41	2316.77	1220.56	1079.4	1147.01	1284.15	TRUE	FALSE	NA	FALSE
hypothetical protein	LBJ_RS01795	1282.77	4.19299e-18	-1.93698	-0.953805	0.107841	820.121	965.684	887.33	822.947	1568.64	1962.28	1582.84	1652.31	TRUE	FALSE	NA	FALSE
dTDP-glucose 4%2C6-dehydratase	LBJ_RS06535	1485.7	4.54298e-18	-1.91293	-0.935784	0.105912	1034.53	883.32	975.793	1183.33	1992.94	2016.49	1977.06	1822.16	TRUE	FALSE	NA	FALSE
30S ribosomal protein S9	LBJ_RS13190	14411.4	5.96082e-18	1.58131	0.661118	0.0750878	18008.4	18253.7	17333.2	17032.4	11787	11068.9	11544.4	10263.4	TRUE	FALSE	NA	FALSE
hypothetical protein	LBJ_RS08155	913.013	6.18343e-18	1.73531	0.795197	0.0903597	1169.61	1150.7	1170.77	1142.15	706.4	700.884	673.547	590.042	TRUE	FALSE	NA	FALSE
YihA family ribosome biogenesis GTP-binding protein	LBJ_RS00705	1466.22	6.20795e-18	1.60906	0.686219	0.0779815	1851.44	1792.9	1865.83	1723.51	1172.78	1059.07	1146.02	1118.23	TRUE	FALSE	NA	FALSE
DUF2157 domain-containing protein	LBJ_RS10680	1153.79	6.72897e-18	-2.2616	-1.17734	0.133933	682.899	679.201	626.457	840.372	1332.04	1546.01	1639.3	1884.01	TRUE	FALSE	NA	FALSE
ABC transporter ATP-binding protein	LBJ_RS05305	6685.06	6.93485e-18	2.2363	1.16112	0.13214	8489.6	9822.76	10147	8497.18	3545.65	4138.51	3669.84	5169.98	TRUE	FALSE	NA	FALSE
SUMF1/EgtB/PvdO family nonheme iron enzyme	LBJ_RS01720	3859.13	7.32057e-18	-1.93544	-0.952664	0.108494	2492.53	2821.85	2325.29	2878.33	4506.85	5643.86	5317.06	4887.24	TRUE	FALSE	NA	FALSE
SUF system NifU family Fe-S cluster assembly protein	LBJ_RS13465	6598.17	9.22397e-18	2.84765	1.50977	0.172457	9797.5	11658.6	10933.2	6678.62	2951.86	3881.97	2932.9	3950.63	TRUE	FALSE	NA	FALSE
DUF4065 domain-containing protein	LBJ_RS06810	1616.19	1.00443e-17	2.68695	1.42597	0.163069	2390.68	2431.52	2842.53	1759.16	707.538	796.723	947.919	1053.44	TRUE	FALSE	NA	FALSE
cytochrome c oxidase subunit 3 family protein	LBJ_RS15365	7132.53	1.13185e-17	-2.27003	-1.18271	0.135462	4484.4	3686.07	3673.89	5602.22	10083	9693.3	10210.2	9627.21	TRUE	FALSE	NA	FALSE
diaminopimelate epimerase	LBJ_RS00390	15877.9	1.14223e-17	2.45904	1.29809	0.148697	21895.6	28163.6	22886.4	17357.1	8232.23	9732.03	8152.9	10603.1	TRUE	FALSE	NA	FALSE
ankyrin repeat domain-containing protein	LBJ_RS16605	368.655	1.18712e-17	2.08383	1.05924	0.121399	525.307	421.368	529.871	515.629	227.504	227.497	265.457	236.606	TRUE	FALSE	NA	FALSE
alpha/beta hydrolase	LBJ_RS03950	421.895	1.20888e-17	2.67026	1.41698	0.162441	572.477	601.613	724.849	557.608	169.49	216.848	240.694	291.585	TRUE	FALSE	NA	FALSE
hypothetical protein	LBJ_RS05285	320.558	1.32053e-17	2.78701	1.47872	0.169716	387.012	538.348	573.199	388.9	175.178	152.955	150.558	198.317	TRUE	FALSE	NA	FALSE
transposase	LBJ_RS20520	159.947	1.52986e-17	-2.41062	-1.2694	0.145977	106.133	84.751	97.489	87.1262	209.304	242.018	240.694	212.062	TRUE	FALSE	NA	FALSE
hypothetical protein	LBJ_RS17670	390.01	1.84781e-17	2.81305	1.49214	0.172026	581.053	686.364	608.404	427.71	159.253	224.593	193.15	239.551	TRUE	FALSE	NA	FALSE
rod shape-determining protein RodA	LBJ_RS09530	1517.84	2.03573e-17	-2.21817	-1.14937	0.13268	871.58	883.32	862.958	1153.23	1949.71	2089.1	2477.27	1855.54	TRUE	FALSE	NA	FALSE
acetylglutamate kinase	LBJ_RS05660	2501.64	2.04628e-17	1.54743	0.629873	0.0727169	3189.36	3010.45	3055.56	2902.09	2003.17	2031.01	1939.42	1882.05	TRUE	FALSE	NA	FALSE
polyamine aminopropyltransferase	LBJ_RS17805	9009.79	2.10174e-17	-2.30264	-1.20329	0.138967	5605.77	5613.86	4275.07	6330.11	10252.5	14218.1	12659.7	13123.3	TRUE	FALSE	NA	FALSE
potassium/proton antiporter	LBJ_RS01520	1024.41	2.20687e-17	1.79338	0.842683	0.0973852	1209.28	1332.14	1300.76	1419.37	674.549	718.309	727.035	813.885	TRUE	FALSE	NA	FALSE
efflux RND transporter permease subunit	LBJ_RS10010	5078.67	2.36008e-17	1.74478	0.803041	0.0928878	6283.31	6854.09	6724.94	5965.77	3662.81	3716.43	3324.15	4097.9	TRUE	FALSE	NA	FALSE
HlyC/CorC family transporter	LBJ_RS02185	2363.83	2.39471e-17	-1.82791	-0.870197	0.100677	1745.3	1600.72	1475.88	1863.71	3232.83	2901.31	3226.09	2864.8	TRUE	FALSE	NA	FALSE
ATP-dependent DNA helicase RecQ	LBJ_RS01630	4164.8	2.43631e-17	-1.76383	-0.818709	0.094743	3166.85	2883.92	2686.36	3316.34	5780.88	5139.49	5188.3	5156.24	TRUE	FALSE	NA	FALSE
MBOAT family protein	LBJ_RS09590	540.274	2.48864e-17	-2.03674	-1.02626	0.118797	346.274	333.036	345.725	396.028	819.014	631.183	764.674	686.255	TRUE	FALSE	NA	FALSE
hypothetical protein	LBJ_RS12090	237.826	2.51471e-17	-2.66001	-1.41143	0.163408	157.592	96.6877	125.472	138.61	412.92	311.719	317.954	341.655	TRUE	FALSE	NA	FALSE
thiol oxidoreductase	LBJ_RS12930	5439.16	2.63149e-17	-1.53589	-0.619075	0.0717175	4004.12	4463.15	4207.37	4483.83	6580.55	6732.94	6396.72	6644.6	TRUE	FALSE	NA	FALSE
sensor histidine kinase	LBJ_RS09195	838.552	2.75707e-17	-1.98851	-0.991686	0.114956	572.477	510.893	538.898	620.18	1249	970.976	1190.59	1055.4	TRUE	FALSE	NA	FALSE
tetratricopeptide repeat protein	LBJ_RS01340	1573.91	3.11872e-17	1.72421	0.785938	0.0912566	1912.54	1913.46	2223.29	1919.15	1173.92	1106.51	1105.41	1237.03	TRUE	FALSE	NA	FALSE
MBOAT family protein	LBJ_RS04965	3504.2	3.20963e-17	1.66109	0.732132	0.085043	4696.67	4339.01	4088.22	4376.9	2389.93	2700.92	2785.32	2656.66	TRUE	FALSE	NA	FALSE
hypothetical protein	LBJ_RS08870	1757.56	3.72142e-17	-1.83003	-0.871871	0.101478	1218.93	1235.45	1085.92	1426.49	2344.43	2373.71	2203.89	2171.67	TRUE	FALSE	NA	FALSE
50S ribosomal protein L28	LBJ_RS10200	10308.3	3.76692e-17	2.26762	1.18118	0.137504	13798.4	17280.8	14177.4	11972.7	7284.68	6739.72	5998.53	5214.16	TRUE	FALSE	NA	FALSE
DUF3995 domain-containing protein	LBJ_RS02765	736.397	3.81562e-17	-2.22146	-1.15151	0.134075	460.983	403.462	389.053	572.657	1093.16	994.21	1043.01	934.642	TRUE	FALSE	NA	FALSE
strictosidine synthase	LBJ_RS15595	1247.98	3.82312e-17	-1.84677	-0.885007	0.10305	855.499	848.703	862.055	938.587	1886.01	1517.94	1576.89	1498.18	TRUE	FALSE	NA	FALSE
TetR/AcrR family transcriptional regulator	LBJ_RS01410	536.363	4.26249e-17	2.07319	1.05185	0.122657	764.375	672.039	793.452	663.743	395.857	300.102	373.423	327.91	TRUE	FALSE	NA	FALSE
acetyl-CoA acetyltransferase	LBJ_RS15960	33196.7	4.27961e-17	2.65963	1.41123	0.164576	46861.6	57704.7	50994	37446.8	14271.3	20693.5	15697.6	21904.2	TRUE	FALSE	NA	FALSE
hypothetical protein	LBJ_RS15630	1025.93	4.32233e-17	-2.38486	-1.2539	0.146251	679.682	518.055	485.64	739.781	1449.2	1262.37	1528.36	1544.32	TRUE	FALSE	NA	FALSE
hypothetical protein	LBJ_RS16965	1739.32	4.35646e-17	-1.72775	-0.788896	0.0920254	1274.67	1172.19	1231.25	1420.16	2209.06	2110.4	2369.3	2127.49	TRUE	FALSE	NA	FALSE
hypothetical protein	LBJ_RS01070	4067.6	5.71025e-17	2.1536	1.10675	0.129577	5878.07	5862.14	5895.38	4587.59	2529.84	2413.4	2241.53	3132.82	TRUE	FALSE	NA	FALSE
ABC transporter ATP-binding protein	LBJ_RS11940	2215.5	5.7527e-17	-2.05613	-1.03993	0.121768	1491.23	1441.96	1179.8	1685.5	3249.89	3012.64	3021.06	2641.93	TRUE	FALSE	NA	FALSE
tRNA-Glu	LBJ_RS14810	1128.83	5.8817e-17	2.74669	1.45769	0.170739	1809.63	1886.01	1125.64	1798.76	725.738	614.726	562.61	507.574	TRUE	FALSE	NA	FALSE
fructose-6-phosphate aldolase	LBJ_RS07340	3149.57	5.90627e-17	-1.89616	-0.923084	0.108129	2186.99	1957.63	1960.61	2591.61	4374.9	4101.72	4014.54	4008.55	TRUE	FALSE	NA	FALSE
FecR domain-containing protein	LBJ_RS15760	6892.53	6.15394e-17	-1.94421	-0.959183	0.112422	4874.63	4861.84	5186.78	3807.42	8746.39	9300.27	8444.11	9918.79	TRUE	FALSE	NA	FALSE
3'(2')%2C5'-bisphosphate nucleotidase CysQ	LBJ_RS07240	1371.38	6.38439e-17	-2.18471	-1.12744	0.132212	895.165	790.213	695.06	1062.94	1736.99	1872.25	2019.65	1898.74	TRUE	FALSE	NA	FALSE
hypothetical protein	LBJ_RS00795	8509.4	6.46017e-17	2.06747	1.04787	0.122903	11399.2	11821	13110.5	9552.99	5280.37	5592.55	4881.24	6437.45	TRUE	FALSE	NA	FALSE
WbuC family cupin fold metalloprotein	LBJ_RS00415	1193.67	6.71007e-17	-2.31754	-1.21259	0.142299	769.735	608.775	884.622	614.636	1732.44	1472.44	1566.99	1899.72	TRUE	FALSE	NA	FALSE
NTP transferase domain-containing protein	LBJ_RS06420	1867.71	7.06996e-17	-2.00866	-1.00624	0.118169	1254.3	1036.11	1252.91	1419.37	2798.3	2464.71	2505.99	2209.96	TRUE	FALSE	NA	FALSE
hypothetical protein	LBJ_RS06765	1949.12	7.65181e-17	-1.65757	-0.729068	0.0857127	1375.45	1378.7	1567.05	1542.93	2528.71	2315.63	2360.39	2524.12	TRUE	FALSE	NA	FALSE
FecR domain-containing protein	LBJ_RS10945	957.842	7.90633e-17	-1.68877	-0.755971	0.0889168	755.798	749.628	668.883	678	1214.87	1234.29	1125.22	1236.04	TRUE	FALSE	NA	FALSE
hypothetical protein	LBJ_RS20080	183.322	7.98063e-17	2.54165	1.34576	0.158311	249.789	268.577	291.564	241.577	130.815	88.0945	89.146	107.013	TRUE	FALSE	NA	FALSE
DsbA family protein	LBJ_RS10290	13321.9	8.28222e-17	1.58558	0.665014	0.0782706	17215	17073.1	15003.4	16066.9	9796.32	10636.2	10112.1	10671.8	TRUE	FALSE	NA	FALSE
sigma-70 family RNA polymerase sigma factor	LBJ_RS01045	1943.3	8.73188e-17	2.05262	1.03747	0.122202	2595.44	2505.53	2683.66	2666.85	1587.98	1233.32	1207.43	1066.2	TRUE	FALSE	NA	FALSE
hypothetical protein	LBJ_RS09060	9076.95	8.98823e-17	-1.68309	-0.75111	0.0885088	6460.2	6944.8	6523.64	7134.05	12869.9	11007.9	10969.9	10705.2	TRUE	FALSE	NA	FALSE
aspartate kinase	LBJ_RS03020	5464.59	1.01834e-16	1.66458	0.735156	0.0867789	6934.05	6911.38	6287.14	7176.82	4312.34	4105.59	4309.71	3679.66	TRUE	FALSE	NA	FALSE
response regulator transcription factor	LBJ_RS04285	904.587	1.09218e-16	1.96345	0.973387	0.115013	1299.33	1287.98	1173.48	1036.01	557.385	606.013	579.449	697.055	TRUE	FALSE	NA	FALSE
DNA-protecting protein DprA	LBJ_RS01820	823.813	1.13398e-16	-1.77523	-0.828007	0.0978871	538.171	596.838	591.253	646.318	1146.62	1012.6	993.482	1065.22	TRUE	FALSE	NA	FALSE
alkaline phosphatase family protein	LBJ_RS05940	552.525	1.17924e-16	-2.2326	-1.15872	0.137061	366.643	328.261	263.581	407.909	822.427	762.841	757.741	710.799	TRUE	FALSE	NA	FALSE
type II secretion system secretin GspD	LBJ_RS07835	10999.9	1.29587e-16	-1.51836	-0.602515	0.0713632	8670.77	9005.09	8096.1	9171.22	13265.8	13523	13430.3	12836.6	TRUE	FALSE	NA	FALSE
lipoprotein LipL46	LBJ_RS10705	20719.3	1.32369e-16	-1.99259	-0.994644	0.117844	13908.8	13154.3	12197.9	16126.3	23411.3	30836	28348.4	27771.2	TRUE	FALSE	NA	FALSE
SDR family oxidoreductase	LBJ_RS17750	1312.48	1.36209e-16	-1.70876	-0.772949	0.0916161	880.157	974.039	1021.83	998.783	1684.67	1585.7	1557.08	1797.62	TRUE	FALSE	NA	FALSE
KH domain-containing protein	LBJ_RS00820	10523.7	1.47697e-16	1.79752	0.846011	0.10039	13864.9	14792	12074.2	13366.7	6802.37	8454.17	7239.64	7595.93	TRUE	FALSE	NA	FALSE
tRNA (adenosine(37)-N6)-dimethylallyltransferase MiaA	LBJ_RS09330	8096.4	1.50465e-16	1.56671	0.647735	0.0768833	9624.9	10617.7	9596.35	9698.73	6227.92	6797.8	6054.99	6152.73	TRUE	FALSE	NA	FALSE
protein-L-isoaspartate O-methyltransferase	LBJ_RS14760	1236.8	1.56191e-16	1.91967	0.940857	0.111736	1552.33	1666.37	1833.33	1453.42	898.641	903.211	729.016	858.064	TRUE	FALSE	NA	FALSE
hypothetical protein	LBJ_RS04980	34174.4	1.61451e-16	2.81952	1.49545	0.177683	52929.5	57468.3	52730.7	38689.6	14464.7	18885.1	14128.6	24098.5	TRUE	FALSE	NA	FALSE
DUF4279 domain-containing protein	LBJ_RS17890	1579.7	1.61979e-16	-1.95583	-0.967777	0.114995	1103.14	1119.67	1196.95	857.797	2128.3	2144.28	1933.48	2154	TRUE	FALSE	NA	FALSE
2%2C4-dihydroxyhept-2-ene-1%2C7-dioic acid aldolase	LBJ_RS06325	2734.32	1.64431e-16	-1.92191	-0.942543	0.112022	1807.48	1712.92	1869.44	2093.41	4237.26	3530.56	3393.49	3230.01	TRUE	FALSE	NA	FALSE
	LBJ_RS01115	393.935	1.66632e-16	2.15406	1.10706	0.131601	603.567	459.565	533.481	555.232	246.842	228.465	229.799	294.53	TRUE	FALSE	NA	FALSE
imidazole glycerol phosphate synthase subunit HisF	LBJ_RS06405	2471.24	1.68106e-16	-1.78136	-0.832977	0.0990333	1837.5	1783.35	1634.75	1853.41	2730.05	3477.31	3271.66	3181.91	TRUE	FALSE	NA	FALSE
aminoacyl-tRNA hydrolase	LBJ_RS07105	1640.25	1.74665e-16	1.62436	0.699871	0.0832541	2178.41	1902.72	2109.55	1931.03	1266.06	1210.09	1227.24	1296.91	TRUE	FALSE	NA	FALSE
alpha-ribazole phosphatase	LBJ_RS15555	348.962	1.77326e-16	-2.06831	-1.04845	0.124748	213.339	253.059	222.058	221.776	551.697	454.994	446.72	428.05	TRUE	FALSE	NA	FALSE
hypothetical protein	LBJ_RS14080	9923.75	1.78716e-16	1.9975	0.998199	0.118784	12469.1	15098.8	13955.4	11383.4	5911.69	7020.46	6097.58	7453.57	TRUE	FALSE	NA	FALSE
thioredoxin	LBJ_RS08700	16838.1	2.03142e-16	2.59308	1.37467	0.16388	23979.7	28969.3	26290.4	17977.3	7260.79	10270.3	8871.02	11086.1	TRUE	FALSE	NA	FALSE
hypothetical protein	LBJ_RS05585	3288.54	2.11946e-16	2.15998	1.11102	0.132532	5099.76	4102.66	5002.63	3778.9	1824.58	2136.53	1923.57	2439.69	TRUE	FALSE	NA	FALSE
pirin family protein	LBJ_RS04890	3798.42	2.25597e-16	2.09979	1.07025	0.127782	5074.03	5927.79	5120.88	4464.03	2030.47	2653.48	2304.92	2811.78	TRUE	FALSE	NA	FALSE
hypothetical protein	LBJ_RS10295	5585.9	2.28407e-16	2.2141	1.14672	0.136939	8333.08	7214.58	6938.87	8297.58	3127.04	3362.11	2960.64	4453.29	TRUE	FALSE	NA	FALSE
Cof-type HAD-IIB family hydrolase	LBJ_RS16655	1106.35	2.35965e-16	1.58379	0.663379	0.0792569	1391.53	1353.63	1356.72	1322.73	919.116	829.638	844.906	832.538	TRUE	FALSE	NA	FALSE
hypothetical protein	LBJ_RS15525	1825.09	2.47747e-16	-2.65764	-1.41014	0.168595	913.39	1181.74	841.294	1055.81	3467.16	2781.27	2338.6	2021.46	TRUE	FALSE	NA	FALSE
	LBJ_RS16490	660.629	2.74012e-16	1.97786	0.983938	0.117808	1058.12	804.537	821.435	826.907	428.845	473.387	443.749	428.05	TRUE	FALSE	NA	FALSE
1-acyl-sn-glycerol-3-phosphate acyltransferase	LBJ_RS00395	2280.26	2.97863e-16	-1.7417	-0.800494	0.0959587	1634.88	1612.66	1751.19	1653.02	3354.55	2715.44	2763.53	2756.8	TRUE	FALSE	NA	FALSE
flagellin	LBJ_RS06985	27081.6	3.0716e-16	2.64962	1.40578	0.168594	34188.9	49037.4	46046.4	28018.2	13833.4	16593.7	12934.1	16000.8	TRUE	FALSE	NA	FALSE
FAD-dependent oxidoreductase	LBJ_RS20790	342.788	3.31678e-16	2.06162	1.04378	0.125317	439.542	476.277	417.036	514.045	207.029	258.475	209.988	219.916	TRUE	FALSE	NA	FALSE
N-acetyl sugar amidotransferase	LBJ_RS06395	3693.05	3.56159e-16	-1.57215	-0.65274	0.0784496	3000.68	2666.67	2834.4	2982.09	4770.76	4269.2	4571.21	4449.37	TRUE	FALSE	NA	FALSE
hypothetical protein	LBJ_RS15955	2035.02	3.58632e-16	2.07462	1.05285	0.126551	2809.85	2826.62	3127.77	2222.51	1167.1	1470.5	1240.12	1415.71	TRUE	FALSE	NA	FALSE
hypothetical protein	LBJ_RS13995	178.328	3.63719e-16	2.24211	1.16486	0.140045	255.149	224.411	231.988	274.844	100.102	109.392	113.909	116.83	TRUE	FALSE	NA	FALSE
OmpA family protein	LBJ_RS00250	4491.2	3.82326e-16	-1.7679	-0.822034	0.0989011	3341.59	3477.18	3116.04	3048.63	5389.57	5942.02	5144.71	6469.84	TRUE	FALSE	NA	FALSE
DUF393 domain-containing protein	LBJ_RS11230	1707.1	3.88216e-16	2.52659	1.33719	0.160918	2176.27	2590.28	3134.09	1884.3	877.028	896.434	930.09	1168.3	TRUE	FALSE	NA	FALSE
hypothetical protein	LBJ_RS09850	406.991	4.14539e-16	-2.00796	-1.00573	0.121146	245.5	255.447	260.873	318.407	530.084	561.482	586.382	497.756	TRUE	FALSE	NA	FALSE
lysine--tRNA ligase	LBJ_RS08365	2980.48	4.15771e-16	-2.28584	-1.19273	0.143679	1791.4	1802.45	1419.91	2241.52	4497.75	4155.93	4479.09	3455.82	TRUE	FALSE	NA	FALSE
potassium transporter	LBJ_RS16280	3373.45	4.18363e-16	-1.78794	-0.838298	0.100994	2757.32	2318.12	2150.17	2454.58	4736.63	4069.77	4212.64	4288.36	TRUE	FALSE	NA	FALSE
porphobilinogen synthase	LBJ_RS16670	1340.36	4.24763e-16	1.9312	0.949497	0.114418	2111.95	1679.5	1527.33	1746.48	911.154	873.201	896.412	976.858	TRUE	FALSE	NA	FALSE
type III pantothenate kinase	LBJ_RS02730	1740.55	4.2525e-16	-1.63554	-0.709764	0.085532	1289.68	1345.27	1262.84	1385.31	2126.03	2246.89	2298.98	1969.42	TRUE	FALSE	NA	FALSE
hypothetical protein	LBJ_RS04110	708.28	4.47733e-16	-2.44954	-1.29251	0.155875	434.182	343.779	347.53	514.837	1176.2	957.423	1049.94	842.356	TRUE	FALSE	NA	FALSE
Gfo/Idh/MocA family oxidoreductase	LBJ_RS06335	4207.32	4.59701e-16	-1.87515	-0.907005	0.109427	2926.71	2747.84	3005.91	3024.07	6586.24	5104.64	5417.1	4846	TRUE	FALSE	NA	FALSE
biotin carboxylase	LBJ_RS09975	11019.9	5.07085e-16	-1.86759	-0.901175	0.108879	7512.96	7631.17	6701.47	8896.38	14727.5	15510.4	14483.3	12696.2	TRUE	FALSE	NA	FALSE
NUDIX hydrolase	LBJ_RS00545	512.459	5.22071e-16	-1.70027	-0.765763	0.0925586	372.003	396.3	359.265	391.276	623.361	638.927	670.576	647.966	TRUE	FALSE	NA	FALSE
glycerol kinase GlpK	LBJ_RS10370	5360.99	5.67322e-16	-1.62052	-0.69646	0.0842844	4039.5	4108.63	3863.45	4354.73	6011.79	7093.06	6555.2	6861.57	TRUE	FALSE	NA	FALSE
transporter	LBJ_RS11800	455.623	5.88989e-16	-1.95459	-0.966868	0.117076	317.328	273.352	283.44	357.217	627.911	605.045	625.012	555.68	TRUE	FALSE	NA	FALSE
aminotransferase class I/II-fold pyridoxal phosphate-dependent enzyme	LBJ_RS10280	5023.39	6.61223e-16	1.7673	0.821551	0.0996481	6179.32	6669.07	6065.98	6752.28	3080.4	3986.52	3670.83	3782.75	TRUE	FALSE	NA	FALSE
hypothetical protein	LBJ_RS03625	3757.94	6.84793e-16	-1.70694	-0.771413	0.0936159	2908.48	2715.61	2518.47	2963.88	4203.14	4882.95	4929.77	4941.23	TRUE	FALSE	NA	FALSE
hydroxymethylglutaryl-CoA lyase	LBJ_RS18290	2150.77	6.89259e-16	1.59061	0.66958	0.0812671	2747.67	2571.18	2578.04	2666.06	1817.76	1664.12	1559.06	1602.24	TRUE	FALSE	NA	FALSE
putative sugar O-methyltransferase	LBJ_RS06300	1608.25	7.03096e-16	-1.90527	-0.929996	0.11291	1158.89	954.941	1215	1097.79	2202.24	1903.23	2379.21	1954.7	TRUE	FALSE	NA	FALSE
dienelactone hydrolase	LBJ_RS15090	146.754	7.45161e-16	2.44541	1.29008	0.156762	217.627	214.862	213.032	188.509	78.4889	88.0945	71.3168	102.104	TRUE	FALSE	NA	FALSE
hypothetical protein	LBJ_RS10365	518.878	8.07084e-16	-2.40706	-1.26727	0.154172	296.959	327.067	327.671	267.715	685.925	693.139	598.269	954.277	TRUE	FALSE	NA	FALSE
DUF1565 domain-containing protein	LBJ_RS11405	225.168	8.78526e-16	2.13136	1.09177	0.132991	308.752	273.352	337.601	304.942	166.078	138.434	137.681	134.502	TRUE	FALSE	NA	FALSE
FkbM family methyltransferase	LBJ_RS06315	2589.65	8.82524e-16	-1.60543	-0.682957	0.0831991	2015.46	1820.36	2098.72	2014.2	3412.56	2997.15	3205.29	3153.44	TRUE	FALSE	NA	FALSE
type II secretion system protein F	LBJ_RS07825	4614.28	8.97834e-16	-1.50154	-0.586445	0.071461	3564.58	3968.97	3657.64	3567.42	5708.08	5567.38	5472.57	5407.57	TRUE	FALSE	NA	FALSE
hypothetical protein	LBJ_RS18360	656.065	9.05641e-16	2.34657	1.23056	0.14997	826.554	964.49	1163.55	726.316	358.319	395.941	384.318	429.032	TRUE	FALSE	NA	FALSE
hypothetical protein	LBJ_RS12680	1340.62	9.42975e-16	-1.75435	-0.810933	0.0988901	1074.2	941.81	839.489	1038.39	1706.28	1719.3	1755.19	1650.35	TRUE	FALSE	NA	FALSE
trypsin-like serine protease	LBJ_RS11255	1640.43	1.00412e-15	-1.9361	-0.953153	0.116344	1092.42	1129.22	915.313	1331.45	2254.56	2138.47	2130.59	2131.42	TRUE	FALSE	NA	FALSE
flagellar biosynthetic protein FliO	LBJ_RS08945	4622.74	1.02099e-15	-1.83438	-0.875289	0.106868	3351.24	3566.7	2936.4	3195.95	5250.79	6851.04	6055.98	5773.77	TRUE	FALSE	NA	FALSE
PDZ domain-containing protein	LBJ_RS04255	59503.7	1.0621e-15	2.59386	1.3751	0.167995	86466.5	99582.4	91874.4	65652	23820.8	37656.1	31786.5	39191.2	TRUE	FALSE	NA	FALSE
ATP-grasp domain-containing protein	LBJ_RS09765	2136.03	1.11605e-15	-1.6566	-0.728226	0.0890333	1598.43	1656.82	1445.18	1731.44	2816.5	2718.35	2629.81	2491.72	TRUE	FALSE	NA	FALSE
non-heme iron oxygenase ferredoxin subunit	LBJ_RS13475	2151.67	1.11659e-15	1.71128	0.775076	0.0947634	2757.32	2997.32	2740.52	2371.42	1589.12	1570.21	1515.48	1671.95	TRUE	FALSE	NA	FALSE
Gfo/Idh/MocA family oxidoreductase	LBJ_RS02405	8521.15	1.17082e-15	2.94869	1.56007	0.190876	11679	14433.9	17109.3	7683.74	4319.16	4126.89	4336.46	4480.78	TRUE	FALSE	NA	FALSE
Holliday junction branch migration DNA helicase RuvB	LBJ_RS04260	15917.7	1.17929e-15	2.09339	1.06584	0.130423	21812	24748.5	22486.6	17131.4	8843.08	11331.3	9774.36	11214.7	TRUE	FALSE	NA	FALSE
copper-translocating P-type ATPase	LBJ_RS03305	2253.98	1.26498e-15	2.80379	1.48738	0.182196	3388.76	3825.73	3535.78	2542.5	938.454	1263.33	937.023	1600.28	TRUE	FALSE	NA	FALSE
TIGR02757 family protein	LBJ_RS01900	524.59	1.28344e-15	-1.86933	-0.902523	0.11058	400.948	329.454	361.07	369.89	758.726	625.374	706.234	645.021	TRUE	FALSE	NA	FALSE
STAS domain-containing protein	LBJ_RS03620	3092.05	1.37513e-15	-1.74896	-0.806497	0.0989173	2541.84	2066.25	2343.35	2047.47	4004.07	3770.64	3742.15	4220.62	TRUE	FALSE	NA	FALSE
hypothetical protein	LBJ_RS08500	3361.71	1.37538e-15	1.72409	0.785836	0.096385	4251.77	4424.96	4349.09	3994.34	2843.8	2283.68	2463.4	2282.61	TRUE	FALSE	NA	FALSE
methyltransferase%2C TIGR04325 family	LBJ_RS06485	497.027	1.51246e-15	-2.32696	-1.21845	0.149659	286.238	245.897	358.362	302.566	759.863	583.747	809.247	630.294	TRUE	FALSE	NA	FALSE
6-phosphogluconolactonase	LBJ_RS06310	699.549	1.74114e-15	-2.14853	-1.10335	0.135809	434.182	399.881	502.79	438.799	1177.33	941.934	897.403	804.067	TRUE	FALSE	NA	FALSE
aspartate carbamoyltransferase	LBJ_RS04075	1880.68	1.83845e-15	1.93678	0.953657	0.117481	2481.81	2681	2218.78	2542.5	1086.33	1481.15	1366.91	1186.96	TRUE	FALSE	NA	FALSE
DegT/DnrJ/EryC1/StrS family aminotransferase	LBJ_RS06290	3868.49	1.8466e-15	-1.67893	-0.747539	0.092097	2991.03	2560.43	2819.96	3177.73	5027.84	4644.81	5088.25	4637.87	TRUE	FALSE	NA	FALSE
polyamine aminopropyltransferase	LBJ_RS14335	1698.69	1.86998e-15	-2.01332	-1.00958	0.124405	1076.34	1119.67	1019.12	1294.22	1827.99	2491.82	2418.83	2341.51	TRUE	FALSE	NA	FALSE
hypothetical protein	LBJ_RS16255	1690.27	2.12434e-15	1.73652	0.796203	0.0983018	2218.08	1986.28	2078.86	2295.38	1378.67	1131.68	1152.95	1280.22	TRUE	FALSE	NA	FALSE
AAA family ATPase	LBJ_RS01665	278.457	2.22985e-15	2.37545	1.2482	0.154221	379.507	401.075	454.046	332.664	192.241	162.636	128.766	176.718	TRUE	FALSE	NA	FALSE
outer membrane protein assembly factor	LBJ_RS07225	9349.99	2.2711e-15	1.57627	0.656514	0.0811395	10816	11920	12451.5	10578.7	7366.58	7398.97	7243.61	7024.54	TRUE	FALSE	NA	FALSE
hypothetical protein	LBJ_RS03915	1404.34	2.29123e-15	1.71857	0.781209	0.0965651	1662.76	1957.63	1794.52	1689.46	921.391	1099.73	1047.96	1061.29	TRUE	FALSE	NA	FALSE
transglutaminase	LBJ_RS14440	2681.69	2.39968e-15	-1.98527	-0.989335	0.122381	1835.36	1689.05	1493.03	2167.07	3868.71	3680.61	3394.48	3325.24	TRUE	FALSE	NA	FALSE
hypothetical protein	LBJ_RS02490	228.291	2.39968e-15	2.04414	1.0315	0.127594	294.815	310.356	332.185	289.893	130.815	164.572	148.577	155.119	TRUE	FALSE	NA	FALSE
SpoIIE family protein phosphatase	LBJ_RS01350	5286.68	2.4519e-15	-2.09351	-1.06592	0.1319	3479.89	3889	3432.88	2872.79	6191.52	7695.2	6310.54	8421.6	TRUE	FALSE	NA	FALSE
malate permease	LBJ_RS01195	1137.26	2.63129e-15	1.73805	0.797474	0.0987882	1436.55	1391.83	1548.09	1397.19	930.491	744.447	788.447	861.01	TRUE	FALSE	NA	FALSE
lysophospholipid acyltransferase family protein	LBJ_RS12415	1662.58	2.64309e-15	1.60458	0.682197	0.0845152	2005.81	2156.97	1951.59	2079.94	1312.7	1377.57	1212.39	1203.65	TRUE	FALSE	NA	FALSE
ATP-dependent DNA helicase RecG	LBJ_RS02220	10121.7	2.7228e-15	-1.75414	-0.810762	0.100489	7369.3	8077.6	7493.11	6463.97	11708.5	13940.2	12231.8	13688.8	TRUE	FALSE	NA	FALSE
hypothetical protein	LBJ_RS13715	1684.72	2.76929e-15	-1.69731	-0.763247	0.0946262	1265.02	1155.48	1221.32	1352.04	2367.18	1969.06	2077.1	2070.55	TRUE	FALSE	NA	FALSE
glycosyltransferase family 2 protein	LBJ_RS12675	1749.65	2.977e-15	-1.49625	-0.581354	0.0721556	1399.03	1464.64	1335.06	1409.86	2112.37	2148.15	2081.06	2046.98	TRUE	FALSE	NA	FALSE
hypothetical protein	LBJ_RS08760	2201.33	3.41974e-15	2.10562	1.07424	0.133617	2762.68	3501.05	3299.28	2378.55	1350.24	1486.96	1277.76	1554.14	TRUE	FALSE	NA	FALSE
helix-turn-helix domain-containing protein	LBJ_RS11195	4093.38	3.44446e-15	1.85692	0.892914	0.111077	5494.28	5691.45	5462.09	4636.7	3346.58	2865.49	2667.45	2583.03	TRUE	FALSE	NA	FALSE
Ppx/GppA family phosphatase	LBJ_RS09555	2110.39	3.72454e-15	-1.7573	-0.813358	0.101304	1456.92	1549.39	1387.41	1727.48	2990.54	2629.28	2621.88	2520.2	TRUE	FALSE	NA	FALSE
recombination protein RecR	LBJ_RS16535	2430.24	3.72454e-15	2.33453	1.22313	0.152342	3616.04	3766.05	3596.26	2634.38	1338.86	1316.58	1302.52	1871.25	TRUE	FALSE	NA	FALSE
hypothetical protein	LBJ_RS13970	2379.49	3.75693e-15	-1.70198	-0.767218	0.0955719	1662.76	1823.94	1680.78	1877.97	2685.69	3278.86	2871.49	3154.42	TRUE	FALSE	NA	FALSE
OmpA family protein	LBJ_RS14370	5077.59	3.82272e-15	1.73206	0.792489	0.0987477	6464.49	6882.73	6260.06	6147.94	3135.01	3951.67	3809.5	3969.28	TRUE	FALSE	NA	FALSE
sigma-70 family RNA polymerase sigma factor	LBJ_RS15300	9707.35	3.99142e-15	-1.47711	-0.562774	0.0701729	8215.15	7877.07	7289.11	7970.46	11435.5	11867.6	11249.2	11754.7	TRUE	FALSE	NA	FALSE
	LBJ_RS00700	7427.27	4.05335e-15	-1.89441	-0.921746	0.114962	5131.92	4983.6	5184.07	5227.57	11870	9761.07	8946.29	8313.6	TRUE	FALSE	NA	FALSE
tetratricopeptide repeat protein	LBJ_RS12210	5789.28	4.10781e-15	1.941	0.9568	0.119361	7904.26	8753.22	7781.97	6128.93	3878.94	4206.27	3547.02	4113.6	TRUE	FALSE	NA	FALSE
hypothetical protein	LBJ_RS10940	1716.95	4.38279e-15	-1.58139	-0.661189	0.0825668	1388.31	1389.44	1292.63	1253.03	2129.44	2154.93	1946.35	2181.49	TRUE	FALSE	NA	FALSE
ABC transporter ATP-binding protein	LBJ_RS15255	1666.22	4.46782e-15	-1.81932	-0.863402	0.107852	1212.49	1138.77	1020.93	1354.42	2198.83	2214.95	2243.51	1945.86	TRUE	FALSE	NA	FALSE
flagellar basal body-associated FliL family protein	LBJ_RS01860	2107.64	4.52803e-15	-1.93616	-0.953198	0.119095	1482.65	1253.36	1258.33	1745.69	2731.19	2930.35	2777.39	2682.19	TRUE	FALSE	NA	FALSE
O-antigen ligase family protein	LBJ_RS08415	1469.57	4.95184e-15	-1.72368	-0.78549	0.0982784	1075.27	1005.07	1211.39	1023.34	1961.08	1671.86	1924.56	1884.01	TRUE	FALSE	NA	FALSE
co-chaperone GroES	LBJ_RS09720	35141.7	5.01143e-15	2.9019	1.537	0.192344	55270.8	59270.8	62140.2	32401.4	21659.5	15793.1	19954.8	14643.1	TRUE	FALSE	NA	FALSE
NADH-quinone oxidoreductase subunit NuoH	LBJ_RS02820	2324.9	5.18483e-15	-1.69829	-0.764082	0.0956709	1714.21	1661.6	1548.09	1967.47	2790.34	3045.55	3002.24	2869.7	TRUE	FALSE	NA	FALSE
3-dehydroquinate synthase	LBJ_RS11585	2178.4	5.52612e-15	-1.51576	-0.60004	0.0752065	1707.78	1784.55	1712.38	1723.51	2578.76	2768.69	2696.17	2455.4	TRUE	FALSE	NA	FALSE
Fe-S cluster assembly ATPase SufC	LBJ_RS13485	4602.73	5.89468e-15	1.68025	0.748676	0.0939312	6031.38	5967.18	4958.4	6126.56	3603.66	3429.88	3478.67	3226.09	TRUE	FALSE	NA	FALSE
hypothetical protein	LBJ_RS12880	5170.13	6.07532e-15	1.70326	0.768298	0.0964399	6566.33	6591.48	7221.41	5681.42	4062.08	3568.31	3942.23	3727.77	TRUE	FALSE	NA	FALSE
methylcrotonoyl-CoA carboxylase	LBJ_RS02055	2683	6.28562e-15	1.54405	0.626723	0.0787116	3272.98	3386.46	3153.95	3215.75	1944.02	2071.67	2254.4	2164.8	TRUE	FALSE	NA	FALSE
hypothetical protein	LBJ_RS20235	802.717	6.50192e-15	-2.03488	-1.02495	0.128795	507.082	489.407	485.64	631.269	1250.13	1007.76	947.919	1102.52	TRUE	FALSE	NA	FALSE
	LBJ_RS20045	170.816	6.78895e-15	2.7883	1.47938	0.186031	200.474	327.067	231.988	247.122	77.3514	84.2222	109.947	88.359	TRUE	FALSE	NA	FALSE
hypothetical protein	LBJ_RS03520	1464.57	7.48956e-15	-1.80027	-0.848211	0.106829	1048.47	1009.85	1039.88	1084.33	2144.23	1750.27	2011.73	1627.77	TRUE	FALSE	NA	FALSE
tRNA (N(6)-L-threonylcarbamoyladenosine(37)-C(2))-methylthiotransferase MtaB	LBJ_RS15230	6122.7	7.7454e-15	-1.59696	-0.675325	0.0851006	4569.1	4768.73	5063.11	4460.86	7318.8	7642.93	6958.34	8199.72	TRUE	FALSE	NA	FALSE
tetratricopeptide repeat protein	LBJ_RS05975	19692.3	7.83824e-15	-1.93288	-0.950748	0.119832	14766.5	14484.1	13578.1	10889.2	25521.4	26065.3	22950.1	29284.1	TRUE	FALSE	NA	FALSE
hypothetical protein	LBJ_RS09160	4018.54	8.35235e-15	2.04807	1.03427	0.130491	5251.99	6042.39	6146.32	4161.46	2734.6	2677.69	2363.36	2770.55	TRUE	FALSE	NA	FALSE
lipoyl synthase	LBJ_RS07320	5364.25	8.66318e-15	1.86375	0.898211	0.113392	6613.5	7887.81	7620.39	5808.94	3542.24	3972.97	3544.05	3924.12	TRUE	FALSE	NA	FALSE
ATP-binding protein	LBJ_RS01920	3402.3	9.44508e-15	1.5229	0.606822	0.0767116	4337.53	4274.55	3849.91	3969.79	2689.1	2822.9	2623.86	2650.77	TRUE	FALSE	NA	FALSE
ABC transporter permease	LBJ_RS15260	2127.88	1.02968e-14	-2.07073	-1.05014	0.132937	1425.83	1120.86	1329.64	1664.11	3146.38	2577.98	3132	2626.23	TRUE	FALSE	NA	FALSE
SpoIIE family protein phosphatase	LBJ_RS11775	766.902	1.03778e-14	-1.638	-0.711938	0.0901366	561.756	631.454	584.031	550.479	943.004	1011.64	919.194	933.66	TRUE	FALSE	NA	FALSE
2-amino-4-hydroxy-6-hydroxymethyldihydropteridine diphosphokinase	LBJ_RS01925	1970.55	1.1096e-14	1.68677	0.754266	0.0955984	2430.35	2684.58	2513.05	2269.24	1615.28	1474.37	1456.05	1321.46	TRUE	FALSE	NA	FALSE
response regulator	LBJ_RS11265	13936.3	1.11289e-14	-1.61036	-0.687386	0.0871272	10737.7	11000.9	9757.02	11216.3	15486.2	18426.3	17195.3	17670.8	TRUE	FALSE	NA	FALSE
hypothetical protein	LBJ_RS00260	355.346	1.14924e-14	2.10159	1.07148	0.135883	404.164	441.66	556.048	522.757	244.567	206.199	227.818	239.551	TRUE	FALSE	NA	FALSE
PaaI family thioesterase	LBJ_RS05600	17432	1.16805e-14	1.91221	0.935237	0.118638	22089.7	23564.4	24393.9	21520.2	14514.8	11692.4	11761.3	9919.77	TRUE	FALSE	NA	FALSE
long-chain fatty acid--CoA ligase	LBJ_RS10120	317.01	1.17765e-14	1.8396	0.879388	0.111569	377.363	391.526	441.409	431.671	220.679	217.816	230.789	224.825	TRUE	FALSE	NA	FALSE
DoxX family protein	LBJ_RS14685	5134.68	1.22805e-14	1.74915	0.80665	0.102411	7023.03	6273.96	7042.68	5797.06	3479.67	3734.82	3524.24	4201.96	TRUE	FALSE	NA	FALSE
DUF1574 domain-containing protein	LBJ_RS17395	965.574	1.28474e-14	-1.97834	-0.98429	0.125055	698.979	577.739	549.73	765.127	1407.11	1219.77	1298.56	1207.57	TRUE	FALSE	NA	FALSE
transcriptional repressor	LBJ_RS04645	6552.79	1.39781e-14	-1.57487	-0.65523	0.0833608	5249.85	4779.48	5370.02	4958.27	8678.14	7575.16	7570.47	8240.95	TRUE	FALSE	NA	FALSE
bile acid:sodium symporter family protein	LBJ_RS13450	496.65	1.45941e-14	2.31901	1.21351	0.154496	598.206	681.589	916.216	579.785	308.268	278.805	296.163	314.165	TRUE	FALSE	NA	FALSE
hypothetical protein	LBJ_RS05025	7948.62	1.48569e-14	1.73739	0.796922	0.101489	10105.2	10665.5	10025.1	9562.5	6836.5	5640.95	5556.77	5196.49	TRUE	FALSE	NA	FALSE
chemotaxis protein	LBJ_RS05645	39439.8	1.50899e-14	-1.99311	-0.995022	0.126751	26251.4	29510	26038.6	23617.5	42902.7	57941	48305.2	60952	TRUE	FALSE	NA	FALSE
MBL fold metallo-hydrolase	LBJ_RS13660	5037.28	1.51158e-14	2.91155	1.54179	0.19641	7527.96	8580.14	8914.83	4974.11	2110.1	2846.13	2027.58	3317.39	TRUE	FALSE	NA	FALSE
hypothetical protein	LBJ_RS07860	2782.22	1.65695e-14	-2.01683	-1.01209	0.129125	1542.69	2119.97	1792.71	1922.32	4444.29	3666.09	3491.55	3278.12	TRUE	FALSE	NA	FALSE
PAS domain-containing protein	LBJ_RS00215	16745.3	1.67826e-14	-1.56053	-0.642033	0.0819304	13322.4	13769	12089.5	13139.4	19294.6	20755.5	19465.5	22126.1	TRUE	FALSE	NA	FALSE
ATP-dependent 6-phosphofructokinase	LBJ_RS17120	3961.16	1.7488e-14	2.05247	1.03736	0.132468	4932.52	5775	5820.45	4781.64	2030.47	2941.97	2515.9	2891.3	TRUE	FALSE	NA	FALSE
RNA polymerase sigma factor	LBJ_RS00265	848.924	1.95508e-14	1.71026	0.774212	0.0990438	936.975	1070.73	1094.95	1181.75	618.811	649.576	624.022	614.586	TRUE	FALSE	NA	FALSE
	LBJ_RS15730	169.633	1.97891e-14	2.92527	1.54857	0.198148	244.428	253.059	265.387	247.122	127.402	60.9885	69.3358	89.3408	TRUE	FALSE	NA	FALSE
NmrA/HSCARG family protein	LBJ_RS12820	4154.11	2.01155e-14	-2.18018	-1.12445	0.14392	2171.98	2901.83	2495	2881.5	4423.82	6766.82	6030.23	5561.71	TRUE	FALSE	NA	FALSE
hypothetical protein	LBJ_RS06145	8238.67	2.01614e-14	2.62227	1.39082	0.178022	12770.3	13191.3	13603.3	8150.26	3676.47	4561.55	4118.54	5837.59	TRUE	FALSE	NA	FALSE
uroporphyrinogen decarboxylase	LBJ_RS16690	3188.27	2.02879e-14	1.94608	0.960571	0.122966	4524.07	4600.43	4359.92	3366.24	1946.3	2205.27	2062.24	2441.65	TRUE	FALSE	NA	FALSE
type II secretion system protein GspN	LBJ_RS07785	2385.77	2.20692e-14	-2.01658	-1.01191	0.129716	1515.88	1425.25	1604.96	1778.17	3989.28	2898.41	3040.87	2833.38	TRUE	FALSE	NA	FALSE
DUF1289 domain-containing protein	LBJ_RS16135	631	2.2665e-14	1.93915	0.955427	0.122531	806.185	814.087	954.128	754.83	505.059	381.42	417.005	415.287	TRUE	FALSE	NA	FALSE
DUF3209 family protein	LBJ_RS17555	221.228	2.28028e-14	1.98043	0.985817	0.126443	269.086	312.743	288.856	304.942	155.84	134.562	159.472	144.32	TRUE	FALSE	NA	FALSE
hypothetical protein	LBJ_RS08755	271.847	2.47796e-14	2.3441	1.22903	0.157853	356.994	452.403	400.788	316.031	127.402	182.966	163.434	174.755	TRUE	FALSE	NA	FALSE
hypothetical protein	LBJ_RS04200	4139.64	2.50467e-14	-1.58434	-0.66388	0.0852829	3157.2	3220.54	2984.25	3450.99	5501.05	5035.91	5065.47	4701.68	TRUE	FALSE	NA	FALSE
septum formation initiator family protein	LBJ_RS08550	3822.22	2.78484e-14	-1.61024	-0.687275	0.0884422	2803.42	2985.38	2953.56	2971	5283.78	4756.14	4265.14	4559.33	TRUE	FALSE	NA	FALSE
hypothetical protein	LBJ_RS04630	3156.25	2.90909e-14	-1.82327	-0.866529	0.111591	2245.95	1871.68	2243.15	2578.94	4398.79	3767.74	4224.53	3919.21	TRUE	FALSE	NA	FALSE
hypothetical protein	LBJ_RS02290	2593.19	2.94518e-14	1.51955	0.603646	0.077754	3295.49	3156.08	3125.06	2935.36	2192	2010.69	1972.11	2058.77	TRUE	FALSE	NA	FALSE
response regulator	LBJ_RS15410	7078.99	3.12399e-14	-2.02094	-1.01502	0.13087	4544.44	4919.14	5558.68	3725.83	8605.34	10078.6	8723.43	10476.4	TRUE	FALSE	NA	FALSE
HAMP domain-containing histidine kinase	LBJ_RS09260	11340.1	3.15395e-14	2.16512	1.11445	0.143714	13822	16457.2	19446.3	12333.1	7281.27	7139.53	6251.11	7990.6	TRUE	FALSE	NA	FALSE
peptidoglycan DD-metalloendopeptidase family protein	LBJ_RS05930	656.761	3.51757e-14	-2.28981	-1.19523	0.15441	409.525	348.553	309.618	527.51	857.69	971.944	914.242	915.007	TRUE	FALSE	NA	FALSE
hypothetical protein	LBJ_RS06820	3169.02	3.53786e-14	-1.59565	-0.674147	0.0871019	2441.07	2364.67	2275.65	2684.28	3820.93	4106.56	4035.34	3623.7	TRUE	FALSE	NA	FALSE
hypothetical protein	LBJ_RS16405	153.715	3.81066e-14	2.53987	1.34475	0.173962	204.762	194.569	260.873	220.984	103.514	74.5415	71.3168	99.1585	TRUE	FALSE	NA	FALSE
hypothetical protein	LBJ_RS13135	7660.55	3.84743e-14	-1.87575	-0.907468	0.117414	5644.37	5190.1	5170.53	5306.78	7919.42	10507.5	10001.2	11544.6	TRUE	FALSE	NA	FALSE
hypothetical protein	LBJ_RS11120	4570.94	4.33179e-14	-1.63922	-0.713006	0.0924352	3253.68	3474.79	3184.64	3940.48	5691.01	5850.06	5826.18	5346.7	TRUE	FALSE	NA	FALSE
hypothetical protein	LBJ_RS05355	454.931	5.01279e-14	-1.89381	-0.921293	0.119733	346.274	266.19	310.521	332.664	672.274	551.801	585.392	574.334	TRUE	FALSE	NA	FALSE
LysM peptidoglycan-binding domain-containing M23 family metallopeptidase	LBJ_RS07845	5038.78	5.22802e-14	-1.69344	-0.75996	0.0988368	3348.03	3676.52	3713.61	4224.83	6900.2	5970.1	6523.5	5953.43	TRUE	FALSE	NA	FALSE
hypothetical protein	LBJ_RS08525	1624.42	5.29478e-14	1.49572	0.580837	0.0755581	1881.46	1997.02	1869.44	2040.34	1286.54	1345.62	1310.45	1264.52	TRUE	FALSE	NA	FALSE
hypothetical protein	LBJ_RS16415	3099.22	5.48653e-14	-1.83508	-0.875845	0.114004	2139.82	2135.49	2282.87	2186.08	4487.52	3942.96	4394.9	3224.12	TRUE	FALSE	NA	FALSE
CRISPR-associated helicase/endonuclease Cas3	LBJ_RS13495	2088.06	5.96229e-14	-1.52314	-0.607044	0.0791265	1776.39	1615.04	1621.21	1608.67	2546.91	2564.42	2351.47	2620.34	TRUE	FALSE	NA	FALSE
galactokinase	LBJ_RS03360	2357.1	7.27472e-14	1.79747	0.845966	0.110643	2876.32	3422.27	3297.48	2521.91	1611.87	1673.8	1704.67	1748.53	TRUE	FALSE	NA	FALSE
N-acetylmuramoyl-L-alanine amidase	LBJ_RS07530	15700.7	7.28791e-14	-2.16187	-1.11228	0.145481	10039.8	11415.1	9561.14	8711.83	16254	23829.1	20184.6	25610.4	TRUE	FALSE	NA	FALSE
hypothetical protein	LBJ_RS14215	518.471	7.44983e-14	-2.27901	-1.18841	0.155499	301.247	244.704	309.618	406.325	720.05	659.257	838.963	667.602	TRUE	FALSE	NA	FALSE
MBOAT family protein	LBJ_RS10345	1885.77	7.94243e-14	-1.96915	-0.977571	0.128052	1374.37	1051.63	1103.97	1548.47	2507.09	2412.43	2521.84	2566.34	TRUE	FALSE	NA	FALSE
hypothetical protein	LBJ_RS06275	922.664	8.32639e-14	-2.00498	-1.00359	0.131567	587.486	491.794	738.389	636.021	1211.46	1124.9	1377.8	1213.46	TRUE	FALSE	NA	FALSE
biopolymer transporter ExbD	LBJ_RS03980	284.972	8.3654e-14	-1.84062	-0.880191	0.115401	209.051	204.119	182.341	207.519	361.731	372.708	343.707	398.597	TRUE	FALSE	NA	FALSE
NADH-quinone oxidoreductase subunit B	LBJ_RS02795	4948.66	8.49887e-14	1.55223	0.634338	0.0831924	6134.29	6219.05	6313.32	5412.91	3759.5	4149.16	3805.54	3795.51	TRUE	FALSE	NA	FALSE
hypothetical protein	LBJ_RS07880	5588.26	8.49887e-14	2.33446	1.22309	0.160407	7948.21	8220.84	8771.3	6360.21	2383.1	3498.61	3398.44	4125.38	TRUE	FALSE	NA	FALSE
MarR family transcriptional regulator	LBJ_RS02770	1695.88	8.65756e-14	-1.65537	-0.727156	0.0953969	1302.55	1279.62	1123.83	1402.73	2135.13	2206.24	2160.3	1956.66	TRUE	FALSE	NA	FALSE
chloride channel protein	LBJ_RS15575	3867.61	9.28713e-14	2.28713	1.19354	0.156774	5131.92	6236.96	6215.83	3945.23	1912.17	2638.96	2345.53	2514.31	TRUE	FALSE	NA	FALSE
homoserine O-acetyltransferase	LBJ_RS10635	2067.69	9.32516e-14	1.61339	0.690095	0.0906534	2460.36	2734.71	2743.23	2274.79	1615.28	1622.49	1564.02	1526.65	TRUE	FALSE	NA	FALSE
DUF4416 family protein	LBJ_RS08530	1867.66	9.99943e-14	1.69464	0.760982	0.100086	2303.84	2307.38	2488.68	2294.59	1627.79	1305.93	1286.67	1326.37	TRUE	FALSE	NA	FALSE
2Fe-2S iron-sulfur cluster binding domain-containing protein	LBJ_RS00760	9688.07	1.01555e-13	1.44513	0.531196	0.0698835	11776.5	11392.4	11164.3	11475.3	7397.29	8213.12	8262.84	7822.72	TRUE	FALSE	NA	FALSE
aminopeptidase P family protein	LBJ_RS05685	1354.13	1.0795e-13	1.70288	0.767974	0.101142	1663.83	1743.96	1586	1830.44	1065.86	1031	1053.9	858.064	TRUE	FALSE	NA	FALSE
cytochrome c maturation protein CcmE	LBJ_RS03120	4324.7	1.09724e-13	2.36369	1.24104	0.163499	6879.37	6753.82	6221.24	4459.28	2149.91	2599.27	2282.14	3252.59	TRUE	FALSE	NA	FALSE
flagellar motor switch protein FliG	LBJ_RS00100	3452.53	1.12161e-13	-1.54565	-0.62821	0.0827949	2904.19	2796.78	2457.99	2692.99	4231.57	4406.66	4008.6	4121.46	TRUE	FALSE	NA	FALSE
sodium-translocating pyrophosphatase	LBJ_RS05390	15049.6	1.1247e-13	-2.38882	-1.2563	0.165585	8677.21	8489.42	7073.37	11286.8	15833.1	24619	23870.3	20547.4	TRUE	FALSE	NA	FALSE
MFS transporter	LBJ_RS17480	819.086	1.15214e-13	-2.53746	-1.34338	0.177139	424.533	492.988	553.34	382.563	793.989	1324.32	1210.4	1370.55	TRUE	FALSE	NA	FALSE
hypothetical protein	LBJ_RS15270	1133.84	1.18179e-13	-1.87548	-0.907257	0.119687	838.346	740.079	750.124	824.531	1795.01	1375.63	1449.12	1297.9	TRUE	FALSE	NA	FALSE
radical SAM protein	LBJ_RS14815	185.282	1.18573e-13	2.07948	1.05622	0.139349	237.996	239.929	289.759	232.865	122.852	113.264	127.776	117.812	TRUE	FALSE	NA	FALSE
	LBJ_RS19745	105.048	1.22436e-13	2.93158	1.55168	0.204831	131.863	163.534	204.005	127.521	47.7758	52.2759	57.4496	55.9607	TRUE	FALSE	NA	FALSE
3-isopropylmalate dehydratase large subunit	LBJ_RS10480	12950.1	1.24572e-13	1.65899	0.730306	0.0964349	15962.9	15905.7	14524.1	18245	9685.98	10198.6	10238.9	8839.83	TRUE	FALSE	NA	FALSE
tRNA-Ile	LBJ_RS13640	1223.09	1.28075e-13	1.83997	0.879683	0.116217	1816.06	1547	1297.15	1679.16	889.541	809.308	882.545	863.955	TRUE	FALSE	NA	FALSE
Rpn family recombination-promoting nuclease/putative transposase	LBJ_RS04415	5391.5	1.29553e-13	1.58052	0.660403	0.0872661	6526.67	6185.63	7458.81	6245.36	4265.7	3974.9	4263.16	4211.78	TRUE	FALSE	NA	FALSE
ABC transporter substrate-binding protein	LBJ_RS04680	3878.27	1.29801e-13	-1.91762	-0.93932	0.124128	2758.4	2593.86	2225.1	3056.55	4256.6	5588.68	5320.03	5226.93	TRUE	FALSE	NA	FALSE
hypothetical protein	LBJ_RS11730	1919.93	1.33447e-13	-1.68347	-0.751434	0.0993489	1372.23	1290.36	1400.05	1657.77	2345.57	2369.84	2566.41	2357.22	TRUE	FALSE	NA	FALSE
efflux RND transporter permease subunit	LBJ_RS01415	3266.98	1.33492e-13	2.16221	1.11251	0.14709	4177.8	5264.11	4841.95	3588.81	1722.21	2308.85	1859.19	2372.93	TRUE	FALSE	NA	FALSE
hypothetical protein	LBJ_RS02715	680.549	1.3367e-13	1.72896	0.789905	0.104442	913.39	854.672	880.109	800.769	556.247	515.014	484.36	439.832	TRUE	FALSE	NA	FALSE
	LBJ_RS19155	358.557	1.40092e-13	-2.42237	-1.27642	0.168908	182.249	212.474	284.343	159.203	542.597	515.982	517.047	454.558	TRUE	FALSE	NA	FALSE
1%2C4-dihydroxy-6-naphthoate synthase	LBJ_RS16650	3604.74	1.40719e-13	1.49828	0.583303	0.0771954	4286.07	4428.54	4184.81	4394.33	3109.98	2819.03	2939.84	2675.31	TRUE	FALSE	NA	FALSE
ATP synthase F1 subunit delta	LBJ_RS09630	6727.81	1.46698e-13	-1.65559	-0.72735	0.0963295	4799.59	5007.47	4676.76	5782.01	8152.61	8841.4	8813.57	7749.09	TRUE	FALSE	NA	FALSE
tRNA-Val	LBJ_RS02035	1402.73	1.51456e-13	2.44198	1.28805	0.170685	2144.11	2112.81	1321.52	2382.51	957.792	727.022	819.152	756.942	TRUE	FALSE	NA	FALSE
cytochrome c	LBJ_RS04490	9119.15	1.51615e-13	-1.86861	-0.901967	0.119528	6666.03	6646.39	5183.17	6936.04	13311.3	12543.3	11053.1	10613.9	TRUE	FALSE	NA	FALSE
Gfo/Idh/MocA family oxidoreductase	LBJ_RS06230	2266.1	1.57123e-13	-2.18585	-1.1282	0.149602	1239.29	1175.77	1882.08	1390.85	3342.03	2692.21	3282.55	3123.98	TRUE	FALSE	NA	FALSE
hypothetical protein	LBJ_RS15465	1283.88	1.5923e-13	-1.56893	-0.649781	0.0861855	1017.38	909.581	1040.79	1028.09	1594.8	1564.4	1649.2	1466.76	TRUE	FALSE	NA	FALSE
hypothetical protein	LBJ_RS14365	1137.41	1.59711e-13	1.58098	0.660815	0.0876551	1389.38	1494.48	1381.09	1310.85	845.177	935.157	831.039	912.061	TRUE	FALSE	NA	FALSE
tRNA dihydrouridine(20/20a) synthase DusA	LBJ_RS01645	2971.39	1.59922e-13	1.50468	0.589453	0.0781921	3494.9	3755.3	3459.96	3569.8	2566.25	2378.55	2311.85	2234.5	TRUE	FALSE	NA	FALSE
hypothetical protein	LBJ_RS02705	1377.94	1.608e-13	1.57479	0.655156	0.0869175	1698.13	1667.56	1614.89	1759.95	1176.2	1011.64	1005.37	1089.76	TRUE	FALSE	NA	FALSE
hypothetical protein	LBJ_RS01770	1883.96	1.65772e-13	1.51962	0.60371	0.0801359	2371.38	2319.31	2252.18	2148.06	1531.1	1473.41	1395.63	1580.64	TRUE	FALSE	NA	FALSE
	LBJ_RS07425	112.641	1.68682e-13	2.38955	1.25674	0.166872	180.105	165.921	139.915	149.699	70.5262	66.797	60.4212	67.7419	TRUE	FALSE	NA	FALSE
Crp/Fnr family transcriptional regulator	LBJ_RS02090	1527.26	1.71065e-13	-2.00241	-1.00174	0.133046	1034.53	1074.31	849.418	1112.05	1701.73	2436.64	2095.92	1913.46	TRUE	FALSE	NA	FALSE
hypothetical protein	LBJ_RS04360	3074.73	1.75375e-13	-2.14573	-1.10147	0.146358	2019.75	1810.81	1795.42	2193.2	2992.82	4563.49	4630.64	4591.72	TRUE	FALSE	NA	FALSE
lipoate--protein ligase	LBJ_RS11715	2344.93	2.10857e-13	-1.64022	-0.713887	0.0951659	1693.85	1628.17	1771.05	2009.45	2697.06	3086.21	2973.51	2900.14	TRUE	FALSE	NA	FALSE
SRPBCC domain-containing protein	LBJ_RS01515	1127.16	2.15678e-13	-1.62335	-0.698975	0.0932164	874.796	774.696	844.002	940.963	1436.69	1293.34	1419.4	1433.38	TRUE	FALSE	NA	FALSE
RdgB/HAM1 family non-canonical purine NTP pyrophosphatase	LBJ_RS15810	3787.11	2.18659e-13	-1.52127	-0.605272	0.0807408	2806.64	3046.26	2860.58	3301.29	4597.86	4603.18	4417.68	4663.39	TRUE	FALSE	NA	FALSE
polysaccharide deacetylase family protein	LBJ_RS17060	1641.2	2.33511e-13	-1.58414	-0.663695	0.0886377	1392.6	1256.94	1175.28	1257.79	1870.08	2093.94	1983	2100	TRUE	FALSE	NA	FALSE
hypothetical protein	LBJ_RS05925	217.641	2.34181e-13	-2.06223	-1.04421	0.139465	145.799	118.174	151.65	151.283	292.343	255.571	326.869	299.439	TRUE	FALSE	NA	FALSE
cyclic nucleotide-binding protein	LBJ_RS13085	130.224	2.53957e-13	2.71839	1.44275	0.192973	182.249	192.182	226.572	160.787	67.1137	53.2439	67.3547	92.2861	TRUE	FALSE	NA	FALSE
ferredoxin	LBJ_RS17100	970.109	2.61021e-13	-1.9091	-0.93289	0.124839	658.241	743.66	742.902	525.133	1352.51	1297.22	1172.76	1268.44	TRUE	FALSE	NA	FALSE
ABC transporter permease subunit	LBJ_RS15985	688.859	2.70111e-13	-1.70165	-0.766931	0.102694	531.739	450.016	487.445	567.904	923.666	844.159	847.877	858.064	TRUE	FALSE	NA	FALSE
ROK family protein	LBJ_RS11945	1954.51	2.78807e-13	-1.73101	-0.791614	0.106061	1364.73	1382.28	1318.81	1657.77	2352.39	2510.21	2748.67	2301.26	TRUE	FALSE	NA	FALSE
zinc-binding dehydrogenase	LBJ_RS13215	1784.73	3.06331e-13	-1.80775	-0.854193	0.114637	1186.76	1239.04	1224.03	1434.41	1938.33	2605.08	2398.03	2252.17	TRUE	FALSE	NA	FALSE
PDZ domain-containing protein	LBJ_RS17505	4397.22	3.08458e-13	-1.49028	-0.575587	0.0772576	3601.03	3638.32	3348.02	3538.91	5714.9	5058.18	5037.74	5240.67	TRUE	FALSE	NA	FALSE
LIC20035 family adhesin	LBJ_RS16830	11374.6	3.14232e-13	-1.97714	-0.983417	0.132044	8398.47	7584.62	6572.38	8010.86	11583.4	16803.8	15973	16070.5	TRUE	FALSE	NA	FALSE
lipoprotein LipL45	LBJ_RS07310	11833.6	3.14593e-13	1.87943	0.910293	0.12223	15516.9	15538.1	15466.4	15270.1	8059.33	8247	6536.38	10034.6	TRUE	FALSE	NA	FALSE
polyprenyl synthetase family protein	LBJ_RS13210	1634.54	3.14932e-13	1.45273	0.538764	0.0723454	1943.63	2004.18	1881.18	1916.78	1349.1	1366.92	1342.14	1272.37	TRUE	FALSE	NA	FALSE
HDOD domain-containing protein	LBJ_RS17185	7514.09	3.16473e-13	-1.49427	-0.57944	0.0778154	5887.72	6293.06	6215.83	5705.97	8449.5	9344.8	8691.73	9524.12	TRUE	FALSE	NA	FALSE
M23 family metallopeptidase	LBJ_RS04635	2859.24	3.33475e-13	-1.52001	-0.604081	0.0812012	2270.61	2343.19	2375.84	2088.65	3593.43	3479.25	3205.29	3517.67	TRUE	FALSE	NA	FALSE
multicopper oxidase domain-containing protein	LBJ_RS06120	3022.58	3.3476e-13	2.14698	1.10231	0.148186	3822.95	4577.75	4046.7	4051.37	1346.82	2264.32	2040.45	2030.29	TRUE	FALSE	NA	FALSE
hypothetical protein	LBJ_RS04885	1227.55	3.3476e-13	2.49776	1.32063	0.177539	1883.6	1237.84	1525.52	2364.29	787.164	623.438	729.016	669.565	TRUE	FALSE	NA	FALSE
hypothetical protein	LBJ_RS14855	19852.5	3.45173e-13	-2.0556	-1.03956	0.139831	14175.8	13326.2	9395.05	15080	25424.7	29386.8	26318.9	25712.5	TRUE	FALSE	NA	FALSE
dUTP diphosphatase	LBJ_RS12320	675.581	3.45834e-13	2.00913	1.00657	0.1354	847.995	890.482	875.596	992.447	571.035	391.101	391.252	444.74	TRUE	FALSE	NA	FALSE
IS110 family transposase	LBJ_RS07060	468.319	3.82182e-13	-1.8596	-0.894991	0.120608	370.931	275.739	363.778	299.397	575.585	613.758	615.107	632.258	TRUE	FALSE	NA	FALSE
DUF962 domain-containing protein	LBJ_RS07690	3582.93	3.85194e-13	-1.75676	-0.812917	0.109567	2414.27	2287.08	3036.6	2656.56	4815.12	4176.26	4430.56	4846.98	TRUE	FALSE	NA	FALSE
outer membrane lipoprotein carrier protein LolA	LBJ_RS11880	4016.23	3.85194e-13	1.57287	0.653395	0.0880657	5324.89	4974.05	4881.67	4461.65	3372.75	2918.74	3130.01	3066.06	TRUE	FALSE	NA	FALSE
STAS domain-containing protein	LBJ_RS12670	1078.9	4.17691e-13	-2.01338	-1.00962	0.136283	759.014	619.518	822.338	662.159	1667.6	1214.93	1578.87	1306.73	TRUE	FALSE	NA	FALSE
DUF3808 domain-containing protein	LBJ_RS16880	2912.35	4.44275e-13	-1.68933	-0.756449	0.102224	2144.11	2400.48	1873.05	2247.86	3380.71	3954.57	3510.37	3787.66	TRUE	FALSE	NA	FALSE
lipoyl(octanoyl) transferase LipB	LBJ_RS06815	3517.21	4.57891e-13	1.67544	0.744542	0.100671	4369.69	4576.55	4812.17	3862.86	2720.95	2572.17	2370.29	2853.01	TRUE	FALSE	NA	FALSE
ABC transporter substrate-binding protein	LBJ_RS17855	5372.33	4.64913e-13	1.47318	0.558931	0.0755971	5972.41	6534.18	6782.71	6311.9	4176.97	4583.82	4301.79	4314.87	TRUE	FALSE	NA	FALSE
hypothetical protein	LBJ_RS14465	1605.15	4.71982e-13	-1.57693	-0.657115	0.0889024	1238.22	1315.43	1110.29	1319.57	2036.16	1951.63	1860.18	2009.68	TRUE	FALSE	NA	FALSE
NfeD family protein	LBJ_RS10585	1191.08	4.7928e-13	-1.78799	-0.838336	0.113453	894.093	805.731	772.691	944.923	1299.05	1677.67	1525.39	1609.12	TRUE	FALSE	NA	FALSE
alpha/beta fold hydrolase	LBJ_RS03055	2004	5.12783e-13	-1.63738	-0.711393	0.0963928	1401.17	1456.28	1492.12	1725.89	2675.45	2494.72	2471.32	2315.01	TRUE	FALSE	NA	FALSE
citrate synthase	LBJ_RS04190	6380.88	5.88367e-13	-1.91031	-0.933806	0.126847	4750.27	4107.44	3614.31	5067.58	7349.52	9239.28	8990.87	7927.77	TRUE	FALSE	NA	FALSE
DUF1554 domain-containing protein	LBJ_RS11375	9769.38	5.97297e-13	1.98287	0.987589	0.134191	13614	13537.5	12321.5	12482	5805.9	7087.25	5228.91	8077.98	TRUE	FALSE	NA	FALSE
hypothetical protein	LBJ_RS12950	5187.35	5.98194e-13	1.47376	0.559498	0.076027	6132.15	6763.37	5988.35	5841.42	4266.84	4214.98	4081.9	4209.82	TRUE	FALSE	NA	FALSE
hydroxyethylthiazole kinase	LBJ_RS02945	2025.41	6.11028e-13	1.73383	0.793965	0.107932	2745.53	2904.21	2298.21	2330.23	1518.59	1607	1388.7	1410.8	TRUE	FALSE	NA	FALSE
TonB-dependent siderophore receptor	LBJ_RS20265	372.082	6.12652e-13	1.73934	0.798539	0.108561	460.983	448.822	516.331	463.353	268.455	261.379	298.144	259.186	TRUE	FALSE	NA	FALSE
aldo/keto reductase	LBJ_RS08250	1838.72	6.32538e-13	1.59559	0.674092	0.0916971	2243.81	2405.26	2281.06	2114	1385.5	1511.16	1266.86	1502.1	TRUE	FALSE	NA	FALSE
exodeoxyribonuclease V subunit gamma	LBJ_RS03825	1875.28	6.40786e-13	-1.63898	-0.712799	0.0969869	1511.6	1391.83	1270.97	1509.66	2566.25	2309.82	2295.01	2147.12	TRUE	FALSE	NA	FALSE
TldD/PmbA family protein	LBJ_RS07460	15395.2	6.8275e-13	2.58849	1.37211	0.186915	22109	26332.5	23451.5	16949.2	5954.92	9618.76	7570.47	11175.5	TRUE	FALSE	NA	FALSE
hypothetical protein	LBJ_RS03660	4473.96	7.00583e-13	-1.65632	-0.727986	0.0992177	3567.8	3210.99	3678.4	3016.94	6081.18	5451.21	5056.56	5728.61	TRUE	FALSE	NA	FALSE
glycosyl hydrolase	LBJ_RS12185	3863.05	7.78365e-13	-1.51277	-0.59719	0.081551	2833.44	3073.71	3356.15	3034.37	4760.52	4835.52	4452.35	4558.34	TRUE	FALSE	NA	FALSE
hypothetical protein	LBJ_RS10795	271.347	7.97733e-13	-1.86999	-0.903027	0.123373	173.673	204.119	194.075	184.549	393.582	365.931	334.793	320.056	TRUE	FALSE	NA	FALSE
hypothetical protein	LBJ_RS10650	880.729	8.39761e-13	-1.58751	-0.666766	0.0911822	634.656	673.233	685.131	727.9	1145.48	1115.22	1061.83	1002.38	TRUE	FALSE	NA	FALSE
imidazoleglycerol-phosphate dehydratase HisB	LBJ_RS00570	1706.7	8.64913e-13	1.57837	0.65844	0.0900939	2028.33	1985.08	2100.53	2241.52	1466.26	1221.71	1299.55	1310.66	TRUE	FALSE	NA	FALSE
cytochrome-c peroxidase	LBJ_RS03175	5138.72	8.90277e-13	1.5625	0.643852	0.0881462	7017.67	6271.57	6081.33	5698.05	3965.4	3869.38	3978.88	4227.49	TRUE	FALSE	NA	FALSE
PIN domain-containing protein	LBJ_RS16790	1601.9	8.9031e-13	1.68238	0.750507	0.102749	1941.49	2123.55	2229.61	1743.32	1279.71	1155.88	1131.16	1210.52	TRUE	FALSE	NA	FALSE
hypothetical protein	LBJ_RS11250	1045.44	9.6645e-13	-1.87907	-0.910015	0.124778	691.475	649.36	646.316	914.825	1394.6	1383.37	1380.77	1302.8	TRUE	FALSE	NA	FALSE
glycosyltransferase family 2 protein	LBJ_RS06480	911.268	1.01221e-12	-1.96062	-0.971307	0.133298	630.368	514.474	613.82	700.97	1388.91	1061.97	1314.41	1065.22	TRUE	FALSE	NA	FALSE
Mrp/NBP35 family ATP-binding protein	LBJ_RS07145	8877.54	1.02351e-12	2.4071	1.2673	0.173957	12617	14417.2	13734.2	9408.84	3855.06	5915.89	4638.56	6433.52	TRUE	FALSE	NA	FALSE
hypothetical protein	LBJ_RS13885	634.152	1.05588e-12	1.78519	0.836074	0.114833	777.239	851.091	930.659	693.049	476.621	446.281	439.787	458.485	TRUE	FALSE	NA	FALSE
dicarboxylate/amino acid:cation symporter	LBJ_RS00320	1806.29	1.11192e-12	1.66597	0.736363	0.101238	2531.12	2221.43	2158.3	2120.34	1318.39	1336.91	1238.14	1525.67	TRUE	FALSE	NA	FALSE
EAL domain-containing protein	LBJ_RS16995	692.895	1.12671e-12	1.57696	0.657145	0.0903708	814.761	843.929	897.26	835.62	547.147	513.078	515.066	576.297	TRUE	FALSE	NA	FALSE
protein translocase subunit SecD	LBJ_RS11845	8373.13	1.16333e-12	-1.8138	-0.859018	0.118205	6049.6	6087.75	4880.77	6787.92	9621.15	11859.8	11338.4	10359.6	TRUE	FALSE	NA	FALSE
HNH endonuclease	LBJ_RS07385	2415.42	1.27259e-12	1.49889	0.583896	0.0804825	2704.79	3030.74	3001.4	2852.99	2061.19	1925.49	1820.56	1926.23	TRUE	FALSE	NA	FALSE
methionine synthase	LBJ_RS17105	10247.8	1.3428e-12	-1.76381	-0.818697	0.112964	7289.97	8318.73	7890.29	6166.95	11990.6	14600.5	12711.2	13014.3	TRUE	FALSE	NA	FALSE
PLP-dependent transferase	LBJ_RS00520	3469.45	1.35313e-12	1.41366	0.49944	0.0689237	4221.75	4113.41	4063.85	3858.9	2844.94	2840.32	2826.92	2985.55	TRUE	FALSE	NA	FALSE
endoflagellar motor protein	LBJ_RS15460	1344.74	1.38406e-12	-1.5211	-0.605118	0.0835443	1001.3	1064.76	1103.97	1095.41	1700.59	1612.81	1677.93	1501.12	TRUE	FALSE	NA	FALSE
Uma2 family endonuclease	LBJ_RS13175	6644.5	1.46528e-12	1.63166	0.706339	0.0976251	8095.08	9162.65	8038.33	7663.94	4577.38	5482.19	4750.49	5385.97	TRUE	FALSE	NA	FALSE
polyhydroxyalkanoate synthesis repressor PhaR	LBJ_RS13865	3665.33	1.47117e-12	2.05554	1.03952	0.143688	5158.72	5882.43	5125.39	3561.09	2437.71	2615.73	2211.81	2329.73	TRUE	FALSE	NA	FALSE
FAD-dependent oxidoreductase	LBJ_RS15520	2056.4	1.57825e-12	-1.67253	-0.742035	0.102705	1536.25	1538.65	1442.48	1638.76	2176.08	2838.39	2635.75	2644.88	TRUE	FALSE	NA	FALSE
30S ribosome-binding factor RbfA	LBJ_RS05250	7131.06	1.59796e-12	-1.54872	-0.631078	0.0873696	5358.13	5870.5	5050.47	6103.59	8954.56	8977.9	8463.92	8269.42	TRUE	FALSE	NA	FALSE
energy transducer TonB	LBJ_RS17240	7567.61	1.65729e-12	-1.66797	-0.738093	0.102257	5485.7	5838.27	4950.27	6416.45	10062.5	9983.72	8965.11	8838.85	TRUE	FALSE	NA	FALSE
membrane protein	LBJ_RS17500	627.324	1.66115e-12	-1.58761	-0.666853	0.0923931	495.289	492.988	438.7	512.461	786.026	762.841	745.855	784.432	TRUE	FALSE	NA	FALSE
tetratricopeptide repeat protein	LBJ_RS08085	3574.37	1.66799e-12	-1.57506	-0.655404	0.0908153	2839.87	3043.87	2767.6	2456.17	4654.73	4325.34	4151.23	4356.1	TRUE	FALSE	NA	FALSE
M23 family metallopeptidase	LBJ_RS00965	6011.09	1.6707e-12	1.51025	0.594784	0.0824195	7351.08	7487.93	7551.79	6541.59	5085.85	4761.95	4498.9	4809.68	TRUE	FALSE	NA	FALSE
hypothetical protein	LBJ_RS05760	5990.81	1.674e-12	1.62832	0.70338	0.097473	6714.28	8102.67	8112.35	6762.58	4890.2	4474.43	4412.73	4457.22	TRUE	FALSE	NA	FALSE
hypothetical protein	LBJ_RS12010	7179.1	1.75956e-12	-1.56915	-0.649987	0.0901602	5796.6	5518.36	5888.15	5151.53	9864.57	8307.99	8403.49	8502.1	TRUE	FALSE	NA	FALSE
hypothetical protein	LBJ_RS11885	171.855	1.76858e-12	2.10143	1.07137	0.148627	220.843	242.316	268.997	199.598	113.752	110.36	115.89	103.086	TRUE	FALSE	NA	FALSE
polymer-forming cytoskeletal protein	LBJ_RS00135	1272.28	1.77204e-12	-1.92766	-0.946847	0.13136	851.211	981.201	673.396	971.853	1539.06	1859.67	1683.87	1617.95	TRUE	FALSE	NA	FALSE
DUF3095 domain-containing protein	LBJ_RS00720	3984.73	1.77489e-12	1.36598	0.449941	0.0624251	4538.01	4657.72	4642.46	4567	3297.67	3409.55	3460.85	3304.63	TRUE	FALSE	NA	FALSE
hypothetical protein	LBJ_RS11365	310.533	1.86032e-12	1.9954	0.996681	0.138405	365.57	430.917	458.559	399.988	199.066	225.561	235.742	168.864	TRUE	FALSE	NA	FALSE
	LBJ_RS20535	147.362	1.8863e-12	2.0072	1.00518	0.139625	200.474	193.375	198.589	194.846	88.7266	100.679	106.975	95.2314	TRUE	FALSE	NA	FALSE
sodium:proton antiporter	LBJ_RS11185	5555.95	1.91336e-12	2.03888	1.02778	0.142804	7601.94	6572.38	5998.28	9647.25	3936.96	3776.45	3535.13	3379.24	TRUE	FALSE	NA	FALSE
inositol monophosphatase	LBJ_RS00910	2790.42	1.92468e-12	1.62054	0.69647	0.0967834	3351.24	3582.22	3224.36	3648.21	1875.77	2361.13	2211.81	2068.58	TRUE	FALSE	NA	FALSE
type II secretion system-associated lipoprotein	LBJ_RS07850	1198.71	2.00589e-12	-1.84361	-0.882534	0.122738	750.438	748.435	951.42	918.785	1788.18	1418.23	1576.89	1437.31	TRUE	FALSE	NA	FALSE
PAS domain S-box protein	LBJ_RS03395	734.71	2.01987e-12	2.01737	1.01248	0.14083	1030.24	1102.96	1047.1	750.869	477.758	537.28	418.986	512.482	TRUE	FALSE	NA	FALSE
CBS domain-containing protein	LBJ_RS14390	1373.24	2.03142e-12	1.95991	0.970784	0.135048	1861.09	2093.71	1614.89	1706.88	755.313	1024.22	852.83	1077	TRUE	FALSE	NA	FALSE
1-acyl-sn-glycerol-3-phosphate acyltransferase	LBJ_RS06890	3347.54	2.17623e-12	-1.71096	-0.774805	0.10793	2662.98	2548.5	2054.49	2612.99	4637.67	4185.94	3868.94	4208.83	TRUE	FALSE	NA	FALSE
sigma-70 family RNA polymerase sigma factor	LBJ_RS10455	1225.22	2.19672e-12	1.99139	0.993775	0.138459	1505.16	1760.67	1921.8	1337.78	856.553	799.627	691.377	928.752	TRUE	FALSE	NA	FALSE
thiolase family protein	LBJ_RS05675	2149.74	2.36951e-12	1.72721	0.788446	0.110012	2665.13	2840.95	2310.85	3074.76	1580.02	1658.31	1653.16	1414.73	TRUE	FALSE	NA	FALSE
YceK/YidQ family lipoprotein	LBJ_RS15085	624.22	2.46486e-12	1.6276	0.702745	0.0981298	807.257	775.889	768.177	741.365	532.359	479.196	448.701	440.813	TRUE	FALSE	NA	FALSE
pyridoxal phosphate-dependent aminotransferase	LBJ_RS15445	1628.61	2.51689e-12	-1.48729	-0.572685	0.0800019	1385.09	1286.78	1293.53	1272.83	2082.8	1920.65	1834.43	1952.73	TRUE	FALSE	NA	FALSE
peroxiredoxin	LBJ_RS05650	27789.3	2.56273e-12	2.90168	1.53689	0.214775	35349.9	43960.7	61826.1	24198.9	14048.4	14089.3	13004.4	15836.9	TRUE	FALSE	NA	FALSE
gamma carbonic anhydrase family protein	LBJ_RS06755	1173.47	2.75876e-12	1.79745	0.845955	0.118389	1480.51	1566.1	1594.13	1393.23	664.312	927.413	871.65	890.463	TRUE	FALSE	NA	FALSE
hypothetical protein	LBJ_RS11190	1793.51	2.85341e-12	1.44576	0.531832	0.0744778	2101.23	2209.49	2151.98	2019.74	1496.98	1403.7	1452.09	1512.9	TRUE	FALSE	NA	FALSE
endoflagellar hook capping protein	LBJ_RS04385	8154.3	2.8826e-12	-1.99174	-0.994026	0.139233	5614.35	5246.2	4145.09	6798.22	10318.4	11779.5	10210.2	11122.4	TRUE	FALSE	NA	FALSE
response regulator	LBJ_RS05155	7913.9	3.04686e-12	-1.53416	-0.617451	0.0865802	6026.02	6583.12	6052.44	6322.99	8829.43	10555.9	9021.57	9919.77	TRUE	FALSE	NA	FALSE
LruC domain-containing protein	LBJ_RS17340	475.322	3.09803e-12	1.72868	0.789668	0.110766	626.08	641.004	565.075	578.993	298.03	379.484	352.622	361.29	TRUE	FALSE	NA	FALSE
cytochrome c biogenesis protein CcsA	LBJ_RS03885	1956.46	3.16956e-12	-1.84291	-0.881986	0.123772	1377.59	1212.77	1233.06	1679.95	2246.6	2582.82	2744.71	2574.19	TRUE	FALSE	NA	FALSE
STAS domain-containing protein	LBJ_RS04405	3026.81	3.31083e-12	-1.90352	-0.928669	0.130436	2079.79	1933.75	2247.66	2076.77	5011.91	3606.07	3928.37	3330.15	TRUE	FALSE	NA	FALSE
WGR domain-containing protein	LBJ_RS20445	2864.39	3.61291e-12	1.66416	0.734795	0.103382	3476.67	3900.93	3365.18	3572.97	1916.72	2293.36	1976.07	2413.18	TRUE	FALSE	NA	FALSE
TonB-dependent receptor	LBJ_RS12365	2124.29	3.73064e-12	1.46516	0.551058	0.0775807	2522.54	2614.15	2365.01	2598.74	1782.49	1710.58	1777.97	1622.86	TRUE	FALSE	NA	FALSE
hypothetical protein	LBJ_RS03870	1121.06	3.73621e-12	-1.62445	-0.699951	0.0985471	936.975	841.541	756.442	882.351	1491.29	1349.49	1413.46	1296.91	TRUE	FALSE	NA	FALSE
pyruvate dehydrogenase complex E1 component subunit beta	LBJ_RS10760	2269.76	3.91732e-12	-1.97365	-0.980865	0.138229	1354	1610.27	1448.79	1693.42	2326.23	3544.11	2898.23	3283.03	TRUE	FALSE	NA	FALSE
phosphopantothenoylcysteine decarboxylase	LBJ_RS02180	2117.31	4.19222e-12	1.75069	0.80792	0.11401	2652.26	2967.48	2955.36	2206.67	1583.43	1555.69	1405.53	1612.06	TRUE	FALSE	NA	FALSE
hypothetical protein	LBJ_RS02415	2228.1	4.19222e-12	2.51621	1.33125	0.187863	3058.57	3246.8	4418.6	2031.62	1343.41	1128.77	1254.98	1342.08	TRUE	FALSE	NA	FALSE
rhomboid family intramembrane serine protease	LBJ_RS11095	2557.42	4.36656e-12	1.66794	0.738067	0.104239	3032.84	3029.55	3012.23	3715.54	1719.93	1918.72	2049.37	1981.21	TRUE	FALSE	NA	FALSE
crossover junction endodeoxyribonuclease RuvC	LBJ_RS03045	2015.6	4.4104e-12	-1.54955	-0.631846	0.0892561	1501.95	1653.24	1450.6	1718.76	2348.98	2606.05	2472.32	2372.93	TRUE	FALSE	NA	FALSE
elongation factor P	LBJ_RS17765	9458.59	4.463e-12	-1.52596	-0.609719	0.0861518	7883.89	8115.8	6707.78	7252.07	11399.1	11818.2	11632.6	10859.3	TRUE	FALSE	NA	FALSE
glycosyltransferase family 2 protein	LBJ_RS02005	3189.9	4.46879e-12	-1.69223	-0.75893	0.107239	2430.35	2198.75	2093.31	2753.98	4369.21	3869.38	4023.46	3780.78	TRUE	FALSE	NA	FALSE
YqgE/AlgH family protein	LBJ_RS02410	3150.14	4.6413e-12	2.40277	1.2647	0.178842	4362.19	4501.35	6020.85	2910.81	1942.88	1635.07	1893.86	1934.08	TRUE	FALSE	NA	FALSE
twin-arginine translocase subunit TatC	LBJ_RS08715	3485.35	4.64275e-12	1.73432	0.79437	0.112335	4449.03	4840.35	4651.49	3746.43	2417.23	2570.23	2307.89	2900.14	TRUE	FALSE	NA	FALSE
MBOAT family protein	LBJ_RS17400	1216.13	4.68762e-12	-1.91374	-0.936392	0.132446	924.111	742.466	682.423	988.486	1692.63	1472.44	1715.56	1510.94	TRUE	FALSE	NA	FALSE
chemotaxis protein	LBJ_RS16065	369.648	5.00652e-12	1.92491	0.944793	0.13381	492.073	445.241	548.827	460.185	226.367	224.593	255.552	304.348	TRUE	FALSE	NA	FALSE
phosphohistidine phosphatase SixA	LBJ_RS03770	1163.71	5.01294e-12	1.48617	0.571602	0.0809586	1356.15	1384.66	1333.25	1490.65	898.641	939.998	966.739	939.551	TRUE	FALSE	NA	FALSE
hypothetical protein	LBJ_RS02215	2542.69	5.0262e-12	-1.62652	-0.701793	0.099405	1932.91	2047.15	2011.16	1755.99	2745.97	3311.77	3111.19	3425.38	TRUE	FALSE	NA	FALSE
4%2C5-DOPA dioxygenase extradiol	LBJ_RS01830	2662.58	5.12274e-12	1.72792	0.789039	0.111807	3482.03	3689.65	3402.19	2920.31	1860.98	2046.5	1706.65	2192.29	TRUE	FALSE	NA	FALSE
tRNA-Ala	LBJ_RS13645	1173.44	5.22742e-12	1.83878	0.878753	0.124571	1641.32	1788.13	1217.71	1435.21	825.84	821.893	802.314	855.119	TRUE	FALSE	NA	FALSE
glycosyltransferase family 2 protein	LBJ_RS06545	947.551	5.3809e-12	-1.65861	-0.729976	0.103541	681.826	712.624	677.91	777.799	1194.4	1242.04	1269.83	1023.98	TRUE	FALSE	NA	FALSE
DUF1564 family protein	LBJ_RS17085	816.758	5.49758e-12	2.65676	1.40967	0.200038	1248.94	1390.63	1360.33	748.493	378.794	444.345	378.375	584.151	TRUE	FALSE	NA	FALSE
ATP synthase F1 subunit gamma	LBJ_RS09620	7266.73	5.91803e-12	-1.7995	-0.847593	0.120455	5297.02	5249.79	4285	5933.29	10108	9883.05	9392.02	7985.69	TRUE	FALSE	NA	FALSE
prephenate dehydratase	LBJ_RS05170	3144.2	6.02492e-12	-1.87901	-0.909976	0.12937	2067.99	2420.77	1999.43	2250.23	3228.28	4821	4034.35	4331.56	TRUE	FALSE	NA	FALSE
sulfurtransferase	LBJ_RS15745	2508.07	6.02492e-12	1.72132	0.783515	0.111392	3449.87	3422.27	3219.84	2601.11	1881.46	1771.57	1724.48	1993.97	TRUE	FALSE	NA	FALSE
prolipoprotein diacylglyceryl transferase	LBJ_RS10905	2841.6	6.0958e-12	-1.62784	-0.702959	0.099964	2262.03	2094.9	1858.61	2433.99	3654.85	3483.12	3591.59	3353.72	TRUE	FALSE	NA	FALSE
translation initiation factor IF-2	LBJ_RS05245	54261.4	6.2333e-12	-1.66574	-0.736159	0.104733	39370.1	43689.7	35760.4	44021.7	61949.3	76175.6	69569.5	63554.7	TRUE	FALSE	NA	FALSE
hypothetical protein	LBJ_RS05900	564.087	6.28659e-12	1.59193	0.670777	0.0954492	710.772	650.553	695.963	712.851	464.108	397.878	436.815	443.759	TRUE	FALSE	NA	FALSE
hypothetical protein	LBJ_RS05720	3588.82	6.4285e-12	1.55961	0.64119	0.0912811	4012.7	4687.56	4623.51	4171.76	2548.05	2921.64	2788.29	2957.08	TRUE	FALSE	NA	FALSE
flippase	LBJ_RS06475	932.415	7.10965e-12	-2.07919	-1.05602	0.150642	567.117	495.375	667.98	689.089	1532.24	1072.62	1347.09	1087.8	TRUE	FALSE	NA	FALSE
penicillin-binding protein	LBJ_RS14755	3676.55	7.11468e-12	-1.53008	-0.61361	0.0875345	2869.89	2821.85	2772.12	3160.31	4074.6	4755.17	4657.38	4301.12	TRUE	FALSE	NA	FALSE
glycosyl transferase	LBJ_RS06280	1081.99	7.48917e-12	-2.10429	-1.07333	0.153276	697.907	522.83	836.781	728.692	1355.92	1247.84	1730.42	1535.48	TRUE	FALSE	NA	FALSE
hypothetical protein	LBJ_RS19165	93.3438	7.50824e-12	2.64468	1.4031	0.200381	131.863	124.142	157.066	129.105	39.8132	44.5313	51.5066	68.7237	TRUE	FALSE	NA	FALSE
hypothetical protein	LBJ_RS04510	2186.09	7.8897e-12	-1.54772	-0.630144	0.0900837	1700.28	1760.67	1686.2	1718.76	2317.13	2727.06	2692.21	2886.39	TRUE	FALSE	NA	FALSE
3-phosphoserine/phosphohydroxythreonine transaminase	LBJ_RS15160	989.418	8.14805e-12	-1.8283	-0.870505	0.124529	749.366	638.616	580.421	828.491	1374.12	1242.04	1308.46	1193.83	TRUE	FALSE	NA	FALSE
M23 family metallopeptidase	LBJ_RS01565	9195.71	8.14805e-12	-1.67357	-0.742932	0.10628	6663.89	6778.88	5944.12	8127.29	11433.2	11692.4	12087.2	10838.7	TRUE	FALSE	NA	FALSE
winged helix-turn-helix transcriptional regulator	LBJ_RS04705	113.879	8.5026e-12	-2.80977	-1.49045	0.213402	55.7468	54.9091	83.9489	44.3552	185.416	130.69	175.32	180.645	TRUE	FALSE	NA	FALSE
hypothetical protein	LBJ_RS03755	3928.38	8.76545e-12	2.11894	1.08334	0.15521	5567.18	5844.24	6297.07	3643.46	2472.97	2714.47	2271.24	2616.41	TRUE	FALSE	NA	FALSE
phosphoribosylaminoimidazolesuccinocarboxamide synthase	LBJ_RS03895	5322.74	9.04799e-12	-1.57056	-0.651276	0.0933694	4041.64	4169.51	3945.6	4407	7251.69	6589.66	6443.27	5733.52	TRUE	FALSE	NA	FALSE
class I SAM-dependent methyltransferase	LBJ_RS03335	823.057	9.1197e-12	1.5432	0.625921	0.0897502	921.967	985.976	1022.73	1062.94	677.962	653.448	647.794	611.641	TRUE	FALSE	NA	FALSE
lysoplasmalogenase	LBJ_RS17300	397.343	9.76103e-12	-1.90274	-0.928076	0.133261	233.708	233.96	318.645	305.734	542.597	479.196	521.009	543.899	TRUE	FALSE	NA	FALSE
hypothetical protein	LBJ_RS10615	25940.7	1.01622e-11	-1.70672	-0.771226	0.110831	19262.7	17989.9	17163.5	22252	37022.9	32992.9	31230.8	29611.1	TRUE	FALSE	NA	FALSE
histidine kinase	LBJ_RS04280	815.337	1.09137e-11	1.56398	0.645223	0.0928609	1025.96	1014.62	1046.2	892.648	662.037	641.832	602.231	637.167	TRUE	FALSE	NA	FALSE
DUF445 family protein	LBJ_RS09470	1254.71	1.09306e-11	-1.81086	-0.856673	0.123299	842.635	878.545	804.284	1044.72	1375.26	1754.15	1791.83	1546.28	TRUE	FALSE	NA	FALSE
TolC family protein	LBJ_RS12745	3468.18	1.09492e-11	1.73107	0.791662	0.113948	4952.89	4192.19	3876.99	4563.04	2923.43	2359.19	2590.19	2287.52	TRUE	FALSE	NA	FALSE
glycosyl hydrolase	LBJ_RS04585	1603.77	1.10881e-11	1.56627	0.647337	0.0932	1869.66	1891.98	2213.36	1855	1247.86	1174.27	1321.34	1256.66	TRUE	FALSE	NA	FALSE
dethiobiotin synthase	LBJ_RS10275	1006.9	1.12919e-11	1.62651	0.701776	0.101077	1321.84	1196.06	1148.2	1321.15	829.252	753.16	680.481	805.049	TRUE	FALSE	NA	FALSE
hypothetical protein	LBJ_RS07970	6195.12	1.18855e-11	-1.56087	-0.642351	0.0926161	4772.79	5279.63	4620.8	4682.64	6984.37	8035	6983.1	8202.66	TRUE	FALSE	NA	FALSE
D-sedoheptulose 7-phosphate isomerase	LBJ_RS10495	6889.28	1.2327e-11	1.82042	0.864268	0.124708	8776.91	10373	9115.22	7309.89	4625.16	4998.15	4343.39	5572.51	TRUE	FALSE	NA	FALSE
polysulfide reductase NrfD	LBJ_RS04480	21007.9	1.26142e-11	-1.95616	-0.968022	0.13975	15133.1	13864.5	10595.6	17258.1	26018.5	30780.8	27571.9	26840.5	TRUE	FALSE	NA	FALSE
class I SAM-dependent methyltransferase	LBJ_RS02485	225.486	1.26142e-11	1.94971	0.963256	0.139064	314.112	310.356	260.873	307.318	153.565	142.307	134.709	180.645	TRUE	FALSE	NA	FALSE
hypothetical protein	LBJ_RS04940	345.404	1.32586e-11	1.85777	0.893574	0.129137	451.335	387.945	485.64	469.689	267.317	201.359	248.618	251.332	TRUE	FALSE	NA	FALSE
exodeoxyribonuclease VII large subunit	LBJ_RS07070	2319.65	1.45255e-11	-1.64803	-0.720742	0.104357	1789.26	1634.14	1547.19	2035.58	2778.96	3053.3	2773.43	2945.3	TRUE	FALSE	NA	FALSE
hypothetical protein	LBJ_RS04440	131.76	1.51015e-11	2.45661	1.29667	0.187899	177.961	200.538	196.783	175.044	47.7758	77.4457	94.0985	84.432	TRUE	FALSE	NA	FALSE
2-oxo acid dehydrogenase subunit E2	LBJ_RS10765	3624.39	1.56657e-11	-1.76708	-0.821363	0.119117	2383.18	2838.56	2356.89	2900.51	3976.77	5347.63	4484.04	4707.57	TRUE	FALSE	NA	FALSE
lipid A Kdo2 1-phosphate O-methyltransferase	LBJ_RS08065	1179.81	1.59522e-11	-1.85395	-0.890605	0.129209	807.257	691.138	759.15	1046.31	1569.78	1499.54	1586.8	1478.54	TRUE	FALSE	NA	FALSE
HDIG domain-containing protein	LBJ_RS06620	8334.29	1.65959e-11	-1.4357	-0.521758	0.0757601	6953.34	6904.22	6281.72	7234.64	9608.63	9994.37	9476.22	10221.2	TRUE	FALSE	NA	FALSE
bifunctional precorrin-2 dehydrogenase/sirohydrochlorin ferrochelatase	LBJ_RS15605	1335.38	1.66988e-11	-1.94107	-0.956853	0.138957	836.202	1013.43	1039.88	743.741	2087.35	1763.83	1669.01	1529.59	TRUE	FALSE	NA	FALSE
ABC transporter permease	LBJ_RS10400	1032.38	1.72787e-11	-1.94223	-0.957713	0.139182	634.656	575.352	805.187	788.888	1401.42	1123.93	1446.15	1483.45	TRUE	FALSE	NA	FALSE
UDP-N-acetylmuramoyl-L-alanyl-D-glutamate--2%2C6-diaminopimelate ligase	LBJ_RS02670	5419.02	1.79362e-11	-1.44605	-0.532122	0.0773932	4464.03	4549.1	4037.67	4673.13	6248.4	6691.31	6247.15	6441.37	TRUE	FALSE	NA	FALSE
ATP-binding protein	LBJ_RS10610	1807.61	1.92529e-11	-1.44722	-0.533284	0.0776777	1444.06	1513.58	1526.42	1424.91	2301.2	2077.48	2080.07	2093.13	TRUE	FALSE	NA	FALSE
DegT/DnrJ/EryC1/StrS aminotransferase family protein	LBJ_RS01400	6464.66	2.00422e-11	-1.55587	-0.63772	0.0929691	5286.3	5083.86	4880.77	4983.62	8889.72	7829.76	7832.96	6930.29	TRUE	FALSE	NA	FALSE
hypothetical protein	LBJ_RS01890	637.922	2.03589e-11	1.64723	0.720039	0.105006	829.77	794.988	839.489	711.267	528.947	485.972	433.844	479.102	TRUE	FALSE	NA	FALSE
tetratricopeptide repeat protein	LBJ_RS12165	2929.59	2.35771e-11	-1.63642	-0.710542	0.103943	2235.23	2155.78	2030.12	2466.46	4150.81	3427.94	3653	3317.39	TRUE	FALSE	NA	FALSE
glycosyltransferase family 4 protein	LBJ_RS07245	1179.33	2.39527e-11	-1.62517	-0.700594	0.102523	903.742	886.901	782.62	1019.38	1510.63	1491.8	1481.8	1357.78	TRUE	FALSE	NA	FALSE
	LBJ_RS10805	55.7338	2.5964e-11	-2.9709	-1.5709	0.230276	32.1616	20.2925	30.691	28.514	83.039	70.6692	95.089	85.4137	TRUE	FALSE	NA	FALSE
hypothetical protein	LBJ_RS01295	1309.9	2.59711e-11	1.59411	0.67275	0.0986198	1520.17	1773.8	1612.18	1533.42	1126.14	1020.35	924.147	969.004	TRUE	FALSE	NA	FALSE
16S rRNA processing protein RimM	LBJ_RS07900	7736.85	2.59892e-11	1.58175	0.661519	0.0969766	9134.97	10275.2	8182.76	10328.4	5928.75	6243.1	6097.58	5704.07	TRUE	FALSE	NA	FALSE
GatB/YqeY domain-containing protein	LBJ_RS07595	22382	2.64711e-11	1.49444	0.579603	0.0850022	27004	28312.8	26261.5	25698.3	15838.8	18913.2	18315.5	18711.5	TRUE	FALSE	NA	FALSE
hypothetical protein	LBJ_RS01305	720.95	2.89795e-11	2.04315	1.03079	0.151464	1049.54	854.672	1146.4	820.57	581.273	392.069	469.502	453.576	TRUE	FALSE	NA	FALSE
response regulator	LBJ_RS14710	4520.34	2.91478e-11	-1.64155	-0.715059	0.105085	3410.2	3564.32	3838.18	2879.13	5502.18	5827.79	5212.07	5928.89	TRUE	FALSE	NA	FALSE
sensor histidine kinase	LBJ_RS06060	190.671	3.00616e-11	1.82884	0.870926	0.128077	235.852	233.96	248.236	266.923	144.465	131.658	131.738	132.539	TRUE	FALSE	NA	FALSE
hypothetical protein	LBJ_RS08745	1434.43	3.20206e-11	-1.71836	-0.78103	0.115013	918.75	980.008	1214.1	1105.71	2024.79	1689.29	1847.3	1695.51	TRUE	FALSE	NA	FALSE
DUF4256 domain-containing protein	LBJ_RS10815	3316.79	3.2075e-11	2.32132	1.21494	0.17892	4729.9	5026.57	5175.04	3614.95	1601.63	1995.2	1619.49	2771.53	TRUE	FALSE	NA	FALSE
acyl-CoA desaturase	LBJ_RS16940	4992.74	3.29841e-11	-2.29152	-1.1963	0.176283	3067.15	3538.05	3291.16	2240.73	5152.97	8046.61	6174.84	8430.43	TRUE	FALSE	NA	FALSE
tRNA-Gln	LBJ_RS14285	2640.85	3.3655e-11	1.91835	0.939868	0.138557	3701.8	3286.19	3158.46	3739.3	2292.1	1644.75	1840.37	1463.81	TRUE	FALSE	NA	FALSE
ribosome biogenesis GTPase Der	LBJ_RS05745	5163.81	3.54832e-11	-1.67647	-0.745429	0.110018	3669.64	4124.15	3586.33	4055.33	5983.36	6949.79	5591.43	7350.49	TRUE	FALSE	NA	FALSE
PhoU domain protein	LBJ_RS02540	4508.5	3.56047e-11	-1.72878	-0.789755	0.116571	3333.02	3517.76	3686.53	2681.9	6288.21	5776.48	5161.55	5622.58	TRUE	FALSE	NA	FALSE
acyl-CoA dehydrogenase	LBJ_RS14900	2514.36	3.63018e-11	1.57103	0.651712	0.0962366	2985.67	3268.28	3332.68	2705.66	1994.07	2040.7	1798.77	1989.06	TRUE	FALSE	NA	FALSE
DUF1574 domain-containing protein	LBJ_RS07710	677.881	3.74887e-11	-1.69332	-0.759854	0.112285	502.793	483.439	468.489	556.816	989.643	788.979	802.314	830.575	TRUE	FALSE	NA	FALSE
hypothetical protein	LBJ_RS19235	58.6469	3.90011e-11	2.93488	1.5533	0.229733	101.845	82.3636	92.0729	73.6612	32.9881	26.1379	24.7628	35.3436	TRUE	FALSE	NA	FALSE
NADPH-dependent assimilatory sulfite reductase hemoprotein subunit	LBJ_RS15600	5724.37	3.95462e-11	-1.58251	-0.662214	0.0979737	4320.38	4785.45	4643.36	3984.84	7756.75	7043.69	6979.14	6281.34	TRUE	FALSE	NA	FALSE
ATP phosphoribosyltransferase	LBJ_RS05200	3690.37	4.08157e-11	1.64989	0.722366	0.106947	4353.61	5001.5	4268.75	4759.47	2443.39	3125.9	2982.43	2587.94	TRUE	FALSE	NA	FALSE
hypothetical protein	LBJ_RS10695	1429.02	4.09855e-11	-1.7703	-0.823997	0.122007	1037.75	947.778	925.243	1213.43	2113.51	1758.02	1810.65	1625.81	TRUE	FALSE	NA	FALSE
HEAT repeat domain-containing protein	LBJ_RS15695	4213.33	4.15616e-11	-1.52619	-0.609939	0.0903406	3620.33	3614.45	3032.09	3079.52	5154.1	5172.41	5128.87	4904.91	TRUE	FALSE	NA	FALSE
MBL fold metallo-hydrolase	LBJ_RS00685	5411.2	4.17659e-11	1.92319	0.943502	0.139763	7276.03	7618.04	8060.9	5526.97	3408.01	3681.58	3271.66	4446.42	TRUE	FALSE	NA	FALSE
hypothetical protein	LBJ_RS03910	3158.84	4.1804e-11	1.49461	0.579768	0.0858856	3721.1	3917.64	3701.87	3801.87	2245.46	2702.86	2684.28	2495.65	TRUE	FALSE	NA	FALSE
DNA-directed RNA polymerase subunit beta'	LBJ_RS13025	88119.6	4.46809e-11	-1.70888	-0.773053	0.114685	66053.5	67214.7	53012.4	73958.3	113290	120447	110859	100123	TRUE	FALSE	NA	FALSE
acyl-ACP--UDP-N-acetylglucosamine O-acyltransferase	LBJ_RS02265	1453.42	4.67463e-11	-1.67232	-0.741848	0.110164	1191.05	908.387	1031.76	1217.39	1858.71	1864.51	1849.28	1706.31	TRUE	FALSE	NA	FALSE
ACP S-malonyltransferase	LBJ_RS15875	9154.59	4.7369e-11	-1.42726	-0.513249	0.076242	7814.2	7533.29	7125.72	7698.79	11661.9	10747.5	10336	10319.4	TRUE	FALSE	NA	FALSE
hypothetical protein	LBJ_RS09995	2375.28	4.7369e-11	1.60787	0.685154	0.101777	2918.13	2953.15	3084.44	2758.73	2131.71	1789	1733.39	1633.66	TRUE	FALSE	NA	FALSE
sigma-70 family RNA polymerase sigma factor	LBJ_RS04770	232.66	4.95376e-11	2.37534	1.24813	0.18559	292.671	322.292	445.019	249.498	156.978	135.53	122.823	136.466	TRUE	FALSE	NA	FALSE
biopolymer transporter ExbD	LBJ_RS03985	291.723	5.00143e-11	-1.97449	-0.981478	0.145973	189.754	146.822	212.129	232.865	395.857	376.58	362.527	417.251	TRUE	FALSE	NA	FALSE
phosphoglycerate kinase	LBJ_RS06725	7496.9	5.15877e-11	-1.68802	-0.755331	0.112416	5895.23	5795.3	4656.9	5965.77	8593.96	10688.5	9553.48	8826.08	TRUE	FALSE	NA	FALSE
peptide chain release factor 2	LBJ_RS02965	2567.29	5.35189e-11	-1.58369	-0.663285	0.0987974	2116.24	2074.61	1672.66	2087.07	3072.44	3270.15	3242.93	3002.24	TRUE	FALSE	NA	FALSE
saccharopine dehydrogenase	LBJ_RS11735	7014.82	5.45938e-11	-2.06137	-1.0436	0.155516	4325.74	4506.13	3449.12	6048.93	8819.19	10725.3	9568.34	8675.87	TRUE	FALSE	NA	FALSE
MBOAT family protein	LBJ_RS08180	973.875	5.62428e-11	-2.01985	-1.01425	0.151242	645.377	602.806	503.693	826.907	1102.26	1328.19	1381.76	1400	TRUE	FALSE	NA	FALSE
twin-arginine translocase TatA/TatE family subunit	LBJ_RS08710	2788.57	5.6717e-11	2.06726	1.04772	0.156265	3855.11	4491.8	3639.59	3051	1482.19	1989.39	1565.01	2234.5	TRUE	FALSE	NA	FALSE
hypothetical protein	LBJ_RS16145	283.582	5.87725e-11	2.08335	1.0589	0.158058	373.075	342.585	422.452	392.86	246.842	170.381	157.491	162.973	TRUE	FALSE	NA	FALSE
1-acyl-sn-glycerol-3-phosphate acyltransferase	LBJ_RS17835	1682.74	6.06573e-11	-1.53801	-0.621066	0.0927694	1397.96	1248.58	1326.93	1329.07	2309.17	1946.79	1990.93	1912.48	TRUE	FALSE	NA	FALSE
D-alanine--D-alanine ligase	LBJ_RS10985	1805.24	6.71047e-11	-1.47951	-0.56512	0.0846011	1341.14	1517.16	1523.72	1443.13	2012.27	2279.81	2115.73	2208.98	TRUE	FALSE	NA	FALSE
hypothetical protein	LBJ_RS05865	2652.94	6.97875e-11	-1.63445	-0.708803	0.106206	2120.52	2269.18	1873.05	1797.18	3016.7	3601.23	3135.96	3409.68	TRUE	FALSE	NA	FALSE
hypothetical protein	LBJ_RS12920	124.938	7.15959e-11	-2.11785	-1.0826	0.162312	88.9805	76.3952	76.7275	78.4136	186.553	139.402	176.311	176.718	TRUE	FALSE	NA	FALSE
FecR domain-containing protein	LBJ_RS17685	3490.71	7.16487e-11	-1.38771	-0.472705	0.0708743	2931	3021.19	2771.22	2972.59	4242.95	4065.9	3889.74	4031.14	TRUE	FALSE	NA	FALSE
glycosyltransferase	LBJ_RS12885	13482.1	7.40725e-11	-1.96846	-0.977066	0.146605	9536.99	7754.12	7586.09	11454.7	20790.5	17041.9	18182.8	15510	TRUE	FALSE	NA	FALSE
flagellar hook protein FlgE	LBJ_RS04390	12773.7	7.61185e-11	-2.38473	-1.25382	0.188248	7452.92	7362.59	5527.08	9848.43	12342.1	21043	18675.1	19938.7	TRUE	FALSE	NA	FALSE
dTDP-4-dehydrorhamnose 3%2C5-epimerase	LBJ_RS06525	741.48	7.92181e-11	-1.73641	-0.796107	0.119638	560.684	472.696	523.552	608.299	1049.93	892.562	1000.42	823.702	TRUE	FALSE	NA	FALSE
DUF1574 domain-containing protein	LBJ_RS07335	725.09	7.93389e-11	-1.83133	-0.872896	0.131185	464.199	447.628	558.756	575.033	1105.67	827.701	952.871	868.864	TRUE	FALSE	NA	FALSE
FecR domain-containing protein	LBJ_RS09215	5477.19	8.1557e-11	-1.66508	-0.735588	0.110619	4397.57	3979.71	3533.98	4528.98	7790.88	6710.67	6661.19	6214.58	TRUE	FALSE	NA	FALSE
phosphoglycerate dehydrogenase	LBJ_RS06380	2534.03	8.87193e-11	-1.6495	-0.722032	0.108785	2065.85	1759.48	1839.65	1986.48	2619.71	3247.88	3407.36	3345.86	TRUE	FALSE	NA	FALSE
adenosine deaminase	LBJ_RS03460	1732.69	8.91283e-11	-1.61176	-0.688633	0.103765	1254.3	1327.37	1276.38	1447.88	2242.05	2208.17	2293.03	1812.34	TRUE	FALSE	NA	FALSE
UDP-3-O-acyl-N-acetylglucosamine deacetylase	LBJ_RS07275	13004.3	9.38558e-11	-2.34716	-1.23092	0.185698	9329.02	7899.75	6780.9	7073.06	15301.9	17779.6	13654.2	26216.1	TRUE	FALSE	NA	FALSE
response regulator	LBJ_RS15700	743.496	1.00809e-10	-1.6892	-0.756344	0.114287	583.198	500.15	503.693	622.556	1054.48	875.137	928.109	880.645	TRUE	FALSE	NA	FALSE
PilZ domain-containing protein	LBJ_RS04970	1850.26	1.03862e-10	1.50372	0.588536	0.0889916	2036.9	2176.07	2407.44	2267.66	1562.95	1383.37	1534.3	1433.38	TRUE	FALSE	NA	FALSE
flagellar basal body P-ring protein FlgI	LBJ_RS09795	2225.31	1.0552e-10	-2.11169	-1.0784	0.163124	1323.99	1500.45	1164.45	1732.23	2244.33	3684.48	3205.29	2947.26	TRUE	FALSE	NA	FALSE
leucine--tRNA ligase	LBJ_RS14030	9486.51	1.08496e-10	-1.76521	-0.819839	0.124094	6736.79	6424.36	5954.05	8327.68	13718.5	11860.8	12195.2	10674.8	TRUE	FALSE	NA	FALSE
LEA type 2 family protein	LBJ_RS01095	800.402	1.11911e-10	-1.6321	-0.706729	0.10705	527.451	632.648	606.598	664.535	1040.83	887.722	1043.01	1000.42	TRUE	FALSE	NA	FALSE
adenylate/guanylate cyclase domain-containing protein	LBJ_RS09210	8546.54	1.15706e-10	-1.64794	-0.720666	0.109245	6674.61	6291.86	5355.58	7497.61	11032.8	10533.6	10898.6	10087.7	TRUE	FALSE	NA	FALSE
cysteine synthase A	LBJ_RS06085	4789.86	1.15818e-10	2.65292	1.40758	0.213381	6826.84	8242.33	7294.52	5466.77	1548.16	2919.7	2370.29	3650.21	TRUE	FALSE	NA	FALSE
hypothetical protein	LBJ_RS09520	4146.37	1.19187e-10	2.17579	1.12154	0.170132	5267	6746.65	6210.41	4503.63	2032.75	3055.23	2195.96	3159.33	TRUE	FALSE	NA	FALSE
50S ribosomal protein L35	LBJ_RS05115	5722.33	1.30881e-10	1.60995	0.687012	0.104438	8270.9	6497.18	6330.47	7139.6	4669.52	4296.3	4443.43	4131.28	TRUE	FALSE	NA	FALSE
DegT/DnrJ/EryC1/StrS family aminotransferase	LBJ_RS06500	1420.24	1.46069e-10	-1.60455	-0.682171	0.103964	1057.05	938.229	1177.09	1186.5	1814.34	1711.55	1860.18	1616.97	TRUE	FALSE	NA	FALSE
UvrD-helicase domain-containing protein	LBJ_RS12700	8545.77	1.46069e-10	-1.42432	-0.510271	0.0777658	7309.27	7397.21	6509.2	6985.94	10705.2	10024.4	9775.35	9659.6	TRUE	FALSE	NA	FALSE
hypothetical protein	LBJ_RS18980	177.102	1.5914e-10	1.93983	0.955934	0.145976	240.14	232.767	259.068	202.766	134.227	114.232	105.985	127.63	TRUE	FALSE	NA	FALSE
hypothetical protein	LBJ_RS12105	707.653	1.59304e-10	2.99463	1.58238	0.241648	965.921	908.387	1734.04	635.229	416.332	299.134	358.565	343.618	TRUE	FALSE	NA	FALSE
response regulator transcription factor	LBJ_RS01030	1680.05	1.60355e-10	1.45073	0.536777	0.0819858	1942.56	1997.02	2141.15	1874.8	1453.75	1321.42	1337.19	1372.51	TRUE	FALSE	NA	FALSE
glycosyltransferase	LBJ_RS06390	1274.39	1.64255e-10	-1.86082	-0.89594	0.136921	849.067	765.146	1014.61	932.25	2046.4	1570.21	1611.56	1405.89	TRUE	FALSE	NA	FALSE
	LBJ_RS20500	211.703	1.75914e-10	1.94216	0.957664	0.146586	251.933	307.968	315.034	243.953	128.54	134.562	158.482	153.156	TRUE	FALSE	NA	FALSE
hypothetical protein	LBJ_RS02910	170.16	1.89035e-10	2.40754	1.26756	0.194348	203.69	193.375	336.698	227.32	100.102	90.0307	106.975	103.086	TRUE	FALSE	NA	FALSE
MBL fold metallo-hydrolase	LBJ_RS13980	1117.43	2.1846e-10	-1.73692	-0.796535	0.122539	847.995	863.027	809.7	747.701	1153.45	1570.21	1345.11	1602.24	TRUE	FALSE	NA	FALSE
FAD-binding oxidoreductase	LBJ_RS12900	3846.29	2.29227e-10	-1.4842	-0.56969	0.0877406	3271.91	3182.34	2722.47	3211	4484.1	4704.83	4384.99	4808.69	TRUE	FALSE	NA	FALSE
DUF1565 domain-containing protein	LBJ_RS13380	644.472	2.31489e-10	1.5293	0.612874	0.0944147	820.121	754.403	808.798	734.236	514.159	486.94	487.331	549.789	TRUE	FALSE	NA	FALSE
DEAD/DEAH box helicase	LBJ_RS01225	12410.2	2.35112e-10	1.62351	0.699112	0.107741	16498.9	15268.3	12569.8	17101.3	9630.25	9907.25	9310.8	8994.95	TRUE	FALSE	NA	FALSE
hypothetical protein	LBJ_RS01140	249.856	2.3905e-10	2.2917	1.19642	0.184456	359.138	346.166	451.338	235.241	158.115	149.083	148.577	151.192	TRUE	FALSE	NA	FALSE
DUF1566 domain-containing protein	LBJ_RS13725	1640.1	2.39489e-10	-1.532	-0.615414	0.0948859	1289.68	1315.43	1249.3	1328.28	1799.56	1892.58	1983.99	2261.99	TRUE	FALSE	NA	FALSE
DUF1564 family protein	LBJ_RS05085	97.6914	2.45076e-10	2.26368	1.17867	0.181831	136.151	144.435	151.65	110.096	63.7011	53.2439	58.4401	63.8149	TRUE	FALSE	NA	FALSE
hypothetical protein	LBJ_RS20335	148.208	2.45483e-10	2.0163	1.01171	0.156083	192.97	199.344	176.022	224.152	92.1391	87.1265	98.0606	115.848	TRUE	FALSE	NA	FALSE
hypothetical protein	LBJ_RS15045	153.844	2.50041e-10	-1.95776	-0.969205	0.149592	111.494	88.332	108.321	106.928	210.441	174.253	220.884	210.098	TRUE	FALSE	NA	FALSE
adenylate/guanylate cyclase domain-containing protein	LBJ_RS11965	10857.1	2.5756e-10	1.82139	0.865036	0.133609	14393.4	15107.2	15992.7	10579.5	7465.54	7842.35	6919.71	8556.1	TRUE	FALSE	NA	FALSE
IS982 family transposase	LBJ_RS19890	172.071	2.69738e-10	2.17246	1.11933	0.173075	220.843	204.119	283.44	232.865	133.09	85.1903	116.88	100.14	TRUE	FALSE	NA	FALSE
3-deoxy-manno-octulosonate cytidylyltransferase	LBJ_RS06330	2182.28	2.79807e-10	-1.53033	-0.613839	0.0949975	1827.85	1495.68	1734.04	1839.16	2788.06	2602.18	2703.1	2468.16	TRUE	FALSE	NA	FALSE
carboxypeptidase M32	LBJ_RS16390	1689.65	2.8841e-10	1.41633	0.502159	0.0777705	1998.31	2097.29	1864.03	1964.3	1449.2	1371.76	1427.33	1345.02	TRUE	FALSE	NA	FALSE
flagellar basal body P-ring formation protein FlgA	LBJ_RS09805	7351.54	2.91466e-10	-2.0376	-1.02687	0.159076	4587.32	4484.64	4016.01	6272.29	7588.4	11437.8	10262.7	10163.3	TRUE	FALSE	NA	FALSE
metallophosphoesterase	LBJ_RS12755	6634.97	2.98095e-10	2.26746	1.18108	0.183065	8488.53	10110.4	11594.9	6642.19	3152.07	4354.39	3618.34	5118.93	TRUE	FALSE	NA	FALSE
hypothetical protein	LBJ_RS17680	1362.03	2.98826e-10	-1.61548	-0.691959	0.10726	1133.16	863.027	1078.7	1089.08	1647.13	1565.37	1797.78	1722.02	TRUE	FALSE	NA	FALSE
transketolase family protein	LBJ_RS09030	7601.38	3.04443e-10	-1.93118	-0.949486	0.147247	4935.74	5108.93	4339.16	6361.8	7807.94	11522	10851	9884.43	TRUE	FALSE	NA	FALSE
efflux RND transporter periplasmic adaptor subunit	LBJ_RS11455	3389.75	3.12383e-10	-1.59465	-0.67324	0.104473	2713.37	2589.08	2490.48	2659.73	3420.52	4464.75	4465.22	4314.87	TRUE	FALSE	NA	FALSE
hypothetical protein	LBJ_RS16410	574.679	3.13034e-10	1.91929	0.94057	0.145967	762.231	681.589	825.948	750.869	513.022	323.336	354.603	385.834	TRUE	FALSE	NA	FALSE
phosphoadenylyl-sulfate reductase	LBJ_RS15625	2384.15	3.17325e-10	1.8713	0.904039	0.140346	2774.48	3329.16	3881.51	2445.87	1649.4	1691.22	1768.06	1533.52	TRUE	FALSE	NA	FALSE
chaperonin GroEL	LBJ_RS09725	134874	3.2453e-10	2.16921	1.11717	0.173528	175154	227675	211996	123707	91125.6	87958	92220.5	69155.7	TRUE	FALSE	NA	FALSE
S-adenosylmethionine decarboxylase proenzyme	LBJ_RS17815	18372.7	3.31657e-10	-1.49421	-0.579384	0.0900422	15232.8	14660.7	12924.5	16110.4	22171.4	22930.7	22284.5	20666.2	TRUE	FALSE	NA	FALSE
	LBJ_RS20420	421.388	3.36337e-10	-1.63165	-0.706334	0.10981	355.922	304.387	331.282	289.893	552.835	495.653	497.236	543.899	TRUE	FALSE	NA	FALSE
UDP-N-acetylglucosamine 1-carboxyvinyltransferase	LBJ_RS01125	5233.48	3.39943e-10	1.50607	0.590785	0.091871	6602.78	6509.11	5604.71	6444.96	4369.21	4466.68	4061.09	3809.26	TRUE	FALSE	NA	FALSE
hypothetical protein	LBJ_RS03570	794.447	3.40488e-10	2.48769	1.31481	0.204473	1168.54	1290.36	1307.98	767.503	381.069	495.653	334.793	609.677	TRUE	FALSE	NA	FALSE
DUF3341 domain-containing protein	LBJ_RS04485	11671.9	3.42652e-10	-1.62835	-0.703409	0.109409	9265.76	8977.63	7216.89	10065.5	15152.9	14765	14045.4	13886.1	TRUE	FALSE	NA	FALSE
isoprenyl transferase	LBJ_RS05050	4179.71	3.48063e-10	1.46517	0.551065	0.0857467	4693.45	5414.51	4723.7	5043.02	3363.65	3679.64	3310.29	3209.4	TRUE	FALSE	NA	FALSE
cytochrome c oxidase subunit I	LBJ_RS15370	25785.8	3.52851e-10	-1.97166	-0.979408	0.15245	18899.2	15927.2	12693.4	21897.2	30256.9	35694.7	36092.2	34825.2	TRUE	FALSE	NA	FALSE
aminodeoxychorismate/anthranilate synthase component II	LBJ_RS15710	1401.57	3.70336e-10	-1.61357	-0.690255	0.107567	994.866	1101.76	964.961	1227.69	1665.33	1921.62	1704.67	1631.7	TRUE	FALSE	NA	FALSE
alpha/beta hydrolase	LBJ_RS20050	309.269	3.76188e-10	2.20931	1.1436	0.178284	354.85	416.593	581.323	350.089	203.616	168.444	183.245	215.989	TRUE	FALSE	NA	FALSE
sphingomyelinase C	LBJ_RS01605	8112.68	4.0673e-10	1.90591	0.930477	0.145331	11011.1	11930.8	10401.5	9225.87	4391.97	6560.62	4887.18	6492.42	TRUE	FALSE	NA	FALSE
flagellar motor protein MotB	LBJ_RS01855	3652.95	4.34354e-10	-1.85852	-0.894155	0.13988	2566.5	2507.91	2109.55	3039.12	3765.19	5407.65	4917.89	4909.82	TRUE	FALSE	NA	FALSE
SGNH/GDSL hydrolase family protein	LBJ_RS08185	2662.56	4.51261e-10	-1.53881	-0.621814	0.097366	2092.65	2068.64	1894.72	2332.61	3323.83	3200.45	3475.7	2911.92	TRUE	FALSE	NA	FALSE
ribonuclease P protein component	LBJ_RS18180	4253.03	4.6584e-10	1.45714	0.543141	0.0851134	5092.26	5132.81	4582.89	5368.56	3633.24	3547.98	3483.63	3182.89	TRUE	FALSE	NA	FALSE
hypothetical protein	LBJ_RS13965	19948.9	4.83053e-10	2.06742	1.04783	0.164351	31963.3	28205.4	25871.6	21524.9	10193.3	13995.4	11268.1	16569.3	TRUE	FALSE	NA	FALSE
hypothetical protein	LBJ_RS11560	1200.5	5.00771e-10	-1.54203	-0.624827	0.0980898	1022.74	883.32	848.515	1022.54	1462.85	1363.05	1529.35	1471.67	TRUE	FALSE	NA	FALSE
class I SAM-dependent methyltransferase	LBJ_RS08825	1598.2	5.01959e-10	-1.97256	-0.98007	0.15387	999.155	1144.73	1241.18	917.201	1783.63	2274	1764.1	2661.57	TRUE	FALSE	NA	FALSE
cell division protein FtsZ	LBJ_RS01755	3885.33	5.42285e-10	-1.93515	-0.952449	0.149815	2684.42	2722.77	2301.82	2881.5	3700.35	6167.59	5616.2	5007.99	TRUE	FALSE	NA	FALSE
hypothetical protein	LBJ_RS15845	1382.41	5.47296e-10	-2.02982	-1.02135	0.160692	1088.14	779.47	769.983	1011.46	2320.54	1683.48	1499.63	1906.59	TRUE	FALSE	NA	FALSE
NAD(P)/FAD-dependent oxidoreductase	LBJ_RS15840	1328.1	5.47391e-10	1.76303	0.818058	0.12871	1745.3	1692.63	1529.13	1813.81	730.288	1028.09	1034.09	1051.47	TRUE	FALSE	NA	FALSE
hypothetical protein	LBJ_RS01915	63511.2	5.72022e-10	-1.75813	-0.81404	0.128217	45799.2	42838.6	38884.6	56690.6	90225.8	84730.5	76051.4	72868.7	TRUE	FALSE	NA	FALSE
hypothetical protein	LBJ_RS09605	1901.97	5.76097e-10	-1.46521	-0.551109	0.0868199	1533.04	1635.34	1466.85	1538.97	2095.31	2431.8	2368.31	2146.14	TRUE	FALSE	NA	FALSE
hypothetical protein	LBJ_RS16495	2399.04	6.02861e-10	-1.46413	-0.550041	0.0867488	2153.76	1864.52	1927.21	1843.91	2930.25	2782.24	2680.32	3010.1	TRUE	FALSE	NA	FALSE
phosphoribosyl-ATP diphosphatase	LBJ_RS02640	1224.88	6.38286e-10	1.67535	0.744466	0.117578	1627.38	1488.51	1484	1535.01	1110.22	922.572	850.849	780.505	TRUE	FALSE	NA	FALSE
acetolactate synthase small subunit	LBJ_RS05985	3177.76	6.4359e-10	-1.50853	-0.59314	0.0936984	2724.09	2537.75	2396.6	2475.97	4310.06	3720.3	3787.71	3469.56	TRUE	FALSE	NA	FALSE
tRNA epoxyqueuosine(34) reductase QueG	LBJ_RS08005	932.156	6.6811e-10	1.71231	0.775945	0.12269	1097.78	1051.63	1337.77	1218.18	817.877	621.502	654.728	657.784	TRUE	FALSE	NA	FALSE
phosphoribosylglycinamide formyltransferase	LBJ_RS07360	1802.05	6.93965e-10	1.43638	0.522434	0.0826841	2078.71	2183.23	1998.52	2237.56	1593.67	1397.9	1462.98	1463.81	TRUE	FALSE	NA	FALSE
DUF1343 domain-containing protein	LBJ_RS04560	810.835	7.41793e-10	1.4708	0.556602	0.0882373	900.526	974.039	1042.59	943.339	684.787	648.608	644.823	647.966	TRUE	FALSE	NA	FALSE
SufE family protein	LBJ_RS13790	822.002	7.80606e-10	1.81311	0.858467	0.136265	945.552	1173.38	1057.03	1061.36	722.325	551.801	593.316	471.248	TRUE	FALSE	NA	FALSE
hypothetical protein	LBJ_RS13295	110.817	8.17385e-10	-2.44879	-1.29207	0.205331	73.9717	44.166	76.7275	60.9883	201.341	140.37	148.577	140.393	TRUE	FALSE	NA	FALSE
4-hydroxy-tetrahydrodipicolinate synthase	LBJ_RS04990	7143.52	8.34104e-10	1.71223	0.775873	0.123363	8222.66	10635.7	9274.09	7947.49	4507.99	5899.43	5096.18	5564.65	TRUE	FALSE	NA	FALSE
DUF1304 domain-containing protein	LBJ_RS16210	795.487	8.89361e-10	-2.18873	-1.13009	0.179972	503.865	520.443	482.932	489.491	664.312	1242.04	1169.79	1291.02	TRUE	FALSE	NA	FALSE
YfbM family protein	LBJ_RS20600	175.282	9.14996e-10	2.2083	1.14294	0.182156	258.365	244.704	262.679	198.806	143.328	79.3819	109.947	105.049	TRUE	FALSE	NA	FALSE
hypothetical protein	LBJ_RS14530	148.096	9.22459e-10	2.15029	1.10453	0.176073	195.114	173.083	243.722	195.638	113.752	100.679	89.146	73.6325	TRUE	FALSE	NA	FALSE
cyclic nucleotide-binding domain-containing protein	LBJ_RS12470	2388.43	9.38183e-10	-1.71478	-0.77802	0.124078	1603.79	1899.14	1567.05	1967.47	3533.14	3113.32	2807.11	2616.41	TRUE	FALSE	NA	FALSE
hypothetical protein	LBJ_RS01050	5122.9	9.97775e-10	1.59785	0.676131	0.107996	5661.52	5872.88	7360.42	6310.31	4381.73	3651.57	3852.1	3892.71	TRUE	FALSE	NA	FALSE
WGR and DUF4132 domain-containing protein	LBJ_RS18625	2348.61	1.00506e-09	1.44389	0.529964	0.0846665	2686.57	2895.86	2805.52	2714.38	1796.14	2036.82	1793.82	2059.75	TRUE	FALSE	NA	FALSE
hypothetical protein	LBJ_RS06215	2699.7	1.0517e-09	-1.80384	-0.85107	0.136125	1842.86	1653.24	2315.36	1889.05	4187.21	3016.51	3517.3	3176.02	TRUE	FALSE	NA	FALSE
phospholipase	LBJ_RS06115	1092.77	1.0517e-09	2.55859	1.35535	0.216782	1457.99	1851.39	1456.92	1520.75	315.093	783.17	675.528	681.346	TRUE	FALSE	NA	FALSE
hypothetical protein	LBJ_RS06065	220.822	1.11744e-09	1.80356	0.850848	0.136299	276.59	270.964	318.645	270.883	130.815	170.381	155.51	172.791	TRUE	FALSE	NA	FALSE
hypothetical protein	LBJ_RS16430	927.093	1.13042e-09	1.45761	0.543604	0.0871074	1154.6	1139.96	1011	1093.83	793.989	756.064	729.016	738.289	TRUE	FALSE	NA	FALSE
PAS domain-containing hybrid sensor histidine kinase/response regulator	LBJ_RS09240	4095.57	1.13458e-09	-1.38899	-0.474036	0.0759683	3525.99	3329.16	3204.5	3653.76	4886.79	4825.84	4552.39	4786.11	TRUE	FALSE	NA	FALSE
1-acyl-sn-glycerol-3-phosphate acyltransferase	LBJ_RS11285	696.999	1.15822e-09	-1.82589	-0.868597	0.139276	543.531	463.146	384.54	581.369	883.853	1017.44	858.773	843.338	TRUE	FALSE	NA	FALSE
mechanosensitive ion channel	LBJ_RS11580	974.645	1.15822e-09	-1.69245	-0.759113	0.121722	676.466	686.364	768.177	764.334	982.817	1295.28	1384.73	1238.99	TRUE	FALSE	NA	FALSE
phosphatidylserine decarboxylase	LBJ_RS08960	3520.34	1.19051e-09	-1.54606	-0.628597	0.100865	2701.58	2657.12	2517.56	3183.27	4106.45	4405.69	4621.72	3969.28	TRUE	FALSE	NA	FALSE
NAD(P)-dependent alcohol dehydrogenase	LBJ_RS13780	2650.18	1.29989e-09	1.47616	0.561846	0.0903592	2993.18	3370.94	3286.64	2988.43	2296.65	2140.41	2201.91	1923.28	TRUE	FALSE	NA	FALSE
SPFH domain-containing protein	LBJ_RS14075	9007.49	1.33788e-09	1.86484	0.899054	0.144699	10971.4	13060	12683.5	10193.8	4741.18	7080.48	6020.33	7309.25	TRUE	FALSE	NA	FALSE
hypothetical protein	LBJ_RS15675	4219.17	1.35742e-09	1.51742	0.601616	0.0968649	5249.85	5359.6	5006.24	4732.54	2875.65	3634.14	3495.51	3399.86	TRUE	FALSE	NA	FALSE
protein kinase	LBJ_RS16955	2403.94	1.47136e-09	1.34328	0.425758	0.0686918	2830.22	2763.36	2763.99	2667.65	2069.15	2129.76	1983.99	2023.42	TRUE	FALSE	NA	FALSE
sulfatase-like hydrolase/transferase	LBJ_RS04320	1932.04	1.55291e-09	-1.45545	-0.54147	0.0874824	1513.74	1598.33	1497.54	1683.91	2402.44	2401.79	2282.14	2076.44	TRUE	FALSE	NA	FALSE
ABC transporter ATP-binding protein	LBJ_RS15990	697.914	1.58622e-09	-1.67801	-0.746748	0.120718	537.099	500.15	450.435	595.626	997.605	875.137	832.029	795.231	TRUE	FALSE	NA	FALSE
glycerophosphoryl diester phosphodiesterase	LBJ_RS15005	1115	1.68069e-09	1.467	0.552868	0.0895093	1375.45	1249.78	1282.7	1394.81	953.242	848.999	857.782	957.223	TRUE	FALSE	NA	FALSE
lipoprotein LenA	LBJ_RS00060	2261.51	1.71835e-09	1.45354	0.539572	0.0874079	2611.52	2684.58	2890.37	2530.62	2031.61	1752.21	1767.07	1824.12	TRUE	FALSE	NA	FALSE
ribosome-associated translation inhibitor RaiA	LBJ_RS12205	8593.09	1.72387e-09	1.67738	0.74621	0.120894	11430.2	11754.1	11004.5	8882.12	5645.51	6882.99	5929.2	7215.99	TRUE	FALSE	NA	FALSE
tRNA lysidine(34) synthetase TilS	LBJ_RS00710	754.587	1.73217e-09	1.57423	0.654646	0.106075	870.508	920.324	1057.94	842.748	590.373	573.099	628.974	552.735	TRUE	FALSE	NA	FALSE
hypothetical protein	LBJ_RS06655	2661.14	1.76421e-09	-1.45244	-0.538477	0.0872943	2077.64	2099.68	2126.7	2373.79	3430.76	2948.75	3059.69	3172.09	TRUE	FALSE	NA	FALSE
MBOAT family protein	LBJ_RS07705	1074.55	1.97731e-09	-1.66215	-0.733049	0.119188	817.977	759.178	691.45	959.18	1241.03	1325.29	1479.82	1322.44	TRUE	FALSE	NA	FALSE
S-adenosylmethionine decarboxylase	LBJ_RS17810	16431.1	2.05553e-09	-1.59808	-0.676336	0.110079	12369.4	13516	10524.3	14184.9	20889.4	21789.4	18586.9	19588.2	TRUE	FALSE	NA	FALSE
cytochrome c	LBJ_RS01885	8609.33	2.16914e-09	-1.71404	-0.7774	0.126709	5526.44	6937.64	6381.92	6532.09	8575.76	12376.8	10861.9	11682	TRUE	FALSE	NA	FALSE
ParB/RepB/Spo0J family partition protein	LBJ_RS00170	5168.82	2.19499e-09	-1.52568	-0.609453	0.0993678	4222.82	4152.8	3872.48	4123.45	7283.54	6242.13	5675.63	5777.7	TRUE	FALSE	NA	FALSE
YajQ family cyclic di-GMP-binding protein	LBJ_RS13180	3188.68	2.24342e-09	1.67609	0.745098	0.121557	4034.14	4466.73	3631.47	3847.02	2003.17	2859.68	2325.72	2341.51	TRUE	FALSE	NA	FALSE
glutamate 5-kinase	LBJ_RS13750	1058.07	2.27645e-09	1.57657	0.656786	0.107193	1305.76	1413.31	1188.82	1273.63	709.813	804.468	847.877	920.897	TRUE	FALSE	NA	FALSE
AI-2E family transporter	LBJ_RS07075	1547.94	2.3137e-09	-1.45746	-0.543459	0.0887358	1250.02	1130.41	1270.06	1385.31	1856.43	1755.11	1845.32	1890.88	TRUE	FALSE	NA	FALSE
hypothetical protein	LBJ_RS18740	452.199	2.3499e-09	1.61059	0.687591	0.112317	515.658	549.091	581.323	586.122	298.03	386.261	347.669	353.436	TRUE	FALSE	NA	FALSE
TlyA family RNA methyltransferase	LBJ_RS13205	752.394	2.37756e-09	1.42298	0.508918	0.083158	840.491	913.162	904.481	876.806	625.636	599.236	636.898	622.44	TRUE	FALSE	NA	FALSE
thioredoxin fold domain-containing protein	LBJ_RS02645	1189.63	2.39921e-09	-1.79955	-0.847635	0.13854	775.095	719.786	1078.7	823.739	1641.44	1360.14	1673.96	1444.18	TRUE	FALSE	NA	FALSE
hypothetical protein	LBJ_RS18235	531.161	2.40052e-09	-1.72692	-0.788205	0.128831	331.265	404.656	463.073	358.802	720.05	652.48	718.12	600.841	TRUE	FALSE	NA	FALSE
arginyltransferase	LBJ_RS08450	847.452	2.57253e-09	1.46211	0.548048	0.0897413	963.777	948.972	1033.56	1077.2	737.113	665.065	675.528	678.401	TRUE	FALSE	NA	FALSE
arginine--tRNA ligase	LBJ_RS06645	4138.35	2.60236e-09	-1.48528	-0.570731	0.0934855	3216.16	3514.18	2971.61	3619.7	4695.68	5332.14	4727.71	5029.59	TRUE	FALSE	NA	FALSE
PAS domain S-box protein	LBJ_RS09230	2581.29	2.60327e-09	-1.35271	-0.435857	0.0713953	2139.82	2177.26	2169.13	2289.04	3117.94	3001.99	2888.33	2866.76	TRUE	FALSE	NA	FALSE
tRNA-Trp	LBJ_RS13070	13736.5	2.64223e-09	1.7433	0.801822	0.131395	16376.7	20223.3	15761.6	17472	11697.1	10688.5	9689.18	7983.73	TRUE	FALSE	NA	FALSE
	LBJ_RS18815	62.4264	2.67677e-09	2.78437	1.47735	0.242182	97.5569	65.6522	117.348	86.3341	37.5382	36.7867	30.7058	27.4895	TRUE	FALSE	NA	FALSE
TonB-dependent receptor plug domain-containing protein	LBJ_RS01970	1346.48	2.76131e-09	-1.48736	-0.572752	0.0939695	1169.61	1038.5	1074.18	1048.68	1626.65	1619.58	1438.22	1756.38	TRUE	FALSE	NA	FALSE
hypothetical protein	LBJ_RS05620	663.66	2.76801e-09	-1.84827	-0.886172	0.145403	536.027	393.913	456.754	476.026	1052.21	716.373	905.327	772.651	TRUE	FALSE	NA	FALSE
dihydrofolate reductase family protein	LBJ_RS03510	1544.61	2.78649e-09	1.55477	0.6367	0.10449	1957.57	1767.83	2093.31	1702.13	1114.77	1242.04	1143.05	1336.18	TRUE	FALSE	NA	FALSE
metalloenzyme	LBJ_RS15205	3095.95	2.7918e-09	1.85028	0.887742	0.145699	4129.55	4272.17	4608.16	3069.22	2091.9	2072.64	1885.93	2638.01	TRUE	FALSE	NA	FALSE
ribonuclease D	LBJ_RS01060	2682.49	2.89334e-09	1.4394	0.525469	0.0863244	3118.61	3288.58	3115.13	3139.71	2411.54	2170.42	2251.43	1964.52	TRUE	FALSE	NA	FALSE
thiol:disulfide oxidoreductase	LBJ_RS13585	7784.53	2.89334e-09	2.18118	1.12511	0.184837	11762.6	11895	10784.3	8259.56	3642.34	5082.38	4073.97	6776.16	TRUE	FALSE	NA	FALSE
DUF885 domain-containing protein	LBJ_RS00595	1656.76	3.30525e-09	-1.59572	-0.674209	0.111154	1318.63	1156.67	1152.72	1475.6	2236.36	1895.48	1916.64	2101.96	TRUE	FALSE	NA	FALSE
inositol monophosphatase	LBJ_RS06340	1272.08	3.32412e-09	-1.55685	-0.638632	0.105306	902.67	989.557	1002.87	1084.33	1328.62	1653.47	1646.23	1568.86	TRUE	FALSE	NA	FALSE
cellulase family glycosylhydrolase	LBJ_RS17705	5782.04	3.33442e-09	1.35373	0.436944	0.0720563	6663.89	6800.37	6437.88	6701.59	5150.69	5118.2	4776.24	4607.43	TRUE	FALSE	NA	FALSE
hypothetical protein	LBJ_RS19105	81.2103	3.41734e-09	2.44513	1.28991	0.212862	126.502	102.656	139.012	92.6706	54.601	42.5952	38.6299	53.0154	TRUE	FALSE	NA	FALSE
hypothetical protein	LBJ_RS06365	262.05	3.67001e-09	-2.65367	-1.40799	0.232792	124.358	91.913	198.589	156.827	499.371	308.815	425.92	290.603	TRUE	FALSE	NA	FALSE
	LBJ_RS15515	103.69	3.72336e-09	2.20804	1.14277	0.189018	153.304	106.237	162.482	148.115	67.1137	54.212	69.3358	68.7237	TRUE	FALSE	NA	FALSE
DnaJ domain-containing protein	LBJ_RS04835	1026.61	3.83574e-09	1.56755	0.648507	0.107355	1291.83	1224.71	1370.26	1127.1	852.003	712.501	757.741	876.718	TRUE	FALSE	NA	FALSE
YiiX family permuted papain-like enzyme	LBJ_RS09715	141.007	3.83574e-09	2.3588	1.23805	0.204945	203.69	138.466	249.139	199.598	106.927	77.4457	69.3358	83.4502	TRUE	FALSE	NA	FALSE
peptidase M75	LBJ_RS12925	1387.17	3.86835e-09	-1.7812	-0.832846	0.137904	947.696	1019.4	1121.12	902.944	1362.75	1916.78	1745.28	2081.35	TRUE	FALSE	NA	FALSE
tetratricopeptide repeat protein	LBJ_RS11930	4486.59	3.90617e-09	-1.3849	-0.469787	0.0778099	3531.35	3998.81	3650.42	3869.99	5148.42	5415.39	5364.61	4913.74	TRUE	FALSE	NA	FALSE
6-carboxytetrahydropterin synthase QueD	LBJ_RS14960	3397.93	3.9637e-09	1.76673	0.821082	0.13605	4979.69	3855.57	3587.23	4934.51	2832.43	2381.46	2472.32	2140.25	TRUE	FALSE	NA	FALSE
	LBJ_RS03255	1958.53	4.01006e-09	-1.48375	-0.569253	0.0943541	1670.26	1563.72	1374.78	1698.96	2494.58	2306.92	2299.97	2259.05	TRUE	FALSE	NA	FALSE
hypothetical protein	LBJ_RS17110	2576.57	4.02586e-09	2.29682	1.19964	0.198866	2942.79	3822.15	5163.31	2432.41	1476.5	1496.64	1406.53	1872.23	TRUE	FALSE	NA	FALSE
methylated-DNA--[protein]-cysteine S-methyltransferase	LBJ_RS16070	717.219	4.08447e-09	1.52957	0.613128	0.10168	915.534	868.996	864.764	822.155	484.584	590.524	591.335	599.86	TRUE	FALSE	NA	FALSE
cell division protein ZapA	LBJ_RS05130	3746.41	4.25503e-09	1.43836	0.524421	0.0870666	4840.32	4421.37	3969.97	4448.98	3040.59	3019.42	3265.71	2964.94	TRUE	FALSE	NA	FALSE
formate hydrogenase	LBJ_RS16195	5748.18	4.63274e-09	-1.39637	-0.481677	0.0801548	5126.56	4860.65	4342.77	4860.85	6811.47	6787.15	6345.21	6850.77	TRUE	FALSE	NA	FALSE
DegT/DnrJ/EryC1/StrS family aminotransferase	LBJ_RS02585	3966.32	4.87565e-09	-1.46348	-0.549405	0.0915569	3177.57	3275.45	2862.39	3564.25	4761.66	4961.37	4716.81	4411.08	TRUE	FALSE	NA	FALSE
response regulator	LBJ_RS10750	1947.91	4.88561e-09	1.47356	0.559308	0.0932141	2295.27	2363.48	2241.34	2381.71	1802.97	1559.56	1501.61	1437.31	TRUE	FALSE	NA	FALSE
glycine cleavage system protein GcvH	LBJ_RS15035	3513.18	4.9419e-09	1.63324	0.707736	0.11799	4849.97	4390.34	3413.92	4778.48	2548.05	2699.95	2718.95	2705.75	TRUE	FALSE	NA	FALSE
hypothetical protein	LBJ_RS14240	2177.26	5.16476e-09	1.53534	0.618554	0.103247	2837.73	2622.51	2353.28	2733.39	1964.5	1629.26	1700.71	1576.72	TRUE	FALSE	NA	FALSE
TRAM domain-containing protein	LBJ_RS15345	12539.1	5.19887e-09	1.66451	0.735099	0.122725	14812.6	17421.7	17687.9	12745	8336.88	10165.7	9876.38	9266.9	TRUE	FALSE	NA	FALSE
hypothetical protein	LBJ_RS11905	1197.32	5.22141e-09	-1.44756	-0.533626	0.0891012	951.984	931.067	993.846	1034.43	1451.48	1291.41	1522.42	1401.96	TRUE	FALSE	NA	FALSE
aspartate aminotransferase family protein	LBJ_RS10225	2967.05	5.40652e-09	-1.59444	-0.673052	0.11249	2449.64	2254.85	1861.32	2582.9	3584.33	3859.7	3704.51	3439.13	TRUE	FALSE	NA	FALSE
efflux RND transporter permease subunit	LBJ_RS01395	9736.15	5.56209e-09	-1.70444	-0.769294	0.128677	7497.95	7092.82	5754.56	8454.41	12796	13108.7	12725.1	10459.7	TRUE	FALSE	NA	FALSE
UDP-N-acetylmuramoyl-tripeptide--D-alanyl-D-alanine ligase	LBJ_RS05330	2333.45	5.56605e-09	1.4182	0.504059	0.0843155	2889.19	2838.56	2478.75	2742.1	2021.37	1980.67	1885.93	1831	TRUE	FALSE	NA	FALSE
MFS transporter	LBJ_RS12150	1457.44	5.65857e-09	1.36854	0.452635	0.0757493	1706.71	1681.89	1615.79	1733.02	1183.02	1264.3	1194.56	1280.22	TRUE	FALSE	NA	FALSE
glycosyltransferase	LBJ_RS06520	1087.2	5.66022e-09	-1.71697	-0.779865	0.130515	687.187	725.755	919.827	865.718	1531.1	1239.13	1507.56	1221.32	TRUE	FALSE	NA	FALSE
MaoC family dehydratase	LBJ_RS02775	2362.35	5.69992e-09	-1.70542	-0.770124	0.128912	1911.47	1547	1457.82	2068.06	2751.66	3137.52	3246.89	2778.4	TRUE	FALSE	NA	FALSE
ferrochelatase	LBJ_RS16710	1158.42	5.89802e-09	1.64209	0.715532	0.119888	1399.03	1566.1	1568.85	1226.9	873.615	904.179	750.807	977.84	TRUE	FALSE	NA	FALSE
hypothetical protein	LBJ_RS02160	4965.08	5.92923e-09	1.73162	0.792118	0.132742	6498.79	7033.14	6466.77	5183.22	2999.64	4029.11	3382.59	4127.35	TRUE	FALSE	NA	FALSE
bifunctional riboflavin kinase/FAD synthetase	LBJ_RS03610	2736.34	6.08636e-09	1.41569	0.50151	0.084104	3227.96	3417.49	3182.84	3001.89	2350.12	2405.66	2085.03	2219.78	TRUE	FALSE	NA	FALSE
MarR family EPS-associated transcriptional regulator	LBJ_RS06155	4168.26	6.15143e-09	1.74034	0.799372	0.134097	4937.88	5866.92	6106.6	4266.02	3532	2875.17	3053.75	2707.71	TRUE	FALSE	NA	FALSE
GNAT family N-acetyltransferase	LBJ_RS14170	595.242	6.29592e-09	1.99923	0.999442	0.16777	723.637	926.292	829.559	696.218	307.13	427.888	335.783	515.428	TRUE	FALSE	NA	FALSE
adenosylhomocysteinase	LBJ_RS17095	14957.3	6.50463e-09	-1.81887	-0.863043	0.145006	10951	11866.3	11711.3	7922.94	16017.4	22245.3	19463.5	19480.2	TRUE	FALSE	NA	FALSE
flagellar motor switch protein FliM	LBJ_RS10555	10272.1	6.82221e-09	1.55274	0.63482	0.106805	11845.1	13576.9	14038.4	10526.4	7503.08	8186.02	8228.17	8272.37	TRUE	FALSE	NA	FALSE
hypothetical protein	LBJ_RS09345	3260.15	6.82221e-09	1.55655	0.638353	0.107398	3841.17	4373.63	4212.79	3454.16	2297.79	2668.01	2429.72	2803.93	TRUE	FALSE	NA	FALSE
class 1 fructose-bisphosphatase	LBJ_RS07575	3540.78	6.94787e-09	-1.39418	-0.479412	0.0807006	2900.98	3014.03	2800.1	3115.95	4112.14	4440.55	4113.59	3828.89	TRUE	FALSE	NA	FALSE
OmpA family protein	LBJ_RS00875	23439.1	6.98812e-09	-1.58915	-0.668259	0.11251	18221.7	19630	15040.4	19531.3	27988.7	32776	26844.8	27479.7	TRUE	FALSE	NA	FALSE
aspartate--tRNA ligase	LBJ_RS06610	6562.9	7.00989e-09	-1.4113	-0.497028	0.0836897	5420.31	5669.96	4842.86	5840.62	7945.58	7745.54	7631.89	7406.45	TRUE	FALSE	NA	FALSE
apolipoprotein N-acyltransferase	LBJ_RS01130	3448.27	7.24451e-09	-1.49066	-0.575954	0.0970694	2879.54	2694.13	2395.7	3105.65	4038.2	4266.29	4230.47	3976.16	TRUE	FALSE	NA	FALSE
lipoprotein signal peptidase	LBJ_RS12475	2959	7.35439e-09	-1.612	-0.688852	0.116147	1908.26	2425.55	2105.04	2622.5	3927.86	3789.03	3539.1	3354.7	TRUE	FALSE	NA	FALSE
iron dicitrate transporter FecR	LBJ_RS16985	2150.31	7.4308e-09	-1.82731	-0.869719	0.146688	1778.54	1495.68	1211.39	1599.95	2153.33	2917.77	3126.05	2919.77	TRUE	FALSE	NA	FALSE
potassium transporter Kef	LBJ_RS16130	2492.94	7.56315e-09	1.46312	0.549049	0.0926506	2884.9	2852.88	3334.48	2773.78	2055.5	1870.31	2019.65	2152.03	TRUE	FALSE	NA	FALSE
hypothetical protein	LBJ_RS12360	1086.44	7.70479e-09	1.43665	0.522707	0.0882525	1358.29	1342.89	1219.52	1204.72	955.517	882.881	866.697	861.01	TRUE	FALSE	NA	FALSE
cation transporter	LBJ_RS07545	1398.84	8.37681e-09	-1.35984	-0.443441	0.0750468	1182.48	1240.23	1127.44	1192.84	1659.64	1560.53	1609.58	1617.95	TRUE	FALSE	NA	FALSE
methyl-accepting chemotaxis protein	LBJ_RS13090	1460.1	8.66572e-09	1.74978	0.807176	0.136736	1574.85	2160.55	2151.08	1547.68	990.78	1156.85	1003.39	1095.65	TRUE	FALSE	NA	FALSE
DUF433 domain-containing protein	LBJ_RS18275	100.001	8.94089e-09	-1.9746	-0.98156	0.166429	70.7556	65.6522	64.9927	67.3248	147.878	116.169	133.719	133.52	TRUE	FALSE	NA	FALSE
F0F1 ATP synthase subunit beta	LBJ_RS09615	11734.8	8.94089e-09	-1.68982	-0.756869	0.128329	8508.89	8985.99	7277.37	10128	16705.6	15453.3	14565.5	12253.4	TRUE	FALSE	NA	FALSE
porin	LBJ_RS14910	425.732	9.32977e-09	1.57224	0.65282	0.110824	558.54	500.15	552.438	471.274	325.331	349.474	300.125	348.527	TRUE	FALSE	NA	FALSE
N-acetyl neuraminic (sialic) acid synthetase	LBJ_RS05935	558.546	9.65473e-09	-1.96173	-0.972125	0.165191	354.85	356.909	278.927	516.421	718.913	760.904	773.589	707.854	TRUE	FALSE	NA	FALSE
ubiquinone/menaquinone biosynthesis methyltransferase	LBJ_RS17375	936.523	9.88244e-09	-1.66149	-0.732476	0.124552	620.719	682.782	726.654	782.552	1342.27	1055.2	1265.87	1016.13	TRUE	FALSE	NA	FALSE
hypothetical protein	LBJ_RS14345	317.844	1.01555e-08	-2.30948	-1.20757	0.205499	166.168	126.53	268.095	205.143	538.047	375.612	465.54	397.616	TRUE	FALSE	NA	FALSE
DUF1554 domain-containing protein	LBJ_RS12265	108.853	1.01872e-08	2.25226	1.17137	0.199361	140.439	165.921	168.8	129.105	43.2258	80.35	71.3168	71.669	TRUE	FALSE	NA	FALSE
methylthioribulose 1-phosphate dehydratase	LBJ_RS17755	1906.03	1.04505e-08	-1.41191	-0.497651	0.0847618	1665.97	1545.81	1518.3	1591.24	2450.22	2200.43	2076.11	2200.14	TRUE	FALSE	NA	FALSE
hypothetical protein	LBJ_RS13695	1243.54	1.05415e-08	-1.42134	-0.50725	0.0864196	1045.25	1015.82	1004.68	1042.35	1529.96	1560.53	1424.35	1325.39	TRUE	FALSE	NA	FALSE
helix-turn-helix transcriptional regulator	LBJ_RS09825	82.2613	1.05907e-08	2.73996	1.45416	0.24778	118.998	97.8814	167.898	96.6309	58.0135	32.9144	38.6299	47.1248	TRUE	FALSE	NA	FALSE
2-C-methyl-D-erythritol 2%2C4-cyclodiphosphate synthase	LBJ_RS01790	1042.45	1.06558e-08	1.51743	0.601628	0.102534	1214.64	1222.32	1369.36	1218.97	930.491	803.5	850.849	729.453	TRUE	FALSE	NA	FALSE
hypothetical protein	LBJ_RS07300	3279.92	1.14109e-08	-1.53468	-0.617937	0.105522	2751.96	2406.45	2236.83	2955.16	4164.46	3851.96	4084.87	3787.66	TRUE	FALSE	NA	FALSE
hypothetical protein	LBJ_RS07790	905.003	1.20726e-08	-1.4874	-0.57279	0.097973	715.06	662.49	751.026	780.176	1013.53	1070.69	1199.51	1047.55	TRUE	FALSE	NA	FALSE
ABC transporter ATP-binding protein	LBJ_RS15890	10615.2	1.21542e-08	-1.58342	-0.663042	0.113434	8605.38	9062.39	6648.21	8557.38	13063.3	14364.2	12300.2	12320.2	TRUE	FALSE	NA	FALSE
toluene tolerance protein	LBJ_RS19405	1865.44	1.23079e-08	1.57299	0.653505	0.111845	2392.83	2250.08	1914.58	2565.47	1476.5	1439.52	1570.95	1313.6	TRUE	FALSE	NA	FALSE
YbaN family protein	LBJ_RS15095	146.615	1.24087e-08	-1.87736	-0.908702	0.15556	115.782	93.1067	102.905	95.8388	200.204	166.508	219.893	178.682	TRUE	FALSE	NA	FALSE
hypothetical protein	LBJ_RS17945	2507.13	1.25197e-08	-1.43888	-0.524942	0.089889	1955.43	1901.53	2286.48	2077.56	3161.17	2941.97	2936.86	2796.07	TRUE	FALSE	NA	FALSE
class II fumarate hydratase	LBJ_RS00850	5664.21	1.2878e-08	-1.50279	-0.587642	0.100708	4492.98	4374.82	3966.36	5269.55	6614.68	7189.87	6718.64	6686.81	TRUE	FALSE	NA	FALSE
hypothetical protein	LBJ_RS07875	3244.14	1.28925e-08	1.59124	0.670147	0.114854	3758.62	4539.55	4170.36	3470.79	2355.8	2691.24	2226.67	2740.11	TRUE	FALSE	NA	FALSE
DNA starvation/stationary phase protection protein	LBJ_RS02590	12693.4	1.31706e-08	1.82869	0.870808	0.149341	17180.7	19037.9	17137.3	12294.3	7467.82	10159.9	8269.78	9999.3	TRUE	FALSE	NA	FALSE
hypothetical protein	LBJ_RS03245	446.992	1.37808e-08	1.51463	0.598963	0.102856	590.702	534.767	491.958	537.014	358.319	367.867	358.565	336.746	TRUE	FALSE	NA	FALSE
holo-[acyl-carrier-protein] synthase	LBJ_RS05010	3914.96	1.39089e-08	-1.48312	-0.568631	0.0976771	3122.89	3536.86	3119.65	2836.35	4857.21	4910.06	4181.94	4754.7	TRUE	FALSE	NA	FALSE
phospho-N-acetylmuramoyl-pentapeptide-transferase	LBJ_RS02665	1555.95	1.40156e-08	-1.62312	-0.698769	0.12006	1210.35	1087.44	1007.39	1438.37	1848.47	1950.66	2052.34	1852.59	TRUE	FALSE	NA	FALSE
MBL fold metallo-hydrolase	LBJ_RS10385	2562.38	1.40448e-08	1.60595	0.683427	0.117434	2968.52	3282.61	3067.29	3315.55	1608.45	1985.52	1934.47	2336.61	TRUE	FALSE	NA	FALSE
response regulator	LBJ_RS01160	690.266	1.41699e-08	-1.55272	-0.634797	0.109107	525.307	576.545	501.888	559.192	958.929	754.128	857.782	788.359	TRUE	FALSE	NA	FALSE
hypothetical protein	LBJ_RS13775	6698.74	1.52902e-08	-1.50114	-0.586057	0.100953	5200.54	5529.11	5128.1	5567.36	9473.27	7861.71	7483.31	7346.56	TRUE	FALSE	NA	FALSE
glucose-1-phosphate thymidylyltransferase RfbA	LBJ_RS06540	1099.87	1.5695e-08	-1.73879	-0.798087	0.137583	831.914	757.984	658.953	963.141	1226.25	1540.2	1547.18	1273.35	TRUE	FALSE	NA	FALSE
metal (Ni/Fe) hydrogenase large subunit	LBJ_RS16200	6896.5	1.58962e-08	-1.57629	-0.656531	0.113224	5557.53	5690.25	4636.14	5533.31	7000.3	9242.18	8625.37	8886.95	TRUE	FALSE	NA	FALSE
SDR family NAD(P)-dependent oxidoreductase	LBJ_RS08455	1878.67	1.65667e-08	1.67042	0.740212	0.127811	2258.82	2399.29	1893.81	2849.03	1352.51	1468.56	1501.61	1305.75	TRUE	FALSE	NA	FALSE
NAD(P)-binding domain-containing protein	LBJ_RS16945	1897.56	1.6576e-08	1.48066	0.566241	0.0977754	2099.08	2143.84	2300.92	2516.36	1372.99	1553.76	1543.22	1650.35	TRUE	FALSE	NA	FALSE
phosphohistidine phosphatase	LBJ_RS16120	738.024	1.66819e-08	1.64179	0.715267	0.123534	940.192	883.32	1023.63	821.363	627.911	456.93	580.439	570.407	TRUE	FALSE	NA	FALSE
SDR family NAD(P)-dependent oxidoreductase	LBJ_RS06415	2753.98	1.71785e-08	-1.61431	-0.690922	0.119433	2195.57	2028.05	1810.77	2392.8	2890.44	3687.39	3701.54	3325.24	TRUE	FALSE	NA	FALSE
VWA domain-containing protein	LBJ_RS04545	605.815	1.8841e-08	-2.2685	-1.18174	0.20483	337.697	387.945	411.62	346.129	515.297	1024.22	721.092	1102.52	TRUE	FALSE	NA	FALSE
ABC transporter ATP-binding protein	LBJ_RS00730	6841.19	1.91434e-08	1.53736	0.620456	0.107596	8914.13	8760.39	8624.17	6863.17	5375.92	5455.08	4900.06	5836.6	TRUE	FALSE	NA	FALSE
TolC family protein	LBJ_RS11465	814.241	1.97998e-08	-1.49102	-0.576298	0.100039	650.737	601.613	710.406	650.278	1045.38	883.85	1032.11	939.551	TRUE	FALSE	NA	FALSE
ABC transporter permease subunit	LBJ_RS03780	1376.22	2.00248e-08	-1.5435	-0.626207	0.10874	971.281	1022.98	1187.92	1143.73	1842.78	1588.61	1765.09	1487.38	TRUE	FALSE	NA	FALSE
(2Fe-2S) ferredoxin domain-containing protein	LBJ_RS01080	499.658	2.02374e-08	1.47582	0.561519	0.0975394	650.737	587.288	559.659	586.122	385.619	412.399	398.185	417.251	TRUE	FALSE	NA	FALSE
catalase	LBJ_RS19815	969.777	2.08788e-08	-1.96657	-0.975678	0.16964	683.971	736.498	633.678	563.152	856.553	1518.9	1314.41	1451.05	TRUE	FALSE	NA	FALSE
hypothetical protein	LBJ_RS13685	1407.31	2.09837e-08	-1.53228	-0.615684	0.107066	1137.45	1077.89	953.226	1276	1773.39	1656.37	1781.93	1602.24	TRUE	FALSE	NA	FALSE
WbqC family protein	LBJ_RS06285	1057.36	2.26016e-08	-2.03651	-1.0261	0.178831	687.187	485.826	892.746	717.603	1699.46	1182.02	1554.11	1239.97	TRUE	FALSE	NA	FALSE
hypothetical protein	LBJ_RS17270	2012.11	2.28697e-08	-1.80033	-0.848259	0.147891	1623.09	1205.61	1155.43	1762.33	2785.79	2371.78	2812.06	2380.78	TRUE	FALSE	NA	FALSE
IMP dehydrogenase	LBJ_RS08400	10863.8	2.35488e-08	1.6303	0.705138	0.123047	12955.8	15594.2	14306.5	11014.3	7313.12	9116.33	7967.67	8642.49	TRUE	FALSE	NA	FALSE
biopolymer transporter ExbD	LBJ_RS07220	8257.11	2.37177e-08	1.53851	0.621535	0.108484	9577.73	11039.1	10844.7	8574.01	7108.36	6772.63	6198.62	5941.65	TRUE	FALSE	NA	FALSE
J domain-containing protein	LBJ_RS14385	2491.09	2.45422e-08	1.50213	0.587012	0.102564	3278.34	3010.45	2989.66	2687.45	1839.37	1989.39	1868.1	2265.92	TRUE	FALSE	NA	FALSE
alanine racemase	LBJ_RS17830	2194.38	2.63219e-08	-1.5623	-0.643671	0.112702	1757.1	1679.5	1463.24	1950.04	2971.2	2625.41	2713.01	2395.51	TRUE	FALSE	NA	FALSE
ATP phosphoribosyltransferase regulatory subunit	LBJ_RS14795	1873	2.65198e-08	-1.61894	-0.695051	0.121728	1559.84	1213.97	1372.97	1572.23	2660.66	2063.93	2411.89	2128.47	TRUE	FALSE	NA	FALSE
hypothetical protein	LBJ_RS14770	2925.9	2.65324e-08	1.59364	0.672326	0.117752	3646.06	3578.64	4239.87	2917.94	2409.27	2220.76	2141.48	2253.16	TRUE	FALSE	NA	FALSE
cyclic nucleotide-binding domain-containing protein	LBJ_RS13625	1318.08	2.65682e-08	1.43557	0.521623	0.0913632	1671.33	1451.51	1610.37	1481.15	1163.68	1081.34	996.454	1088.78	TRUE	FALSE	NA	FALSE
hypothetical protein	LBJ_RS08805	53.329	2.66826e-08	2.77661	1.47332	0.258094	64.3233	90.7193	92.9756	65.7407	30.713	32.9144	17.8292	31.4165	TRUE	FALSE	NA	FALSE
hypothetical protein	LBJ_RS09845	1065.41	2.69681e-08	-1.63124	-0.70597	0.123712	810.473	861.834	649.024	917.993	1332.04	1243	1469.92	1238.99	TRUE	FALSE	NA	FALSE
ATP-dependent Clp protease adapter ClpS	LBJ_RS10445	1023.03	2.71033e-08	1.90718	0.931443	0.163251	1486.94	1329.75	1382.9	1170.66	566.485	698.948	589.354	959.186	TRUE	FALSE	NA	FALSE
response regulator	LBJ_RS14505	1865.76	2.90259e-08	1.33468	0.416491	0.0731481	2181.63	2135.49	2087.89	2128.26	1606.18	1697.03	1552.13	1537.45	TRUE	FALSE	NA	FALSE
cyclic nucleotide-binding domain-containing protein	LBJ_RS10130	13249.2	2.92256e-08	-1.96708	-0.976057	0.171463	8535.7	10284.7	10050.4	6854.46	13055.3	20286.9	15705.5	21220.9	TRUE	FALSE	NA	FALSE
DMT family transporter	LBJ_RS01730	1194.89	2.9818e-08	-1.41974	-0.505632	0.0888792	1002.37	944.197	973.987	1028.09	1509.49	1324.32	1473.88	1302.8	TRUE	FALSE	NA	FALSE
peptide-methionine (S)-S-oxide reductase MsrA	LBJ_RS14915	488.61	2.99575e-08	1.48867	0.574023	0.100917	626.08	578.933	575.907	557.608	408.37	390.133	354.603	417.251	TRUE	FALSE	NA	FALSE
transcription-repair coupling factor	LBJ_RS09140	5906.11	3.02071e-08	-1.39574	-0.481034	0.0845917	4809.24	5117.29	4657.81	5137.28	7319.94	7118.23	6913.77	6175.31	TRUE	FALSE	NA	FALSE
adenosylmethionine--8-amino-7-oxononanoate transaminase	LBJ_RS10270	2059.17	3.0407e-08	2.04157	1.02968	0.181113	2756.25	3078.49	2486.87	2737.35	822.427	1615.71	1390.68	1585.55	TRUE	FALSE	NA	FALSE
	LBJ_RS17010	143.652	3.13471e-08	2.27212	1.18404	0.208459	216.555	208.893	235.598	137.818	75.0763	88.0945	73.2978	113.885	TRUE	FALSE	NA	FALSE
NADH-quinone oxidoreductase subunit I	LBJ_RS00765	4187	3.1625e-08	1.69049	0.757438	0.133391	5226.26	5419.29	4959.3	5443.01	2267.08	3483.12	3372.69	3325.24	TRUE	FALSE	NA	FALSE
hypothetical protein	LBJ_RS08835	1434.31	3.19707e-08	-2.15968	-1.11082	0.195695	853.355	1079.08	997.457	703.346	1370.71	2287.55	1626.42	2556.52	TRUE	FALSE	NA	FALSE
HD-GYP domain-containing protein	LBJ_RS07870	6553.3	3.51961e-08	1.40506	0.490636	0.0866898	7532.25	7641.91	8395.79	7058.01	5652.34	5419.27	5010.99	5715.85	TRUE	FALSE	NA	FALSE
oxidoreductase	LBJ_RS05885	807.353	3.5232e-08	1.91794	0.939556	0.166017	1012.02	1204.42	1065.16	965.517	377.657	603.109	534.876	696.073	TRUE	FALSE	NA	FALSE
FAD-dependent oxidoreductase	LBJ_RS17560	369.64	3.52673e-08	1.50698	0.591661	0.10455	413.813	467.921	454.949	440.383	318.506	285.581	296.163	279.804	TRUE	FALSE	NA	FALSE
GMC family oxidoreductase	LBJ_RS01475	1466.24	3.54771e-08	-1.3297	-0.411105	0.0726594	1221.07	1266.49	1307.98	1239.57	1633.48	1698.97	1644.25	1718.09	TRUE	FALSE	NA	FALSE
hypothetical protein	LBJ_RS03725	2402.79	3.59335e-08	-1.55192	-0.634058	0.11211	2078.71	1773.8	1930.82	1748.86	3353.41	2779.33	2514.91	3042.5	TRUE	FALSE	NA	FALSE
sodium:proton antiporter	LBJ_RS09855	1078.06	3.70507e-08	-1.59229	-0.671107	0.118774	791.176	808.118	714.919	1010.66	1412.8	1342.72	1260.92	1283.17	TRUE	FALSE	NA	FALSE
type VI secretion system tube protein Hcp	LBJ_RS09565	257.992	3.71099e-08	1.62663	0.701891	0.124231	366.643	288.87	323.158	299.397	203.616	189.742	200.083	192.426	TRUE	FALSE	NA	FALSE
hypothetical protein	LBJ_RS12685	822.102	3.72661e-08	1.48541	0.570866	0.101055	1040.96	956.134	881.012	1052.64	633.599	629.247	656.709	726.508	TRUE	FALSE	NA	FALSE
response regulator	LBJ_RS08570	2704.46	3.80608e-08	1.47421	0.559946	0.0991875	3345.88	3372.13	3246.93	2926.65	2402.44	2079.42	1936.45	2325.81	TRUE	FALSE	NA	FALSE
Gfo/Idh/MocA family oxidoreductase	LBJ_RS06205	4263.41	3.88996e-08	-1.39975	-0.485173	0.0860013	3529.2	3364.97	3880.6	3436.73	5097.23	4892.63	5325.98	4579.94	TRUE	FALSE	NA	FALSE
hypothetical protein	LBJ_RS12910	504.662	3.98446e-08	-1.64726	-0.720068	0.127735	343.057	389.138	365.584	426.918	530.084	598.268	661.661	722.58	TRUE	FALSE	NA	FALSE
PadR family transcriptional regulator	LBJ_RS13930	653.621	4.10342e-08	1.55478	0.636709	0.113054	809.401	860.64	825.046	687.505	580.135	477.259	483.369	505.61	TRUE	FALSE	NA	FALSE
TIGR00266 family protein	LBJ_RS07295	2714.22	4.18685e-08	-1.75377	-0.810458	0.143996	2021.89	2102.06	1754.8	2007.86	2483.21	3983.62	3558.91	3801.4	TRUE	FALSE	NA	FALSE
radical SAM family heme chaperone HemW	LBJ_RS05995	702.412	4.24087e-08	-1.77802	-0.830275	0.147578	501.721	495.375	420.647	603.547	1089.74	804.468	938.014	765.778	TRUE	FALSE	NA	FALSE
hypothetical protein	LBJ_RS08885	7060.64	4.36914e-08	1.41757	0.503416	0.0895638	8425.27	8713.83	8471.61	7511.86	5685.33	5935.25	5341.83	6400.14	TRUE	FALSE	NA	FALSE
peptide chain release factor N(5)-glutamine methyltransferase	LBJ_RS02070	1400.42	4.42271e-08	1.48227	0.56781	0.10106	1559.84	1826.32	1827.92	1477.19	1110.22	1081.34	1180.69	1139.83	TRUE	FALSE	NA	FALSE
ribosome maturation factor RimP	LBJ_RS05235	17216.1	4.57368e-08	-1.49307	-0.578282	0.103035	13720.2	14410.1	12613.1	14501	23593.3	20727.4	20350	17814.2	TRUE	FALSE	NA	FALSE
transferase	LBJ_RS06305	1205.03	4.67122e-08	-1.7275	-0.788682	0.140617	908.03	725.755	1007.39	891.063	1841.65	1305.93	1606.61	1353.86	TRUE	FALSE	NA	FALSE
hypothetical protein	LBJ_RS03865	40395.3	4.72546e-08	1.42566	0.511633	0.0912559	45635.2	52595.7	46874.2	44832	34695.5	36237.8	31100.1	31191.7	TRUE	FALSE	NA	FALSE
tyrosine-type recombinase/integrase	LBJ_RS03730	392.107	4.72546e-08	2.16779	1.11623	0.199095	546.748	570.577	590.35	440.383	152.428	286.549	225.836	323.983	TRUE	FALSE	NA	FALSE
oxygen-independent coproporphyrinogen III oxidase	LBJ_RS16695	6778.55	4.7825e-08	1.58322	0.662864	0.118277	8766.19	9299.93	8462.59	6709.51	4940.25	5270.18	4892.13	5887.66	TRUE	FALSE	NA	FALSE
CopG family transcriptional regulator	LBJ_RS11380	44.8595	4.78363e-08	2.61553	1.38711	0.247513	77.1879	57.2964	66.798	58.6122	21.6129	27.106	21.7912	28.4712	TRUE	FALSE	NA	FALSE
hypothetical protein	LBJ_RS13325	76.5389	4.94666e-08	2.74223	1.45535	0.259965	115.782	126.53	115.543	91.8785	22.7504	59.0524	30.7058	50.0701	TRUE	FALSE	NA	FALSE
	LBJ_RS15000	2246.25	5.0496e-08	1.5292	0.612776	0.109531	2764.83	2620.12	2886.76	2593.98	1618.69	1842.24	1559.06	2084.29	TRUE	FALSE	NA	FALSE
hypothetical protein	LBJ_RS01285	618.51	5.13595e-08	-1.48631	-0.571732	0.10225	527.451	448.822	475.71	536.222	780.339	677.65	753.779	748.106	TRUE	FALSE	NA	FALSE
FkbM family methyltransferase	LBJ_RS06370	1701.52	5.15294e-08	-1.77479	-0.827646	0.148037	1290.75	1001.49	1369.36	1241.94	2742.56	1819.01	2231.62	1915.43	TRUE	FALSE	NA	FALSE
DUF3365 domain-containing protein	LBJ_RS03035	1090.65	5.22834e-08	1.38926	0.474316	0.0848783	1289.68	1352.43	1272.77	1160.36	919.116	940.966	899.384	890.463	TRUE	FALSE	NA	FALSE
DedA family protein	LBJ_RS07390	2466.28	5.24573e-08	-1.53637	-0.619527	0.110877	1917.91	1877.65	1671.76	2309.64	3149.79	2833.55	2875.45	3094.53	TRUE	FALSE	NA	FALSE
hypothetical protein	LBJ_RS04375	1761.86	5.38081e-08	1.49709	0.58216	0.104274	2005.81	2151	2251.27	2043.51	1228.52	1533.43	1316.39	1564.94	TRUE	FALSE	NA	FALSE
hypothetical protein	LBJ_RS12890	318.754	5.58186e-08	1.94987	0.963378	0.172758	422.389	422.561	295.175	544.935	225.229	223.625	205.036	211.08	TRUE	FALSE	NA	FALSE
hypothetical protein	LBJ_RS17915	6929.77	5.73149e-08	1.64794	0.720664	0.129343	8273.04	9425.26	9935.75	6869.51	4610.37	5376.67	5100.14	5847.4	TRUE	FALSE	NA	FALSE
M23 family metallopeptidase	LBJ_RS05505	530.161	5.93237e-08	-1.47176	-0.557545	0.100176	420.245	429.723	422.452	443.552	581.273	600.205	644.823	699.018	TRUE	FALSE	NA	FALSE
oxidoreductase	LBJ_RS12875	5335.24	6.84263e-08	1.35082	0.433836	0.0783016	6327.26	6392.13	5908.92	5897.65	4942.52	4347.61	4388.95	4476.86	TRUE	FALSE	NA	FALSE
septal ring lytic transglycosylase RlpA family protein	LBJ_RS00290	10569.9	6.92112e-08	-1.62852	-0.703558	0.127031	8002.88	8044.18	6605.78	9515.77	15027.8	13469.8	12006	11887.2	TRUE	FALSE	NA	FALSE
	LBJ_RS15635	359.701	7.27466e-08	-1.67166	-0.741283	0.134057	293.743	214.862	284.343	281.972	516.434	402.718	438.796	444.74	TRUE	FALSE	NA	FALSE
hypothetical protein	LBJ_RS00740	10550.6	7.6276e-08	-1.34462	-0.427196	0.0773754	8650.41	9089.84	9531.35	8727.67	12304.6	11858.9	11287.9	12954.4	TRUE	FALSE	NA	FALSE
AAA family ATPase	LBJ_RS01465	1143.37	7.75172e-08	1.42357	0.509512	0.0923342	1283.25	1424.06	1368.46	1298.97	839.49	986.465	939.995	1006.31	TRUE	FALSE	NA	FALSE
hypothetical protein	LBJ_RS04755	825.43	7.80044e-08	1.57504	0.655388	0.118796	1158.89	1048.05	983.014	849.877	715.5	622.47	601.24	624.404	TRUE	FALSE	NA	FALSE
hypothetical protein	LBJ_RS02605	1566.16	7.81232e-08	1.54015	0.623067	0.112945	1784.97	2080.58	2124	1608.67	1193.26	1330.13	1153.95	1253.72	TRUE	FALSE	NA	FALSE
OmpA family protein	LBJ_RS17875	8187.66	7.89204e-08	-1.40789	-0.493534	0.0894954	6787.18	7344.69	6320.54	6753.07	8618.99	10461	9643.61	9572.23	TRUE	FALSE	NA	FALSE
hypothetical protein	LBJ_RS03205	709.919	7.99419e-08	-1.42772	-0.513717	0.0931953	605.711	529.992	607.501	594.042	897.503	797.691	834.01	812.903	TRUE	FALSE	NA	FALSE
	LBJ_RS14150	498.826	8.0016e-08	-1.74785	-0.805584	0.146151	430.966	309.162	322.255	389.692	550.56	648.608	582.42	756.942	TRUE	FALSE	NA	FALSE
ABC transporter ATP-binding protein	LBJ_RS11430	336.229	8.02139e-08	-1.73249	-0.792848	0.143855	276.59	207.7	222.058	276.428	492.546	376.58	388.28	449.649	TRUE	FALSE	NA	FALSE
30S ribosomal protein S20	LBJ_RS02030	12770.4	8.07873e-08	1.45338	0.539415	0.0978962	16061.5	14694.1	14277.6	15487.1	11525.4	10175.4	10963	8979.24	TRUE	FALSE	NA	FALSE
hypothetical protein	LBJ_RS06360	1529.44	8.23072e-08	-1.5367	-0.619834	0.112561	1202.84	1156.67	1211.39	1250.66	2222.71	1734.78	1852.26	1604.21	TRUE	FALSE	NA	FALSE
peptidase	LBJ_RS05725	143.396	8.28162e-08	-1.93333	-0.951086	0.172753	95.4128	83.5573	89.3649	121.185	191.103	198.455	213.95	154.137	TRUE	FALSE	NA	FALSE
FAD-dependent dehydrogenase	LBJ_RS17030	2963.57	9.34495e-08	1.38867	0.473708	0.0863794	3409.13	3672.94	3619.73	3082.68	2567.38	2547.97	2453.5	2355.26	TRUE	FALSE	NA	FALSE
hypothetical protein	LBJ_RS11090	6772.34	9.3846e-08	-1.57089	-0.651587	0.118834	5189.81	5673.54	5439.52	4772.93	7285.82	8784.28	7240.63	9792.14	TRUE	FALSE	NA	FALSE
SET domain-containing protein	LBJ_RS00725	616.076	9.39236e-08	1.48944	0.574771	0.104829	804.041	652.941	775.399	715.227	530.084	458.866	497.236	494.811	TRUE	FALSE	NA	FALSE
hypothetical protein	LBJ_RS04315	218.427	9.41507e-08	1.80329	0.850628	0.155157	246.572	285.288	336.698	255.834	137.64	157.796	186.216	141.374	TRUE	FALSE	NA	FALSE
PhoH family protein	LBJ_RS06615	2772.14	9.93686e-08	-1.35317	-0.436339	0.0797298	2256.67	2423.16	2249.47	2494.19	3310.18	3305	3165.67	2972.79	TRUE	FALSE	NA	FALSE
transporter	LBJ_RS05870	378.695	1.01488e-07	-1.53757	-0.620653	0.113488	309.824	304.387	306.91	273.259	501.646	402.718	456.626	474.193	TRUE	FALSE	NA	FALSE
rRNA maturation RNase YbeY	LBJ_RS06625	1417.31	1.09847e-07	-1.46632	-0.552204	0.101237	1126.73	1199.64	1023.63	1247.49	1656.23	1835.46	1517.46	1731.84	TRUE	FALSE	NA	FALSE
hypothetical protein	LBJ_RS05635	191.447	1.1018e-07	-1.92886	-0.947746	0.173773	142.583	126.53	125.472	129.105	175.178	299.134	276.353	257.223	TRUE	FALSE	NA	FALSE
MotA/TolQ/ExbB proton channel family protein	LBJ_RS03990	558.495	1.11285e-07	-1.45268	-0.538718	0.0988101	453.479	472.696	473.905	422.958	640.424	678.618	612.136	713.745	TRUE	FALSE	NA	FALSE
hypothetical protein	LBJ_RS16420	404.18	1.1337e-07	-1.81181	-0.857432	0.157366	331.265	225.605	282.538	308.902	622.224	482.1	558.648	422.16	TRUE	FALSE	NA	FALSE
	LBJ_RS20815	83.0256	1.13534e-07	2.2422	1.16491	0.213813	124.358	131.304	122.764	81.5818	53.4634	59.0524	42.592	49.0883	TRUE	FALSE	NA	FALSE
biliverdin-producing heme oxygenase	LBJ_RS17485	945.158	1.14606e-07	-1.78121	-0.83286	0.15292	641.088	630.261	912.605	534.638	1171.65	1193.63	1156.92	1320.48	TRUE	FALSE	NA	FALSE
hypothetical protein	LBJ_RS14860	305.324	1.14606e-07	1.59907	0.677232	0.124343	383.795	342.585	355.654	418.998	267.317	220.72	215.931	237.588	TRUE	FALSE	NA	FALSE
transposase	LBJ_RS20175	97.8013	1.16286e-07	2.22502	1.15382	0.211956	128.647	152.79	129.985	129.105	47.7758	70.6692	81.2219	42.216	TRUE	FALSE	NA	FALSE
hypothetical protein	LBJ_RS18770	270.588	1.17875e-07	1.66029	0.731433	0.134426	313.04	325.873	390.859	319.991	235.467	182.966	208.007	188.499	TRUE	FALSE	NA	FALSE
arabinose kinase	LBJ_RS04170	329.956	1.18257e-07	-1.48414	-0.569628	0.104702	274.446	259.028	257.263	271.675	395.857	415.303	367.48	398.597	TRUE	FALSE	NA	FALSE
YbbR-like domain-containing protein	LBJ_RS05005	5923.28	1.20908e-07	-1.34593	-0.428608	0.0788406	4917.51	5543.43	5016.17	4725.41	6685.21	7076.6	6582.94	6838.99	TRUE	FALSE	NA	FALSE
MotA/TolQ/ExbB proton channel family protein	LBJ_RS17380	1058.05	1.21509e-07	-1.35579	-0.439131	0.0807911	863.004	923.905	924.34	881.559	1276.3	1189.76	1247.05	1158.48	TRUE	FALSE	NA	FALSE
DUF2203 domain-containing protein	LBJ_RS04080	633.115	1.31139e-07	1.54982	0.632101	0.116588	813.689	749.628	662.564	851.461	561.935	490.812	466.531	468.303	TRUE	FALSE	NA	FALSE
DNA polymerase III subunit alpha	LBJ_RS15310	21631	1.33792e-07	-1.42074	-0.506638	0.0935108	18738.4	18809.9	15885.3	18054.1	24019.9	26775.9	23394.9	27369.7	TRUE	FALSE	NA	FALSE
hypothetical protein	LBJ_RS12510	2823.68	1.34795e-07	-1.58041	-0.660301	0.121905	2229.87	2077	2460.69	1985.69	4150.81	3144.3	3506.41	3034.64	TRUE	FALSE	NA	FALSE
hypothetical protein	LBJ_RS17115	9125.13	1.39092e-07	-1.36138	-0.44507	0.082256	7816.35	7762.47	7946.26	7390.68	10100	10681.7	9699.08	11604.5	TRUE	FALSE	NA	FALSE
hypothetical protein	LBJ_RS17970	2347.69	1.43483e-07	-1.51979	-0.603874	0.111723	1830	1698.6	2165.52	1757.57	3256.72	2648.64	2689.24	2735.2	TRUE	FALSE	NA	FALSE
hypothetical protein	LBJ_RS02985	121.043	1.55205e-07	1.90425	0.929222	0.172369	188.682	171.889	145.331	129.897	87.589	82.2861	77.2598	85.4137	TRUE	FALSE	NA	FALSE
hypothetical protein	LBJ_RS00420	308.678	1.57421e-07	2.13423	1.09371	0.202982	400.948	421.368	559.659	300.189	164.94	185.87	173.339	263.114	TRUE	FALSE	NA	FALSE
4-(cytidine 5'-diphospho)-2-C-methyl-D-erythritol kinase	LBJ_RS14280	29805.8	1.59017e-07	1.43018	0.516194	0.0958344	33689.3	37052.9	36423	33161.8	27776	24745.9	23872.3	21725.5	TRUE	FALSE	NA	FALSE
50S ribosomal protein L1	LBJ_RS13050	33559.8	1.61451e-07	1.47104	0.556837	0.103435	37957.2	44666.1	35917.5	41288.3	28513.1	29421.6	26876.5	23838.3	TRUE	FALSE	NA	FALSE
UDP-2%2C3-diacylglucosamine diphosphatase	LBJ_RS17725	138.185	1.65508e-07	1.74428	0.802631	0.149219	172.601	153.984	194.075	181.381	95.5517	93.903	106.975	107.013	TRUE	FALSE	NA	FALSE
	LBJ_RS00335	7128.2	1.65527e-07	-1.59103	-0.669957	0.124556	5185.53	5605.5	6166.18	5052.53	7433.69	8941.11	8038.99	10602.1	TRUE	FALSE	NA	FALSE
	LBJ_RS09935	711.562	1.66817e-07	-1.71888	-0.781471	0.145329	556.396	547.897	609.306	381.771	903.191	918.7	801.323	973.913	TRUE	FALSE	NA	FALSE
orotate phosphoribosyltransferase	LBJ_RS11545	1406.9	1.67872e-07	1.34325	0.425727	0.0791903	1553.41	1599.53	1603.15	1694.21	1252.41	1214.93	1217.34	1120.2	TRUE	FALSE	NA	FALSE
Fic family protein	LBJ_RS11670	231.572	1.70476e-07	1.68213	0.750293	0.139639	307.68	292.451	308.715	252.666	205.891	154.891	157.491	172.791	TRUE	FALSE	NA	FALSE
TonB-dependent receptor	LBJ_RS04265	5155.57	1.70789e-07	2.0356	1.02545	0.190865	6701.41	8288.88	7021.01	5648.15	2101	4145.28	3345.95	3992.85	TRUE	FALSE	NA	FALSE
phosphohydrolase	LBJ_RS07140	1047.71	1.73019e-07	1.43607	0.522127	0.0972265	1289.68	1254.55	1226.74	1172.24	738.251	889.658	909.289	901.262	TRUE	FALSE	NA	FALSE
hypothetical protein	LBJ_RS02330	5772.36	1.7537e-07	-2.21487	-1.14722	0.213729	3696.44	3369.75	5224.69	2073.6	9311.74	7471.58	6919.71	8111.36	TRUE	FALSE	NA	FALSE
SDR family oxidoreductase	LBJ_RS07200	2791.7	1.7537e-07	1.45771	0.543704	0.101295	3349.1	3325.58	2966.19	3606.23	2024.79	2291.43	2542.64	2227.63	TRUE	FALSE	NA	FALSE
hypothetical protein	LBJ_RS07455	2219.46	1.7639e-07	1.78441	0.835444	0.155681	2765.9	3004.48	2960.78	2649.43	1065.86	1762.86	1695.75	1850.63	TRUE	FALSE	NA	FALSE
tRNA-Ser	LBJ_RS00455	947.471	1.77005e-07	1.91182	0.934948	0.174247	1024.88	1496.87	1173.48	1280.76	845.177	695.076	587.373	476.157	TRUE	FALSE	NA	FALSE
purine-binding chemotaxis protein CheW	LBJ_RS09960	184.471	1.78107e-07	1.70875	0.772942	0.144087	232.636	232.767	258.165	207.519	138.777	119.073	128.766	158.064	TRUE	FALSE	NA	FALSE
DNA polymerase III subunit gamma/tau	LBJ_RS16525	2963.02	1.78194e-07	1.42021	0.506107	0.0943488	3438.08	3413.91	3890.53	3166.64	2654.97	2360.16	2295.01	2484.85	TRUE	FALSE	NA	FALSE
ATP-dependent Clp protease adaptor ClpS	LBJ_RS09025	1629.95	1.91488e-07	-1.59748	-0.675794	0.126291	1218.93	1249.78	1098.56	1452.63	1636.89	2180.1	2198.93	2003.79	TRUE	FALSE	NA	FALSE
histidine triad nucleotide-binding protein	LBJ_RS11950	898.773	1.93097e-07	-1.64949	-0.722021	0.134971	679.682	632.648	555.146	844.332	1237.62	1110.38	1105.41	1024.96	TRUE	FALSE	NA	FALSE
glycosyltransferase family 4 protein	LBJ_RS16140	989.648	1.94412e-07	1.37705	0.461585	0.0863077	1097.78	1129.22	1177.09	1180.96	877.028	874.169	812.219	768.724	TRUE	FALSE	NA	FALSE
rhomboid family intramembrane serine protease	LBJ_RS12975	462.794	1.97429e-07	-1.52351	-0.607398	0.113634	360.21	354.522	339.406	411.077	632.461	517.918	549.734	537.027	TRUE	FALSE	NA	FALSE
30S ribosomal protein S16	LBJ_RS07910	12612.1	2.00712e-07	1.44846	0.534523	0.100058	15216.7	14294.3	13990.6	16184.9	11751.7	9453.22	10573.7	9431.83	TRUE	FALSE	NA	FALSE
hypothetical protein	LBJ_RS11415	3056.97	2.07803e-07	-1.63515	-0.709426	0.132958	2107.66	2109.22	2351.47	2710.42	3338.62	3844.21	4631.63	3362.55	TRUE	FALSE	NA	FALSE
tyrosine--tRNA ligase	LBJ_RS07635	3005.31	2.11668e-07	-1.41468	-0.500479	0.0938587	2594.37	2395.71	2220.58	2744.48	3795.9	3451.18	3480.66	3359.61	TRUE	FALSE	NA	FALSE
sigma-70 family RNA polymerase sigma factor	LBJ_RS03575	2375.21	2.13891e-07	2.10878	1.07641	0.201943	3307.29	3666.97	3616.12	2300.13	1301.32	1567.31	1088.57	2154	TRUE	FALSE	NA	FALSE
histidinol dehydrogenase	LBJ_RS09150	3038.66	2.17966e-07	1.41302	0.498785	0.0936385	3376.97	3779.18	3362.47	3717.91	2238.64	2721.25	2649.62	2463.25	TRUE	FALSE	NA	FALSE
30S ribosomal protein S2	LBJ_RS05030	28564.8	2.19323e-07	1.37762	0.462179	0.0867864	33578.9	34634.5	29986.9	34206.5	24079	26164.1	23808.9	22059.3	TRUE	FALSE	NA	FALSE
adenylate/guanylate cyclase domain-containing protein	LBJ_RS05090	13834.4	2.25309e-07	-1.63598	-0.710154	0.133476	10433.2	10005.4	9479	12068.6	13082.6	18778.7	19017.8	17810.2	TRUE	FALSE	NA	FALSE
UpxY family transcription antiterminator	LBJ_RS00205	1260.17	2.3388e-07	1.48687	0.572279	0.107702	1622.02	1393.02	1687.1	1325.11	1061.31	940.966	990.511	1061.29	TRUE	FALSE	NA	FALSE
SpoIID/LytB domain-containing protein	LBJ_RS11425	3499.33	2.36955e-07	-1.6536	-0.725607	0.136622	3006.04	2398.09	2095.11	3050.21	3745.85	4437.64	4635.59	4626.09	TRUE	FALSE	NA	FALSE
DNA topoisomerase (ATP-hydrolyzing) subunit B	LBJ_RS00040	7682.66	2.54027e-07	1.34115	0.423471	0.0799265	8985.96	9123.26	8211.64	8890.04	6001.56	6926.55	6527.47	6794.81	TRUE	FALSE	NA	FALSE
ABC transporter substrate-binding protein	LBJ_RS14750	1007.54	2.54256e-07	-1.42093	-0.506835	0.0956658	814.761	865.415	793.452	857.005	1037.42	1270.11	1235.17	1186.96	TRUE	FALSE	NA	FALSE
pyruvate dehydrogenase (acetyl-transferring) E1 component subunit alpha	LBJ_RS10755	3547.99	2.5592e-07	-1.65911	-0.730411	0.1379	2384.25	2786.04	2633.11	2871.2	3310.18	5245.01	4461.26	4692.85	TRUE	FALSE	NA	FALSE
tRNA-Thr	LBJ_RS13075	5989.16	2.57668e-07	1.48176	0.567309	0.107134	6301.53	7304.1	7150.1	7850.07	5077.89	5292.45	4793.08	4144.04	TRUE	FALSE	NA	FALSE
hypothetical protein	LBJ_RS17960	1214.61	2.62395e-07	1.76487	0.819559	0.154871	1631.67	1490.9	1883.88	1196.8	790.576	815.116	820.143	1087.8	TRUE	FALSE	NA	FALSE
hypothetical protein	LBJ_RS16360	604.109	2.64376e-07	1.42175	0.50767	0.0959608	700.051	689.945	739.292	706.514	546.01	460.802	517.047	473.212	TRUE	FALSE	NA	FALSE
thiamine phosphate synthase	LBJ_RS08380	4312.65	2.66731e-07	1.39512	0.480393	0.0908346	4636.63	5578.05	5297.8	4585.21	3694.67	3647.69	3480.66	3580.5	TRUE	FALSE	NA	FALSE
CapA family protein	LBJ_RS06580	1916.85	2.70187e-07	-1.41535	-0.501163	0.0948061	1587.71	1572.07	1465.04	1722.72	2395.62	2118.14	2063.23	2410.24	TRUE	FALSE	NA	FALSE
hypothetical protein	LBJ_RS01175	1941.45	2.71582e-07	-1.48669	-0.572102	0.108247	1595.22	1340.5	1602.25	1705.3	2358.08	2185.91	2613.96	2130.43	TRUE	FALSE	NA	FALSE
N-acetyltransferase	LBJ_RS10450	3042.66	2.78281e-07	1.85176	0.888901	0.168335	3965.53	4021.49	4669.54	3150.01	1875.77	2021.33	1745.28	2892.29	TRUE	FALSE	NA	FALSE
7-cyano-7-deazaguanine synthase QueC	LBJ_RS14965	2250.7	2.84011e-07	1.45139	0.537438	0.101851	2745.53	2591.47	2294.6	3028.03	1879.18	1897.42	1738.35	1831	TRUE	FALSE	NA	FALSE
hypothetical protein	LBJ_RS06795	5305.39	2.86e-07	1.4688	0.554636	0.105138	6803.26	6140.27	7007.47	5301.23	4248.64	4051.38	4562.29	4328.61	TRUE	FALSE	NA	FALSE
hypothetical protein	LBJ_RS19675	2407.91	2.88062e-07	1.45354	0.539569	0.10231	2779.84	2945.99	3242.41	2445.08	1879.18	2039.73	2007.77	1923.28	TRUE	FALSE	NA	FALSE
RluA family pseudouridine synthase	LBJ_RS05495	2854.17	2.88369e-07	-1.34968	-0.432619	0.0820352	2393.9	2441.07	2479.65	2403.89	3025.8	3378.57	3129.02	3581.49	TRUE	FALSE	NA	FALSE
energy transducer TonB	LBJ_RS12310	5580.41	2.90907e-07	1.4774	0.563065	0.106806	6075.33	7478.38	7382.99	5687.76	4523.92	4553.81	4465.22	4475.88	TRUE	FALSE	NA	FALSE
spiro-SPASM protein	LBJ_RS02995	1885.68	2.91502e-07	-1.35099	-0.434012	0.0823339	1665.97	1663.98	1466.85	1620.55	2308.03	2080.39	2129.6	2150.07	TRUE	FALSE	NA	FALSE
GNAT family N-acetyltransferase	LBJ_RS12905	3733.5	2.93737e-07	-1.27123	-0.346231	0.0657002	3217.23	3318.42	3311.02	3304.46	3997.25	4335.03	4148.26	4236.32	TRUE	FALSE	NA	FALSE
heme A synthase	LBJ_RS15390	1110.61	3.10959e-07	1.69922	0.764876	0.145434	1446.2	1108.92	1637.45	1398.77	958.929	662.161	830.048	842.356	TRUE	FALSE	NA	FALSE
PaaI family thioesterase	LBJ_RS08225	392.295	3.32252e-07	1.6156	0.692072	0.131899	546.748	448.822	431.479	510.876	318.506	262.347	343.707	275.877	TRUE	FALSE	NA	FALSE
5-(carboxyamino)imidazole ribonucleotide mutase	LBJ_RS05325	905.087	3.3677e-07	1.37452	0.458924	0.0875079	1088.14	1022.98	988.43	1092.25	715.5	765.745	753.779	813.885	TRUE	FALSE	NA	FALSE
glycosyltransferase	LBJ_RS06510	891.444	3.38109e-07	-1.63715	-0.711183	0.135631	543.531	679.201	783.523	696.218	1288.81	1019.38	1143.05	977.84	TRUE	FALSE	NA	FALSE
hypothetical protein	LBJ_RS15835	272.193	3.45428e-07	1.60548	0.683004	0.130358	338.769	331.842	292.467	378.603	197.929	206.199	195.131	236.606	TRUE	FALSE	NA	FALSE
hypothetical protein	LBJ_RS14255	1735.67	3.45759e-07	1.39886	0.484249	0.0924286	2101.23	1955.24	1809.87	2229.64	1494.7	1484.05	1430.3	1380.36	TRUE	FALSE	NA	FALSE
16S rRNA (adenine(1518)-N(6)/adenine(1519)-N(6))-dimethyltransferase RsmA	LBJ_RS03790	191.38	3.47741e-07	1.82258	0.86598	0.165326	255.149	254.253	228.377	251.874	98.9643	134.562	175.32	132.539	TRUE	FALSE	NA	FALSE
hypothetical protein	LBJ_RS07235	1612.62	3.61966e-07	-1.6507	-0.723081	0.138244	1274.67	1018.21	1206.88	1364.71	2439.98	1701.87	2105.83	1788.78	TRUE	FALSE	NA	FALSE
N-acetyl-gamma-glutamyl-phosphate reductase	LBJ_RS07435	2240.83	3.8001e-07	1.43085	0.516876	0.0989946	2908.48	2605.79	2468.82	2570.22	1740.41	1854.83	1693.77	2084.29	TRUE	FALSE	NA	FALSE
aquaporin family protein	LBJ_RS03585	1147.17	3.8693e-07	1.42716	0.513143	0.0983446	1214.64	1329.75	1343.18	1507.28	933.904	935.157	890.469	1023	TRUE	FALSE	NA	FALSE
acetylglutamate kinase	LBJ_RS17130	1573.43	3.8818e-07	-1.54548	-0.628053	0.120384	1217.85	1309.46	1073.28	1344.91	1801.83	2192.68	2016.68	1630.71	TRUE	FALSE	NA	FALSE
hypothetical protein	LBJ_RS00990	3674.16	4.02091e-07	-2.23354	-1.15933	0.222501	1821.42	1956.43	3730.76	1580.94	4937.97	4584.79	4798.03	5982.89	TRUE	FALSE	NA	FALSE
alpha/beta hydrolase	LBJ_RS16055	1046.35	4.15891e-07	1.46894	0.554777	0.106604	1166.4	1346.47	1298.05	1169.87	881.578	812.212	745.855	950.35	TRUE	FALSE	NA	FALSE
hypothetical protein	LBJ_RS04065	52.6505	4.22186e-07	2.52932	1.33875	0.257394	67.5394	75.2016	98.3917	60.9883	25.0254	35.8187	35.6584	22.5806	TRUE	FALSE	NA	FALSE
YifB family Mg chelatase-like AAA ATPase	LBJ_RS07855	928.322	4.23818e-07	1.59299	0.671738	0.129172	1069.91	1187.71	1152.72	1153.23	588.098	741.543	649.775	883.59	TRUE	FALSE	NA	FALSE
hypothetical protein	LBJ_RS03370	4357.99	4.43305e-07	-1.4278	-0.513798	0.0989621	4124.19	3538.05	3289.35	3409.8	5480.57	4866.5	5343.81	4811.64	TRUE	FALSE	NA	FALSE
shikimate kinase	LBJ_RS17180	2210.3	4.51447e-07	-1.43931	-0.525382	0.101262	1759.24	1759.48	1974.15	1754.4	3032.63	2473.42	2516.89	2412.2	TRUE	FALSE	NA	FALSE
UbiX family flavin prenyltransferase	LBJ_RS07155	1291.33	4.5648e-07	-1.43839	-0.524458	0.101126	908.03	1080.28	1079.6	1166.7	1585.7	1530.52	1569.96	1409.82	TRUE	FALSE	NA	FALSE
hypothetical protein	LBJ_RS07695	1754.65	4.60301e-07	-1.46321	-0.549141	0.105919	1467.64	1240.23	1577.88	1410.65	2311.44	1945.82	1935.46	2148.11	TRUE	FALSE	NA	FALSE
sigma-70 family RNA polymerase sigma factor	LBJ_RS15765	700.674	4.65215e-07	-1.75657	-0.812762	0.15683	500.649	402.269	674.299	454.64	980.542	776.394	927.118	889.481	TRUE	FALSE	NA	FALSE
IS4 family transposase	LBJ_RS05800	110.065	4.66433e-07	-2.05528	-1.03934	0.200573	56.8189	63.2648	83.9489	82.3739	192.241	127.785	130.747	143.338	TRUE	FALSE	NA	FALSE
YfeK family protein	LBJ_RS14120	328.569	4.71858e-07	1.60542	0.682954	0.131856	390.228	440.466	426.063	364.346	220.679	256.539	230.789	299.439	TRUE	FALSE	NA	FALSE
excinuclease ABC subunit UvrB	LBJ_RS12970	2851.29	4.82877e-07	-1.35966	-0.443242	0.0856485	2570.79	2486.43	2184.48	2426.07	3487.64	3329.2	3249.87	3075.88	TRUE	FALSE	NA	FALSE
hypothetical protein	LBJ_RS02515	2020.66	4.83413e-07	-1.38908	-0.474128	0.0916223	1554.48	1834.68	1632.94	1744.11	2543.49	2398.88	2279.17	2177.56	TRUE	FALSE	NA	FALSE
KamA family radical SAM protein	LBJ_RS17775	1486.87	4.97431e-07	1.30263	0.38143	0.0737866	1742.09	1711.73	1631.14	1645.1	1310.42	1263.33	1254.98	1336.18	TRUE	FALSE	NA	FALSE
tRNA-Phe	LBJ_RS14765	749.039	4.98436e-07	1.58204	0.661782	0.128032	956.272	976.427	862.958	875.222	723.463	566.322	534.876	496.774	TRUE	FALSE	NA	FALSE
aminotransferase class III-fold pyridoxal phosphate-dependent enzyme	LBJ_RS16675	4329.24	5.42432e-07	1.59898	0.677154	0.131412	5886.65	5901.53	4271.46	5250.54	2759.62	3673.83	3364.77	3525.53	TRUE	FALSE	NA	FALSE
hypothetical protein	LBJ_RS18635	619.994	5.43372e-07	1.54448	0.627117	0.121711	710.772	865.415	729.362	705.722	534.634	508.238	404.128	501.683	TRUE	FALSE	NA	FALSE
PBP1A family penicillin-binding protein	LBJ_RS01555	6815.37	5.47759e-07	-1.31858	-0.398983	0.0774593	6067.83	5877.66	5473.83	6097.25	7278.99	8211.19	7936.96	7579.24	TRUE	FALSE	NA	FALSE
polymer-forming cytoskeletal protein	LBJ_RS10875	3604.35	5.53803e-07	1.47012	0.555934	0.107976	4216.39	4805.74	4114.4	4027.61	2453.63	3207.22	3051.76	2958.06	TRUE	FALSE	NA	FALSE
hypothetical protein	LBJ_RS02075	285.068	5.69748e-07	1.90075	0.926573	0.180153	363.426	378.395	453.143	298.605	259.355	152.955	180.273	194.39	TRUE	FALSE	NA	FALSE
flagellar biosynthesis protein FlhF	LBJ_RS08915	7487.05	5.73391e-07	-1.46068	-0.546638	0.10631	5846.98	7072.53	6012.72	5412.12	8847.63	9759.13	8890.83	8054.42	TRUE	FALSE	NA	FALSE
3-isopropylmalate dehydratase small subunit	LBJ_RS10475	5737.67	6.07802e-07	1.39738	0.482724	0.0940823	6538.46	6648.77	6219.44	7346.32	5286.06	4836.49	4720.77	4305.05	TRUE	FALSE	NA	FALSE
hypothetical protein	LBJ_RS17465	426.016	6.23034e-07	1.68231	0.750445	0.146397	521.018	588.482	624.652	404.741	292.343	340.761	327.859	308.275	TRUE	FALSE	NA	FALSE
carbonic anhydrase	LBJ_RS03270	1525.53	6.31824e-07	1.35778	0.44125	0.0861253	1881.46	1698.6	1607.67	1839.95	1322.94	1309.8	1229.22	1314.59	TRUE	FALSE	NA	FALSE
phosphoesterase	LBJ_RS02205	8111.31	6.66409e-07	1.55129	0.63347	0.12389	9915.43	10473.3	10827.6	8241.35	5812.73	6469.62	5632.04	7518.37	TRUE	FALSE	NA	FALSE
SRPBCC domain-containing protein	LBJ_RS16805	1559.91	6.76059e-07	-1.49293	-0.578146	0.113132	1256.45	1424.06	1187.92	1140.56	1633.48	2133.63	1882.96	1820.2	TRUE	FALSE	NA	FALSE
hypothetical protein	LBJ_RS06940	122.47	6.77021e-07	-2.28554	-1.19253	0.233377	71.8276	78.7826	49.6472	97.4229	209.304	197.487	155.51	119.776	TRUE	FALSE	NA	FALSE
hypothetical protein	LBJ_RS10165	480.721	6.77021e-07	1.45454	0.540562	0.105788	563.901	540.735	639.095	535.43	367.419	413.367	380.356	405.47	TRUE	FALSE	NA	FALSE
DJ-1/PfpI family protein	LBJ_RS02620	1580.61	6.87172e-07	1.45048	0.53653	0.105059	1898.61	1823.94	1848.68	1914.4	1111.36	1317.55	1226.25	1504.07	TRUE	FALSE	NA	FALSE
TraB/GumN family protein	LBJ_RS17195	3887.67	6.89909e-07	1.31644	0.396645	0.077681	4160.64	4743.67	4347.29	4424.43	3348.86	3566.38	3229.07	3281.07	TRUE	FALSE	NA	FALSE
4Fe-4S dicluster domain-containing protein	LBJ_RS01120	1261.98	6.9668e-07	1.34097	0.42328	0.0829293	1526.61	1427.64	1409.08	1419.37	1163.68	1078.43	1058.86	1012.2	TRUE	FALSE	NA	FALSE
	LBJ_RS02745	2407.59	7.01201e-07	1.99187	0.994122	0.19482	3128.25	3085.65	4580.18	2029.25	1568.64	1498.58	1531.33	1838.85	TRUE	FALSE	NA	FALSE
hypothetical protein	LBJ_RS06680	597.491	7.01462e-07	-1.66532	-0.735803	0.144202	426.678	392.719	567.783	404.741	852.003	648.608	780.523	706.872	TRUE	FALSE	NA	FALSE
ATP-binding protein	LBJ_RS08840	2322.07	7.05465e-07	-2.01779	-1.01278	0.198529	1424.76	1785.74	1701.54	1245.11	2017.96	3701.91	2660.51	4038.99	TRUE	FALSE	NA	FALSE
dihydrolipoyl dehydrogenase	LBJ_RS11680	11432.3	7.21784e-07	-1.67928	-0.747842	0.146723	7829.21	9595.96	7197.94	9513.39	11184.1	17490.2	14562.5	14085.4	TRUE	FALSE	NA	FALSE
hypothetical protein	LBJ_RS10170	435.711	7.22503e-07	1.51453	0.598866	0.117502	494.217	534.767	596.669	473.65	369.694	361.091	309.039	346.564	TRUE	FALSE	NA	FALSE
3-oxoacid CoA-transferase	LBJ_RS11995	14208.2	7.35277e-07	-1.30209	-0.380832	0.0747722	11848.3	12841.6	11650.8	13034.9	15263.2	16655.7	15974	16397.5	TRUE	FALSE	NA	FALSE
ATPase	LBJ_RS04710	782.775	7.4015e-07	-1.79979	-0.847827	0.16651	548.892	658.909	587.642	443.552	714.363	1126.84	1059.85	1122.16	TRUE	FALSE	NA	FALSE
hypothetical protein	LBJ_RS14705	201.398	7.55073e-07	2.48125	1.31107	0.257686	256.221	226.798	471.197	194.054	108.064	102.616	102.023	150.21	TRUE	FALSE	NA	FALSE
acyltransferase	LBJ_RS13200	883.744	7.58759e-07	-1.47642	-0.562105	0.110503	800.825	686.364	665.272	702.554	1126.14	917.732	1154.94	1016.13	TRUE	FALSE	NA	FALSE
multidrug efflux SMR transporter	LBJ_RS13550	563.443	7.65873e-07	1.4352	0.521247	0.102508	645.377	627.873	640.9	740.573	482.309	426.92	457.616	485.975	TRUE	FALSE	NA	FALSE
TIGR04452 family lipoprotein	LBJ_RS02250	1284.38	7.68523e-07	1.50479	0.589563	0.115961	1498.73	1653.24	1710.57	1310.85	1087.47	898.371	1010.32	1105.47	TRUE	FALSE	NA	FALSE
FecR domain-containing protein	LBJ_RS17675	3317.36	7.7847e-07	-1.38105	-0.465767	0.0916595	2867.75	2914.96	2763.09	2601.91	3897.14	4155.93	3376.65	3961.43	TRUE	FALSE	NA	FALSE
HAMP domain-containing protein	LBJ_RS01025	2123.19	7.7847e-07	1.62959	0.70451	0.138642	2708.01	2924.51	2968	1927.07	1597.08	1616.68	1488.74	1755.4	TRUE	FALSE	NA	FALSE
hypothetical protein	LBJ_RS03545	546.284	7.85603e-07	1.43741	0.523474	0.103053	673.25	679.201	612.014	613.052	499.371	450.153	432.853	410.379	TRUE	FALSE	NA	FALSE
RNA-binding protein	LBJ_RS07700	942.233	7.90543e-07	-1.41592	-0.501741	0.0988001	764.375	747.241	761.858	844.332	1217.15	1039.71	1153.95	1009.26	TRUE	FALSE	NA	FALSE
hypothetical protein	LBJ_RS06105	201.109	7.92027e-07	1.63809	0.712015	0.140219	245.5	241.122	235.598	275.636	170.628	136.498	170.368	133.52	TRUE	FALSE	NA	FALSE
transcription termination/antitermination protein NusA	LBJ_RS05240	32474.8	8.17614e-07	-1.47107	-0.556868	0.109799	26142	28481.1	22521.8	27992.1	36264.1	43576.8	40110.7	34709.4	TRUE	FALSE	NA	FALSE
HAMP domain-containing protein	LBJ_RS17045	3567.59	8.4574e-07	1.59302	0.671767	0.132628	4066.3	4974.05	4594.62	3900.88	2318.27	3113.32	2419.82	3153.44	TRUE	FALSE	NA	FALSE
	LBJ_RS18515	144.467	8.67712e-07	-2.04662	-1.03324	0.204196	84.6923	96.6877	112.834	85.5421	134.227	205.231	181.263	255.259	TRUE	FALSE	NA	FALSE
TAT-variant-translocated molybdopterin oxidoreductase	LBJ_RS04475	38386.3	8.72037e-07	-1.67227	-0.741811	0.146632	29498.6	29467.1	21997.3	33954.7	39432.1	56551.9	48873.8	47315.3	TRUE	FALSE	NA	FALSE
	LBJ_RS20795	319.871	9.22427e-07	1.62805	0.703147	0.139291	351.634	413.012	363.778	457.017	210.441	260.411	223.855	278.822	TRUE	FALSE	NA	FALSE
hypothetical protein	LBJ_RS16110	2109.75	9.24142e-07	-1.39143	-0.476566	0.0944169	1877.17	1605.49	1776.47	1797.97	2273.9	2391.14	2402.98	2752.87	TRUE	FALSE	NA	FALSE
tRNA-Arg	LBJ_RS02085	381.108	9.24142e-07	1.91521	0.937501	0.185736	578.909	572.964	308.715	543.351	235.467	272.028	268.428	269.004	TRUE	FALSE	NA	FALSE
hypothetical protein	LBJ_RS03265	270.544	9.26119e-07	1.50789	0.592532	0.117404	349.49	294.838	327.671	328.703	218.404	195.551	227.818	221.879	TRUE	FALSE	NA	FALSE
hypothetical protein	LBJ_RS12420	338.045	9.41248e-07	1.84002	0.87972	0.174419	399.876	367.652	562.367	420.582	302.58	190.71	238.713	221.879	TRUE	FALSE	NA	FALSE
RNA polymerase factor sigma-54	LBJ_RS07960	4405.13	9.42246e-07	-1.33586	-0.417773	0.0828354	3859.4	4048.95	3635.98	3545.24	5123.39	5099.8	4630.64	5297.61	TRUE	FALSE	NA	FALSE
response regulator	LBJ_RS03390	1830.77	9.49578e-07	1.28167	0.358024	0.0710109	2059.42	2128.32	2046.37	1994.4	1598.22	1666.05	1548.17	1605.19	TRUE	FALSE	NA	FALSE
Na+:solute symporter	LBJ_RS03025	1035.19	9.92972e-07	-1.77711	-0.829537	0.164818	739.717	743.66	629.165	869.678	924.804	1529.55	1532.32	1312.62	TRUE	FALSE	NA	FALSE
hypothetical protein	LBJ_RS08385	875.465	1.00146e-06	1.50764	0.592289	0.117721	1135.31	888.095	973.987	1211.85	697.3	662.161	742.883	692.146	TRUE	FALSE	NA	FALSE
ParB N-terminal domain-containing protein	LBJ_RS09040	216.47	1.0021e-06	-1.5577	-0.639416	0.127094	158.664	159.953	186.854	170.292	285.518	242.018	253.571	274.895	TRUE	FALSE	NA	FALSE
deoxyguanosinetriphosphate triphosphohydrolase	LBJ_RS07395	3051.78	1.04682e-06	-1.37904	-0.463665	0.0923163	2572.93	2442.26	2476.94	2767.45	4000.66	3365.99	3453.91	3334.08	TRUE	FALSE	NA	FALSE
peptide-methionine (S)-S-oxide reductase	LBJ_RS18485	236.628	1.05469e-06	1.7439	0.802316	0.159791	279.806	287.676	378.221	256.626	202.479	151.019	162.444	174.755	TRUE	FALSE	NA	FALSE
hypothetical protein	LBJ_RS12870	989.867	1.06019e-06	-1.49349	-0.578692	0.115279	792.248	761.565	786.231	834.035	1393.46	995.178	1220.31	1135.9	TRUE	FALSE	NA	FALSE
GNAT family N-acetyltransferase	LBJ_RS06220	1163.86	1.06261e-06	-1.54957	-0.631868	0.125886	852.283	799.763	1071.48	925.914	1609.59	1277.85	1505.58	1268.44	TRUE	FALSE	NA	FALSE
fumarate reductase/succinate dehydrogenase flavoprotein subunit	LBJ_RS08260	26756.2	1.1379e-06	-1.48443	-0.569911	0.113846	21829.2	22666.7	17353	24307.4	32732.1	34344.3	31036.7	29779.9	TRUE	FALSE	NA	FALSE
ribulose-phosphate 3-epimerase	LBJ_RS07915	4425.09	1.16234e-06	-1.41697	-0.502808	0.100526	3691.08	3609.68	3481.62	3862.86	5942.41	5159.82	5173.44	4479.8	TRUE	FALSE	NA	FALSE
biopolymer transporter ExbD	LBJ_RS17245	5094.05	1.21211e-06	-1.36005	-0.443656	0.0888455	4318.23	4534.77	3838.18	4576.5	6257.5	5994.3	5731.1	5501.82	TRUE	FALSE	NA	FALSE
hypothetical protein	LBJ_RS15265	3920.04	1.22751e-06	-1.50216	-0.587038	0.117619	3548.5	2980.61	2777.53	3226.05	5554.51	4581.88	4522.67	4168.58	TRUE	FALSE	NA	FALSE
hypothetical protein	LBJ_RS18700	382.426	1.2388e-06	1.52862	0.612227	0.122712	502.793	450.016	481.126	415.038	354.906	291.39	291.21	272.931	TRUE	FALSE	NA	FALSE
glycerophosphodiester phosphodiesterase	LBJ_RS02325	1717.08	1.25666e-06	1.91644	0.938428	0.188203	2319.93	2379	2914.74	1413.82	1071.54	1252.68	1022.21	1362.69	TRUE	FALSE	NA	FALSE
hypothetical protein	LBJ_RS11625	3058.21	1.26435e-06	-1.52032	-0.604373	0.121239	2861.31	2062.67	2213.36	2568.64	4136.02	3372.76	3623.29	3627.63	TRUE	FALSE	NA	FALSE
J domain-containing protein	LBJ_RS07375	1159.91	1.27806e-06	1.34469	0.427274	0.0857503	1348.64	1284.4	1394.63	1292.64	1080.64	947.742	939.004	991.585	TRUE	FALSE	NA	FALSE
hypothetical protein	LBJ_RS16115	3233.36	1.30639e-06	1.37668	0.461194	0.0926388	4293.58	3602.51	3482.52	3605.44	2749.39	2646.71	2626.83	2859.89	TRUE	FALSE	NA	FALSE
M23 family metallopeptidase	LBJ_RS16330	1346.16	1.3133e-06	1.54518	0.627776	0.126129	1966.15	1393.02	1443.38	1735.4	1005.57	1019.38	1044.99	1161.43	TRUE	FALSE	NA	FALSE
TldD/PmbA family protein	LBJ_RS07465	10761.8	1.32889e-06	1.94718	0.961388	0.193249	14705.4	16871.4	14208.1	11099.1	4767.35	8141.48	6631.47	9670.4	TRUE	FALSE	NA	FALSE
NADH-quinone oxidoreductase subunit NuoF	LBJ_RS02815	4697.81	1.36538e-06	-1.39656	-0.481881	0.0969675	3783.28	4133.7	3591.75	4174.14	4858.35	6030.12	5635.02	5376.16	TRUE	FALSE	NA	FALSE
DUF1577 domain-containing protein	LBJ_RS03260	3306.29	1.40894e-06	-1.39692	-0.482247	0.0971625	2914.92	2746.65	2957.17	2417.36	4089.38	3588.64	3655.98	4080.22	TRUE	FALSE	NA	FALSE
NADPH-dependent 7-cyano-7-deazaguanine reductase QueF	LBJ_RS10535	530.116	1.43033e-06	1.61346	0.690154	0.139136	712.916	627.873	556.048	719.979	503.921	373.676	375.404	371.108	TRUE	FALSE	NA	FALSE
trigger factor	LBJ_RS06015	10107.3	1.43245e-06	-1.33525	-0.41711	0.0840969	8605.38	8374.83	8559.17	9083.3	12902.9	11237.4	11437.4	10658.1	TRUE	FALSE	NA	FALSE
MepB family protein	LBJ_RS09465	325.264	1.43323e-06	-2.01112	-1.008	0.20324	171.529	170.696	317.742	202.766	423.157	349.474	522.99	443.759	TRUE	FALSE	NA	FALSE
hypothetical protein	LBJ_RS01815	1688.22	1.44565e-06	-1.3267	-0.407839	0.0822611	1389.38	1538.65	1421.71	1455.8	1941.75	2062.96	1793.82	1901.68	TRUE	FALSE	NA	FALSE
[cytidine(C)-cytidine(C)-adenosine (A)]-adding enzyme	LBJ_RS08430	2397.59	1.48938e-06	1.32742	0.40863	0.0825189	2522.54	2826.62	2916.55	2673.19	2159.01	2057.15	1940.41	2085.27	TRUE	FALSE	NA	FALSE
ribosomal-processing cysteine protease Prp	LBJ_RS13765	7535.46	1.5262e-06	1.34375	0.426261	0.086164	8308.42	8812.91	8137.62	9301.91	7054.9	6428.96	6256.07	5982.89	TRUE	FALSE	NA	FALSE
PASTA domain-containing protein	LBJ_RS02375	4192.16	1.56409e-06	1.29215	0.369774	0.0748197	4733.12	4848.71	4653.29	4670.76	3830.03	3726.11	3739.18	3336.04	TRUE	FALSE	NA	FALSE
tetratricopeptide repeat protein	LBJ_RS15210	5253.64	1.59257e-06	-1.32793	-0.409181	0.0828542	4509.06	4448.83	4118.91	4976.49	5793.39	6237.29	6004.48	5940.67	TRUE	FALSE	NA	FALSE
hypothetical protein	LBJ_RS10090	51.9409	1.5945e-06	2.43241	1.28239	0.259687	63.2512	84.751	89.3649	57.8201	20.4754	36.7867	27.7343	35.3436	TRUE	FALSE	NA	FALSE
flagellar assembly protein FliH	LBJ_RS05845	3106.21	1.59645e-06	-1.6538	-0.725789	0.146984	2237.38	2460.17	2193.5	2473.59	2800.57	4754.2	4172.03	3758.2	TRUE	FALSE	NA	FALSE
DUF1579 domain-containing protein	LBJ_RS09755	421.95	1.61605e-06	-1.47045	-0.556256	0.112708	364.498	324.68	339.406	338.208	450.458	475.323	571.525	511.501	TRUE	FALSE	NA	FALSE
hypothetical protein	LBJ_RS08315	54.0602	1.69513e-06	2.25975	1.17616	0.23877	77.1879	57.2964	69.506	95.0468	36.4006	32.9144	35.6584	28.4712	TRUE	FALSE	NA	FALSE
TIGR00266 family protein	LBJ_RS07290	3149.23	1.72811e-06	-1.91782	-0.93947	0.190874	2086.22	2568.79	1673.56	2307.26	2610.61	5033.97	4219.58	4693.83	TRUE	FALSE	NA	FALSE
phosphopyruvate hydratase	LBJ_RS08555	11611.5	1.73556e-06	-1.48332	-0.568831	0.115593	9331.16	10405.3	8136.72	9535.57	11484.4	15168.7	14100.9	14729.4	TRUE	FALSE	NA	FALSE
phosphorylase	LBJ_RS10125	285.711	1.74391e-06	1.50091	0.58584	0.119075	309.824	333.036	365.584	362.762	213.854	230.401	217.912	252.314	TRUE	FALSE	NA	FALSE
PaaI family thioesterase	LBJ_RS12995	3013.55	1.82158e-06	1.47146	0.55725	0.113463	3683.58	3557.15	3252.34	3858.9	2926.84	2335.96	2343.55	2150.07	TRUE	FALSE	NA	FALSE
chemotaxis protein CheX	LBJ_RS11115	1097.13	1.82888e-06	-1.43445	-0.520501	0.106	869.436	903.612	869.277	961.556	1459.44	1270.11	1337.19	1106.45	TRUE	FALSE	NA	FALSE
PAS domain S-box protein	LBJ_RS08970	811.76	1.83901e-06	1.3496	0.432527	0.0881057	873.724	974.039	997.457	885.519	683.65	693.139	701.282	685.273	TRUE	FALSE	NA	FALSE
transglycosylase domain-containing protein	LBJ_RS01325	738.484	1.85187e-06	1.42929	0.515295	0.104997	875.868	880.933	941.491	777.799	644.974	562.45	566.572	657.784	TRUE	FALSE	NA	FALSE
SIMPL domain-containing protein	LBJ_RS09730	3620.37	1.89599e-06	-1.72314	-0.785043	0.160116	2462.51	3103.56	3149.44	1922.32	4097.35	4785.18	4109.63	5332.96	TRUE	FALSE	NA	FALSE
PBP1A family penicillin-binding protein	LBJ_RS11690	11651.2	1.90645e-06	-1.54062	-0.623507	0.1272	9172.5	9204.43	7823.49	10487.6	11503.7	16024.5	15117.2	13876.3	TRUE	FALSE	NA	FALSE
hypothetical protein	LBJ_RS18730	45.4715	1.90905e-06	2.30376	1.20399	0.245643	62.1791	59.6838	62.2846	68.9089	35.2631	28.0741	28.7248	18.6536	TRUE	FALSE	NA	FALSE
cAMP-binding protein	LBJ_RS04555	7438.49	1.9295e-06	-1.29938	-0.377827	0.0771201	6473.06	6618.93	5880.93	6906.73	8592.83	8573.24	8224.21	8238.01	TRUE	FALSE	NA	FALSE
hypothetical protein	LBJ_RS12985	442.166	2.00412e-06	1.58948	0.668559	0.136674	533.883	572.964	605.696	458.601	400.407	335.921	284.277	345.582	TRUE	FALSE	NA	FALSE
Holliday junction DNA helicase RuvA	LBJ_RS10870	666.699	2.01767e-06	1.49722	0.582283	0.119072	893.021	769.921	761.858	772.255	623.361	523.727	536.857	452.595	TRUE	FALSE	NA	FALSE
pantoate--beta-alanine ligase	LBJ_RS09145	1949.47	2.06927e-06	1.37426	0.458653	0.0938881	2025.11	2468.52	2236.83	2297.76	1536.79	1782.22	1656.13	1592.43	TRUE	FALSE	NA	FALSE
flagellar filament outer layer protein Flaa	LBJ_RS03925	26662.2	2.07793e-06	-1.55655	-0.638348	0.130697	20972.6	18845.8	17241.1	26370.7	30193.2	34640.5	33098.9	31934.9	TRUE	FALSE	NA	FALSE
host attachment protein	LBJ_RS02940	1646.63	2.07988e-06	1.51729	0.601499	0.12316	1998.31	2090.13	2160.1	1692.62	1281.99	1419.19	1078.67	1452.03	TRUE	FALSE	NA	FALSE
glutathione peroxidase	LBJ_RS14480	2225.26	2.11096e-06	1.35262	0.435762	0.0892802	2615.81	2578.34	2637.62	2403.1	2066.87	1856.76	1692.78	1950.77	TRUE	FALSE	NA	FALSE
prohibitin family protein	LBJ_RS02530	2623.02	2.24853e-06	1.50381	0.588619	0.120912	3278.34	3023.58	3021.26	3280.7	1827.99	2182.03	1821.55	2548.67	TRUE	FALSE	NA	FALSE
hypothetical protein	LBJ_RS10920	967.174	2.34262e-06	-1.59481	-0.673386	0.138559	774.023	743.66	641.803	821.363	1483.33	1087.14	1186.63	999.439	TRUE	FALSE	NA	FALSE
hypothetical protein	LBJ_RS10775	624.821	2.39322e-06	-1.56721	-0.648194	0.133495	473.848	393.913	509.109	567.112	834.94	655.385	813.209	751.052	TRUE	FALSE	NA	FALSE
hypothetical protein	LBJ_RS06735	3231.81	2.39918e-06	-1.36143	-0.445119	0.0916832	2720.87	2974.64	2831.69	2424.48	3551.34	3924.56	3873.89	3553.01	TRUE	FALSE	NA	FALSE
23S rRNA (adenine(2030)-N(6))-methyltransferase RlmJ	LBJ_RS04310	1222.84	2.43431e-06	-1.46023	-0.546197	0.112572	931.615	927.486	977.598	1136.6	1676.7	1406.61	1412.47	1313.6	TRUE	FALSE	NA	FALSE
cAMP/cGMP-dependent 3'%2C5'-cyclic-AMP/GMP phosphodiesterase	LBJ_RS08695	22365.5	2.4912e-06	1.34312	0.425586	0.087801	26796	26333.7	26906.1	22528.5	18964.7	18411.8	18484.9	20498.3	TRUE	FALSE	NA	FALSE
hypothetical protein	LBJ_RS09650	142	2.51457e-06	-1.86963	-0.902753	0.186319	101.845	91.913	113.737	87.9183	228.642	166.508	206.026	139.411	TRUE	FALSE	NA	FALSE
M23 family metallopeptidase	LBJ_RS00130	1885.87	2.53733e-06	-1.48947	-0.574803	0.11868	1790.33	1440.77	1364.85	1464.51	2599.23	2069.74	2277.18	2080.36	TRUE	FALSE	NA	FALSE
hypothetical protein	LBJ_RS05755	2491.26	2.67187e-06	-1.47677	-0.562449	0.116379	1899.68	2063.87	1984.08	2099.74	2458.18	3214	2766.5	3444.04	TRUE	FALSE	NA	FALSE
tetratricopeptide repeat protein	LBJ_RS01600	1436.31	2.89304e-06	-1.48552	-0.570964	0.118532	1195.34	948.972	1159.94	1315.61	1857.57	1524.71	1793.82	1694.53	TRUE	FALSE	NA	FALSE
transcriptional repressor	LBJ_RS20840	226.509	2.99153e-06	1.8694	0.902577	0.18764	246.572	263.802	423.355	246.33	161.528	151.019	155.51	163.955	TRUE	FALSE	NA	FALSE
glycosyltransferase family 2 protein	LBJ_RS03525	1400.88	3.0168e-06	-1.41081	-0.496523	0.103262	1091.35	1227.1	1038.98	1290.26	1777.94	1528.59	1689.81	1562.97	TRUE	FALSE	NA	FALSE
phage holin family protein	LBJ_RS12775	1433.04	3.07454e-06	-1.7112	-0.77501	0.161311	1028.1	1074.31	1193.34	933.835	1222.83	1910.97	2014.7	2086.25	TRUE	FALSE	NA	FALSE
prohibitin family protein	LBJ_RS15225	6471.94	3.13593e-06	-1.4516	-0.537647	0.112001	5262.71	5536.27	5501.81	4819.66	7326.77	7779.43	6517.56	9031.27	TRUE	FALSE	NA	FALSE
hypothetical protein	LBJ_RS12690	6986.22	3.1887e-06	1.28505	0.361825	0.0754284	7833.5	7826.93	7621.29	8148.68	6116.45	5877.16	5811.33	6654.42	TRUE	FALSE	NA	FALSE
sulfatase-like hydrolase/transferase	LBJ_RS05690	1490.07	3.20877e-06	1.50537	0.590118	0.123055	1927.55	1802.45	2035.53	1397.98	1208.05	1121.03	1233.19	1194.81	TRUE	FALSE	NA	FALSE
N-acetylmuramoyl-L-alanine amidase	LBJ_RS13130	6691.84	3.22677e-06	-1.41825	-0.504107	0.105147	5390.29	6092.52	5499.1	5158.66	6699.99	8655.53	7617.03	8421.6	TRUE	FALSE	NA	FALSE
peptidase M14	LBJ_RS01725	2656.07	3.30584e-06	-1.28433	-0.361021	0.0753817	2322.07	2343.19	2160.1	2475.97	2991.68	3076.53	2910.12	2968.86	TRUE	FALSE	NA	FALSE
YaaR family protein	LBJ_RS00140	578.548	3.30677e-06	-1.64824	-0.72093	0.150536	454.551	368.846	382.735	539.39	809.914	603.109	793.399	676.437	TRUE	FALSE	NA	FALSE
transporter MotA/TolQ/ExbB proton channel family protein	LBJ_RS13975	949.155	3.31548e-06	-1.43189	-0.517922	0.108161	762.231	781.858	735.681	842.748	966.892	1241.07	1199.51	1063.25	TRUE	FALSE	NA	FALSE
hypothetical protein	LBJ_RS13990	134.103	3.33613e-06	2.00168	1.00121	0.209149	159.736	158.759	231.085	164.748	116.027	64.8608	101.032	76.5778	TRUE	FALSE	NA	FALSE
hypothetical protein	LBJ_RS07655	6094.91	3.39078e-06	1.26185	0.335538	0.0701421	6636.02	7086.85	6807.98	6671.49	5597.74	5565.44	5317.06	5076.72	TRUE	FALSE	NA	FALSE
winged helix-turn-helix transcriptional regulator	LBJ_RS03855	3219.61	3.42683e-06	1.46672	0.552597	0.115571	3841.17	4460.77	3927.54	3088.23	2507.09	2740.61	2548.58	2642.92	TRUE	FALSE	NA	FALSE
cytochrome c oxidase subunit II	LBJ_RS15375	18934	3.44564e-06	-1.52219	-0.60615	0.126803	15553.4	14167.7	11969.5	18363.8	21961	24187.3	23450.3	21818.8	TRUE	FALSE	NA	FALSE
	LBJ_RS04930	143.166	3.44944e-06	1.71445	0.777749	0.162712	201.546	167.115	203.102	152.075	101.239	121.009	104.994	94.2496	TRUE	FALSE	NA	FALSE
hypothetical protein	LBJ_RS02780	1608.82	3.48668e-06	-1.54877	-0.631122	0.132099	1314.34	1209.19	1094.95	1429.66	2397.89	1807.39	1923.57	1693.55	TRUE	FALSE	NA	FALSE
hypothetical protein	LBJ_RS20740	54.0012	3.5074e-06	2.4716	1.30545	0.273315	68.6115	94.3004	86.6569	57.8201	43.2258	21.2976	23.7723	36.3254	TRUE	FALSE	NA	FALSE
hypothetical protein	LBJ_RS08095	45.9908	3.56513e-06	2.39011	1.25708	0.263376	64.3233	71.6205	76.7275	46.7313	32.9881	20.3295	25.7533	29.453	TRUE	FALSE	NA	FALSE
hypothetical protein	LBJ_RS19290	121.841	3.57812e-06	-1.71805	-0.78077	0.163612	90.0526	82.3636	95.6836	89.5024	188.828	142.307	144.615	141.374	TRUE	FALSE	NA	FALSE
hypothetical protein	LBJ_RS13120	3793.09	3.66581e-06	1.55593	0.637779	0.133788	4646.28	4508.51	5479.24	3839.1	2745.97	2719.31	2812.06	3594.25	TRUE	FALSE	NA	FALSE
GNAT family N-acetyltransferase	LBJ_RS01805	642.516	3.6724e-06	-1.38758	-0.472575	0.0991424	524.235	562.221	575.005	492.659	721.188	696.044	768.636	800.14	TRUE	FALSE	NA	FALSE
IS256 family transposase	LBJ_RS04615	317.039	3.67839e-06	1.80844	0.854744	0.179335	351.634	408.237	559.659	313.654	227.504	199.423	227.818	248.387	TRUE	FALSE	NA	FALSE
chromate transporter	LBJ_RS17050	333.751	3.7151e-06	-1.51442	-0.598765	0.125683	259.437	281.707	282.538	239.201	404.957	463.706	353.612	384.853	TRUE	FALSE	NA	FALSE
	LBJ_RS18440	33.9191	3.73394e-06	-2.76637	-1.46799	0.308211	18.2249	13.1304	27.0803	13.465	38.6757	54.212	60.4212	46.143	TRUE	FALSE	NA	FALSE
MBOAT family protein	LBJ_RS11910	851.275	3.83642e-06	-1.53031	-0.613822	0.129029	742.934	563.415	608.404	774.631	1109.08	927.413	1115.32	969.004	TRUE	FALSE	NA	FALSE
hypothetical protein	LBJ_RS06080	3426.03	3.92357e-06	1.40604	0.491641	0.103447	4198.16	4171.9	3672.09	3976.92	2410.41	2985.53	2839.79	3153.44	TRUE	FALSE	NA	FALSE
DNA-binding protein	LBJ_RS00355	5451.86	4.05753e-06	1.35695	0.440367	0.0927928	6716.42	6205.92	6282.62	5906.36	4420.4	4511.21	4299.81	5272.09	TRUE	FALSE	NA	FALSE
hypothetical protein	LBJ_RS03695	1044.6	4.1177e-06	1.47666	0.562334	0.118571	1302.55	1323.79	1356.72	1000.37	917.979	788.01	821.134	846.283	TRUE	FALSE	NA	FALSE
DNA mismatch repair protein MutS	LBJ_RS10250	2958.87	4.20816e-06	1.34778	0.430583	0.0908769	3329.8	3678.91	3390.45	3189.61	2829.01	2429.86	2431.7	2391.58	TRUE	FALSE	NA	FALSE
helix-turn-helix transcriptional regulator	LBJ_RS13290	25.9733	4.30596e-06	-2.85704	-1.51452	0.319971	11.7926	13.1304	15.3455	13.465	36.4006	32.9144	34.6679	50.0701	TRUE	FALSE	NA	FALSE
DUF2889 domain-containing protein	LBJ_RS01205	1164.42	4.43515e-06	1.48911	0.574452	0.121521	1263.95	1354.82	1695.23	1257.79	1046.52	896.434	897.403	903.226	TRUE	FALSE	NA	FALSE
hypothetical protein	LBJ_RS16460	202.586	4.47383e-06	1.88767	0.916605	0.193977	266.942	198.15	361.973	231.28	168.353	133.594	136.691	123.703	TRUE	FALSE	NA	FALSE
hypothetical protein	LBJ_RS16610	94.8387	4.47982e-06	1.83303	0.874233	0.185025	118.998	127.723	141.72	102.967	60.2886	60.0205	80.2314	66.7602	TRUE	FALSE	NA	FALSE
hypothetical protein	LBJ_RS14160	911.422	4.53391e-06	-1.47162	-0.557401	0.118034	738.645	633.842	890.941	685.129	1099.98	1020.35	1085.6	1136.89	TRUE	FALSE	NA	FALSE
cysteine synthase A	LBJ_RS06770	8522.54	4.58355e-06	-1.69811	-0.763929	0.161847	5180.17	7184.73	8080.75	4825.21	9395.92	11670.1	11358.2	10485.3	TRUE	FALSE	NA	FALSE
peptidase inhibitor	LBJ_RS07470	15966.9	4.65388e-06	-1.41278	-0.498534	0.105692	13469.3	14683.4	12680.8	12110.5	17302.8	20037.2	16640.6	20810.5	TRUE	FALSE	NA	FALSE
CDP-alcohol phosphatidyltransferase family protein	LBJ_RS09890	774.913	4.65752e-06	1.40307	0.488585	0.103589	979.858	866.609	804.284	967.893	692.75	622.47	660.671	604.768	TRUE	FALSE	NA	FALSE
hypothetical protein	LBJ_RS07350	1340.6	4.68975e-06	-1.50146	-0.586367	0.12436	1066.69	1028.95	889.136	1301.35	1545.89	1708.65	1695.75	1488.36	TRUE	FALSE	NA	FALSE
hypothetical protein	LBJ_RS20635	278.115	4.96156e-06	-1.61903	-0.695133	0.147792	181.177	198.15	239.209	228.904	415.195	314.623	299.134	348.527	TRUE	FALSE	NA	FALSE
hypothetical protein	LBJ_RS15880	203.442	5.07091e-06	1.70356	0.768556	0.163565	279.806	241.122	271.705	232.073	191.103	122.945	126.785	161.992	TRUE	FALSE	NA	FALSE
phenylalanine--tRNA ligase subunit beta	LBJ_RS01270	3030.27	5.18919e-06	-1.46659	-0.552468	0.117698	2575.07	2338.41	2087.89	2825.27	4012.03	3460.86	3735.22	3207.43	TRUE	FALSE	NA	FALSE
paraslipin	LBJ_RS10590	4813.79	5.22146e-06	-1.40391	-0.489454	0.104304	3878.69	4015.52	3755.13	4370.57	4879.96	6446.39	5488.42	5675.59	TRUE	FALSE	NA	FALSE
WYL domain-containing protein	LBJ_RS14270	3434.68	5.43399e-06	-1.53608	-0.619253	0.132197	2942.79	2447.04	2281.06	3161.89	4943.66	3911.98	3970.96	3818.09	TRUE	FALSE	NA	FALSE
UDP-N-acetylmuramate--L-alanine ligase	LBJ_RS02650	2317.87	5.50157e-06	-1.57787	-0.657982	0.140545	1855.73	1776.19	1576.07	1985.69	2101	3125.9	2905.17	3217.25	TRUE	FALSE	NA	FALSE
tRNA-Cys	LBJ_RS10520	535.559	5.51168e-06	1.55718	0.638931	0.13649	641.088	590.869	692.352	682.753	506.196	357.218	457.616	356.381	TRUE	FALSE	NA	FALSE
sodium:solute symporter	LBJ_RS20710	1932.45	5.76523e-06	1.32328	0.404115	0.0865003	2167.69	2179.65	2144.76	2313.6	1515.18	1607	1818.58	1713.18	TRUE	FALSE	NA	FALSE
hypothetical protein	LBJ_RS00480	117.128	5.76714e-06	-2.19299	-1.1329	0.242506	57.8909	51.3281	93.8783	88.7103	158.115	106.488	187.207	193.408	TRUE	FALSE	NA	FALSE
pyridoxamine 5'-phosphate oxidase	LBJ_RS11770	1393.92	5.99456e-06	1.34449	0.427056	0.0915724	1613.44	1626.98	1431.64	1723.51	1105.67	1184.92	1224.27	1240.95	TRUE	FALSE	NA	FALSE
lipoprotein	LBJ_RS05475	4359.59	6.01595e-06	1.31702	0.397274	0.0852018	4852.12	5360.8	4882.57	4730.95	3607.08	3869.38	3496.5	4077.28	TRUE	FALSE	NA	FALSE
tRNA 2-thiouridine(34) synthase MnmA	LBJ_RS05480	7198.2	6.21687e-06	1.39656	0.481875	0.103499	8553.92	9169.82	8316.35	7519.78	5364.54	6428	5604.31	6628.89	TRUE	FALSE	NA	FALSE
YbaB/EbfC family nucleoid-associated protein	LBJ_RS17450	1156.9	6.30436e-06	1.51965	0.603739	0.129756	1474.07	1283.2	1474.07	1348.87	1148.9	764.777	887.498	873.773	TRUE	FALSE	NA	FALSE
alpha-glucosidase	LBJ_RS05335	2233.47	6.37752e-06	-1.26237	-0.33614	0.0722822	1899.68	1995.83	2035.53	1966.68	2449.08	2547	2597.12	2376.86	TRUE	FALSE	NA	FALSE
	LBJ_RS20630	57.5709	6.46249e-06	-1.93621	-0.953234	0.20511	42.8822	39.3913	35.2044	39.6028	76.2138	78.4138	69.3358	79.5231	TRUE	FALSE	NA	FALSE
response regulator	LBJ_RS06740	177.845	6.46347e-06	-1.58289	-0.662558	0.142569	126.502	132.498	156.163	134.65	243.429	188.774	214.941	225.806	TRUE	FALSE	NA	FALSE
hypothetical protein	LBJ_RS17975	3339.73	6.58806e-06	-1.37237	-0.456667	0.0983513	2897.76	2807.53	3109.72	2448.25	3868.71	3780.32	3615.36	4190.18	TRUE	FALSE	NA	FALSE
hypothetical protein	LBJ_RS16920	383.636	6.63766e-06	1.50699	0.591673	0.127473	429.894	399.881	551.535	461.769	332.156	293.326	298.144	302.384	TRUE	FALSE	NA	FALSE
cobalamin-binding protein	LBJ_RS16160	3887.65	6.67795e-06	-1.27209	-0.347203	0.0748251	3546.36	3495.08	3408.5	3240.3	4372.63	4442.48	4055.15	4540.67	TRUE	FALSE	NA	FALSE
glycosyltransferase family protein	LBJ_RS06250	788.328	6.69539e-06	-1.68201	-0.750183	0.161693	568.189	479.858	731.167	570.281	1241.03	929.349	993.482	793.268	TRUE	FALSE	NA	FALSE
DUF1343 domain-containing protein	LBJ_RS10700	2856.48	6.73827e-06	-1.47166	-0.557449	0.120189	2298.48	2269.18	2033.73	2642.3	4067.77	3262.4	3177.56	3100.42	TRUE	FALSE	NA	FALSE
ribosome small subunit-dependent GTPase A	LBJ_RS00655	3500.52	6.9542e-06	-1.4699	-0.555722	0.119988	2938.5	2797.98	3080.83	2521.91	3790.22	4075.58	3732.24	5066.9	TRUE	FALSE	NA	FALSE
hypothetical protein	LBJ_RS08890	7397.87	7.18582e-06	1.41299	0.498756	0.107849	8386.68	9739.2	9297.56	7234.64	6123.27	6435.74	5680.58	6285.27	TRUE	FALSE	NA	FALSE
hypothetical protein	LBJ_RS12830	1384.02	7.20396e-06	-1.55058	-0.632811	0.136855	1113.86	1100.57	988.43	1137.39	2116.92	1660.24	1623.45	1331.28	TRUE	FALSE	NA	FALSE
hypothetical protein	LBJ_RS05590	179.328	7.27506e-06	1.90621	0.930709	0.201374	188.682	213.668	321.353	217.023	110.339	100.679	125.795	157.083	TRUE	FALSE	NA	FALSE
DUF1564 family protein	LBJ_RS04620	110.12	7.29044e-06	1.8425	0.881662	0.190785	141.511	133.692	181.438	114.056	88.7266	68.7331	71.3168	81.4867	TRUE	FALSE	NA	FALSE
hypothetical protein	LBJ_RS03715	6019.08	7.46903e-06	-1.64129	-0.714831	0.154856	5083.68	4959.72	4981.87	3207.83	6786.45	7998.21	6560.15	8574.75	TRUE	FALSE	NA	FALSE
transposase	LBJ_RS09815	743.637	7.66127e-06	1.53826	0.621301	0.134755	931.615	965.684	973.987	735.82	513.022	611.821	527.942	689.2	TRUE	FALSE	NA	FALSE
glycosyltransferase family 2 protein	LBJ_RS06555	291.05	7.84993e-06	-1.7924	-0.841889	0.182808	170.457	192.182	222.058	247.122	498.234	363.995	348.66	285.694	TRUE	FALSE	NA	FALSE
hypothetical protein	LBJ_RS17950	448.64	7.84993e-06	-1.36279	-0.446564	0.0969667	398.804	378.395	346.628	395.236	524.397	507.27	520.018	518.373	TRUE	FALSE	NA	FALSE
AarF/ABC1/UbiB kinase family protein	LBJ_RS05955	1690.98	8.78978e-06	-1.48528	-0.570731	0.12457	1359.36	1352.43	1092.24	1637.97	2119.2	2028.11	2078.09	1860.45	TRUE	FALSE	NA	FALSE
energy transducer TonB	LBJ_RS03975	194.19	8.81297e-06	-1.48296	-0.568476	0.124096	152.232	162.34	148.942	162.372	222.954	227.497	227.818	249.369	TRUE	FALSE	NA	FALSE
transposase	LBJ_RS19920	42.8163	8.88349e-06	2.40298	1.26483	0.276213	58.963	65.6522	64.09	53.8598	14.7878	29.0422	19.8102	36.3254	TRUE	FALSE	NA	FALSE
A/G-specific adenine glycosylase	LBJ_RS07180	1446.51	8.89506e-06	1.36954	0.453695	0.0990864	1540.54	1665.18	1772.86	1707.67	1403.7	1161.69	1176.73	1143.76	TRUE	FALSE	NA	FALSE
	LBJ_RS02350	190.79	9.03466e-06	-1.92006	-0.941151	0.205698	127.574	106.237	176.022	112.472	201.341	204.263	280.315	318.092	TRUE	FALSE	NA	FALSE
ankyrin	LBJ_RS01190	2416.06	9.0879e-06	1.28729	0.364337	0.0796528	2860.24	2663.09	2561.79	2792	2253.43	2026.17	2028.57	2143.2	TRUE	FALSE	NA	FALSE
DoxX-like family protein	LBJ_RS17040	29.0931	9.3511e-06	2.66106	1.412	0.30911	33.2337	41.7786	43.3284	50.6916	14.7878	18.3934	10.8956	19.6353	TRUE	FALSE	NA	FALSE
DUF2236 domain-containing protein	LBJ_RS11795	665.437	9.40914e-06	-1.38672	-0.471676	0.103289	582.125	577.739	516.331	556.024	683.65	836.414	822.124	749.088	TRUE	FALSE	NA	FALSE
leucyl/phenylalanyl-tRNA--protein transferase	LBJ_RS00495	736.962	9.50774e-06	-1.66884	-0.738848	0.161877	529.595	529.992	665.272	484.739	683.65	1010.67	864.716	1127.07	TRUE	FALSE	NA	FALSE
phosphoribosylformylglycinamidine synthase subunit PurL	LBJ_RS12525	8757.01	1.0055e-05	1.46953	0.555357	0.121993	9613.11	11980.9	9070.09	11025.4	6147.16	8149.23	7280.25	6789.9	TRUE	FALSE	NA	FALSE
endoflagellar protein	LBJ_RS03515	1021.05	1.04174e-05	1.40806	0.493708	0.108631	1089.21	1087.44	1340.47	1256.99	897.503	818.989	770.617	907.153	TRUE	FALSE	NA	FALSE
rod shape-determining protein MreC	LBJ_RS09545	7315.45	1.04362e-05	-1.44287	-0.528938	0.116395	5086.9	6142.65	5672.42	7053.26	8700.89	9382.55	8796.73	7688.22	TRUE	FALSE	NA	FALSE
	LBJ_RS05830	88.8795	1.06313e-05	1.97966	0.98525	0.217001	132.935	99.0751	125.472	114.056	78.4889	37.7548	60.4212	62.8331	TRUE	FALSE	NA	FALSE
IS4 family transposase	LBJ_RS00185	487.085	1.06955e-05	1.34682	0.429562	0.0946395	590.702	547.897	545.216	552.063	444.77	412.399	395.214	408.415	TRUE	FALSE	NA	FALSE
hypothetical protein	LBJ_RS12065	1680.75	1.07912e-05	1.33383	0.415577	0.0915987	2117.31	1850.2	1742.16	1974.6	1506.08	1366.92	1484.78	1403.93	TRUE	FALSE	NA	FALSE
hypothetical protein	LBJ_RS04520	335.358	1.08384e-05	-1.46922	-0.55505	0.122368	288.383	263.802	262.679	272.467	337.843	444.345	383.328	430.014	TRUE	FALSE	NA	FALSE
TolC family protein	LBJ_RS03285	683.078	1.10951e-05	1.56874	0.649604	0.143374	947.696	754.403	806.09	829.283	503.921	519.855	429.882	673.492	TRUE	FALSE	NA	FALSE
hypothetical protein	LBJ_RS16015	1809.84	1.11593e-05	1.50202	0.586908	0.129574	2397.11	2137.87	2344.25	1812.23	1746.09	1274.95	1399.59	1366.62	TRUE	FALSE	NA	FALSE
FtsX-like permease family protein	LBJ_RS11435	376.317	1.14175e-05	1.38737	0.472349	0.104397	451.335	414.205	434.187	449.096	320.781	297.198	299.134	344.6	TRUE	FALSE	NA	FALSE
tRNA (guanine-N(7)-)-methyltransferase	LBJ_RS00680	226.346	1.14622e-05	-1.50071	-0.585647	0.129464	184.393	161.146	202.199	175.837	251.392	295.262	286.258	254.278	TRUE	FALSE	NA	FALSE
	LBJ_RS19975	193.905	1.17749e-05	1.47187	0.557653	0.123434	230.492	229.186	241.917	221.776	167.215	153.923	158.482	148.247	TRUE	FALSE	NA	FALSE
hypothetical protein	LBJ_RS02970	1222.47	1.17983e-05	-1.48208	-0.567625	0.125656	1120.3	898.838	872.888	1047.1	1691.49	1452.11	1457.04	1239.97	TRUE	FALSE	NA	FALSE
hypothetical protein	LBJ_RS11010	2144.92	1.18327e-05	1.31885	0.399278	0.0884033	2323.14	2460.17	2523.88	2450.62	2052.09	1760.92	1692.78	1895.79	TRUE	FALSE	NA	FALSE
hypothetical protein	LBJ_RS16980	219.423	1.19202e-05	-1.84359	-0.88252	0.195469	153.304	96.6877	173.314	191.678	286.655	230.401	324.888	298.457	TRUE	FALSE	NA	FALSE
YncE family protein	LBJ_RS13635	2192.31	1.24708e-05	-1.31913	-0.399592	0.0886961	1945.78	1920.62	1748.48	1948.46	2401.3	2574.1	2285.11	2714.59	TRUE	FALSE	NA	FALSE
alpha-galactosidase	LBJ_RS12575	10162.2	1.24723e-05	-1.41746	-0.503303	0.11172	8230.16	9513.59	7654.69	8233.43	10349.2	13582	11230.4	12503.8	TRUE	FALSE	NA	FALSE
adenosylcobinamide amidohydrolase	LBJ_RS17610	154.699	1.26591e-05	-1.52715	-0.610843	0.135693	128.647	118.174	117.348	125.145	201.341	181.998	191.169	173.773	TRUE	FALSE	NA	FALSE
bifunctional hydroxymethylpyrimidine kinase/phosphomethylpyrimidine kinase	LBJ_RS00640	1589.63	1.26591e-05	1.36154	0.445235	0.0989048	1909.33	1732.02	1898.33	1792.42	1285.4	1288.5	1250.02	1561.01	TRUE	FALSE	NA	FALSE
hypothetical protein	LBJ_RS17785	1556.95	1.28102e-05	1.37618	0.460668	0.102393	1707.78	1822.74	2022.9	1659.36	1474.23	1282.7	1229.22	1256.66	TRUE	FALSE	NA	FALSE
DNA-3-methyladenine glycosylase 2 family protein	LBJ_RS03700	806.599	1.28316e-05	-1.36302	-0.446806	0.0993223	627.152	701.881	749.221	651.862	1006.71	909.019	945.938	861.01	TRUE	FALSE	NA	FALSE
tryptophan--tRNA ligase	LBJ_RS13420	4225.6	1.28449e-05	-1.31438	-0.39438	0.0876747	3657.85	3438.98	3424.75	4082.26	4982.34	4778.4	4508.81	4931.42	TRUE	FALSE	NA	FALSE
DUF4910 domain-containing protein	LBJ_RS06245	1523.06	1.28678e-05	-1.47698	-0.562649	0.125096	1277.89	1021.79	1440.67	1177	1907.62	1601.19	2015.69	1742.64	TRUE	FALSE	NA	FALSE
hypothetical protein	LBJ_RS14340	403.37	1.30739e-05	-1.48419	-0.569679	0.126761	298.031	300.806	316.839	381.771	419.745	485.972	534.876	488.92	TRUE	FALSE	NA	FALSE
rod shape-determining protein	LBJ_RS09550	17793.2	1.3212e-05	-1.63619	-0.710344	0.158143	12558	13316.6	11723.1	16398.7	15865	26025.6	24322	22136.9	TRUE	FALSE	NA	FALSE
inositol monophosphatase	LBJ_RS16425	4635.33	1.32261e-05	1.34554	0.428184	0.0953336	5613.28	5623.41	4655.1	5381.23	4332.81	3897.46	3906.57	3672.79	TRUE	FALSE	NA	FALSE
hypothetical protein	LBJ_RS03955	772.689	1.32633e-05	-1.52423	-0.608079	0.135408	540.315	518.055	751.929	636.021	985.092	830.606	1016.26	903.226	TRUE	FALSE	NA	FALSE
pyruvate kinase	LBJ_RS17930	4214.89	1.3875e-05	1.5135	0.597889	0.133428	5260.57	5154.29	4597.33	5293.31	2491.17	3869.38	3563.86	3489.2	TRUE	FALSE	NA	FALSE
efflux RND transporter permease subunit	LBJ_RS13670	3425.37	1.38867e-05	-1.39018	-0.475268	0.106075	2938.5	3091.62	2754.97	2681.9	3814.1	4095.91	3451.93	4574.05	TRUE	FALSE	NA	FALSE
ribonuclease D	LBJ_RS12570	8660.29	1.38867e-05	1.3337	0.415436	0.0927182	9773.92	10960.3	9563.85	9299.53	6659.04	8015.63	7316.9	7693.13	TRUE	FALSE	NA	FALSE
phosphoribosylformylglycinamidine cyclo-ligase	LBJ_RS12625	5578.31	1.38867e-05	1.42916	0.51517	0.114979	6193.26	6587.9	6313.32	7161.77	3668.5	5078.5	4778.22	4845.02	TRUE	FALSE	NA	FALSE
23S rRNA (uracil(1939)-C(5))-methyltransferase RlmD	LBJ_RS03675	2726.71	1.40551e-05	1.30078	0.379378	0.0847246	2946.01	3194.28	3207.21	2986.84	2151.05	2536.35	2325.72	2466.2	TRUE	FALSE	NA	FALSE
dihydrolipoyl dehydrogenase	LBJ_RS11165	1366.14	1.42035e-05	-1.50626	-0.590974	0.132049	1093.5	1122.06	890.941	1254.62	1366.16	1803.52	1608.59	1789.76	TRUE	FALSE	NA	FALSE
glycosyltransferase family 2 protein	LBJ_RS08470	956.087	1.42045e-05	-1.49077	-0.576054	0.128719	708.628	759.178	657.148	944.131	1188.71	1128.77	1239.13	1023	TRUE	FALSE	NA	FALSE
hypothetical protein	LBJ_RS11305	541.438	1.42228e-05	-1.58274	-0.662423	0.148034	397.732	335.423	413.426	527.51	722.325	594.396	732.978	607.714	TRUE	FALSE	NA	FALSE
hypothetical protein	LBJ_RS06800	15000.3	1.42228e-05	-1.30128	-0.379929	0.0849042	13542.2	12645.8	11974	13982.2	18455.1	16742.8	16407.8	16252.2	TRUE	FALSE	NA	FALSE
BamA/TamA family outer membrane protein	LBJ_RS09360	5040.7	1.5289e-05	1.28065	0.356871	0.0800301	5525.37	5610.28	5534.31	5972.11	4696.82	4228.54	4654.41	4103.79	TRUE	FALSE	NA	FALSE
hypothetical protein	LBJ_RS17920	1888.24	1.6172e-05	1.38598	0.470911	0.105893	2244.88	2380.19	2304.53	1847.87	1426.45	1631.2	1621.47	1649.37	TRUE	FALSE	NA	FALSE
electron transfer flavoprotein subunit alpha/FixB family protein	LBJ_RS13405	21470.6	1.63442e-05	-1.45249	-0.538528	0.121163	17978.3	17637.8	14219.9	20200.6	24545.4	28264.8	26275.3	22642.5	TRUE	FALSE	NA	FALSE
ferrous iron transport protein A	LBJ_RS05950	326.063	1.64155e-05	-1.59738	-0.675708	0.152063	270.158	278.126	190.465	266.131	459.558	423.047	379.366	341.655	TRUE	FALSE	NA	FALSE
cyclic nucleotide-binding domain-containing protein	LBJ_RS09245	2027.2	1.64162e-05	1.31752	0.397822	0.0895293	2042.26	2426.74	2439.03	2312.01	1667.6	1778.35	1845.32	1706.31	TRUE	FALSE	NA	FALSE
DUF1577 domain-containing protein	LBJ_RS12170	943.895	1.67642e-05	-1.27319	-0.348445	0.0784988	830.842	841.541	798.868	850.669	1063.58	1099.73	1034.09	1031.84	TRUE	FALSE	NA	FALSE
SH3 domain-containing protein	LBJ_RS12545	5074.03	1.67726e-05	-1.41468	-0.50048	0.112755	4230.33	4245.9	3568.28	4765.01	6577.14	6052.38	5932.17	5221.04	TRUE	FALSE	NA	FALSE
hypothetical protein	LBJ_RS14325	1279.89	1.74246e-05	-1.43662	-0.522675	0.117977	1123.51	907.193	1138.27	1031.26	1756.33	1322.39	1458.03	1502.1	TRUE	FALSE	NA	FALSE
oligosaccharide repeat unit polymerase	LBJ_RS06455	555.52	1.81024e-05	-1.82421	-0.867268	0.196128	402.02	318.711	478.418	373.059	990.78	545.993	775.57	559.607	TRUE	FALSE	NA	FALSE
IS5 family transposase	LBJ_RS06565	255.966	1.89859e-05	1.48685	0.572258	0.129719	335.553	312.743	304.202	272.467	212.716	175.221	210.979	223.843	TRUE	FALSE	NA	FALSE
DUF1292 domain-containing protein	LBJ_RS03645	1018.88	1.91014e-05	-1.52782	-0.61147	0.138652	766.519	820.055	834.073	804.729	891.816	1390.15	1308.46	1335.2	TRUE	FALSE	NA	FALSE
DnaJ domain-containing protein	LBJ_RS03630	4334.46	1.95013e-05	-1.64878	-0.721396	0.163749	3134.69	3545.22	3193.67	3218.92	3545.65	6343.77	5334.89	6358.9	TRUE	FALSE	NA	FALSE
NAD-dependent epimerase/dehydratase family protein	LBJ_RS00935	1462.67	1.97227e-05	-1.47114	-0.556936	0.126492	1253.23	980.008	1087.72	1411.44	1928.1	1687.35	1758.16	1595.37	TRUE	FALSE	NA	FALSE
alpha/beta hydrolase	LBJ_RS08240	1166.62	2.00822e-05	1.58286	0.662531	0.150612	1195.34	1431.22	1842.36	1250.66	839.49	850.935	850.849	1072.09	TRUE	FALSE	NA	FALSE
hypothetical protein	LBJ_RS13525	412.725	2.0693e-05	-1.51324	-0.597643	0.136066	334.481	266.19	375.513	335.832	489.134	424.984	516.056	559.607	TRUE	FALSE	NA	FALSE
DegT/DnrJ/EryC1/StrS family aminotransferase	LBJ_RS06210	3073	2.1904e-05	-1.39504	-0.48031	0.109665	2424.99	2390.93	2930.99	2515.57	4012.03	3391.16	3764.93	3153.44	TRUE	FALSE	NA	FALSE
hypothetical protein	LBJ_RS19045	274.266	2.24027e-05	1.74703	0.804905	0.183988	305.535	377.202	434.187	278.012	254.805	209.104	168.387	166.9	TRUE	FALSE	NA	FALSE
LON peptidase substrate-binding domain-containing protein	LBJ_RS08000	698.097	2.28601e-05	-1.34805	-0.43087	0.0985916	612.143	571.771	613.82	579.785	883.853	759.936	835.001	728.471	TRUE	FALSE	NA	FALSE
hypothetical protein	LBJ_RS09750	75.8919	2.40211e-05	2.16597	1.11501	0.255784	117.926	87.1383	128.18	81.5818	65.9762	51.3078	46.554	28.4712	TRUE	FALSE	NA	FALSE
hypothetical protein	LBJ_RS10205	652.092	2.40879e-05	1.45871	0.544693	0.124974	783.672	703.075	922.535	685.129	550.56	470.483	526.952	574.334	TRUE	FALSE	NA	FALSE
isoleucine--tRNA ligase	LBJ_RS12515	9012.12	2.46275e-05	-1.42475	-0.510707	0.11731	7411.11	7443.76	6279.92	8597.77	11593.6	11073.8	10542	9154.98	TRUE	FALSE	NA	FALSE
hypothetical protein	LBJ_RS07750	1051.82	2.48174e-05	-1.33395	-0.415702	0.0955263	856.571	861.834	915.313	969.477	1229.66	1114.25	1142.06	1325.39	TRUE	FALSE	NA	FALSE
phosphoglucosamine mutase	LBJ_RS02040	8943.94	2.53489e-05	1.35821	0.441705	0.101613	10515.8	9899.15	8848.93	11945	7670.3	7773.62	7384.26	7514.44	TRUE	FALSE	NA	FALSE
hypothetical protein	LBJ_RS12375	81.8361	2.6595e-05	1.80228	0.849826	0.195986	102.917	95.4941	127.277	95.0468	61.4261	60.0205	66.3642	46.143	TRUE	FALSE	NA	FALSE
quinone-dependent dihydroorotate dehydrogenase	LBJ_RS16100	2242.04	2.65993e-05	1.2632	0.337087	0.0777412	2675.85	2501.94	2348.76	2485.47	1984.97	1926.46	1931.5	2081.35	TRUE	FALSE	NA	FALSE
putative sugar O-methyltransferase	LBJ_RS06355	504.063	2.66256e-05	-1.86873	-0.902057	0.208054	306.608	251.866	533.481	312.07	774.651	561.482	706.234	586.115	TRUE	FALSE	NA	FALSE
divalent-cation tolerance protein CutA	LBJ_RS15655	693.879	2.68107e-05	1.40891	0.494581	0.114115	865.148	726.948	812.408	840.372	651.799	489.844	571.525	592.987	TRUE	FALSE	NA	FALSE
glutamine--fructose-6-phosphate transaminase (isomerizing)	LBJ_RS02045	8637.87	2.68743e-05	-1.42175	-0.507672	0.117153	7332.85	6794.4	5860.17	8545.5	10056.8	10306.1	10612.3	9594.81	TRUE	FALSE	NA	FALSE
flagellar filament outer layer protein Flaa	LBJ_RS03920	21364.8	2.70653e-05	-1.41711	-0.502948	0.116109	18035.2	15890.2	15268.8	21515.4	26592.9	24647.1	24527	24442.1	TRUE	FALSE	NA	FALSE
helix-turn-helix transcriptional regulator	LBJ_RS05520	5977.63	2.70653e-05	-1.38583	-0.470749	0.108677	5093.33	4553.87	4624.41	5769.34	7819.31	6344.74	6997.96	6618.09	TRUE	FALSE	NA	FALSE
bifunctional adenosylcobinamide kinase/adenosylcobinamide-phosphate guanylyltransferase	LBJ_RS17615	213.298	2.74327e-05	-1.50003	-0.584994	0.135148	177.961	138.466	186.854	177.421	270.73	232.337	258.523	264.095	TRUE	FALSE	NA	FALSE
hypothetical protein	LBJ_RS06920	687.508	2.74383e-05	1.47077	0.556575	0.128588	886.589	698.3	826.851	860.173	671.137	489.844	554.686	512.482	TRUE	FALSE	NA	FALSE
BolA family transcriptional regulator	LBJ_RS10405	717.756	2.77703e-05	-1.3293	-0.410664	0.0949376	649.665	568.19	593.058	652.654	848.59	771.553	793.399	864.937	TRUE	FALSE	NA	FALSE
4Fe-4S dicluster domain-containing protein	LBJ_RS16205	4435.61	2.88849e-05	-1.34608	-0.428763	0.0993238	4045.93	4156.38	3290.25	3635.54	4990.3	5505.42	4802.99	5058.06	TRUE	FALSE	NA	FALSE
phosphoenolpyruvate--protein phosphotransferase	LBJ_RS07270	5949.93	2.90509e-05	-1.33683	-0.418816	0.0970505	5355.98	4988.37	5216.56	4808.57	7096.99	6370.88	6077.77	7684.29	TRUE	FALSE	NA	FALSE
branched-chain amino acid transaminase	LBJ_RS00010	1811.35	2.90893e-05	1.33674	0.418723	0.0970384	2081.93	1960.02	1961.51	2284.29	1624.38	1543.11	1659.11	1376.44	TRUE	FALSE	NA	FALSE
thiamine-phosphate kinase	LBJ_RS14720	874.688	3.05152e-05	1.32221	0.402948	0.0936171	1009.88	970.458	990.235	1012.25	832.665	770.585	739.912	671.529	TRUE	FALSE	NA	FALSE
histidinol-phosphate transaminase	LBJ_RS12225	3138.98	3.07405e-05	1.35475	0.438025	0.101808	3589.24	3571.48	3107.91	4178.1	2636.77	2766.75	2596.13	2665.5	TRUE	FALSE	NA	FALSE
cysteine desulfurase	LBJ_RS13470	9023.14	3.22412e-05	1.49975	0.584726	0.136247	10599.4	12454.8	10596.5	9659.92	5651.2	8360.27	6790.94	8072.09	TRUE	FALSE	NA	FALSE
hypothetical protein	LBJ_RS17470	247.844	3.24399e-05	1.52531	0.609098	0.141975	274.446	317.518	346.628	259.002	216.129	203.295	169.377	196.353	TRUE	FALSE	NA	FALSE
class I SAM-dependent methyltransferase	LBJ_RS16970	825.96	3.2741e-05	-1.45293	-0.538965	0.125692	599.278	651.747	682.423	757.998	1145.48	954.519	996.454	819.775	TRUE	FALSE	NA	FALSE
EAL domain-containing protein	LBJ_RS17225	969.347	3.2741e-05	1.34921	0.432119	0.100776	1082.77	1013.43	1219.52	1136.6	813.327	745.415	900.374	843.338	TRUE	FALSE	NA	FALSE
GMC family oxidoreductase	LBJ_RS15430	696.471	3.30138e-05	-1.27285	-0.34806	0.0812096	598.206	613.549	612.014	627.309	768.964	798.659	768.636	784.432	TRUE	FALSE	NA	FALSE
hypothetical protein	LBJ_RS18580	187.417	3.3121e-05	1.78814	0.838456	0.195667	256.221	190.988	299.688	213.855	155.84	113.264	165.415	104.067	TRUE	FALSE	NA	FALSE
DUF4263 domain-containing protein	LBJ_RS12095	466.462	3.41809e-05	1.86011	0.895386	0.2093	603.567	464.34	898.163	460.185	367.419	253.635	344.698	339.691	TRUE	FALSE	NA	FALSE
carbamoyl-phosphate synthase large subunit	LBJ_RS04325	10483.8	3.42775e-05	-1.39941	-0.48482	0.113349	8439.21	8824.84	7686.29	10002.9	13076.9	12637.2	12869.7	10333.1	TRUE	FALSE	NA	FALSE
undecaprenyl-diphosphate phosphatase	LBJ_RS09130	4378.26	3.42775e-05	-1.32392	-0.404816	0.0946464	3761.84	3558.35	3592.65	4156.71	5333.83	4708.7	5354.7	4559.33	TRUE	FALSE	NA	FALSE
aldose 1-epimerase	LBJ_RS10335	7498.53	3.45693e-05	1.59142	0.670316	0.156794	8520.69	10726.4	9427.55	8166.89	4063.22	6547.07	5815.29	6721.18	TRUE	FALSE	NA	FALSE
SAM-dependent methyltransferase	LBJ_RS04180	623.98	3.54453e-05	1.4617	0.547644	0.128271	754.726	840.348	654.44	716.811	408.37	525.663	528.933	562.552	TRUE	FALSE	NA	FALSE
aminomethyl-transferring glycine dehydrogenase	LBJ_RS15040	15618.3	3.54724e-05	1.34892	0.4318	0.101144	19334.5	18011.4	15253.4	19155.1	12045.2	14076.7	13551.2	13518.9	TRUE	FALSE	NA	FALSE
glucose-6-phosphate isomerase	LBJ_RS03365	2671.56	3.55847e-05	-1.39722	-0.482558	0.113055	2015.46	2210.69	2227.8	2459.34	3595.7	3068.79	3151.81	2642.92	TRUE	FALSE	NA	FALSE
hypothetical protein	LBJ_RS18280	67.2058	3.57059e-05	-1.98358	-0.988109	0.231545	35.3778	40.585	62.2846	41.1869	100.102	69.7012	101.032	87.3773	TRUE	FALSE	NA	FALSE
bifunctional methylenetetrahydrofolate dehydrogenase/methenyltetrahydrofolate cyclohydrolase FolD	LBJ_RS09070	4311.1	3.59294e-05	1.31604	0.396205	0.0928761	4798.51	5464.65	4363.54	4972.53	3669.64	3999.1	3659.94	3560.87	TRUE	FALSE	NA	FALSE
	LBJ_RS10865	41.2727	3.59732e-05	2.27757	1.18749	0.278391	52.5307	66.8458	62.2846	47.5234	36.4006	27.106	20.8007	16.69	TRUE	FALSE	NA	FALSE
glycosyltransferase	LBJ_RS10150	1564.8	3.61168e-05	-1.32688	-0.408033	0.0956799	1285.39	1285.59	1422.62	1383.72	2036.16	1697.03	1683.87	1723.98	TRUE	FALSE	NA	FALSE
transcription antitermination factor NusB	LBJ_RS13830	4128.76	3.61841e-05	-1.32824	-0.409514	0.096039	3296.57	3886.61	3256.85	3748.01	4305.51	5068.82	4845.58	4622.16	TRUE	FALSE	NA	FALSE
S-methyl-5-thioribose-1-phosphate isomerase	LBJ_RS11100	1460.02	3.77013e-05	-1.51339	-0.597785	0.140499	1197.48	1093.41	955.031	1400.36	1666.47	2003.91	1888.9	1474.61	TRUE	FALSE	NA	FALSE
23S rRNA (guanosine(2251)-2'-O)-methyltransferase RlmB	LBJ_RS09085	1074.27	3.78164e-05	-1.39996	-0.485386	0.114103	925.183	940.616	751.929	963.141	1403.7	1227.52	1260.92	1121.18	TRUE	FALSE	NA	FALSE
	LBJ_RS14695	40.668	3.79449e-05	2.98522	1.57784	0.370989	64.3233	57.2964	87.5596	34.8505	15.9253	36.7867	14.8577	13.7447	TRUE	FALSE	NA	FALSE
hypothetical protein	LBJ_RS14155	254.123	3.85733e-05	1.40879	0.494457	0.116363	304.463	281.707	324.061	278.804	205.891	212.976	219.893	205.189	TRUE	FALSE	NA	FALSE
cupin domain-containing protein	LBJ_RS17760	6722.27	3.87287e-05	-1.26828	-0.342878	0.0807103	6266.16	6110.43	5805.11	5528.55	8070.71	7431.89	7542.74	7022.58	TRUE	FALSE	NA	FALSE
HAMP domain-containing protein	LBJ_RS04025	13926.8	3.87638e-05	-1.81857	-0.862805	0.203111	10303.5	10496	9117.93	9612.4	10138.7	21325.7	16683.2	23737.2	TRUE	FALSE	NA	FALSE
DNA primase	LBJ_RS07600	14421	3.88371e-05	1.38451	0.469379	0.11051	15209.2	18448.3	18159.1	15171	10406	12858.9	12080.3	13034.9	TRUE	FALSE	NA	FALSE
hypothetical protein	LBJ_RS07345	5048.51	4.01927e-05	-1.37263	-0.456941	0.107782	4172.44	4257.84	3626.05	4964.61	6307.55	5842.31	5629.07	5588.22	TRUE	FALSE	NA	FALSE
AI-2E family transporter	LBJ_RS12465	3218.57	4.12004e-05	-1.27964	-0.355735	0.0840227	2562.21	3051.03	2889.47	2792.79	3696.94	3598.32	3754.04	3403.79	TRUE	FALSE	NA	FALSE
ABC transporter permease	LBJ_RS03880	422.52	4.27268e-05	-1.47378	-0.559518	0.132415	351.634	328.261	303.299	381.771	605.161	491.78	479.407	438.85	TRUE	FALSE	NA	FALSE
NUDIX hydrolase	LBJ_RS12720	844.712	4.28082e-05	1.38252	0.467302	0.110605	1015.24	1102.96	876.498	929.082	648.386	788.979	722.082	674.474	TRUE	FALSE	NA	FALSE
chemotaxis protein CheA	LBJ_RS09950	141.354	4.281e-05	1.77426	0.827219	0.195799	171.529	165.921	237.404	148.115	106.927	87.1265	87.165	126.648	TRUE	FALSE	NA	FALSE
hypothetical protein	LBJ_RS15195	2973.92	4.29251e-05	-1.25013	-0.322075	0.0762469	2561.14	2712.03	2602.41	2696.95	3525.17	3369.86	3249.87	3073.91	TRUE	FALSE	NA	FALSE
hypothetical protein	LBJ_RS18535	103.688	4.30993e-05	1.84728	0.885401	0.209658	109.35	142.047	170.606	115.64	92.1391	78.4138	62.4022	58.906	TRUE	FALSE	NA	FALSE
acyl-CoA dehydrogenase	LBJ_RS15720	5937.12	4.35011e-05	-1.37947	-0.464115	0.109957	5182.31	4763.96	4340.97	5673.5	6065.26	7448.34	7229.74	6792.85	TRUE	FALSE	NA	FALSE
	LBJ_RS20750	528.295	4.35053e-05	1.45265	0.538691	0.12763	594.99	538.348	656.245	711.267	475.483	375.612	406.109	468.303	TRUE	FALSE	NA	FALSE
[truncated: 1,510 more rows]

## Sheet: All genes; sorted by expression
JB197_Annotation	GeneID	baseMean	adj_pvalue	log2FoldChange	lfcSE	JB197_29A	JB197_29B	JB197_29C	JB197_29D	HB203_29A_JBC	HB203_29B_JBC	HB203_29C_JBC	HB203_29D_JBC	countSUM	DE_Pvalue	FCmin	CountMin	DE_Gene
transfer-messenger RNA	LBJ_RS18170	1.22423e+06	8.3367e-52	2.31414	0.150871	1.85956e+06	2.62765e+06	1.88465e+06	1.78231e+06	408262	503473	374763	353160	9.79382e+06	TRUE	TRUE	TRUE	TRUE
LigB	LBJ_RS03415	611100	8.91118e-278	-5.75764	0.160868	19092.2	26709.7	18475.1	24445.2	965602	1.4364e+06	1.04221e+06	1.35587e+06	4.8888e+06	TRUE	TRUE	TRUE	TRUE
RNase P RNA component class A	LBJ_RS18060	498555	1.67481e-43	2.50676	0.1787	720057	1.15085e+06	795862	724896	151222	193892	124518	127134	3.98844e+06	TRUE	TRUE	TRUE	TRUE
Lipoprotein LipL32	LBJ_RS09045	187339	2.5399e-70	-2.59401	0.144732	51056.6	52300.9	44548	65046	378285	343890	305947	257642	1.49872e+06	TRUE	TRUE	TRUE	TRUE
molecular chaperone DnaK	LBJ_RS02395	176563	1.59592e-17	2.68941	0.309452	267722	398548	406405	150247	40956.4	48827.6	42223.5	57577.7	1.41251e+06	TRUE	TRUE	TRUE	TRUE
	LBJ_RS04610	162128	4.55072e-44	6.61834	0.468673	239527	545361	156093	342975	1520.86	4384.4	3224.11	3938.85	1.29702e+06	TRUE	TRUE	TRUE	TRUE
chaperonin GroEL	LBJ_RS09725	134874	3.2453e-10	1.11717	0.173528	175154	227675	211996	123707	91125.6	87958	92220.5	69155.7	1.07899e+06	TRUE	FALSE	NA	FALSE
ATP-dependent Clp protease ATP-binding subunit	LBJ_RS15245	123697	0.663992	-0.0702853	0.146359	118310	141113	128636	94680.8	112113	145227	106826	142669	989574	FALSE	FALSE	NA	FALSE
flagellin	LBJ_RS10725	96335.4	0.0977703	-0.253205	0.144091	79634.3	82995.1	71602.1	117380	105010	112815	99485.9	101761	770683	FALSE	FALSE	NA	FALSE
flagellin	LBJ_RS10715	96269.2	0.702453	-0.148567	0.34978	71153.3	103699	67922.8	122492	45174.3	144978	117857	96876.8	770153	FALSE	FALSE	NA	FALSE
elongation factor Tu	LBJ_RS14675	95129.4	0.426443	0.0971979	0.112231	99868.3	99102.5	84669.2	109690	99217.9	99416.1	90536.7	78534.5	761036	FALSE	FALSE	NA	FALSE
DNA-directed RNA polymerase subunit beta'	LBJ_RS13025	88119.6	4.46809e-11	-0.773053	0.114685	66053.5	67214.7	53012.4	73958.3	113290	120447	110859	100123	704957	TRUE	FALSE	NA	FALSE
	LBJ_RS01655	85643.9	0.0540134	-1.83963	0.90441	29385	59300.6	16802.4	44135	6721.61	259792	118141	150874	685152	FALSE	TRUE	NA	FALSE
DNA-directed RNA polymerase subunit beta	LBJ_RS13030	85175.7	0.00565444	-0.293877	0.101717	77747.5	78577.3	65619.1	84177.4	98643.5	99663	92582.1	84395.6	681405	TRUE	FALSE	NA	FALSE
Hsp20/alpha crystallin family protein	LBJ_RS06135	75484.3	8.93441e-10	3.88322	0.618498	124413	180027	208553	52554.5	5259.89	8335.1	5237.82	19494	603874	TRUE	TRUE	TRUE	TRUE
hypothetical protein	LBJ_RS10710	69126.4	3.0882e-166	-4.38132	0.158415	6273.66	5841.85	4696.62	8505.89	118784	136451	128913	143545	553011	TRUE	TRUE	TRUE	TRUE
Hsp20/alpha crystallin family protein	LBJ_RS06140	68666.9	8.20524e-07	3.47618	0.685511	118896	159803	172336	53006.8	5195.05	8808.49	5741	25548.5	549336	TRUE	TRUE	TRUE	TRUE
DNA repair protein RecN	LBJ_RS07210	66980.1	5.07391e-19	3.32481	0.366086	128089	132718	113917	112493	7487.16	11909.2	8401.51	20826.2	535841	TRUE	TRUE	TRUE	TRUE
hypothetical protein	LBJ_RS01915	63511.2	5.72022e-10	-0.81404	0.128217	45799.2	42838.6	38884.6	56690.6	90225.8	84730.5	76051.4	72868.7	508090	TRUE	FALSE	NA	FALSE
lipoprotein LipL21	LBJ_RS00065	62833.5	3.154e-37	-1.06328	0.0821432	42542.3	42006.6	39258.3	38887.6	91859.3	87667.6	82770.1	77676.4	502668	TRUE	FALSE	NA	FALSE
PDZ domain-containing protein	LBJ_RS04255	59503.7	1.0621e-15	1.3751	0.167995	86466.5	99582.4	91874.4	65652	23820.8	37656.1	31786.5	39191.2	476030	TRUE	FALSE	NA	FALSE
elongation factor G	LBJ_RS02110	58073.3	7.32044e-05	0.441797	0.107849	67835.3	68909.7	56690.8	74149.2	52738.8	52456.9	48122	43683.7	464586	TRUE	FALSE	NA	FALSE
recombinase RecA	LBJ_RS07440	57755.7	2.88103e-28	1.61833	0.144303	92418.6	93409.9	79278.4	83421.8	22102	30306.5	25216.4	35892.4	462046	TRUE	TRUE	TRUE	TRUE
DNA repair protein RadC	LBJ_RS05295	54758.2	1.25724e-11	2.14654	0.30986	85005.3	107462	88099.4	76789.9	10621	24709.1	16562.3	28816.8	438066	TRUE	TRUE	TRUE	TRUE
translation initiation factor IF-2	LBJ_RS05245	54261.4	6.2333e-12	-0.736159	0.104733	39370.1	43689.7	35760.4	44021.7	61949.3	76175.6	69569.5	63554.7	434091	TRUE	FALSE	NA	FALSE
hypothetical protein	LBJ_RS05290	53615.4	1.03546e-11	2.26456	0.325564	83301.8	117649	87655.2	66430.6	10870.1	22981.1	14249.5	25786.1	428923	TRUE	TRUE	TRUE	TRUE
lipoprotein LipL41	LBJ_RS01765	50739.8	2.28782e-37	-1.73148	0.133508	24777.3	22368.3	18036.4	28764.3	80080.3	82048.9	77288.6	72554.5	405919	TRUE	TRUE	TRUE	TRUE
hypothetical protein	LBJ_RS15295	50098.7	3.01173e-64	-2.01626	0.11778	20196.4	19812.6	22947.8	16481.9	75949.9	78944.3	74694.4	91761.8	400789	TRUE	TRUE	TRUE	TRUE
transcriptional repressor LexA	LBJ_RS10860	49988.1	1.90023e-57	2.47137	0.152842	83749.9	99363.9	86068.3	69629.7	13156.6	15787.3	12670.6	19478.3	399905	TRUE	TRUE	TRUE	TRUE
hypothetical protein	LBJ_RS00360	47520.7	6.02518e-30	1.79533	0.155321	80252.9	86997.5	74092.5	53794.1	19095.6	21602.5	18673.1	25657.5	380166	TRUE	TRUE	TRUE	TRUE
protease HtpX	LBJ_RS17520	47420.7	7.57672e-05	0.733635	0.17946	61046	69725	61508.3	44620.5	29940.7	38039.4	27260.8	47225	379366	TRUE	FALSE	NA	FALSE
beta-ketoacyl-[acyl-carrier-protein] synthase family protein	LBJ_RS11970	47166.7	2.94303e-25	-1.41598	0.134	25892.3	30448.3	26301.3	20222	61916.4	75898.8	61429.5	75224.9	377333	TRUE	FALSE	NA	FALSE
	LBJ_RS12005	46035.2	4.08073e-67	-1.53401	0.0876404	25092.5	23589.4	20573.8	25275.3	67636.9	71041	66827.8	68244.6	368281	TRUE	FALSE	NA	FALSE
hypothetical protein	LBJ_RS01505	45014.6	6.04427e-157	-2.32507	0.086536	16686.5	15589.4	13946.3	13693.1	76878.2	74314	74049.6	74959.9	360117	TRUE	TRUE	TRUE	TRUE
polyribonucleotide nucleotidyltransferase	LBJ_RS05265	42862.3	0.0152493	-0.201434	0.0792412	39681	40966.9	36896.9	41954.4	47647.3	47246.7	46387.6	42117.8	342899	TRUE	FALSE	NA	FALSE
hypothetical protein	LBJ_RS14945	42514.3	0	7.56826	0.164317	77790.4	85938.7	67619.5	106985	344.669	512.11	409.081	515.428	340114	TRUE	TRUE	TRUE	TRUE
hypothetical protein	LBJ_RS02895	42490.6	0	7.78491	0.143454	80309.7	78040.1	79860.6	100181	316.231	341.729	385.309	489.902	339925	TRUE	TRUE	TRUE	TRUE
chemotaxis protein	LBJ_RS05145	41651.4	4.88784e-69	-1.61823	0.0911369	20783.9	21193.7	18526.5	21367.3	58187.6	68864.8	58815.5	65472.1	333211	TRUE	TRUE	TRUE	TRUE
ATP-dependent metallopeptidase FtsH/Yme1/Tma family protein	LBJ_RS14310	41397.9	0.00319101	0.3427	0.111546	49184.8	50170.2	44499.2	41316	30866.6	41071.4	35699	38376.3	331184	TRUE	FALSE	NA	FALSE
lipoprotein LipL71	LBJ_RS04660	41363.7	3.84378e-43	-1.59594	0.114264	20979	20171.9	17038	24065.8	65412	64628.5	62417	56197.3	330910	TRUE	TRUE	TRUE	TRUE
helix-turn-helix transcriptional regulator	LBJ_RS05700	40990.2	0.0183441	-0.232632	0.0940582	38511.4	40838	34215	37206.9	48796.2	44896.3	43705.3	39752.7	327922	TRUE	FALSE	NA	FALSE
hypothetical protein	LBJ_RS03865	40395.3	4.72546e-08	0.511633	0.0912559	45635.2	52595.7	46874.2	44832	34695.5	36237.8	31100.1	31191.7	323162	TRUE	FALSE	NA	FALSE
chemotaxis protein	LBJ_RS05645	39439.8	1.50899e-14	-0.995022	0.126751	26251.4	29510	26038.6	23617.5	42902.7	57941	48305.2	60952	315519	TRUE	FALSE	NA	FALSE
vitamin B12-dependent ribonucleotide reductase	LBJ_RS07050	39267	0.000168568	-0.439197	0.112851	35457.1	35632.4	33193.2	29062.9	42172.4	47434.6	39382.7	51801	314136	TRUE	FALSE	NA	FALSE
30S ribosomal protein S1	LBJ_RS05190	38824.2	0.139407	0.141972	0.0899921	43289.5	42653.6	36176.5	40813.1	38237.7	37956.2	38022.7	33443.9	310593	FALSE	FALSE	NA	FALSE
transcription elongation factor GreA	LBJ_RS03930	38663.7	0.673995	0.0466516	0.100034	39929.7	38937.7	36258.7	42029.7	32205.5	41135.3	40188	38624.7	309309	FALSE	FALSE	NA	FALSE
TAT-variant-translocated molybdopterin oxidoreductase	LBJ_RS04475	38386.3	8.72037e-07	-0.741811	0.146632	29498.6	29467.1	21997.3	33954.7	39432.1	56551.9	48873.8	47315.3	307091	TRUE	FALSE	NA	FALSE
aconitate hydratase	LBJ_RS17870	36960.7	0.00287466	0.267592	0.0861858	39725	41544.7	37317.5	42928.7	30534.5	36483.7	33693.2	33458.6	295686	TRUE	FALSE	NA	FALSE
FecR domain-containing protein	LBJ_RS00665	35633.6	0.00423914	0.441314	0.148009	40161.3	46241.8	38601.1	39164	23343.1	34526.3	26031.6	36999.9	285069	TRUE	FALSE	NA	FALSE
co-chaperone GroES	LBJ_RS09720	35141.7	5.01143e-15	1.537	0.192344	55270.8	59270.8	62140.2	32401.4	21659.5	15793.1	19954.8	14643.1	281134	TRUE	FALSE	NA	FALSE
hypothetical protein	LBJ_RS04980	34174.4	1.61451e-16	1.49545	0.177683	52929.5	57468.3	52730.7	38689.6	14464.7	18885.1	14128.6	24098.5	273395	TRUE	FALSE	NA	FALSE
hypothetical protein	LBJ_RS13665	33706.4	6.9164e-59	-1.65466	0.101042	16758.4	17208	15888.9	15147.3	43283.8	55040.7	50774.6	55549.4	269651	TRUE	TRUE	TRUE	TRUE
50S ribosomal protein L1	LBJ_RS13050	33559.8	1.61451e-07	0.556837	0.103435	37957.2	44666.1	35917.5	41288.3	28513.1	29421.6	26876.5	23838.3	268479	TRUE	FALSE	NA	FALSE
acetyl-CoA acetyltransferase	LBJ_RS15960	33196.7	4.27961e-17	1.41123	0.164576	46861.6	57704.7	50994	37446.8	14271.3	20693.5	15697.6	21904.2	265574	TRUE	FALSE	NA	FALSE
DEAD/DEAH box helicase	LBJ_RS10330	33141.6	0.00223613	0.314446	0.0988469	35378.9	41798.9	37618.1	32162.2	30805.2	30984.1	27829.4	28555.7	265133	TRUE	FALSE	NA	FALSE
50S ribosomal protein L3	LBJ_RS14665	33138	0.390519	-0.0995292	0.10662	32607.6	33513.6	27145.3	34715	35619.2	36670.6	34869.9	29962.5	265104	FALSE	FALSE	NA	FALSE
transcription termination/antitermination protein NusA	LBJ_RS05240	32474.8	8.17614e-07	-0.556868	0.109799	26142	28481.1	22521.8	27992.1	36264.1	43576.8	40110.7	34709.4	259798	TRUE	FALSE	NA	FALSE
alpha/beta hydrolase	LBJ_RS09100	31947.9	1.00351e-31	-1.14612	0.0962095	20324	20167.2	17029	22021.5	44547.6	43480.9	41548	46465.1	255583	TRUE	FALSE	NA	FALSE
50S ribosomal protein L10	LBJ_RS13045	31360.2	5.30704e-22	0.947707	0.0965166	38618.6	45935	37230	43438.8	21097.6	23203.7	21461.4	19896.5	250882	TRUE	FALSE	NA	FALSE
glutamate synthase large subunit	LBJ_RS04150	31015.1	0.872307	-0.0225082	0.122241	31967.6	31199.1	26044.9	33881.8	26236.9	34930	34395.5	29464.8	248121	FALSE	FALSE	NA	FALSE
response regulator transcription factor	LBJ_RS17895	30998.6	0.0438161	-0.226979	0.106755	28624.9	32315.2	28621.1	24701.9	33230.4	36772.2	29722.3	34000.6	247989	TRUE	FALSE	NA	FALSE
50S ribosomal protein L7/L12	LBJ_RS13040	30868.8	1.91531e-18	0.983578	0.110098	38210.2	42042.5	39423.5	44329.8	23869.7	21316	20439.2	17319.4	246950	TRUE	FALSE	NA	FALSE
acyl-CoA dehydrogenase	LBJ_RS03170	30770.2	0.117778	-0.244869	0.147179	28976.6	28691.2	24764.9	30228.8	23895.9	40238.9	34061.7	35303.4	246161	FALSE	FALSE	NA	FALSE
CHAT domain-containing protein	LBJ_RS15290	30250.4	9.44706e-118	-2.22863	0.0958417	10374.3	10431.5	12091.3	9657.54	50061.1	49376.5	46003.3	54008	242004	TRUE	TRUE	TRUE	TRUE
AAA family ATPase	LBJ_RS05770	30006.9	3.81432e-24	-0.927529	0.0899089	21296.4	21605.5	18374	21445.7	37893.1	43206	37041.1	39193.1	240055	TRUE	FALSE	NA	FALSE
response regulator	LBJ_RS06910	29871.2	1.05552e-50	-2.61122	0.172119	8201.21	9106.55	7765.72	8536.78	33459	61989.5	47639.6	62271.5	238970	TRUE	TRUE	TRUE	TRUE
4-(cytidine 5'-diphospho)-2-C-methyl-D-erythritol kinase	LBJ_RS14280	29805.8	1.59017e-07	0.516194	0.0958344	33689.3	37052.9	36423	33161.8	27776	24745.9	23872.3	21725.5	238447	TRUE	FALSE	NA	FALSE
acyl carrier protein	LBJ_RS11600	28984.4	0.449315	0.10801	0.131206	26620.2	36585	29682.7	27388.5	32483	28844.7	26345.6	23925.7	231875	FALSE	FALSE	NA	FALSE
30S ribosomal protein S2	LBJ_RS05030	28564.8	2.19323e-07	0.462179	0.0867864	33578.9	34634.5	29986.9	34206.5	24079	26164.1	23808.9	22059.3	228518	TRUE	FALSE	NA	FALSE
heat-inducible transcription repressor HrcA	LBJ_RS02385	28503.2	8.86869e-20	2.86078	0.30841	47123.2	59711.2	70610.9	22987.9	6555.53	6287.63	6557.18	8191.86	228025	TRUE	TRUE	TRUE	TRUE
phosphoenolpyruvate carboxykinase (ATP)	LBJ_RS15340	27967.7	0.0608501	0.160432	0.0810142	28566	31521.4	30747.8	27250.7	27002.5	27605.5	26414	24633.5	223741	FALSE	FALSE	NA	FALSE
peroxiredoxin	LBJ_RS05650	27789.3	2.56273e-12	1.53689	0.214775	35349.9	43960.7	61826.1	24198.9	14048.4	14089.3	13004.4	15836.9	222315	TRUE	FALSE	NA	FALSE
response regulator	LBJ_RS07565	27690	9.32764e-88	-2.32306	0.115856	9595.96	9597.15	9866.25	7838.98	41332.9	48880.8	41622.3	52785.7	221520	TRUE	TRUE	TRUE	TRUE
DNA-directed RNA polymerase subunit alpha	LBJ_RS14540	27584.1	0.122906	-0.169953	0.103527	26626.6	27710	21966.6	27542.2	31353.5	30463.3	28739.7	26271.1	220673	FALSE	FALSE	NA	FALSE
hypothetical protein	LBJ_RS14180	27263.9	0.219691	-0.153298	0.116264	29599.4	27509.4	24964.4	21196.2	29952	28380	25848.4	30661.6	218111	FALSE	FALSE	NA	FALSE
flagellin	LBJ_RS06985	27081.6	3.0716e-16	1.40578	0.168594	34188.9	49037.4	46046.4	28018.2	13833.4	16593.7	12934.1	16000.8	216653	TRUE	FALSE	NA	FALSE
chromosome segregation protein SMC	LBJ_RS08030	26873.9	4.54262e-95	-2.08865	0.100035	11025	10171.3	8698.18	11029.4	42275.9	47216.7	43301.2	41273.5	214991	TRUE	TRUE	TRUE	TRUE
fumarate reductase/succinate dehydrogenase flavoprotein subunit	LBJ_RS08260	26756.2	1.1379e-06	-0.569911	0.113846	21829.2	22666.7	17353	24307.4	32732.1	34344.3	31036.7	29779.9	214049	TRUE	FALSE	NA	FALSE
translational GTPase TypA	LBJ_RS04875	26752.2	5.29115e-36	1.15917	0.0911113	36999.8	39663.5	33068.6	38093.2	17951.2	17107.8	15520.3	15613	214017	TRUE	FALSE	NA	FALSE
4Fe-4S dicluster domain-containing protein	LBJ_RS11040	26724.7	0.000175375	-0.478923	0.123385	23555.2	23626.4	18123	24013.6	26785.2	35219.4	32854.3	29620.9	213798	TRUE	FALSE	NA	FALSE
flagellar filament outer layer protein Flaa	LBJ_RS03925	26662.2	2.07793e-06	-0.638348	0.130697	20972.6	18845.8	17241.1	26370.7	30193.2	34640.5	33098.9	31934.9	213298	TRUE	FALSE	NA	FALSE
flagellin	LBJ_RS06930	26422.9	7.89593e-43	-2.01671	0.144933	10297.1	9649.67	8250.46	13686.7	42371.5	46198.3	42713.8	38215.3	211383	TRUE	TRUE	TRUE	TRUE
four-helix bundle copper-binding protein	LBJ_RS09185	26309.9	3.82406e-06	2.33739	0.491252	50988	51526.2	43129	30068.8	5352.03	7465.77	5046.65	16903.1	210480	TRUE	TRUE	TRUE	TRUE
DUF3347 domain-containing protein	LBJ_RS09190	26044.3	5.52677e-05	1.73875	0.417642	42289.3	48830.9	42080.9	27117.6	8055.92	11382.6	7378.32	21218.9	208355	TRUE	TRUE	TRUE	TRUE
hypothetical protein	LBJ_RS10615	25940.7	1.01622e-11	-0.771226	0.110831	19262.7	17989.9	17163.5	22252	37022.9	32992.9	31230.8	29611.1	207526	TRUE	FALSE	NA	FALSE
cytochrome c oxidase subunit I	LBJ_RS15370	25785.8	3.52851e-10	-0.979408	0.15245	18899.2	15927.2	12693.4	21897.2	30256.9	35694.7	36092.2	34825.2	206286	TRUE	FALSE	NA	FALSE
hypothetical protein	LBJ_RS13255	25675.4	0.00314883	0.273862	0.0890172	28963.7	27769.7	27813.2	27872.5	26244.9	23077.9	20629.4	23032.3	205403	TRUE	FALSE	NA	FALSE
nucleotide exchange factor GrpE	LBJ_RS02390	24730.2	8.32981e-17	3.21214	0.378104	39913.7	60394	56624	21641.4	2585.58	5468.64	4741.58	6472.79	197842	TRUE	TRUE	TRUE	TRUE
ATP-dependent chaperone ClpB	LBJ_RS08855	24336.1	0.00121395	1.64395	0.489288	39472	50394.6	40666.5	16961.1	5936.72	12124.1	8207.37	20926.4	194689	TRUE	TRUE	TRUE	TRUE
hypothetical protein	LBJ_RS07150	24201.7	4.68871e-27	1.44238	0.131608	35822.7	39003.4	38955.9	27753.7	12901.8	13094.1	11164	14917.9	193613	TRUE	FALSE	NA	FALSE
PAS domain-containing protein	LBJ_RS03320	24043.1	0.00036434	-0.459342	0.124432	21717.7	21431.3	22043.3	15799.9	29201.3	27479.7	24493.4	30178.5	192345	TRUE	FALSE	NA	FALSE
flagellar filament capping protein FliD	LBJ_RS03590	23892.1	0.176735	0.238888	0.165206	25810.8	25222.4	22056.9	30373	15717.1	25569.7	19701.3	26685.4	191136	FALSE	FALSE	NA	FALSE
30S ribosomal protein S3	LBJ_RS14635	23502.3	0.0451297	-0.25316	0.119825	22506.7	22167.8	17448.7	23658.7	28276.5	25242.5	26651.7	22066.2	188019	TRUE	FALSE	NA	FALSE
OmpA family protein	LBJ_RS00875	23439.1	6.98812e-09	-0.668259	0.11251	18221.7	19630	15040.4	19531.3	27988.7	32776	26844.8	27479.7	187513	TRUE	FALSE	NA	FALSE
hypothetical protein	LBJ_RS09400	23116.3	0.00582557	-0.2288	0.0794686	21680.2	21585.2	21182.2	20702.8	23046.2	25879.5	23695	27159.6	184931	TRUE	FALSE	NA	FALSE
transcriptional regulator	LBJ_RS15350	23103.3	0.0763014	0.207093	0.110377	24785.9	26805.2	27203.9	20241	23021.1	21536.7	21538.7	19694.2	184827	FALSE	FALSE	NA	FALSE
hypothetical protein	LBJ_RS17070	22842.6	1.73317e-58	-1.35203	0.0828515	13817.7	12758	13043.7	11819.1	35307.5	33033.5	30729.6	32231.4	182740	TRUE	FALSE	NA	FALSE
2-oxoglutarate dehydrogenase E1 component	LBJ_RS11675	22796.1	4.78014e-26	-0.837371	0.0779622	16166.6	17206.8	15539.6	16529.4	27721.4	31765.3	27987.9	29452	182369	TRUE	FALSE	NA	FALSE
preprotein translocase subunit SecY	LBJ_RS14570	22747.9	0.0212736	-0.239019	0.0988779	21568.7	21506.5	17947	22449.3	25977.5	25470	24993.6	22071.1	181984	TRUE	FALSE	NA	FALSE
membrane protein	LBJ_RS15900	22390.8	1.42086e-27	-1.39862	0.126333	13628	12483.5	9307.49	13839.6	33468.1	33857.3	30828.7	31714	179127	TRUE	FALSE	NA	FALSE
GatB/YqeY domain-containing protein	LBJ_RS07595	22382	2.64711e-11	0.579603	0.0850022	27004	28312.8	26261.5	25698.3	15838.8	18913.2	18315.5	18711.5	179056	TRUE	FALSE	NA	FALSE
cAMP/cGMP-dependent 3'%2C5'-cyclic-AMP/GMP phosphodiesterase	LBJ_RS08695	22365.5	2.4912e-06	0.425586	0.087801	26796	26333.7	26906.1	22528.5	18964.7	18411.8	18484.9	20498.3	178924	TRUE	FALSE	NA	FALSE
carbohydrate-binding protein	LBJ_RS16640	22213.9	0.54206	-0.092556	0.138734	21685.5	24436.9	20275.9	19610.5	17087.8	26584.2	23286.9	24743.5	177711	FALSE	FALSE	NA	FALSE
translation elongation factor Ts	LBJ_RS05035	21975.6	0.0594123	0.219764	0.110351	23217.5	26038.8	20813	24517.3	17497.3	23133	20115.3	20472.8	175805	FALSE	FALSE	NA	FALSE
transcription termination/antitermination factor NusG	LBJ_RS13060	21937.1	0.39903	0.0955674	0.104212	21722	24610	20241.6	24080.9	20927	23515.4	21853.6	18546.6	175497	FALSE	FALSE	NA	FALSE
NADPH-dependent 2%2C4-dienoyl-CoA reductase	LBJ_RS07525	21769.6	0.00472017	-0.248712	0.0844009	20260.8	20747.3	18036.4	20548.3	22210.1	25096.3	22511.3	24746.4	174157	TRUE	FALSE	NA	FALSE
RNA-binding protein	LBJ_RS08740	21692	1.18055e-175	-1.89257	0.0665608	8672.92	9382.29	9231.67	9532.4	34595.4	35026.8	34171.6	32922.6	173536	TRUE	TRUE	TRUE	TRUE
DNA polymerase III subunit alpha	LBJ_RS15310	21631	1.33792e-07	-0.506638	0.0935108	18738.4	18809.9	15885.3	18054.1	24019.9	26775.9	23394.9	27369.7	173048	TRUE	FALSE	NA	FALSE
Fe-S cluster assembly protein SufB	LBJ_RS05655	21542.6	1.98295e-20	1.37791	0.146005	30868.7	33519.6	37206.5	22860.3	11334.3	12488.1	10604.4	13459	172341	TRUE	FALSE	NA	FALSE
electron transfer flavoprotein subunit alpha/FixB family protein	LBJ_RS13405	21470.6	1.63442e-05	-0.538528	0.121163	17978.3	17637.8	14219.9	20200.6	24545.4	28264.8	26275.3	22642.5	171765	TRUE	FALSE	NA	FALSE
flagellar filament outer layer protein Flaa	LBJ_RS03920	21364.8	2.70653e-05	-0.502948	0.116109	18035.2	15890.2	15268.8	21515.4	26592.9	24647.1	24527	24442.1	170919	TRUE	FALSE	NA	FALSE
hypothetical protein	LBJ_RS19915	21308.4	0	6.16745	0.128789	40621.2	37912.3	37543.2	52050.8	626.774	546.961	527.942	638.149	170467	TRUE	TRUE	TRUE	TRUE
long-chain fatty acid--CoA ligase	LBJ_RS00485	21126.5	1.54695e-59	-1.10934	0.0673645	14062.1	13516	12872.2	13079.2	30011.2	28879.5	27678.8	28913	169012	TRUE	FALSE	NA	FALSE
polysulfide reductase NrfD	LBJ_RS04480	21007.9	1.26142e-11	-0.968022	0.13975	15133.1	13864.5	10595.6	17258.1	26018.5	30780.8	27571.9	26840.5	168063	TRUE	FALSE	NA	FALSE
lipoprotein LipL46	LBJ_RS10705	20719.3	1.32369e-16	-0.994644	0.117844	13908.8	13154.3	12197.9	16126.3	23411.3	30836	28348.4	27771.2	165754	TRUE	FALSE	NA	FALSE
30S ribosomal protein S10	LBJ_RS14670	20616	0.317611	-0.130269	0.120483	20733.5	19978.5	16374.5	21656.4	23917.5	22865.9	21295	18106.7	164928	FALSE	FALSE	NA	FALSE
50S ribosomal protein L2	LBJ_RS14650	20385.1	0.0483374	-0.241814	0.116071	17864.7	19707.6	15743.6	21406.9	21597	24326.7	22895.7	19539.1	163081	TRUE	FALSE	NA	FALSE
FapA family protein	LBJ_RS08895	20308.2	0.146328	0.169991	0.109536	20314.4	24053.8	22267.2	19380	16836.4	20866.8	17839.1	20907.7	162465	FALSE	FALSE	NA	FALSE
transcription termination factor Rho	LBJ_RS04055	20226.6	1.78091e-20	0.674252	0.0713546	24853.4	26432.8	23722.3	24469.8	14910.6	16377.8	15325.2	15721	161813	TRUE	FALSE	NA	FALSE
hypothetical protein	LBJ_RS03420	20096.1	2.42942e-271	-5.70758	0.161398	592.846	917.937	607.501	900.568	37810	45562.3	33773.4	40603.9	160769	TRUE	TRUE	TRUE	TRUE
tetratricopeptide repeat protein	LBJ_RS17065	20067.8	1.60314e-27	-1.12281	0.101525	12366.1	14485.3	12329.7	11343.8	28741.7	29113.8	24567.6	27594.5	160543	TRUE	FALSE	NA	FALSE
hypothetical protein	LBJ_RS13965	19948.9	4.83053e-10	1.04783	0.164351	31963.3	28205.4	25871.6	21524.9	10193.3	13995.4	11268.1	16569.3	159591	TRUE	FALSE	NA	FALSE
hypothetical protein	LBJ_RS14855	19852.5	3.45173e-13	-1.03956	0.139831	14175.8	13326.2	9395.05	15080	25424.7	29386.8	26318.9	25712.5	158820	TRUE	FALSE	NA	FALSE
hypothetical protein	LBJ_RS11570	19823.6	0.944105	0.00816151	0.101267	20638.1	18073.4	19382.3	21422	22919.9	18349.8	18911.8	18891.2	158588	FALSE	FALSE	NA	FALSE
tetratricopeptide repeat protein	LBJ_RS05975	19692.3	7.83824e-15	-0.950748	0.119832	14766.5	14484.1	13578.1	10889.2	25521.4	26065.3	22950.1	29284.1	157539	TRUE	FALSE	NA	FALSE
hypothetical protein	LBJ_RS04045	19433.1	3.22407e-23	1.37947	0.136492	27507.8	32773.6	29771.2	22250.4	9005.75	11829.8	10434	11892.1	155465	TRUE	FALSE	NA	FALSE
sigma-70 family RNA polymerase sigma factor	LBJ_RS04975	19362.4	2.03142e-16	1.66686	0.198716	31502.3	34801.6	31311.1	20186.3	6644.26	9988.56	8034.03	12431.1	154899	TRUE	TRUE	TRUE	TRUE
sigma-70 family RNA polymerase sigma factor	LBJ_RS02880	19167.1	4.17495e-89	2.97083	0.147023	33941.2	29387.1	31197.4	41465.7	3898.28	4462.81	3611.4	5373.21	153337	TRUE	TRUE	TRUE	TRUE
hypothetical protein	LBJ_RS15280	19028.7	3.10596e-19	-1.45398	0.15913	10358.2	9772.62	12566.2	8010.07	35629.4	23789.4	27191.5	24912.3	152230	TRUE	FALSE	NA	FALSE
cytochrome c oxidase subunit II	LBJ_RS15375	18934	3.44564e-06	-0.60615	0.126803	15553.4	14167.7	11969.5	18363.8	21961	24187.3	23450.3	21818.8	151472	TRUE	FALSE	NA	FALSE
hypothetical protein	LBJ_RS09600	18690	3.41348e-31	-1.35294	0.114583	10083.7	11122.7	9641.48	11218.7	31559.4	28058.6	24763.8	23071.5	149520	TRUE	FALSE	NA	FALSE
DNA gyrase subunit B	LBJ_RS15500	18521.1	0.00673783	-0.308723	0.109053	17955.8	16737.7	13473.3	18021.7	19208.2	21595.7	19891.4	21284.7	148169	TRUE	FALSE	NA	FALSE
S-adenosylmethionine decarboxylase proenzyme	LBJ_RS17815	18372.7	3.31657e-10	-0.579384	0.0900422	15232.8	14660.7	12924.5	16110.4	22171.4	22930.7	22284.5	20666.2	146981	TRUE	FALSE	NA	FALSE
hypothetical protein	LBJ_RS19470	18159.8	0.403552	-0.327184	0.360246	16700.5	20433.3	17410.8	9893.58	13319.2	24944.3	12922.2	29654.3	145278	FALSE	FALSE	NA	FALSE
hypothetical protein	LBJ_RS05125	18036.5	6.09432e-05	0.438028	0.105813	21820.6	22044.8	18284.6	20865.1	17141.3	15953.8	14921.1	13260.7	144292	TRUE	FALSE	NA	FALSE
pirin family protein	LBJ_RS14700	17921.1	2.35599e-22	3.37683	0.340975	34171.7	40691.2	39497.5	16419.3	2534.39	2995.21	2421.8	4637.87	143369	TRUE	TRUE	TRUE	TRUE
rod shape-determining protein	LBJ_RS09550	17793.2	1.3212e-05	-0.710344	0.158143	12558	13316.6	11723.1	16398.7	15865	26025.6	24322	22136.9	142346	TRUE	FALSE	NA	FALSE
F0F1 ATP synthase subunit alpha	LBJ_RS09625	17761.1	8.03397e-05	-0.491553	0.120651	14217.6	15449.7	12402.8	16986.4	20947.4	23040.1	21299.9	17744.5	142088	TRUE	FALSE	NA	FALSE
response regulator	LBJ_RS01580	17702.8	3.42812e-63	-1.75182	0.103201	7897.82	8852.3	8103.32	7572.85	25669.3	29447.8	23798	30280.6	141622	TRUE	TRUE	TRUE	TRUE
hypothetical protein	LBJ_RS12500	17694.2	0.0589179	0.183852	0.0921196	18914.3	20770	18088.7	17510.8	15251.9	18248.2	15973	16797.1	141554	FALSE	FALSE	NA	FALSE
type I glutamate--ammonia ligase	LBJ_RS05790	17579.7	3.59701e-76	-2.3434	0.125531	6021.73	5638.92	5062.21	6426.75	29313.9	35253.3	28518.8	24401.8	140637	TRUE	TRUE	TRUE	TRUE
ABC-F family ATPase	LBJ_RS15805	17540.4	3.21375e-19	0.876693	0.0959895	23173.5	23641.9	19969.9	24061.1	12989.3	12767.9	12774.6	10944.7	140323	TRUE	FALSE	NA	FALSE
PaaI family thioesterase	LBJ_RS05600	17432	1.16805e-14	0.935237	0.118638	22089.7	23564.4	24393.9	21520.2	14514.8	11692.4	11761.3	9919.77	139456	TRUE	FALSE	NA	FALSE
ATP-dependent Clp protease ATP-binding subunit ClpX	LBJ_RS06025	17378	0.000214606	-0.451228	0.117817	14265.8	15442.6	13600.6	15421.3	15925.3	22499	20092.5	21776.6	139024	TRUE	FALSE	NA	FALSE
ribosome maturation factor RimP	LBJ_RS05235	17216.1	4.57368e-08	-0.578282	0.103035	13720.2	14410.1	12613.1	14501	23593.3	20727.4	20350	17814.2	137729	TRUE	FALSE	NA	FALSE
50S ribosomal protein L4	LBJ_RS14660	17187.8	0.0143217	-0.302085	0.117722	15590.9	15898.6	12762.9	17327	19657.5	20614.1	19445.7	16206	137503	TRUE	FALSE	NA	FALSE
S41 family peptidase	LBJ_RS10850	16992.1	1.52629e-25	1.47609	0.138861	24765.5	28451.3	23623	23155.8	6702.27	10241.2	8883.89	10114.2	135937	TRUE	FALSE	NA	FALSE
thioredoxin	LBJ_RS08700	16838.1	2.03142e-16	1.37467	0.16388	23979.7	28969.3	26290.4	17977.3	7260.79	10270.3	8871.02	11086.1	134705	TRUE	FALSE	NA	FALSE
30S ribosomal protein S4	LBJ_RS14545	16784.2	0.00430546	-0.292817	0.0983753	16020.8	14857.7	13096	16371.8	19020.5	19013.9	19257.5	16635.1	134273	TRUE	FALSE	NA	FALSE
TraR/DksA family transcriptional regulator	LBJ_RS17355	16766.4	0.0121671	0.360799	0.137448	19863	22644	16667	16237.2	12723.2	16086.4	13152	16758.8	134132	TRUE	FALSE	NA	FALSE
PAS domain-containing protein	LBJ_RS00215	16745.3	1.67826e-14	-0.642033	0.0819304	13322.4	13769	12089.5	13139.4	19294.6	20755.5	19465.5	22126.1	133962	TRUE	FALSE	NA	FALSE
elongation factor G-like protein	LBJ_RS14680	16608.8	0.596001	0.0523186	0.0898358	16681.2	16926.3	16496.4	17534.5	17847.7	16567.6	16705	14111.9	132871	FALSE	FALSE	NA	FALSE
	LBJ_RS20820	16582.3	3.11129e-57	5.96276	0.369471	31394	23441.4	19968.1	55761.6	473.208	549.865	458.607	611.641	132658	TRUE	TRUE	TRUE	TRUE
hypothetical protein	LBJ_RS14060	16530.6	0.036432	-0.23475	0.106528	15900.7	16705.5	14461.8	13689.9	16175.5	19532.8	16282	19496.9	132245	TRUE	FALSE	NA	FALSE
hypothetical protein	LBJ_RS00620	16486.3	1.82652e-23	-1.92066	0.188989	7005.87	7724.28	6490.24	6338.83	16181.2	31962.8	23345.4	32842.1	131891	TRUE	TRUE	TRUE	TRUE
hypothetical protein	LBJ_RS08560	16458.7	0.00833382	0.291232	0.105576	18181	20873.8	16409.7	16995.2	14278.2	16198.7	15404.4	13328.5	131669	TRUE	FALSE	NA	FALSE
50S ribosomal protein L13	LBJ_RS13195	16452.3	2.5351e-27	0.987357	0.0896229	23282.9	22550.9	20891.5	20763	12334.1	10897.6	10817.4	10080.8	131618	TRUE	FALSE	NA	FALSE
S-adenosylmethionine decarboxylase	LBJ_RS17810	16431.1	2.05553e-09	-0.676336	0.110079	12369.4	13516	10524.3	14184.9	20889.4	21789.4	18586.9	19588.2	131449	TRUE	FALSE	NA	FALSE
thioredoxin domain-containing protein	LBJ_RS12740	16249.6	4.11723e-13	1.65024	0.222696	24023.7	29565	25746.1	19254.9	4486.38	9785.27	6668.12	10467.6	129997	TRUE	TRUE	TRUE	TRUE
RNA polymerase sigma factor WhiG	LBJ_RS08900	16095.5	0.874703	-0.013216	0.0730874	15223.2	16244.7	17379.2	15240	16445.1	16077.7	16067.1	16087.2	128764	FALSE	FALSE	NA	FALSE
pyridoxal phosphate-dependent aminotransferase	LBJ_RS10325	16043.6	0.0115055	0.275096	0.103972	17118.6	19803.1	17126.5	16229.2	12524.1	15989.6	14636.8	14920.9	128349	TRUE	FALSE	NA	FALSE
peptidase inhibitor	LBJ_RS07470	15966.9	4.65388e-06	-0.498534	0.105692	13469.3	14683.4	12680.8	12110.5	17302.8	20037.2	16640.6	20810.5	127735	TRUE	FALSE	NA	FALSE
Holliday junction branch migration DNA helicase RuvB	LBJ_RS04260	15917.7	1.17929e-15	1.06584	0.130423	21812	24748.5	22486.6	17131.4	8843.08	11331.3	9774.36	11214.7	127342	TRUE	FALSE	NA	FALSE
flagellar hook-length control protein FliK	LBJ_RS04380	15910.5	1.44767e-25	-1.29825	0.12207	9456.59	9437.2	7406.46	10494	24890.1	24054.6	20396.6	21148.2	127284	TRUE	FALSE	NA	FALSE
diaminopimelate epimerase	LBJ_RS00390	15877.9	1.14223e-17	1.29809	0.148697	21895.6	28163.6	22886.4	17357.1	8232.23	9732.03	8152.9	10603.1	127023	TRUE	FALSE	NA	FALSE
secretion protein HlyD	LBJ_RS05705	15734.1	0.0204663	0.40702	0.167326	17791.8	20260.3	16194.9	17510.8	8830.57	16617	14452.5	14215	125873	TRUE	FALSE	NA	FALSE
N-acetylmuramoyl-L-alanine amidase	LBJ_RS07530	15700.7	7.28791e-14	-1.11228	0.145481	10039.8	11415.1	9561.14	8711.83	16254	23829.1	20184.6	25610.4	125606	TRUE	FALSE	NA	FALSE
hypothetical protein	LBJ_RS12695	15666.7	0.239515	-0.124966	0.098637	14917.6	14043.6	15997.2	14993.6	19111.5	15350.7	15323.2	15596.3	125334	FALSE	FALSE	NA	FALSE
3-hydroxyacyl-CoA dehydrogenase family protein	LBJ_RS15965	15652	4.43913e-22	1.14552	0.116439	21496.8	24533.6	22778.1	17428.4	9476.68	10400	8891.82	10210.4	125216	TRUE	FALSE	NA	FALSE
aminomethyl-transferring glycine dehydrogenase	LBJ_RS15040	15618.3	3.54724e-05	0.4318	0.101144	19334.5	18011.4	15253.4	19155.1	12045.2	14076.7	13551.2	13518.9	124946	TRUE	FALSE	NA	FALSE
	LBJ_RS04960	15598.5	9.7037e-47	-1.6605	0.114097	7157.03	9091.03	6944.29	6799.8	22430.8	26377.1	22702.5	23285.5	124788	TRUE	TRUE	TRUE	TRUE
caspase	LBJ_RS16025	15591.3	3.68225e-48	-1.71949	0.116358	7908.54	7134.6	5941.41	8068.68	21473	26229.9	23386	24588.4	124730	TRUE	TRUE	TRUE	TRUE
50S ribosomal protein L6	LBJ_RS14595	15582.9	0.00112467	-0.375474	0.111033	14914.4	13859.8	10973.8	14518.4	18234.4	18100	17999.6	16062.7	124663	TRUE	FALSE	NA	FALSE
hypothetical protein	LBJ_RS15950	15521.2	9.0969e-277	6.64264	0.185955	32159.5	23366.2	24207.1	43206.7	266.18	294.294	316.963	352.454	124169	TRUE	TRUE	TRUE	TRUE
single-stranded DNA-binding protein	LBJ_RS06590	15427.2	0.633235	0.056613	0.1077	16072.2	16291.3	13157.4	17398.3	15982.2	15850.2	15186.5	13479.7	123418	FALSE	FALSE	NA	FALSE
TldD/PmbA family protein	LBJ_RS07460	15395.2	6.8275e-13	1.37211	0.186915	22109	26332.5	23451.5	16949.2	5954.92	9618.76	7570.47	11175.5	123162	TRUE	FALSE	NA	FALSE
RNA polymerase sigma factor RpoD	LBJ_RS07605	15084.5	0.282137	0.117795	0.101441	14483.5	17097	16281.6	14939.8	12429.7	15401.1	14462.4	15580.6	120676	FALSE	FALSE	NA	FALSE
sodium-translocating pyrophosphatase	LBJ_RS05390	15049.6	1.1247e-13	-1.2563	0.165585	8677.21	8489.42	7073.37	11286.8	15833.1	24619	23870.3	20547.4	120397	TRUE	FALSE	NA	FALSE
hypothetical protein	LBJ_RS04495	15008.3	4.49624e-22	-1.32677	0.134883	9448.01	7832.9	6551.62	10388.6	21877.9	21961.7	21185	20820.3	120066	TRUE	FALSE	NA	FALSE
hypothetical protein	LBJ_RS06800	15000.3	1.42228e-05	-0.379929	0.0849042	13542.2	12645.8	11974	13982.2	18455.1	16742.8	16407.8	16252.2	120002	TRUE	FALSE	NA	FALSE
30S ribosomal protein S5	LBJ_RS14585	14978.8	0.0830512	-0.221921	0.120823	14288.3	14912.6	11116.5	15000	14364.6	17988.7	16893.2	15266.5	119830	FALSE	FALSE	NA	FALSE
adenosylhomocysteinase	LBJ_RS17095	14957.3	6.50463e-09	-0.863043	0.145006	10951	11866.3	11711.3	7922.94	16017.4	22245.3	19463.5	19480.2	119658	TRUE	FALSE	NA	FALSE
malate dehydrogenase	LBJ_RS10285	14904.3	6.62986e-05	0.684887	0.166233	19607.9	19182.4	15226.3	19493.3	7529.25	13101.9	12525	12568.6	119235	TRUE	FALSE	NA	FALSE
electron transfer flavoprotein subunit beta/FixA family protein	LBJ_RS13400	14862.2	0.0333372	-0.28625	0.127766	14839.4	12672.1	10512.6	15545.7	16486.1	17134.9	16972.4	14734.4	118897	TRUE	FALSE	NA	FALSE
F0F1 ATP synthase subunit B	LBJ_RS09635	14721.5	0.127442	-0.246385	0.151844	12449.8	15619.2	11297.9	14504.1	13091.7	19952.9	17031.8	13824.3	117772	FALSE	FALSE	NA	FALSE
50S ribosomal protein L27	LBJ_RS13760	14502.7	9.26756e-30	0.985951	0.085581	18815.6	20698.3	17502	20080.2	10242.2	9852.07	8990.87	9840.25	116022	TRUE	FALSE	NA	FALSE
DNA primase	LBJ_RS07600	14421	3.88371e-05	0.469379	0.11051	15209.2	18448.3	18159.1	15171	10406	12858.9	12080.3	13034.9	115368	TRUE	FALSE	NA	FALSE
30S ribosomal protein S9	LBJ_RS13190	14411.4	5.96082e-18	0.661118	0.0750878	18008.4	18253.7	17333.2	17032.4	11787	11068.9	11544.4	10263.4	115291	TRUE	FALSE	NA	FALSE
GTPase HflX	LBJ_RS15690	14276.8	0.45746	0.0943719	0.11684	14541.3	16538.4	15456.5	12440.8	12438.8	15373.9	12599.3	14825.7	114215	FALSE	FALSE	NA	FALSE
3-oxoacid CoA-transferase	LBJ_RS11995	14208.2	7.35277e-07	-0.380832	0.0747722	11848.3	12841.6	11650.8	13034.9	15263.2	16655.7	15974	16397.5	113666	TRUE	FALSE	NA	FALSE
50S ribosomal protein L9	LBJ_RS06600	14199.3	0.544818	-0.0754981	0.113933	14187.6	14623.7	11369.2	15132.2	13033.7	16189.1	14900.3	14159	113595	FALSE	FALSE	NA	FALSE
hypothetical protein	LBJ_RS02875	13992.2	4.49284e-82	2.76662	0.142721	25494.5	20672.1	21977.5	29451.8	3442.14	3771.61	2915.07	4212.76	111937	TRUE	TRUE	TRUE	TRUE
NAD(P)(+) transhydrogenase (Re/Si-specific) subunit beta	LBJ_RS14975	13986.9	0.000146021	-0.564869	0.143821	11488.1	10811.1	8638.61	14193.7	17174.3	17725.4	17463.7	14400.6	111895	TRUE	FALSE	NA	FALSE
response regulator	LBJ_RS11265	13936.3	1.11289e-14	-0.687386	0.0871272	10737.7	11000.9	9757.02	11216.3	15486.2	18426.3	17195.3	17670.8	111491	TRUE	FALSE	NA	FALSE
HAMP domain-containing protein	LBJ_RS04025	13926.8	3.87638e-05	-0.862805	0.203111	10303.5	10496	9117.93	9612.4	10138.7	21325.7	16683.2	23737.2	111415	TRUE	FALSE	NA	FALSE
DNA gyrase subunit A	LBJ_RS15495	13902	0.011217	0.243177	0.0915827	16370.3	15437.8	13061.7	15414.2	13481.9	12827	12171.4	12451.8	111216	TRUE	FALSE	NA	FALSE
50S ribosomal protein L15	LBJ_RS14575	13886	0.244751	-0.15016	0.119864	12945.1	14755	10784.3	14173.1	13165.7	16588.9	14723.9	13951.9	111088	FALSE	FALSE	NA	FALSE
adenylate/guanylate cyclase domain-containing protein	LBJ_RS05090	13834.4	2.25309e-07	-0.710154	0.133476	10433.2	10005.4	9479	12068.6	13082.6	18778.7	19017.8	17810.2	110676	TRUE	FALSE	NA	FALSE
gamma-glutamyltransferase	LBJ_RS10435	13828.3	0.263428	-0.127658	0.105824	13574.4	14593.9	12431.7	12270.5	12885.8	15475.6	13272.8	16121.6	110626	FALSE	FALSE	NA	FALSE
succinate dehydrogenase/fumarate reductase iron-sulfur subunit	LBJ_RS08265	13790	0.0018457	-0.338908	0.10468	12096	12820.1	10444	13350.9	15446.4	17225.9	14581.3	14355.4	110320	TRUE	FALSE	NA	FALSE
STAS domain-containing protein	LBJ_RS03735	13741.7	0.000450831	0.46938	0.129117	16594.3	17203.3	15718.3	14317.2	8772.56	12780.5	12756.8	11791	109934	TRUE	FALSE	NA	FALSE
tRNA-Trp	LBJ_RS13070	13736.5	2.64223e-09	0.801822	0.131395	16376.7	20223.3	15761.6	17472	11697.1	10688.5	9689.18	7983.73	109892	TRUE	FALSE	NA	FALSE
molecular chaperone DnaJ	LBJ_RS02400	13595.2	6.90174e-11	2.15196	0.322363	18114.5	31329.2	26844.7	12497.1	3402.32	5884.91	4868.36	5820.9	108762	TRUE	TRUE	TRUE	TRUE
50S ribosomal protein L16	LBJ_RS14630	13580.7	0.925312	0.0150512	0.141062	13511.1	15557.2	11172.4	14365.5	15766	14595.6	13029.2	10648.2	108645	FALSE	FALSE	NA	FALSE
glycosyltransferase	LBJ_RS12885	13482.1	7.40725e-11	-0.977066	0.146605	9536.99	7754.12	7586.09	11454.7	20790.5	17041.9	18182.8	15510	107857	TRUE	FALSE	NA	FALSE
MotA/TolQ/ExbB proton channel family protein	LBJ_RS07215	13417.4	5.51612e-23	0.857525	0.0853065	17076.8	18849.3	17851.3	15390.4	9692.81	9762.04	9090.91	9625.24	107339	TRUE	FALSE	NA	FALSE
preprotein translocase subunit SecA	LBJ_RS08510	13336.3	0.435599	0.0893477	0.105349	12567.7	15285	12454.2	14691.1	11534.5	14187.1	13282.8	12688.4	106691	FALSE	FALSE	NA	FALSE
DsbA family protein	LBJ_RS10290	13321.9	8.28222e-17	0.665014	0.0782706	17215	17073.1	15003.4	16066.9	9796.32	10636.2	10112.1	10671.8	106575	TRUE	FALSE	NA	FALSE
cyclic nucleotide-binding domain-containing protein	LBJ_RS10130	13249.2	2.92256e-08	-0.976057	0.171463	8535.7	10284.7	10050.4	6854.46	13055.3	20286.9	15705.5	21220.9	105994	TRUE	FALSE	NA	FALSE
ADP-forming succinate--CoA ligase subunit beta	LBJ_RS12530	13125.7	0.810414	0.0371214	0.136679	13894.9	13456.3	10226.4	15601.1	11379.8	14523	13780	12144.5	105006	FALSE	FALSE	NA	FALSE
endonuclease	LBJ_RS07755	13067.1	5.69621e-87	-2.63324	0.131923	4054.51	3177.56	2940.02	4336.51	22263.5	21478.6	21604	24681.6	104536	TRUE	TRUE	TRUE	TRUE
molecular chaperone HtpG	LBJ_RS16890	13031.9	8.64197e-34	-1.1828	0.0960808	8448.86	7953.46	6807.08	8671.43	17457.5	19042	18471	17403.8	104255	TRUE	FALSE	NA	FALSE
UDP-3-O-acyl-N-acetylglucosamine deacetylase	LBJ_RS07275	13004.3	9.38558e-11	-1.23092	0.185698	9329.02	7899.75	6780.9	7073.06	15301.9	17779.6	13654.2	26216.1	104035	TRUE	FALSE	NA	FALSE
membrane protein insertase YidC	LBJ_RS00815	12972.4	0.00511832	0.27703	0.0948323	14958.4	13772.6	12658.2	15465.7	12965.5	11265.5	11244.3	11449.4	103779	TRUE	FALSE	NA	FALSE
acetate--CoA ligase	LBJ_RS16155	12951.4	1.3268e-35	-0.829045	0.06554	9338.66	9680.71	9132.37	9167.26	16879.7	16965.5	15675.8	16771.5	103611	TRUE	FALSE	NA	FALSE
3-isopropylmalate dehydratase large subunit	LBJ_RS10480	12950.1	1.24572e-13	0.730306	0.0964349	15962.9	15905.7	14524.1	18245	9685.98	10198.6	10238.9	8839.83	103601	TRUE	FALSE	NA	FALSE
methionine adenosyltransferase	LBJ_RS09035	12781.8	0.00236585	-0.479194	0.151439	10157.7	10796.8	9063.77	12695.1	11043	17687.6	15922.5	14887.5	102254	TRUE	FALSE	NA	FALSE
flagellar hook protein FlgE	LBJ_RS04390	12773.7	7.61185e-11	-1.25382	0.188248	7452.92	7362.59	5527.08	9848.43	12342.1	21043	18675.1	19938.7	102190	TRUE	FALSE	NA	FALSE
30S ribosomal protein S20	LBJ_RS02030	12770.4	8.07873e-08	0.539415	0.0978962	16061.5	14694.1	14277.6	15487.1	11525.4	10175.4	10963	8979.24	102163	TRUE	FALSE	NA	FALSE
hypothetical protein	LBJ_RS05195	12743.5	0.0168645	0.258212	0.103074	14441.6	14831.4	12267.4	13985.3	10310.5	12805.7	12366.5	10939.8	101948	TRUE	FALSE	NA	FALSE
hypothetical protein	LBJ_RS11975	12731.3	3.79274e-31	-1.28787	0.109156	7627.67	7915.26	8058.19	5995.08	17788.5	17995.5	17054.6	19415.4	101850	TRUE	FALSE	NA	FALSE
lipoprotein LipL31	LBJ_RS09135	12713	0.427853	0.0879614	0.101892	12996.5	13317.8	13075.3	13011.1	14311.1	11622.7	12757.8	10611.9	101704	FALSE	FALSE	NA	FALSE
DNA starvation/stationary phase protection protein	LBJ_RS02590	12693.4	1.31706e-08	0.870808	0.149341	17180.7	19037.9	17137.3	12294.3	7467.82	10159.9	8269.78	9999.3	101547	TRUE	FALSE	NA	FALSE
hypothetical protein	LBJ_RS08305	12681.9	0.00034444	-0.3187	0.0859929	12091.7	10593.9	10447.6	12012.3	15140.4	13622.7	13696.8	13849.8	101455	TRUE	FALSE	NA	FALSE
50S ribosomal protein L11	LBJ_RS13055	12667	0.00354474	0.304446	0.100164	14715	13074.3	12479.5	15723.9	11783.6	11787.2	11505.8	10266.3	101336	TRUE	FALSE	NA	FALSE
30S ribosomal protein S16	LBJ_RS07910	12612.1	2.00712e-07	0.534523	0.100058	15216.7	14294.3	13990.6	16184.9	11751.7	9453.22	10573.7	9431.83	100897	TRUE	FALSE	NA	FALSE
hypothetical protein	LBJ_RS08075	12606.8	6.41863e-20	-0.893316	0.0959368	8995.61	9413.33	7721.49	9165.68	17950.1	16790.2	15256.8	15561	100854	TRUE	FALSE	NA	FALSE
GAF domain-containing protein	LBJ_RS12020	12565.3	1.69174e-109	-1.63653	0.0730018	6324.05	5709.35	6230.27	6197.05	19262.8	18765.1	18028.3	20005.5	100522	TRUE	TRUE	TRUE	TRUE
50S ribosomal protein L19	LBJ_RS07890	12543.6	2.40349e-36	1.00016	0.0782299	16910.6	17282	15886.2	16821.7	9102.44	8463.85	8077.62	7804.07	100348	TRUE	FALSE	NA	FALSE
TRAM domain-containing protein	LBJ_RS15345	12539.1	5.19887e-09	0.735099	0.122725	14812.6	17421.7	17687.9	12745	8336.88	10165.7	9876.38	9266.9	100313	TRUE	FALSE	NA	FALSE
UMP kinase	LBJ_RS05040	12468.6	0.608344	0.117499	0.208453	12682.4	14134.3	10913.4	14175.4	6626.05	16131.9	12738	12347.7	99749.2	FALSE	FALSE	NA	FALSE
alginate export family protein	LBJ_RS16175	12428.7	0.00109703	-0.259709	0.0766308	12265.4	11427.1	10334.7	11226.6	13691.2	13400.1	13318.4	13766.3	99429.8	TRUE	FALSE	NA	FALSE
DEAD/DEAH box helicase	LBJ_RS01225	12410.2	2.35112e-10	0.699112	0.107741	16498.9	15268.3	12569.8	17101.3	9630.25	9907.25	9310.8	8994.95	99281.5	TRUE	FALSE	NA	FALSE
carbon-nitrogen family hydrolase	LBJ_RS00885	12383	1.02088e-51	2.66004	0.173575	21428.2	25255.8	24197.1	14650.7	3361.37	3438.59	2661.5	4070.41	99063.7	TRUE	TRUE	TRUE	TRUE
50S ribosomal protein L17	LBJ_RS14535	12375.2	0.000784168	-0.433328	0.124353	11036.8	10780.1	9212.71	11092	17282.3	13653.7	14109.8	11834.2	99001.6	TRUE	FALSE	NA	FALSE
threonine synthase	LBJ_RS14070	12341.8	0.00471888	0.329064	0.111658	12405.8	16444.1	13562.7	12562.8	10309.3	12003.1	10335	11111.6	98734.5	TRUE	FALSE	NA	FALSE
30S ribosomal protein S6	LBJ_RS06585	12339.8	0.414608	-0.0983352	0.110796	11567.5	12241.1	9934.85	13933.1	13627.5	12902.5	12241.7	12270.1	98718.3	FALSE	FALSE	NA	FALSE
acyl-CoA dehydrogenase	LBJ_RS09055	12316.6	0.113485	0.15629	0.0928704	12135.7	14043.6	13846.1	11907.8	12093	12109.6	10535.1	11861.7	98532.5	FALSE	FALSE	NA	FALSE
MORN repeat protein	LBJ_RS08750	12315.1	1.34215e-22	-1.26586	0.127089	7234.22	8139.67	6778.19	6787.13	14892.4	18451.4	15245.9	20992.1	98521.2	TRUE	FALSE	NA	FALSE
NADP-dependent isocitrate dehydrogenase	LBJ_RS01150	12265.9	7.06068e-22	-0.977093	0.0998156	8667.56	8687.57	6901.86	8800.54	15743.3	17196.8	16605.9	15523.7	98127.2	TRUE	FALSE	NA	FALSE
50S ribosomal protein L21	LBJ_RS13770	12178.3	0.000145195	0.468696	0.11929	13516.5	15122.7	13043.7	14873.2	12322.8	9690.4	10284.5	8572.79	97426.5	TRUE	FALSE	NA	FALSE
hypothetical protein	LBJ_RS02920	12070.9	4.94696e-05	-0.341878	0.0815856	9929.37	11384.1	10539.6	10736.3	14076.8	14168.7	13328.3	12403.6	96566.9	TRUE	FALSE	NA	FALSE
30S ribosomal protein S13	LBJ_RS14555	12043.2	0.297828	-0.101203	0.0899546	12137.8	12038.2	10247.2	12061.4	12485.4	13003.1	12983.6	11388.5	96345.3	FALSE	FALSE	NA	FALSE
bifunctional 3%2C4-dihydroxy-2-butanone-4-phosphate synthase/GTP cyclohydrolase II	LBJ_RS11825	12019	0.0283715	0.31177	0.135276	13591.5	14506.7	13654.8	11499.9	8219.72	11784.3	10484.6	12410.5	96152	TRUE	FALSE	NA	FALSE
methyl-accepting chemotaxis protein	LBJ_RS03010	12014.1	1.28711e-40	-1.27666	0.094285	7333.92	6962.71	6134.59	7648.89	16490.6	18106.8	15894.7	17540.2	96112.5	TRUE	FALSE	NA	FALSE
ABC transporter permease	LBJ_RS20250	11866.3	4.84039e-21	0.79756	0.0831858	14879	16022.7	14899.6	14462.2	8036.58	9058.25	8199.45	9372.93	94930.7	TRUE	FALSE	NA	FALSE
type I methionyl aminopeptidase	LBJ_RS08020	11857.1	1.19735e-38	-0.912542	0.0691498	7918.19	8543.14	8189.08	8259.56	15521.5	15913.2	14517.9	15994	94856.5	TRUE	FALSE	NA	FALSE
lipoprotein LipL45	LBJ_RS07310	11833.6	3.14593e-13	0.910293	0.12223	15516.9	15538.1	15466.4	15270.1	8059.33	8247	6536.38	10034.6	94668.8	TRUE	FALSE	NA	FALSE
F0F1 ATP synthase subunit beta	LBJ_RS09615	11734.8	8.94089e-09	-0.756869	0.128329	8508.89	8985.99	7277.37	10128	16705.6	15453.3	14565.5	12253.4	93878.1	TRUE	FALSE	NA	FALSE
acyl-CoA dehydrogenase	LBJ_RS08690	11702.4	0.22703	0.100163	0.0770896	12182.8	12937.1	12117.5	11198.1	11921.2	11436.8	10873.8	10951.6	93618.9	FALSE	FALSE	NA	FALSE
tetratricopeptide repeat protein	LBJ_RS04230	11684.4	1.59592e-17	1.79574	0.206624	17341.5	21982.7	21476.5	11773.1	4138.3	5513.17	4224.53	7025.52	93475.4	TRUE	TRUE	TRUE	TRUE
DUF3341 domain-containing protein	LBJ_RS04485	11671.9	3.42652e-10	-0.703409	0.109409	9265.76	8977.63	7216.89	10065.5	15152.9	14765	14045.4	13886.1	93375.2	TRUE	FALSE	NA	FALSE
protein-glutamate O-methyltransferase CheR	LBJ_RS02690	11669.5	7.0794e-123	-2.01403	0.0847659	5107.27	4389.15	4581.98	4448.98	17763.5	19090.4	17915.4	20059.5	93356.1	TRUE	TRUE	TRUE	TRUE
PBP1A family penicillin-binding protein	LBJ_RS11690	11651.2	1.90645e-06	-0.623507	0.1272	9172.5	9204.43	7823.49	10487.6	11503.7	16024.5	15117.2	13876.3	93209.7	TRUE	FALSE	NA	FALSE
2-oxoglutarate dehydrogenase complex dihydrolipoyllysine-residue succinyltransferase	LBJ_RS11685	11631.9	0.0119122	-0.309771	0.117655	9727.82	10704.9	9282.22	11836.5	11408.2	15052.5	13112.4	11930.4	93055	TRUE	FALSE	NA	FALSE
phosphopyruvate hydratase	LBJ_RS08555	11611.5	1.73556e-06	-0.568831	0.115593	9331.16	10405.3	8136.72	9535.57	11484.4	15168.7	14100.9	14729.4	92892.2	TRUE	FALSE	NA	FALSE
30S ribosomal protein S12	LBJ_RS13020	11610.6	0.151863	-0.177329	0.115798	11325.2	11664.6	8722.56	11880.1	12322.8	13117.4	12798.4	11053.7	92884.6	FALSE	FALSE	NA	FALSE
methylmalonyl-CoA mutase small subunit	LBJ_RS17290	11594.1	0.0531037	0.172634	0.0845467	12358.6	13375.1	11429.7	11986.2	10962.3	11766.9	10700.5	10173.1	92752.4	FALSE	FALSE	NA	FALSE
tetratricopeptide repeat protein	LBJ_RS00675	11544.5	4.09178e-27	-1.08163	0.0985797	7897.82	7121.47	6422.54	8192.24	16181.2	15674.1	14523.9	16342.5	92355.7	TRUE	FALSE	NA	FALSE
DUF1858 domain-containing protein	LBJ_RS09510	11522.7	5.95933e-22	1.30247	0.13281	16681.2	15947.5	19263.1	13698.6	5891.22	6517.06	6133.24	8049.51	92181.4	TRUE	FALSE	NA	FALSE
DNA translocase FtsK	LBJ_RS11890	11475.7	1.38202e-48	-1.3003	0.0875991	6438.76	6844.54	5887.25	7340.78	16233.5	16908.3	15944.3	16208	91805.5	TRUE	FALSE	NA	FALSE
dihydrolipoyl dehydrogenase	LBJ_RS11680	11432.3	7.21784e-07	-0.747842	0.146723	7829.21	9595.96	7197.94	9513.39	11184.1	17490.2	14562.5	14085.4	91458.7	TRUE	FALSE	NA	FALSE
30S ribosomal protein S7	LBJ_RS13015	11418.7	0.319895	-0.115808	0.107576	11671.5	10869.6	9281.31	12020.2	11349	12246.1	13080.7	10830.9	91349.3	FALSE	FALSE	NA	FALSE
chemotaxis protein CheX	LBJ_RS08080	11416.1	1.26912e-27	-0.917676	0.0828138	7820.64	8538.36	7660.11	7595.03	15570.4	15485.3	13492.7	15166.3	91328.9	TRUE	FALSE	NA	FALSE
LIC20035 family adhesin	LBJ_RS16830	11374.6	3.14232e-13	-0.983417	0.132044	8398.47	7584.62	6572.38	8010.86	11583.4	16803.8	15973	16070.5	90997	TRUE	FALSE	NA	FALSE
HAMP domain-containing histidine kinase	LBJ_RS09260	11340.1	3.15395e-14	1.11445	0.143714	13822	16457.2	19446.3	12333.1	7281.27	7139.53	6251.11	7990.6	90721.2	TRUE	FALSE	NA	FALSE
hypothetical protein	LBJ_RS08205	11260	0.000333719	-0.39757	0.107025	8938.79	11359	10033.2	8544.7	12532.1	13871.5	12603.3	12197.5	90080	TRUE	FALSE	NA	FALSE
	LBJ_RS13170	11249.1	1.53949e-24	2.00552	0.192735	17234.3	20071.7	22157.1	12587.4	3851.64	4665.14	3449.95	5976.02	89993.2	TRUE	TRUE	TRUE	TRUE
DNA repair protein RadA	LBJ_RS12565	11097.8	0.210148	0.242988	0.180619	11130.1	13757.1	11274.4	11960.8	6198.35	12405.8	10873.8	11182.3	88782.8	FALSE	FALSE	NA	FALSE
translation initiation factor IF-3	LBJ_RS05110	11074	0.000773146	0.389724	0.111702	14688.2	11441.4	11492.9	12619.8	10309.3	9209.27	10318.2	8512.9	88592	TRUE	FALSE	NA	FALSE
zinc protease	LBJ_RS05065	11052.7	0.557988	0.086806	0.135437	11427	12965.7	10334.7	10815.5	8217.45	11980.9	10430.1	12250.5	88421.9	FALSE	FALSE	NA	FALSE
DUF883 family protein	LBJ_RS17910	11039.3	5.65214e-34	1.81246	0.146818	19127.6	18231	18136.6	13249.5	3955.16	4777.43	4930.76	5906.31	88314.3	TRUE	TRUE	TRUE	TRUE
biotin carboxylase	LBJ_RS09975	11019.9	5.07085e-16	-0.901175	0.108879	7512.96	7631.17	6701.47	8896.38	14727.5	15510.4	14483.3	12696.2	88159.3	TRUE	FALSE	NA	FALSE
PAS domain S-box protein	LBJ_RS10970	11014.9	0.992889	-0.0010455	0.0978366	10824.5	12043	11683.3	9495.17	10565.3	11717.5	10416.2	11373.8	88118.8	FALSE	FALSE	NA	FALSE
type II secretion system secretin GspD	LBJ_RS07835	10999.9	1.29587e-16	-0.602515	0.0713632	8670.77	9005.09	8096.1	9171.22	13265.8	13523	13430.3	12836.6	87998.9	TRUE	FALSE	NA	FALSE
transcriptional repressor	LBJ_RS11170	10987.5	0.441505	-0.168119	0.200713	10081.6	12238.8	11677.9	7395.43	8690.65	13393.3	8991.86	15430.4	87899.9	FALSE	FALSE	NA	FALSE
flagellar basal-body rod protein FlgG	LBJ_RS09810	10946.5	0.000312972	-0.558545	0.149679	8037.19	8700.7	7215.09	11460.3	11066.9	15129	12753.8	13208.7	87571.7	TRUE	FALSE	NA	FALSE
hypothetical protein	LBJ_RS08025	10930	2.94303e-25	-0.956784	0.0905462	7537.61	7881.84	7401.04	6913.07	15320.1	15484.3	14089	12813	87440.1	TRUE	FALSE	NA	FALSE
succinate--CoA ligase subunit alpha	LBJ_RS12535	10922.4	0.972713	-0.00519225	0.131713	11452.8	10696.5	8544.73	12916.9	9753.1	11911.2	11717.7	10386.1	87379	FALSE	FALSE	NA	FALSE
alanine--tRNA ligase	LBJ_RS13185	10922.3	1.12048e-25	1.20065	0.112633	14243.3	17350.1	14401.3	14895.4	5552.24	7440.6	6831.55	6664.23	87378.7	TRUE	FALSE	NA	FALSE
ketoacyl-ACP synthase III	LBJ_RS12000	10900.5	0.00176711	-0.455129	0.14002	9005.26	9859.76	7871.33	10045.7	9425.49	14336.2	12834	13826.2	87203.9	TRUE	FALSE	NA	FALSE
IMP dehydrogenase	LBJ_RS08400	10863.8	2.35488e-08	0.705138	0.123047	12955.8	15594.2	14306.5	11014.3	7313.12	9116.33	7967.67	8642.49	86910.4	TRUE	FALSE	NA	FALSE
adenylate/guanylate cyclase domain-containing protein	LBJ_RS11965	10857.1	2.5756e-10	0.865036	0.133609	14393.4	15107.2	15992.7	10579.5	7465.54	7842.35	6919.71	8556.1	86856.5	TRUE	FALSE	NA	FALSE
50S ribosomal protein L18	LBJ_RS14590	10851.4	0.295253	-0.139028	0.122971	10790.2	12060.9	8230.6	10236.5	10778	12623.7	11429.5	10662	86811.4	FALSE	FALSE	NA	FALSE
50S ribosomal protein L5	LBJ_RS14605	10832.4	0.441092	-0.0917072	0.10937	11472.1	9982.71	9027.66	11469.8	11758.5	11172.5	11948.5	9827.49	86659.3	FALSE	FALSE	NA	FALSE
segregation/condensation protein A	LBJ_RS05160	10819.1	2.53614e-22	-0.930095	0.0939894	7143.1	7867.52	6854.92	7925.32	13723	15870.6	13020.3	14148.2	86553	TRUE	FALSE	NA	FALSE
polynucleotide adenylyltransferase PcnB	LBJ_RS10890	10808.2	9.89585e-05	-0.363555	0.090347	9568.08	9548.21	9247.01	9450.03	13712.8	11903.4	12314	10721.9	86465.5	TRUE	FALSE	NA	FALSE
TldD/PmbA family protein	LBJ_RS07465	10761.8	1.32889e-06	0.961388	0.193249	14705.4	16871.4	14208.1	11099.1	4767.35	8141.48	6631.47	9670.4	86094.7	TRUE	FALSE	NA	FALSE
ATP-grasp domain-containing protein	LBJ_RS05485	10736.9	0.0128652	0.416467	0.159856	11642.5	13927.8	12075.1	11460.3	6249.54	10768.8	9044.35	10726.8	85895.2	TRUE	FALSE	NA	FALSE
50S ribosomal protein L25/general stress protein Ctc	LBJ_RS14300	10663.8	0.801994	0.0301081	0.106231	11093.6	10780.1	9957.42	11267.8	12408.1	10020.5	10586.6	9196.21	85310.3	FALSE	FALSE	NA	FALSE
TolC family protein	LBJ_RS12540	10656.7	0.129819	-0.216379	0.134114	11203	8995.54	7710.66	11526	12278.4	11439.7	11760.3	10340	85253.6	FALSE	FALSE	NA	FALSE
ABC transporter ATP-binding protein	LBJ_RS15890	10615.2	1.21542e-08	-0.663042	0.113434	8605.38	9062.39	6648.21	8557.38	13063.3	14364.2	12300.2	12320.2	84921.2	TRUE	FALSE	NA	FALSE
MFS transporter	LBJ_RS17715	10595	0.00617975	0.47364	0.165658	12100.3	13494.5	11561.5	12120	5968.57	9494.85	8539.19	11480.8	84759.7	TRUE	FALSE	NA	FALSE
septal ring lytic transglycosylase RlpA family protein	LBJ_RS00290	10569.9	6.92112e-08	-0.703558	0.127031	8002.88	8044.18	6605.78	9515.77	15027.8	13469.8	12006	11887.2	84559.4	TRUE	FALSE	NA	FALSE
hypothetical protein	LBJ_RS00740	10550.6	7.6276e-08	-0.427196	0.0773754	8650.41	9089.84	9531.35	8727.67	12304.6	11858.9	11287.9	12954.4	84405	TRUE	FALSE	NA	FALSE
glutathione peroxidase	LBJ_RS16270	10538	0.00689611	0.283771	0.100526	12733.9	11427.1	12308	9815.96	10128.5	9056.31	9658.47	9175.59	84303.7	TRUE	FALSE	NA	FALSE
AAA domain-containing protein	LBJ_RS05735	10526.9	0.646079	0.0497397	0.0980678	10353.9	11202.6	9551.21	11726.4	9301.5	11283.8	10326.1	10469.6	84215.1	FALSE	FALSE	NA	FALSE
KH domain-containing protein	LBJ_RS00820	10523.7	1.47697e-16	0.846011	0.10039	13864.9	14792	12074.2	13366.7	6802.37	8454.17	7239.64	7595.93	84190	TRUE	FALSE	NA	FALSE
polymer-forming cytoskeletal protein	LBJ_RS01560	10511.2	0.252535	-0.109919	0.0891442	10037.6	10497.2	8876.01	11033.3	10540.3	11226.7	11312.6	10565.8	84089.6	FALSE	FALSE	NA	FALSE
carbamoyl-phosphate synthase large subunit	LBJ_RS04325	10483.8	3.42775e-05	-0.48482	0.113349	8439.21	8824.84	7686.29	10002.9	13076.9	12637.2	12869.7	10333.1	83870.2	TRUE	FALSE	NA	FALSE
hypothetical protein	LBJ_RS10855	10421.7	1.54854e-60	1.97584	0.118978	16170.9	17535.1	18252.1	14516.8	4236.12	4120.11	3582.68	4959.89	83373.7	TRUE	TRUE	TRUE	TRUE
CBS domain-containing protein	LBJ_RS09285	10366.1	4.07828e-19	0.808404	0.0887721	13958.1	13424.1	13252.2	12154.1	7129.98	7281.84	7269.36	8458.9	82928.6	TRUE	FALSE	NA	FALSE
TonB-dependent receptor plug domain-containing protein	LBJ_RS17260	10356	4.73437e-26	-1.66193	0.154716	5453.54	4423.76	3630.56	6384.77	16912.6	15394.3	15846.2	14802.1	82847.9	TRUE	TRUE	TRUE	TRUE
hypothetical protein	LBJ_RS17905	10348.2	0.00104599	1.13805	0.334413	14721.4	17223.5	15306.7	9671.01	3779.98	7904.31	4801.01	9377.84	82785.8	TRUE	FALSE	NA	FALSE
30S ribosomal protein S11	LBJ_RS14550	10339.5	0.089904	-0.169701	0.0943569	9650.63	10170.1	8734.29	10373.6	11252.3	11580.1	11289.8	9665.5	82716.4	FALSE	FALSE	NA	FALSE
quinolinate synthase NadA	LBJ_RS01775	10332.9	4.46626e-25	1.42659	0.13553	14917.6	17328.6	16330.3	11674.9	5316.77	5725.18	4933.73	6436.46	82663.6	TRUE	FALSE	NA	FALSE
50S ribosomal protein L28	LBJ_RS10200	10308.3	3.76692e-17	1.18118	0.137504	13798.4	17280.8	14177.4	11972.7	7284.68	6739.72	5998.53	5214.16	82466.5	TRUE	FALSE	NA	FALSE
50S ribosomal protein L22	LBJ_RS14640	10274.6	0.0407337	-0.270724	0.125493	9128.54	10395.7	7598.73	10131.2	11897.3	12076.7	11595.9	9372.93	82197	TRUE	FALSE	NA	FALSE
flagellar motor switch protein FliM	LBJ_RS10555	10272.1	6.82221e-09	0.63482	0.106805	11845.1	13576.9	14038.4	10526.4	7503.08	8186.02	8228.17	8272.37	82176.5	TRUE	FALSE	NA	FALSE
1-deoxy-D-xylulose-5-phosphate synthase	LBJ_RS05095	10255.7	0.000112523	0.491601	0.123132	11229.8	13357.2	12607.7	10753	6842.18	9628.44	9002.75	8624.82	82045.8	TRUE	FALSE	NA	FALSE
methionine synthase	LBJ_RS17105	10247.8	1.3428e-12	-0.818697	0.112964	7289.97	8318.73	7890.29	6166.95	11990.6	14600.5	12711.2	13014.3	81982.5	TRUE	FALSE	NA	FALSE
AMP-binding protein	LBJ_RS07260	10231.2	1.26008e-31	-1.09442	0.0920217	6568.48	6240.54	5919.75	7375.63	12991.6	14365.2	14453.5	13935.2	81850	TRUE	FALSE	NA	FALSE
Grx4 family monothiol glutaredoxin	LBJ_RS10415	10198.2	1.00213e-22	1.58258	0.158405	13892.8	18765.8	16815.9	11690.8	4685.45	5361.18	4281.98	6091.86	81585.7	TRUE	FALSE	NA	FALSE
hypothetical protein	LBJ_RS08685	10179	0.814964	-0.0374081	0.141186	9620.61	11212.2	11158.9	8198.58	8700.89	10919.9	9223.64	12397.8	81432.4	FALSE	FALSE	NA	FALSE
alpha-galactosidase	LBJ_RS12575	10162.2	1.24723e-05	-0.503303	0.11172	8230.16	9513.59	7654.69	8233.43	10349.2	13582	11230.4	12503.8	81297.3	TRUE	FALSE	NA	FALSE
PAS domain S-box protein	LBJ_RS15415	10158.9	1.77428e-18	-1.21741	0.136141	6061.39	5677.12	7585.19	5116.68	13185	13309.1	13371.9	16964.9	81271.3	TRUE	FALSE	NA	FALSE
NTP transferase domain-containing protein	LBJ_RS14290	10124	0.463606	0.0684458	0.0858497	9978.68	10128.3	10233.6	11113.3	10806.4	9913.06	9907.09	8911.5	80992.1	FALSE	FALSE	NA	FALSE
ATP-dependent DNA helicase RecG	LBJ_RS02220	10121.7	2.7228e-15	-0.810762	0.100489	7369.3	8077.6	7493.11	6463.97	11708.5	13940.2	12231.8	13688.8	80973.3	TRUE	FALSE	NA	FALSE
trigger factor	LBJ_RS06015	10107.3	1.43245e-06	-0.41711	0.0840969	8605.38	8374.83	8559.17	9083.3	12902.9	11237.4	11437.4	10658.1	80858.4	TRUE	FALSE	NA	FALSE
RNA-binding protein	LBJ_RS02735	10058.4	0.1962	0.199357	0.143944	10871.7	10104.5	11239.2	10791.8	12615.1	8391.25	8593.67	7860.03	80467.2	FALSE	FALSE	NA	FALSE
hypothetical protein	LBJ_RS03595	10053	0.10418	0.238121	0.137975	11061.5	10516.3	9140.5	12805.2	7556.55	10153.1	8516.41	10674.8	80424.3	FALSE	FALSE	NA	FALSE
50S ribosomal protein L20	LBJ_RS05120	10014.6	0.000935162	0.368245	0.107202	13087.6	10744.3	10213.8	11097.5	9667.78	8599.38	8909.65	7797.19	80117.2	TRUE	FALSE	NA	FALSE
adenylate kinase	LBJ_RS14565	10010.2	0.604153	-0.077015	0.135057	9508.05	11277.8	8303.72	9884.86	8290.25	12081.5	10971.9	9763.67	80081.8	FALSE	FALSE	NA	FALSE
hypothetical protein	LBJ_RS14080	9923.75	1.78716e-16	0.998199	0.118784	12469.1	15098.8	13955.4	11383.4	5911.69	7020.46	6097.58	7453.57	79390	TRUE	FALSE	NA	FALSE
tRNA (guanosine(37)-N1)-methyltransferase TrmD	LBJ_RS07895	9916.27	5.10726e-34	1.29841	0.105106	14122.2	14805.2	12955.2	14519.2	4732.08	5920.73	6071.83	6203.79	79330.1	TRUE	FALSE	NA	FALSE
suppressor of fused domain protein	LBJ_RS00995	9799.16	0.614326	-0.0721829	0.130254	8960.23	10684.6	10960.3	7612.45	10536.8	10316.7	8674.89	10647.3	78393.3	FALSE	FALSE	NA	FALSE
FecR domain-containing protein	LBJ_RS04030	9796.29	4.6489e-36	-1.31568	0.103329	5989.57	5422.87	5601.1	5447.76	13650.2	14622.7	11820.8	15815.3	78370.3	TRUE	FALSE	NA	FALSE
DUF1554 domain-containing protein	LBJ_RS11375	9769.38	5.97297e-13	0.987589	0.134191	13614	13537.5	12321.5	12482	5805.9	7087.25	5228.91	8077.98	78155.1	TRUE	FALSE	NA	FALSE
serine protease	LBJ_RS17510	9744.01	0.000346916	-0.292483	0.0789599	8929.14	9215.18	8341.63	8555	10439	10994.4	9963.55	11514.2	77952.1	TRUE	FALSE	NA	FALSE
efflux RND transporter permease subunit	LBJ_RS01395	9736.15	5.56209e-09	-0.769294	0.128677	7497.95	7092.82	5754.56	8454.41	12796	13108.7	12725.1	10459.7	77889.2	TRUE	FALSE	NA	FALSE
NAD(P)-binding protein	LBJ_RS01705	9735.15	9.70474e-108	-2.34955	0.105669	3253.68	3388.85	3114.23	3020.11	14161	18952.9	15301.4	16689.1	77881.2	TRUE	TRUE	TRUE	TRUE
sigma-70 family RNA polymerase sigma factor	LBJ_RS15300	9707.35	3.99142e-15	-0.562774	0.0701729	8215.15	7877.07	7289.11	7970.46	11435.5	11867.6	11249.2	11754.7	77658.8	TRUE	FALSE	NA	FALSE
2Fe-2S iron-sulfur cluster binding domain-containing protein	LBJ_RS00760	9688.07	1.01555e-13	0.531196	0.0698835	11776.5	11392.4	11164.3	11475.3	7397.29	8213.12	8262.84	7822.72	77504.5	TRUE	FALSE	NA	FALSE
flagellar hook-associated protein FlgK	LBJ_RS16320	9665.72	0.778316	-0.0409466	0.129894	9751.41	8636.24	7850.57	11874.5	9737.17	9954.68	8977	10544.2	77325.8	FALSE	FALSE	NA	FALSE
hypothetical protein	LBJ_RS04370	9656.56	0.0455507	-0.164204	0.0778702	9157.49	9592.38	9277.7	8404.51	10706.3	9805.6	9748.61	10559.9	77252.5	TRUE	FALSE	NA	FALSE
ribose-phosphate pyrophosphokinase	LBJ_RS14295	9639.61	0.00134156	-0.370164	0.111121	8137.96	8411.83	7886.68	9200.53	12807.3	10697.2	10713.4	9261.99	77116.9	TRUE	FALSE	NA	FALSE
hypothetical protein	LBJ_RS13415	9616.67	0.0262595	-0.176246	0.0754637	9330.09	9519.56	8341.63	8931.23	9980.6	10566.5	9794.17	10469.6	76933.3	TRUE	FALSE	NA	FALSE
DUF736 family protein	LBJ_RS13800	9583.65	9.08194e-89	3.2732	0.162301	18742.7	19237.3	18564.4	12939	1507.21	1809.33	1562.04	2307.15	76669.2	TRUE	TRUE	TRUE	TRUE
50S ribosomal protein L14	LBJ_RS14615	9555.89	0.223734	-0.154178	0.117879	9106.03	9771.43	7543.66	9762.1	10985	10797.9	9921.95	8559.04	76447.1	FALSE	FALSE	NA	FALSE
amidophosphoribosyltransferase	LBJ_RS01065	9541.37	0.19314	-0.095885	0.0687555	9597.03	8915.56	8724.36	9659.92	9770.16	9923.7	9988.31	9751.89	76330.9	FALSE	FALSE	NA	FALSE
hypothetical protein	LBJ_RS12980	9509.71	0.952906	-0.0125469	0.187543	8564.64	10105.7	8866.08	10337.9	5680.78	11796.9	9629.75	11095.9	76077.7	FALSE	FALSE	NA	FALSE
chemotaxis response regulator protein-glutamate methylesterase	LBJ_RS05150	9488.71	1.02018e-58	-1.3908	0.0850567	5204.82	5143.55	4869.94	5736.86	12917.7	14434.9	13178.7	14423.1	75909.7	TRUE	FALSE	NA	FALSE
leucine--tRNA ligase	LBJ_RS14030	9486.51	1.08496e-10	-0.819839	0.124094	6736.79	6424.36	5954.05	8327.68	13718.5	11860.8	12195.2	10674.8	75892.1	TRUE	FALSE	NA	FALSE
	LBJ_RS03005	9474.92	2.99559e-149	-2.35392	0.089848	3381.26	3024.77	2732.4	3263.27	16111.8	16338.1	14953.7	15994	75799.4	TRUE	TRUE	TRUE	TRUE
elongation factor P	LBJ_RS17765	9458.59	4.463e-12	-0.609719	0.0861518	7883.89	8115.8	6707.78	7252.07	11399.1	11818.2	11632.6	10859.3	75668.7	TRUE	FALSE	NA	FALSE
UDP-3-O-(3-hydroxymyristoyl)glucosamine N-acyltransferase	LBJ_RS02465	9420.47	0.744404	0.0556718	0.153251	9848.96	10194	8405.72	9961.69	6399.69	10816.3	9342.5	10394.9	75363.8	FALSE	FALSE	NA	FALSE
leucyl aminopeptidase	LBJ_RS04565	9393.79	5.38842e-05	0.543868	0.130444	11215.8	12322.3	10416.9	10622.3	5862.78	8474.5	7478.36	8757.36	75150.3	TRUE	FALSE	NA	FALSE
flagellar protein export ATPase FliI	LBJ_RS05855	9383.35	0.00912242	-0.302521	0.110911	8384.54	9815.59	8458.07	6957.42	10541.4	10986.6	9798.13	10125	75066.8	TRUE	FALSE	NA	FALSE
outer membrane protein assembly factor	LBJ_RS07225	9349.99	2.2711e-15	0.656514	0.0811395	10816	11920	12451.5	10578.7	7366.58	7398.97	7243.61	7024.54	74799.9	TRUE	FALSE	NA	FALSE
DUF2147 domain-containing protein	LBJ_RS00340	9326.54	3.30208e-41	-1.17868	0.0864056	5835.19	6145.04	5382.66	5500.83	13913	13534.6	12045.6	12255.4	74612.3	TRUE	FALSE	NA	FALSE
insulinase family protein	LBJ_RS13155	9301.54	2.55212e-24	0.702606	0.0678471	11102.2	12328.3	11434.2	11227.4	7248.28	7053.37	7000.93	7017.67	74412.3	TRUE	FALSE	NA	FALSE
tRNA (adenosine(37)-N6)-threonylcarbamoyltransferase complex transferase subunit TsaD	LBJ_RS10845	9295.92	7.55321e-46	1.85404	0.128655	13670.8	16588.5	14247.8	13748.5	3166.86	4373.75	3920.44	4650.63	74367.4	TRUE	TRUE	TRUE	TRUE
flagellar motor switch protein FliN	LBJ_RS08950	9285.34	0.242178	-0.119031	0.0944833	8922.71	9710.55	8444.53	8535.2	8590.55	10756.2	9651.54	9671.39	74282.7	FALSE	FALSE	NA	FALSE
hypothetical protein	LBJ_RS17745	9263.77	5.36504e-23	1.73477	0.172524	14771.8	17194.9	15097.3	9925.26	3688.98	4759.04	3557.92	5115.01	74110.2	TRUE	TRUE	TRUE	TRUE
ATP-dependent Clp protease ATP-binding subunit ClpA	LBJ_RS10440	9257.47	0.0179157	0.43379	0.174736	10646.6	12304.4	10468.3	9137.95	5480.57	9118.27	6847.4	10056.2	74059.7	TRUE	FALSE	NA	FALSE
M23 family metallopeptidase	LBJ_RS01565	9195.71	8.14805e-12	-0.742932	0.10628	6663.89	6778.88	5944.12	8127.29	11433.2	11692.4	12087.2	10838.7	73565.7	TRUE	FALSE	NA	FALSE
ACP S-malonyltransferase	LBJ_RS15875	9154.59	4.7369e-11	-0.513249	0.076242	7814.2	7533.29	7125.72	7698.79	11661.9	10747.5	10336	10319.4	73236.7	TRUE	FALSE	NA	FALSE
[truncated: 3,152 more rows]
