# Supplementary material for: Distinct transcriptional profiles of Leptospira borgpetersenii serovar Hardjo strains JB197 and HB203 cultured at different temperatures
Source: PLoS Negl Trop Dis. 2021 Apr 7;15(4):e0009320. doi: 10.1371/journal.pntd.0009320 (PMC8055020; doi:10.1371/journal.pntd.0009320)
Supplement: S3 Table — Genes that were considered significantly differentially expressed were required to have an adjusted p-value < 0.05, have a fold change (FC) greater than or equal to three, and a count minimum of at least ten normalized counts in three out of four replicates for a single condition (strain and temperature combination). Significantly DE genes are highlighted in yellow. The first sheet consists of all DE analyses sorted by adjusted p-value, and the second sheet consists of all DE genes sorted by total expression. (XLSX) [file pntd.0009320.s003.xlsx]

## Sheet: All genes; sorted by DE
JB197_Annotation	GeneID	baseMean	adj_pvalue	FoldChange	log2FoldChange	Fcmin	lfcSE	JB197_37A	JB197_37B	JB197_37C	JB197_37D	HB203_37A_JBC	HB203_37B_JBC	HB203_37C_JBC	HB203_37D_JBC	DE_Pvalue	FCmin	CountMin	DE_Gene
thiol peroxidase	LBJ_RS14715	3205.36	0	-13.1191	-3.71359	TRUE	0.0866669	479.117	433.674	414.604	488.984	5715.82	6057.79	6162.18	5890.73	TRUE	TRUE	TRUE	TRUE
hypothetical protein	LBJ_RS11060	3553.52	3.52956e-302	-54.5863	-5.77047	TRUE	0.154472	161.727	127.889	107.32	115.726	6672.39	8411.99	6243.24	6587.85	TRUE	TRUE	TRUE	TRUE
	LBJ_RS10820	1293.75	6.51374e-257	-35.1194	-5.1342	TRUE	0.14906	96.0256	62.3047	61.4568	68.4577	2309.43	2807.21	2478.02	2467.11	TRUE	TRUE	TRUE	TRUE
	LBJ_RS11760	1585.61	3.36841e-231	62.2233	5.95938	TRUE	0.182398	2568.43	3095.56	3491.11	3330.79	45.9651	46.9876	38.3424	67.7095	TRUE	TRUE	TRUE	TRUE
	LBJ_RS13430	5999.86	1.36302e-230	629.22	9.29742	TRUE	0.284997	7399.02	11975.6	14443.3	14105.5	9.93839	18.0722	27.3875	20.0268	TRUE	TRUE	TRUE	TRUE
ABC transporter permease	LBJ_RS03805	1064.55	8.3752e-219	-6.48077	-2.69617	TRUE	0.0848517	286.055	276.272	298.111	278.721	1796.36	1803.6	1943.41	1833.88	TRUE	TRUE	TRUE	TRUE
	LBJ_RS20375	2752.36	1.77783e-206	733.873	9.51939	TRUE	0.308422	4615.29	5381.16	5998.92	5994.12	4.9692	3.61443	13.146	7.62924	TRUE	TRUE	TRUE	TRUE
hypothetical protein	LBJ_RS01625	1198.87	2.48963e-198	-16.1431	-4.01285	TRUE	0.132668	155.663	145.924	133.921	124.691	2217.5	2643.36	1970.8	2199.13	TRUE	TRUE	TRUE	TRUE
TetR/AcrR family transcriptional regulator	LBJ_RS12800	9365.04	1.95253e-178	-10.9824	-3.45712	TRUE	0.120497	1785.06	1602.71	1286.01	1579.42	16587.2	18219.2	15439.9	18420.8	TRUE	TRUE	TRUE	TRUE
nicotinate-nucleotide--dimethylbenzimidazole phosphoribosyltransferase	LBJ_RS15545	2162.62	1.6142e-171	-4.56745	-2.19139	TRUE	0.0779109	837.95	769.791	720.971	779.929	3428.75	3583.11	3641.44	3539.02	TRUE	TRUE	TRUE	TRUE
bile acid:sodium symporter family protein	LBJ_RS12430	1495.12	3.21351e-155	7.25855	2.85968	TRUE	0.106874	2903	2715.99	2551.83	2340.6	363.994	389.154	362.61	333.779	TRUE	TRUE	TRUE	TRUE
universal stress protein	LBJ_RS04775	1448.9	1.15819e-152	-11.0327	-3.46371	TRUE	0.13054	242.591	234.463	237.572	248.567	2356.64	3271.06	2565.66	2434.68	TRUE	TRUE	TRUE	TRUE
DUF1304 domain-containing protein	LBJ_RS16210	1088.14	1.47282e-151	-4.45076	-2.15405	TRUE	0.0814854	368.94	394.323	413.687	418.896	1747.91	1816.86	1758.27	1786.2	TRUE	TRUE	TRUE	TRUE
universal stress protein	LBJ_RS18695	1525.01	7.06795e-140	-13.5863	-3.76408	TRUE	0.148218	178.911	231.183	236.655	189.074	2457.27	3468.65	2692.73	2745.57	TRUE	TRUE	TRUE	TRUE
SDR family NAD(P)-dependent oxidoreductase	LBJ_RS03800	973.803	2.70283e-139	-5.36081	-2.42245	TRUE	0.0955975	331.541	292.668	284.352	317.024	1565.3	1609.63	1772.52	1617.4	TRUE	TRUE	TRUE	TRUE
LIC_13355 family lipoprotein	LBJ_RS15535	2450.67	1.28425e-133	-4.07222	-2.02582	TRUE	0.0816297	1000.69	900.139	989.73	976.337	3651.12	3880.7	4113.6	4093.09	TRUE	TRUE	TRUE	TRUE
	LBJ_RS14495	617.203	5.5607e-123	12.7302	3.67018	TRUE	0.154151	1242.27	962.444	1050.27	1323.52	85.7186	93.9753	82.1624	97.2729	TRUE	TRUE	TRUE	TRUE
DUF1761 domain-containing protein	LBJ_RS10950	1249.29	1.44779e-121	-6.86296	-2.77883	TRUE	0.117401	344.681	359.072	272.428	295.02	2227.44	2021.67	2375.04	2099	TRUE	TRUE	TRUE	TRUE
	LBJ_RS11765	663.311	3.51242e-104	297.138	8.21499	TRUE	0.37487	1238.22	1287.9	1408	1354.48	3.7269	3.61443	7.66849	2.86097	TRUE	TRUE	TRUE	TRUE
alginate export family protein	LBJ_RS01235	2143.94	2.97151e-102	-11.0854	-3.47059	TRUE	0.15987	488.214	332.019	294.442	306.43	4237.48	3960.22	3747.7	3785.06	TRUE	TRUE	TRUE	TRUE
sensor histidine kinase	LBJ_RS11055	923.657	1.33311e-98	-3.74559	-1.90519	TRUE	0.0893764	412.405	397.603	378.831	369.183	1434.86	1392.76	1573.14	1430.48	TRUE	TRUE	TRUE	TRUE
	LBJ_RS06350	642.253	1.65155e-98	307.001	8.2621	TRUE	0.387813	1321.11	1164.93	1262.16	1373.23	2.4846	4.81925	5.47749	3.81462	TRUE	TRUE	TRUE	TRUE
hypothetical protein	LBJ_RS01505	37664.1	8.73598e-98	-6.31597	-2.659	TRUE	0.125283	10079.7	9201.42	9066.26	12837.4	61396.9	65815.2	66474.8	66441.2	TRUE	TRUE	TRUE	TRUE
2-isopropylmalate synthase	LBJ_RS12795	10177.3	5.80332e-97	3.43337	1.77962	TRUE	0.0842113	15205.4	16742.8	15175.2	15930.3	4140.58	4865.03	4814.71	4544.17	TRUE	TRUE	TRUE	TRUE
hypothetical protein	LBJ_RS15540	650.575	2.21913e-93	-5.29469	-2.40455	TRUE	0.11595	227.429	213.148	182.536	204.558	1044.77	987.945	1142.6	1201.61	TRUE	TRUE	TRUE	TRUE
	LBJ_RS19155	365.274	2.96544e-92	-6.27039	-2.64856	TRUE	0.128503	95.0148	95.0967	96.3129	114.911	577.669	638.55	700.023	604.618	TRUE	TRUE	TRUE	TRUE
TonB-dependent receptor plug domain-containing protein	LBJ_RS01970	1400.63	5.05976e-91	-3.4797	-1.79896	TRUE	0.0878855	649.942	668.136	568.705	614.489	2060.97	2291.55	2148.27	2202.94	TRUE	TRUE	TRUE	TRUE
helicase	LBJ_RS18335	1088.58	2.03011e-87	-4.82926	-2.2718	TRUE	0.113255	404.318	316.442	412.77	361.848	1857.24	1922.88	1649.82	1783.34	TRUE	TRUE	TRUE	TRUE
hypothetical protein	LBJ_RS00400	2366.53	3.25127e-86	-3.19911	-1.67767	TRUE	0.0842242	1192.74	1193.63	1022.75	1100.21	3451.11	3546.96	3695.11	3729.75	TRUE	TRUE	TRUE	TRUE
HAMP domain-containing histidine kinase	LBJ_RS15060	2067.58	6.53107e-86	-4.90568	-2.29445	TRUE	0.115401	810.658	669.776	596.223	725.326	3344.27	3438.53	3195.57	3760.26	TRUE	TRUE	TRUE	TRUE
DUF1561 domain-containing protein	LBJ_RS03235	6061.66	8.31078e-80	4.02446	2.0088	TRUE	0.104828	9504.51	9234.22	11106.3	8996.48	2239.87	2695.16	2393.66	2323.1	TRUE	TRUE	TRUE	TRUE
	LBJ_RS16085	259.494	7.76962e-78	67.7533	6.08222	TRUE	0.321411	527.635	426.295	479.73	611.229	7.45379	14.4577	4.38199	4.76828	TRUE	TRUE	TRUE	TRUE
PilZ domain-containing protein	LBJ_RS14360	3635.42	4.4611e-75	-3.34015	-1.73991	TRUE	0.0936316	1465.65	1808.48	1647.41	1777.46	5331.95	5746.95	5464.34	5841.14	TRUE	TRUE	TRUE	TRUE
	LBJ_RS10080	1217.99	1.9871e-74	-4.36806	-2.12699	TRUE	0.114968	535.722	427.935	399.011	453.94	1996.37	2020.47	1801	2109.49	TRUE	TRUE	TRUE	TRUE
	LBJ_RS15770	160.829	1.33564e-69	10.7768	3.42985	TRUE	0.191734	288.077	318.902	293.525	276.276	23.6037	37.3492	24.101	24.795	TRUE	TRUE	TRUE	TRUE
DUF1566 domain-containing protein	LBJ_RS13725	1855.19	1.52252e-68	-4.03677	-2.0132	TRUE	0.113413	776.291	668.956	679.694	822.307	2802.63	2668.66	3241.58	3181.39	TRUE	TRUE	TRUE	TRUE
adenylate/guanylate cyclase domain-containing protein	LBJ_RS13365	192.228	1.74938e-65	22.2437	4.47533	TRUE	0.257953	308.293	328.739	370.575	462.904	17.3922	24.0962	15.337	10.4902	TRUE	TRUE	TRUE	TRUE
hypothetical protein	LBJ_RS07510	2801.65	1.78604e-65	-25.6351	-4.68005	TRUE	0.269794	335.584	213.968	104.568	188.259	5298.41	4330.09	5588.14	6354.21	TRUE	TRUE	TRUE	TRUE
phage holin family protein	LBJ_RS12775	2529.35	4.48069e-64	-3.5386	-1.82318	TRUE	0.106251	1202.85	1184.61	1098.88	973.077	3882.18	4220.45	3517.64	4155.08	TRUE	TRUE	TRUE	TRUE
	LBJ_RS17005	456.866	3.16703e-63	-5.07502	-2.34341	TRUE	0.137493	166.781	159.041	147.68	128.766	688.234	904.813	740.557	719.056	TRUE	TRUE	TRUE	TRUE
hypothetical protein	LBJ_RS08330	782.836	1.62373e-62	-3.56562	-1.83415	TRUE	0.108231	351.757	372.189	350.396	297.465	1330.5	1172.28	1253.25	1134.85	TRUE	TRUE	TRUE	TRUE
fatty acid desaturase	LBJ_RS15105	687.393	1.82837e-61	-5.34252	-2.41752	TRUE	0.143891	185.986	204.13	227.482	248.567	1320.56	936.138	1206.14	1170.14	TRUE	TRUE	TRUE	TRUE
alpha/beta hydrolase	LBJ_RS12410	589.312	1.17454e-60	3.72939	1.89894	TRUE	0.113792	868.273	885.383	969.55	994.266	223.614	259.034	282.638	231.738	TRUE	TRUE	TRUE	TRUE
	LBJ_RS03005	13978.7	1.45254e-55	-3.80909	-1.92945	TRUE	0.120827	7062.43	5657.43	5081.65	5453.8	23161.4	20627.6	23647.4	21137.8	TRUE	TRUE	TRUE	TRUE
hypothetical protein	LBJ_RS20730	3103.49	9.86244e-55	-3.01779	-1.59349	TRUE	0.100559	1665.79	1588.77	1522.66	1402.57	5108.33	4922.86	4262.58	4354.39	TRUE	TRUE	TRUE	TRUE
hypothetical protein	LBJ_RS05375	228.817	3.02277e-53	-8.16495	-3.02944	TRUE	0.193883	68.7341	59.0255	41.277	31.7839	400.02	416.865	407.525	405.304	TRUE	TRUE	TRUE	TRUE
sensor domain-containing diguanylate cyclase	LBJ_RS02135	7531.1	5.7787e-53	3.37224	1.75371	TRUE	0.112542	9387.26	11843.6	12621.6	12616.6	3341.78	3393.95	3493.54	3550.46	TRUE	TRUE	TRUE	TRUE
hypothetical protein	LBJ_RS15530	2052.06	5.35322e-52	-3.4347	-1.78018	TRUE	0.115307	862.209	834.555	919.1	1085.54	2913.19	3009.62	3471.63	3320.63	TRUE	TRUE	TRUE	TRUE
hypothetical protein	LBJ_RS19470	42063.6	6.28568e-52	-9.60547	-3.26386	TRUE	0.211565	11453.3	8357.03	6014.51	5906.11	69792.4	93276.5	68344.8	73363.8	TRUE	TRUE	TRUE	TRUE
tetratricopeptide repeat protein	LBJ_RS17065	44184.9	2.43878e-50	-5.14403	-2.3629	TRUE	0.155608	18782.6	14724.4	11184.2	12842.3	69357.6	78533.2	71460.4	76594.7	TRUE	TRUE	TRUE	TRUE
YceI family protein	LBJ_RS05630	581.174	1.43294e-47	-3.73405	-1.90074	TRUE	0.128795	192.051	260.696	257.752	269.756	1018.69	872.283	880.78	897.39	TRUE	TRUE	TRUE	TRUE
MBL fold metallo-hydrolase	LBJ_RS15100	553.781	5.04171e-46	-5.22707	-2.386	TRUE	0.164407	122.306	190.193	211.888	185.814	846.006	1068.67	899.404	905.973	TRUE	TRUE	TRUE	TRUE
adenosylcobinamide-GDP ribazoletransferase	LBJ_RS15550	342.005	3.9024e-45	-3.00726	-1.58845	TRUE	0.110541	151.619	179.536	171.529	178.479	534.189	526.503	519.266	474.92	TRUE	TRUE	TRUE	TRUE
response regulator	LBJ_RS14710	4318.94	6.61243e-45	-3.35028	-1.74428	TRUE	0.121703	2355.15	1917.51	1607.05	2063.51	6847.55	6443.33	6773.46	6543.98	TRUE	TRUE	TRUE	TRUE
alginate export family protein	LBJ_RS09485	6062.6	7.08944e-45	-5.68272	-2.50658	TRUE	0.174961	2561.36	1593.69	1514.41	1590.01	10996.8	9080.66	10984.6	10179.3	TRUE	TRUE	TRUE	TRUE
hypothetical protein	LBJ_RS14945	2579.85	3.31229e-43	4.52144	2.17678	TRUE	0.154896	3642.91	4363.79	4302.89	4589.93	859.671	1233.73	779.995	865.919	TRUE	TRUE	TRUE	TRUE
SpoIIE family protein phosphatase	LBJ_RS11775	1051.09	4.38364e-43	-3.12114	-1.64207	TRUE	0.11702	601.423	541.887	431.115	466.979	1598.84	1596.38	1585.19	1586.88	TRUE	TRUE	TRUE	TRUE
hypothetical protein	LBJ_RS03695	2023.24	9.26022e-43	-4.36759	-2.12684	TRUE	0.152152	998.666	709.946	627.41	681.317	2980.28	3204.8	3519.84	3463.68	TRUE	TRUE	TRUE	TRUE
aspartate carbamoyltransferase	LBJ_RS04075	3689.38	2.8972e-42	3.31667	1.72973	TRUE	0.124484	5577.57	6081.27	6192.46	4824.64	1683.32	1991.55	1671.73	1492.47	TRUE	TRUE	TRUE	TRUE
SRPBCC domain-containing protein	LBJ_RS01515	1320.18	3.97225e-42	-3.27891	-1.71322	TRUE	0.123512	568.067	568.941	591.637	739.18	1873.39	1860.23	2113.22	2246.81	TRUE	TRUE	TRUE	TRUE
hypothetical protein	LBJ_RS16975	407.474	1.32531e-41	-3.42235	-1.77499	TRUE	0.128793	171.835	181.995	175.198	207.818	572.7	643.369	577.327	729.546	TRUE	TRUE	TRUE	TRUE
hypothetical protein	LBJ_RS01795	1696.9	1.81719e-41	-3.99498	-1.99819	TRUE	0.145238	544.819	706.667	818.201	647.088	2759.15	3160.22	2430.91	2508.11	TRUE	TRUE	TRUE	TRUE
membrane protein	LBJ_RS03450	1633.49	3.19567e-41	-12.6163	-3.65722	TRUE	0.266632	322.444	300.866	125.665	211.078	3113.2	2132.52	2957.84	3904.27	TRUE	TRUE	TRUE	TRUE
	LBJ_RS09920	164.023	3.84785e-41	-5.11425	-2.35452	TRUE	0.171837	45.4858	43.4493	55.036	70.0876	277.033	246.986	294.689	279.421	TRUE	TRUE	TRUE	TRUE
hypothetical protein	LBJ_RS01895	1182.59	5.04828e-41	-4.35961	-2.1242	TRUE	0.15526	447.782	382.026	350.396	584.335	1981.47	1879.51	1889.73	1945.46	TRUE	TRUE	TRUE	TRUE
	LBJ_RS14250	184.963	9.13917e-41	14.3498	3.84295	TRUE	0.281793	365.908	238.562	299.946	480.019	16.1499	18.0722	29.5784	31.4706	TRUE	TRUE	TRUE	TRUE
	LBJ_RS16215	338.058	4.23652e-40	486.196	8.92539	TRUE	0.660025	667.125	609.93	629.244	792.968	1.2423	0	1.0955	2.86097	TRUE	TRUE	TRUE	TRUE
symporter	LBJ_RS08860	3712.23	5.15464e-40	3.62584	1.85832	TRUE	0.137583	5154.05	6388.69	6911.6	4823.01	1499.45	1769.87	1652.01	1499.15	TRUE	TRUE	TRUE	TRUE
hypothetical protein	LBJ_RS03440	333.173	7.67057e-40	17.6342	4.1403	TRUE	0.307217	768.205	839.474	596.223	317.839	47.2074	28.9155	42.7244	24.795	TRUE	TRUE	TRUE	TRUE
efflux RND transporter permease subunit	LBJ_RS03290	996.079	1.08348e-39	3.40023	1.76563	TRUE	0.131276	1632.43	1274.79	1497.9	1752.19	413.686	516.864	453.536	427.238	TRUE	TRUE	TRUE	TRUE
hypothetical protein	LBJ_RS12090	192.98	1.23154e-39	-4.28302	-2.09863	TRUE	0.156161	57.6153	66.4037	74.2985	92.9069	293.183	314.456	326.458	318.521	TRUE	TRUE	TRUE	TRUE
	LBJ_RS12435	594.31	3.73643e-39	4.1815	2.06402	TRUE	0.154542	885.457	1031.31	1020	902.175	177.649	242.167	204.858	290.865	TRUE	TRUE	TRUE	TRUE
protein-glutamate O-methyltransferase CheR	LBJ_RS06900	5560.12	6.55122e-39	-5.82284	-2.54172	TRUE	0.190918	2126.71	1867.5	1305.27	1220.83	9544.58	11089.1	7807.61	9519.39	TRUE	TRUE	TRUE	TRUE
catalase	LBJ_RS08780	16135	1.02846e-37	-5.23965	-2.38947	TRUE	0.182351	7176.65	5350.83	4193.74	3967.29	26017.5	30486.5	25411.2	26476.3	TRUE	TRUE	TRUE	TRUE
sigma-70 family RNA polymerase sigma factor	LBJ_RS01620	436.523	1.62632e-36	-3.63686	-1.86269	TRUE	0.144486	173.857	185.275	156.852	236.342	665.872	631.321	675.922	766.739	TRUE	TRUE	TRUE	TRUE
three-Cys-motif partner protein TcmP	LBJ_RS16755	463.797	1.76835e-36	-3.07275	-1.61953	TRUE	0.125695	210.245	218.067	212.806	268.941	755.318	675.899	623.338	745.759	TRUE	TRUE	TRUE	TRUE
tetratricopeptide repeat protein	LBJ_RS12200	4527.88	1.9104e-36	-14.13	-3.82069	TRUE	0.296684	564.024	532.05	395.342	902.175	12167.1	4398.77	9535.21	7728.42	TRUE	TRUE	TRUE	TRUE
IS5 family transposase	LBJ_RS20225	277.617	2.61738e-36	3.13304	1.64757	TRUE	0.128186	409.372	423.016	458.633	392.002	135.411	153.011	115.027	134.465	TRUE	TRUE	TRUE	TRUE
	LBJ_RS18745	461.664	3.3939e-36	3.21887	1.68656	TRUE	0.131432	661.06	732.9	816.367	607.97	196.283	228.914	233.341	216.48	TRUE	TRUE	TRUE	TRUE
	LBJ_RS06095	81.1014	1.02284e-35	37.9414	5.2457	TRUE	0.411566	175.878	126.249	155.935	174.404	2.4846	3.61443	5.47749	4.76828	TRUE	TRUE	TRUE	TRUE
hypothetical protein	LBJ_RS08130	1682.85	1.59436e-35	-3.12582	-1.64423	TRUE	0.129362	671.168	756.675	878.741	955.148	2790.2	2310.83	2584.28	2515.74	TRUE	TRUE	TRUE	TRUE
VWA domain-containing protein	LBJ_RS15560	602.748	3.44176e-35	-3.01194	-1.59069	TRUE	0.125766	273.926	270.534	291.691	365.108	914.332	819.272	926.791	960.331	TRUE	TRUE	TRUE	TRUE
hypothetical protein	LBJ_RS13350	183.942	1.30064e-34	6.17229	2.62581	TRUE	0.209365	235.515	288.569	388.921	352.883	63.3573	42.1684	51.4884	48.6364	TRUE	TRUE	TRUE	TRUE
	LBJ_RS14150	634.283	1.96474e-33	-3.40639	-1.76825	TRUE	0.143494	368.94	254.957	240.324	288.5	986.385	1062.64	946.51	925.999	TRUE	TRUE	TRUE	TRUE
host attachment protein	LBJ_RS02940	2708.96	3.78834e-33	-3.11959	-1.64136	TRUE	0.13378	1666.8	1265.77	1098.88	1230.61	4069.77	4360.21	3943.79	4035.87	TRUE	TRUE	TRUE	TRUE
MMPL family transporter	LBJ_RS12280	528.35	4.53678e-33	3.25185	1.70126	TRUE	0.138843	706.546	695.19	948.453	881.8	257.156	248.191	259.633	229.831	TRUE	TRUE	TRUE	TRUE
	LBJ_RS00115	62.3605	5.18883e-33	15.1295	3.91929	TRUE	0.320162	123.317	109.033	110.989	125.506	7.45379	3.61443	6.57299	12.3975	TRUE	TRUE	TRUE	TRUE
	LBJ_RS08610	196.239	5.71287e-33	280.805	8.13343	TRUE	0.664868	447.782	415.638	393.507	307.245	2.4846	1.20481	1.0955	0.953655	TRUE	TRUE	TRUE	TRUE
	LBJ_RS00090	72.0038	3.66606e-32	-14.9868	-3.90562	TRUE	0.323314	8.08636	10.6574	7.33813	9.77967	81.9917	162.65	139.128	156.399	TRUE	TRUE	TRUE	TRUE
hypothetical protein	LBJ_RS03420	10604.9	5.82315e-32	-9.49371	-3.24697	TRUE	0.269683	2744.31	2049.5	1929.93	1361.82	13338.6	30692.6	14565.7	18156.6	TRUE	TRUE	TRUE	TRUE
hypothetical protein	LBJ_RS05370	133.297	1.24774e-31	-4.85627	-2.27985	TRUE	0.190363	37.3994	63.1245	44.946	35.8588	223.614	244.577	207.049	209.804	TRUE	TRUE	TRUE	TRUE
hypothetical protein	LBJ_RS14180	21627.6	5.51529e-31	-4.35835	-2.12378	TRUE	0.179223	10000.8	9021.07	6051.2	7217.4	28844.9	42746.7	32446.5	36691.9	TRUE	TRUE	TRUE	TRUE
N-acetylmuramoyl-L-alanine amidase	LBJ_RS07530	15027.3	1.65965e-30	-3.86867	-1.95184	TRUE	0.166045	7007.85	5978.79	5911.78	5794.45	20255.7	31939.6	19071.5	24259.1	TRUE	TRUE	TRUE	TRUE
hypothetical protein	LBJ_RS14400	218.278	2.48724e-30	-3.41961	-1.77383	TRUE	0.15135	89.9608	103.295	88.9748	112.466	327.967	324.094	297.975	401.489	TRUE	TRUE	TRUE	TRUE
hypothetical protein	LBJ_RS00855	742.213	3.49885e-30	-3.40562	-1.76792	TRUE	0.151242	438.685	288.569	317.374	304.8	1190.12	1224.09	984.853	1189.21	TRUE	TRUE	TRUE	TRUE
IS110 family transposase	LBJ_RS01210	53.4416	5.09058e-30	-12.7321	-3.67039	TRUE	0.314871	10.108	4.91879	9.17266	7.33475	84.4763	124.096	99.6903	87.7363	TRUE	TRUE	TRUE	TRUE
DUF433 domain-containing protein	LBJ_RS18275	137.527	1.07371e-29	-3.49495	-1.80527	TRUE	0.155735	58.6261	58.2057	58.705	69.2727	208.706	187.951	221.291	237.46	TRUE	TRUE	TRUE	TRUE
hypothetical protein	LBJ_RS17070	54724	3.38753e-28	-4.51327	-2.17417	TRUE	0.192621	28553	19462	13977.3	17416	82127.1	94046.4	91663.6	90546.7	TRUE	TRUE	TRUE	TRUE
	LBJ_RS20370	78.5593	3.82462e-28	69.5727	6.12045	TRUE	0.54279	154.652	158.221	185.288	121.431	2.4846	1.20481	3.28649	1.90731	TRUE	TRUE	TRUE	TRUE
	LBJ_RS08650	310.552	4.54387e-28	743.278	9.53776	TRUE	0.847062	482.149	665.677	655.845	677.242	0	2.40962	1.0955	0	TRUE	TRUE	TRUE	TRUE
hypothetical protein	LBJ_RS10710	23523.8	4.73018e-28	-4.66769	-2.22271	TRUE	0.197474	7369.71	8089.78	8547.08	9196.96	29654.9	55426.1	29540.1	40365.4	TRUE	TRUE	TRUE	TRUE
	LBJ_RS16165	103.945	6.04678e-28	6.76975	2.7591	TRUE	0.245614	241.58	138.546	158.687	185.814	23.6037	32.5299	24.101	26.7024	TRUE	TRUE	TRUE	TRUE
response regulator	LBJ_RS15055	1422.99	8.80383e-28	-3.0981	-1.63138	TRUE	0.145663	640.844	788.647	657.68	690.282	1756.61	2525.28	1890.83	2433.73	TRUE	TRUE	TRUE	TRUE
transposase	LBJ_RS12350	298.55	1.48578e-27	-6.38246	-2.67411	TRUE	0.239772	125.339	86.0789	56.8705	56.2331	641.026	468.672	475.446	478.735	TRUE	TRUE	TRUE	TRUE
	LBJ_RS20490	54.1728	2.68487e-27	28.8866	4.85233	TRUE	0.437169	115.231	99.1957	91.7266	112.466	4.9692	2.40962	5.47749	1.90731	TRUE	TRUE	TRUE	TRUE
	LBJ_RS09495	74.609	2.89461e-27	9.23428	3.207	TRUE	0.289151	179.922	112.312	107.32	138.545	17.3922	14.4577	16.4325	10.4902	TRUE	TRUE	TRUE	TRUE
helix-turn-helix domain-containing protein	LBJ_RS20285	1645.51	3.46582e-27	-3.28302	-1.71502	TRUE	0.154863	902.64	652.56	630.162	889.135	2226.2	2324.08	2669.73	2869.55	TRUE	TRUE	TRUE	TRUE
sigma-70 family RNA polymerase sigma factor	LBJ_RS15765	977.023	8.12974e-27	-3.46797	-1.79409	TRUE	0.163155	463.955	404.981	346.727	533.807	1550.39	1210.84	1540.27	1765.22	TRUE	TRUE	TRUE	TRUE
chemotaxis protein CheB	LBJ_RS06905	3469.04	7.6908e-26	-4.72321	-2.23977	TRUE	0.207637	1461.61	1452.68	1055.77	879.355	5571.71	7732.48	4560.56	5038.16	TRUE	TRUE	TRUE	TRUE
membrane protein	LBJ_RS13280	339.757	1.00961e-25	-7.31278	-2.87042	TRUE	0.266745	124.328	100.015	49.5324	53.7882	752.833	510.84	541.176	585.544	TRUE	TRUE	TRUE	TRUE
hypothetical protein	LBJ_RS19550	216.193	1.80172e-25	3.15757	1.65881	TRUE	0.154929	311.325	321.361	285.27	396.077	101.869	91.5657	109.55	112.531	TRUE	TRUE	TRUE	TRUE
hypothetical protein	LBJ_RS15280	34624.8	4.30463e-25	-4.67254	-2.22421	TRUE	0.209397	18413.7	11425.5	8447.1	10546.6	52929.4	59069.5	53634.5	62532.1	TRUE	TRUE	TRUE	TRUE
	LBJ_RS01690	50.6655	1.50899e-24	14.1444	3.82216	TRUE	0.364001	124.328	91.8175	75.2158	87.2021	4.9692	9.63849	5.47749	6.67559	TRUE	TRUE	TRUE	TRUE
	LBJ_RS19840	60.6237	3.1636e-24	9.7098	3.27944	TRUE	0.314445	115.231	84.4393	96.3129	144.25	6.2115	12.0481	13.146	13.3512	TRUE	TRUE	TRUE	TRUE
hypothetical protein	LBJ_RS02895	1864.49	5.28664e-24	3.96153	1.98606	TRUE	0.191361	2195.45	2656.97	2767.39	4289.2	713.08	826.501	755.894	711.427	TRUE	TRUE	TRUE	TRUE
acyl-CoA thioesterase	LBJ_RS05990	464.137	7.38567e-24	-4.0704	-2.02517	TRUE	0.19575	259.774	194.292	129.334	149.955	811.221	712.044	686.877	769.6	TRUE	TRUE	TRUE	TRUE
	LBJ_RS13650	58.2817	9.22543e-24	22.4	4.48543	TRUE	0.434509	172.846	92.6373	90.8093	90.462	4.9692	3.61443	3.28649	7.62924	TRUE	TRUE	TRUE	TRUE
hypothetical protein	LBJ_RS00615	2544.15	1.69659e-23	-3.97134	-1.98963	TRUE	0.193873	1212.95	1015.73	903.507	962.483	3090.84	5561.41	3210.9	4395.4	TRUE	TRUE	TRUE	TRUE
glucose 1-dehydrogenase	LBJ_RS11985	8294.16	2.25244e-23	-3.35723	-1.74727	TRUE	0.170728	3449.85	3892.41	3979.1	3906.16	12657.8	17373.4	9558.22	11536.4	TRUE	TRUE	TRUE	TRUE
hypothetical protein	LBJ_RS18285	522.276	2.52685e-23	-4.61954	-2.20775	TRUE	0.215966	195.084	145.104	137.59	265.681	724.26	736.14	959.656	1014.69	TRUE	TRUE	TRUE	TRUE
hypothetical protein	LBJ_RS00620	12380.7	5.2069e-23	-4.87352	-2.28497	TRUE	0.225107	4545.55	4391.66	4089.17	3836.89	13665.3	30427.5	15234	22855.3	TRUE	TRUE	TRUE	TRUE
hypothetical protein	LBJ_RS13425	157.081	7.48651e-23	4.62973	2.21093	TRUE	0.218596	205.191	214.787	271.511	342.288	45.9651	63.855	48.2019	64.8486	TRUE	TRUE	TRUE	TRUE
	LBJ_RS14865	141.726	5.2282e-22	3.77807	1.91765	TRUE	0.193397	267.861	198.391	190.791	239.602	47.2074	65.0598	73.3984	51.4974	TRUE	TRUE	TRUE	TRUE
IS982 family transposase	LBJ_RS19425	103.832	6.60346e-22	-6.18796	-2.62946	TRUE	0.265822	46.4966	29.5128	18.3453	22.0043	207.464	181.927	130.364	194.546	TRUE	TRUE	TRUE	TRUE
	LBJ_RS03400	53.1006	6.16138e-21	7.33643	2.87508	TRUE	0.297628	102.09	99.1957	66.0431	106.761	8.69609	15.6625	12.0505	14.3048	TRUE	TRUE	TRUE	TRUE
ankyrin repeat domain-containing protein	LBJ_RS08785	864.958	1.33467e-20	-4.77032	-2.25409	TRUE	0.235339	476.085	304.145	201.798	218.413	1319.32	1538.54	1380.33	1481.03	TRUE	TRUE	TRUE	TRUE
sulfate ABC transporter substrate-binding protein	LBJ_RS09490	3103.06	3.9822e-20	-3.54661	-1.82644	TRUE	0.193043	1972.06	1372.34	1130.07	986.932	4864.84	5075.87	4892.49	4529.86	TRUE	TRUE	TRUE	TRUE
hybrid sensor histidine kinase/response regulator	LBJ_RS07570	11314.2	2.56794e-19	-4.16863	-2.05957	TRUE	0.222422	6522.66	4774.51	3122.37	3093.64	18263	20381.8	16780.8	17574.9	TRUE	TRUE	TRUE	TRUE
lipoprotein	LBJ_RS19300	935.86	9.27396e-19	-4.76872	-2.2536	TRUE	0.247174	490.236	377.108	192.626	238.787	1469.64	1392.76	1608.19	1717.53	TRUE	TRUE	TRUE	TRUE
hybrid sensor histidine kinase/response regulator	LBJ_RS06915	4451.48	1.37309e-18	-3.74139	-1.90358	TRUE	0.209782	2694.78	1902.75	1519.91	1394.42	7149.43	8661.39	5762.32	6526.82	TRUE	TRUE	TRUE	TRUE
	LBJ_RS04460	119.933	1.48908e-18	705.872	9.46326	TRUE	1.04399	322.444	258.237	194.46	183.369	0	0	0	0.953655	TRUE	TRUE	TRUE	TRUE
hypothetical protein	LBJ_RS00610	4941.11	4.63184e-18	-3.36661	-1.7513	TRUE	0.195969	2818.1	2242.97	1993.22	1999.13	5622.65	10046.9	6285.97	8519.96	TRUE	TRUE	TRUE	TRUE
	LBJ_RS20630	62.6948	5.29104e-18	-4.08827	-2.03149	TRUE	0.227716	25.2699	19.6752	20.1798	33.4139	88.2032	106.023	95.3083	113.485	TRUE	TRUE	TRUE	TRUE
	LBJ_RS05825	33.874	6.90018e-18	17.8131	4.15486	TRUE	0.467312	75.8097	54.9265	49.5324	76.6074	1.2423	4.81925	3.28649	4.76828	TRUE	TRUE	TRUE	TRUE
acyl-CoA desaturase	LBJ_RS16940	8221.49	9.17029e-18	-6.0156	-2.58871	TRUE	0.292249	1243.28	1490.39	2910.48	3730.13	15718.8	15478.2	12530.3	12670.3	TRUE	TRUE	TRUE	TRUE
	LBJ_RS18680	80.3643	3.89295e-17	191.264	7.57942	TRUE	0.872281	234.505	159.041	108.237	137.73	1.2423	1.20481	0	0.953655	TRUE	TRUE	TRUE	TRUE
hypothetical protein	LBJ_RS20290	159.741	4.8364e-17	-3.08137	-1.62357	TRUE	0.187427	91.9824	86.8987	78.8849	56.2331	265.852	207.228	211.431	279.421	TRUE	TRUE	TRUE	TRUE
	LBJ_RS16485	134.969	1.4998e-16	6.21708	2.63624	TRUE	0.309147	252.699	170.518	164.191	343.918	23.6037	26.5059	44.9154	53.4047	TRUE	TRUE	TRUE	TRUE
	LBJ_RS06050	30.3106	1.52328e-16	10.5277	3.39612	TRUE	0.398357	65.7017	52.4671	45.8633	57.863	3.7269	3.61443	6.57299	6.67559	TRUE	TRUE	TRUE	TRUE
hypothetical protein	LBJ_RS11050	97.0924	1.68891e-16	-3.34308	-1.74118	TRUE	0.204538	41.4426	54.1067	46.7806	36.6738	156.53	110.843	157.752	172.612	TRUE	TRUE	TRUE	TRUE
hypothetical protein	LBJ_RS16285	617.37	2.48891e-16	-5.46923	-2.45134	TRUE	0.289539	132.414	191.833	243.075	195.593	1797.61	697.586	924.6	756.249	TRUE	TRUE	TRUE	TRUE
	LBJ_RS02350	205.855	2.85124e-16	-3.17193	-1.66536	TRUE	0.197095	104.112	97.5561	72.464	120.616	336.663	246.986	279.352	389.091	TRUE	TRUE	TRUE	TRUE
hypothetical protein	LBJ_RS12400	2854.28	1.18639e-15	-4.28343	-2.09877	TRUE	0.253628	1765.86	1026.39	681.529	849.201	5192.81	3704.8	5051.34	4562.29	TRUE	TRUE	TRUE	TRUE
response regulator	LBJ_RS06910	19544.2	5.69236e-15	-4.26729	-2.09332	TRUE	0.259082	9989.69	8979.26	6015.43	4699.95	31687.3	45425	23006.6	26550.7	TRUE	TRUE	TRUE	TRUE
	LBJ_RS19955	30.2049	3.24266e-14	292.945	8.19449	TRUE	1.04327	69.7449	53.2869	62.3741	56.2331	0	0	0	0	TRUE	TRUE	TRUE	TRUE
hypothetical protein	LBJ_RS03430	3969.4	1.50596e-13	-3.48148	-1.7997	TRUE	0.235107	2640.2	1605.17	1460.29	1381.38	4802.73	8225.25	4956.03	6684.17	TRUE	TRUE	TRUE	TRUE
	LBJ_RS17170	25.9011	2.07896e-13	25.8118	4.68996	TRUE	0.616184	70.7557	43.4493	38.5252	47.2684	0	1.20481	2.191	3.81462	TRUE	TRUE	TRUE	TRUE
	LBJ_RS08630	26.8726	2.43125e-13	261.913	8.03294	TRUE	1.05833	35.3778	64.7641	65.1259	49.7133	0	0	0	0	TRUE	TRUE	TRUE	TRUE
hypothetical protein	LBJ_RS05365	297.971	4.07386e-13	-3.82517	-1.93552	TRUE	0.257385	201.148	122.15	101.817	70.0876	464.62	540.96	433.817	449.172	TRUE	TRUE	TRUE	TRUE
	LBJ_RS19580	37.8578	8.21738e-13	223.076	7.80139	TRUE	1.05067	61.6585	104.934	66.0431	69.2727	0	0	0	0.953655	TRUE	TRUE	TRUE	TRUE
	LBJ_RS18815	68.83	1.03548e-12	3.0063	1.58799	TRUE	0.214769	86.9284	118.871	88.9748	118.171	33.5421	36.1443	31.7694	36.2389	TRUE	TRUE	TRUE	TRUE
hypothetical protein	LBJ_RS18810	153.613	3.59992e-12	-4.3758	-2.12955	TRUE	0.294899	71.7665	85.2591	28.4352	43.1935	299.394	190.36	215.813	294.68	TRUE	TRUE	TRUE	TRUE
	LBJ_RS04455	23.4667	3.89729e-12	33.2394	5.05482	TRUE	0.70117	51.5506	49.1879	35.7734	46.4534	0	0	0	4.76828	TRUE	TRUE	TRUE	TRUE
	LBJ_RS10805	54.5991	4.15913e-12	-3.32159	-1.73188	TRUE	0.240547	30.3239	28.693	20.1798	22.0043	103.111	77.1079	65.7299	89.6436	TRUE	TRUE	TRUE	TRUE
	LBJ_RS04610	94112.9	1.38654e-11	88.9986	6.47571	TRUE	0.92158	35282.8	211180	446780	51294.4	1473.37	4460.21	1403.33	1028.99	TRUE	TRUE	TRUE	TRUE
hypothetical protein	LBJ_RS12075	32.8026	7.15084e-11	-3.65258	-1.86892	TRUE	0.275358	14.1511	13.1168	12.8417	16.2995	44.7228	49.3973	61.3479	50.5437	TRUE	TRUE	TRUE	TRUE
ammonium transporter	LBJ_RS02060	9086.27	1.11504e-10	-9.22188	-3.20506	TRUE	0.477125	1081.55	1384.64	1652.91	2991.76	24560.3	6622.85	19258.9	15137.4	TRUE	TRUE	TRUE	TRUE
	LBJ_RS20295	19.0984	1.49017e-10	7.6609	2.93751	TRUE	0.440173	29.3131	36.0712	36.6906	33.4139	2.4846	3.61443	5.47749	5.72193	TRUE	TRUE	TRUE	TRUE
LigB	LBJ_RS03415	244646	6.10437e-10	-6.15128	-2.62089	TRUE	0.406099	100166	71074.9	62383.3	40057.5	283770	681841	316306	401573	TRUE	TRUE	TRUE	TRUE
response regulator	LBJ_RS12405	856.2	8.35017e-10	-3.47352	-1.7964	TRUE	0.280501	680.265	328.739	242.158	281.166	1419.95	1061.44	1515.07	1320.81	TRUE	TRUE	TRUE	TRUE
hypothetical protein	LBJ_RS17905	8187.1	1.52318e-09	-3.23072	-1.69186	TRUE	0.268206	6149.68	4060.46	2571.1	2700.82	10988.1	16896.3	9868.25	12262.1	TRUE	TRUE	TRUE	TRUE
hypothetical protein	LBJ_RS03425	3086.5	7.99767e-09	-3.11044	-1.63712	TRUE	0.271359	2320.79	1290.36	1338.29	1058.65	3576.58	6975.86	3422.34	4709.15	TRUE	TRUE	TRUE	TRUE
nitrogen regulatory protein P-II	LBJ_RS02065	2556.59	9.51361e-09	-5.48384	-2.45519	TRUE	0.408955	646.909	601.732	636.583	1268.91	5748.12	1901.19	5260.58	4388.72	TRUE	TRUE	TRUE	TRUE
IS110 family transposase	LBJ_RS16555	50.2698	2.62155e-08	-3.4143	-1.77159	TRUE	0.303817	19.2051	16.396	22.0144	33.4139	49.692	96.3849	66.8254	98.2265	TRUE	TRUE	TRUE	TRUE
response regulator	LBJ_RS07565	33272.4	2.99598e-08	-4.98085	-2.31639	TRUE	0.398851	19463.9	11850.2	6201.63	6990.02	55282.3	60044.2	49849.5	56497.4	TRUE	TRUE	TRUE	TRUE
	LBJ_RS13010	20.9424	5.06612e-08	9.46793	3.24305	TRUE	0.567599	61.6585	36.891	17.4281	35.0438	8.69609	4.81925	1.0955	1.90731	TRUE	TRUE	TRUE	TRUE
	LBJ_RS10115	16.7082	5.27834e-08	5.68022	2.50595	TRUE	0.439179	31.3347	30.3326	20.1798	31.7839	4.9692	4.81925	5.47749	4.76828	TRUE	TRUE	TRUE	TRUE
hypothetical protein	LBJ_RS06845	29.7568	5.65702e-08	-3.89893	-1.96308	TRUE	0.344833	15.1619	13.1168	5.5036	14.6695	67.0841	33.7347	44.9154	43.8681	TRUE	TRUE	TRUE	TRUE
DUF1561 domain-containing protein	LBJ_RS17640	343.662	6.79788e-08	3.31985	1.73112	TRUE	0.305906	272.915	610.75	695.288	532.992	149.076	255.42	111.741	121.114	TRUE	TRUE	TRUE	TRUE
hypothetical protein	LBJ_RS19360	26.2118	4.85365e-07	-3.78961	-1.92205	TRUE	0.363417	17.1835	13.1168	7.33813	6.51978	54.6612	27.7107	38.3424	44.8218	TRUE	TRUE	TRUE	TRUE
	LBJ_RS17655	16.0115	1.81055e-06	5.42222	2.43888	TRUE	0.485241	16.1727	26.2336	25.6834	39.9337	2.4846	8.43368	4.38199	4.76828	TRUE	TRUE	TRUE	TRUE
	LBJ_RS07615	19.1708	2.08277e-06	-3.66874	-1.87528	TRUE	0.375296	12.1295	6.55839	7.33813	7.33475	29.8152	22.8914	26.292	41.0072	TRUE	TRUE	TRUE	TRUE
DUF2905 domain-containing protein	LBJ_RS15440	26.8111	8.29389e-06	-3.22961	-1.69136	TRUE	0.359334	17.1835	8.19799	13.759	12.2246	38.5113	27.7107	33.9604	62.9413	TRUE	TRUE	TRUE	TRUE
IS110 family transposase	LBJ_RS08615	3.70593	2.97762e-05	36.195	5.17772	TRUE	1.17038	5.05398	6.55839	8.25539	9.77967	0	0	0	0	TRUE	TRUE	FALSE	FALSE
hypothetical protein	LBJ_RS01510	9.34567	4.13716e-05	-5.63533	-2.4945	TRUE	0.57382	1.0108	3.2792	1.83453	4.88984	19.8768	10.8433	12.0505	20.9804	TRUE	TRUE	TRUE	TRUE
	LBJ_RS01230	11.4896	7.40072e-05	4.88254	2.28763	TRUE	0.543529	21.2267	14.7564	17.4281	22.8192	2.4846	8.43368	0	4.76828	TRUE	TRUE	TRUE	TRUE
	LBJ_RS17660	8.37635	7.4332e-05	-5.79784	-2.53552	TRUE	0.60262	5.05398	0.819799	2.7518	1.62995	12.423	9.63849	17.528	17.1658	TRUE	TRUE	TRUE	TRUE
hypothetical protein	LBJ_RS04580	15.7467	0.000174482	-3.21516	-1.68489	TRUE	0.421711	9.09716	7.37819	4.58633	8.9647	21.1191	25.301	14.2415	35.2853	TRUE	TRUE	TRUE	TRUE
	LBJ_RS12345	6.15505	0.00155665	-4.55417	-2.18719	TRUE	0.643934	3.03239	2.4594	0.917266	2.44492	7.45379	13.2529	12.0505	7.62924	TRUE	TRUE	FALSE	FALSE
hypothetical protein	LBJ_RS02500	8.68813	0.00207376	3.52327	1.81691	TRUE	0.549044	10.108	10.6574	15.5935	17.9294	2.4846	4.81925	2.191	5.72193	TRUE	TRUE	TRUE	TRUE
hypothetical protein	LBJ_RS18455	3.71886	0.0292259	-3.79009	-1.92223	TRUE	0.803615	2.02159	1.6396	0.917266	1.62995	8.69609	2.40962	7.66849	4.76828	TRUE	TRUE	FALSE	FALSE
	LBJ_RS01655	66969.4	0.0481762	-5.69447	-2.50956	TRUE	1.14892	3738.93	21971.4	48310.6	6007.98	77590.3	319200	25986.3	32949.7	TRUE	TRUE	TRUE	TRUE
	LBJ_RS14785	4.21652	0.054042	-3.18773	-1.67253	TRUE	0.784269	2.02159	0	3.66906	2.44492	9.93839	2.40962	6.57299	6.67559	FALSE	TRUE	NA	FALSE
	LBJ_RS09910	1.89231	0.221448	-3.16779	-1.66348	TRUE	1.18671	2.02159	0.819799	0	0.814973	6.2115	2.40962	0	2.86097	FALSE	TRUE	NA	FALSE
	LBJ_RS12330	0.903897	0.394576	-3.00613	-1.58791	TRUE	1.57217	1.0108	0	0.917266	0	0	1.20481	2.191	1.90731	FALSE	TRUE	NA	FALSE
	LBJ_RS19130	0.656368	0.401989	-4.00336	-2.00121	TRUE	2.00936	1.0108	0	0	0	0	0	3.28649	0.953655	FALSE	TRUE	NA	FALSE
	LBJ_RS02025	0.330696	0.546663	3.21561	1.68509	TRUE	2.30085	1.0108	0.819799	0	0.814973	0	0	0	0	FALSE	TRUE	NA	FALSE
polysaccharide deacetylase family protein	LBJ_RS17060	3513.88	4.1307e-92	-2.57027	-1.36192	FALSE	0.0661356	1919.5	1886.36	2066.6	2001.57	5025.1	5028.88	4985.61	5197.42	TRUE	FALSE	NA	FALSE
hypothetical protein	LBJ_RS10360	1996.12	5.32187e-77	-2.77513	-1.47256	FALSE	0.0782434	1114.91	1024.75	1025.5	1065.98	2726.85	3071.06	3009.33	2930.58	TRUE	FALSE	NA	FALSE
putative lipoprotein	LBJ_RS12580	8828.22	1.95549e-73	-2.22124	-1.15137	FALSE	0.0626575	5612.95	5714.82	5229.33	5368.22	11881.3	12260.2	12317.8	12241.1	TRUE	FALSE	NA	FALSE
DUF4349 domain-containing protein	LBJ_RS01355	1286.75	2.37403e-62	2.59383	1.37509	FALSE	0.0812554	1819.43	1776.5	1984.96	1847.54	752.833	725.296	691.259	696.168	TRUE	FALSE	NA	FALSE
NAD+/NADH kinase	LBJ_RS16915	4522.66	9.71139e-61	-2.60116	-1.37915	FALSE	0.0825818	2415.8	2450.38	2699.51	2481.59	6160.56	7040.92	6223.52	6708.97	TRUE	FALSE	NA	FALSE
ABC transporter ATP-binding protein	LBJ_RS03810	2280.4	4.63196e-59	-2.99334	-1.58175	FALSE	0.0960635	1100.76	1035.41	1308.02	1124.66	3341.78	3606	3391.66	3334.93	TRUE	FALSE	NA	FALSE
Holliday junction DNA helicase RuvA	LBJ_RS10870	1501.52	1.456e-56	2.73232	1.45013	FALSE	0.0899986	2019.57	2366.76	2252.81	2153.16	839.794	779.513	842.438	758.156	TRUE	FALSE	NA	FALSE
adenylate/guanylate cyclase domain-containing protein	LBJ_RS05890	1811.33	4.02362e-55	2.81288	1.49205	FALSE	0.0938171	2603.81	2907.83	2706.85	2471.81	865.882	1019.27	981.566	933.629	TRUE	FALSE	NA	FALSE
HD domain-containing protein	LBJ_RS13910	1288.84	1.78217e-54	2.6974	1.43157	FALSE	0.0905601	1835.6	1824.05	1941.85	1923.34	648.48	649.393	716.456	771.507	TRUE	FALSE	NA	FALSE
MORN repeat protein	LBJ_RS08750	13380.4	3.92166e-54	-2.37179	-1.24598	FALSE	0.0790744	8118.71	7588.06	7791.26	8249.15	17824.5	20246.9	17703.2	19521.3	TRUE	FALSE	NA	FALSE
hypothetical protein	LBJ_RS05625	989.798	2.73382e-53	-2.95077	-1.56109	FALSE	0.0998609	448.793	514.834	477.896	560.701	1583.93	1419.27	1454.82	1458.14	TRUE	FALSE	NA	FALSE
thioesterase	LBJ_RS11990	12138.6	1.94183e-51	-2.34043	-1.22678	FALSE	0.079904	6792.55	7345.4	7051.94	7879.15	17019.5	17338.4	15934	17747.5	TRUE	FALSE	NA	FALSE
potassium transporter	LBJ_RS16280	5281.66	1.17587e-50	-2.07451	-1.05277	FALSE	0.0691028	3229.49	3398.89	3438.83	3673.9	7278.63	7137.3	7021.05	7075.17	TRUE	FALSE	NA	FALSE
acyl-CoA--6-aminopenicillanic acid acyltransferase	LBJ_RS04790	3228.01	1.55649e-50	2.83745	1.5046	FALSE	0.0988863	4061.38	5200.81	5003.69	4827.9	1651.02	1708.42	1721.03	1649.82	TRUE	FALSE	NA	FALSE
adenylate/guanylate cyclase domain-containing protein	LBJ_RS18370	2630.73	3.82112e-50	-2.59116	-1.3736	FALSE	0.0906397	1585.94	1534.66	1353.88	1387.08	3656.09	3942.14	3570.23	4015.84	TRUE	FALSE	NA	FALSE
DUF2203 domain-containing protein	LBJ_RS04080	1217.67	2.44423e-49	2.84815	1.51003	FALSE	0.100461	1938.71	1837.99	1851.96	1582.68	581.396	638.55	668.254	641.81	TRUE	FALSE	NA	FALSE
sulfurtransferase	LBJ_RS11235	11997	2.01209e-47	2.37033	1.24509	FALSE	0.0845046	15321.6	16633.7	18537	17005.2	7346.96	7255.37	7133.88	6742.34	TRUE	FALSE	NA	FALSE
PAS domain S-box protein	LBJ_RS09930	703.146	2.63746e-46	-2.75545	-1.46229	FALSE	0.100445	389.156	378.747	331.133	398.522	1098.19	992.765	969.516	1067.14	TRUE	FALSE	NA	FALSE
methylmalonyl-CoA mutase	LBJ_RS11290	3194.92	2.68623e-45	2.23551	1.1606	FALSE	0.0806165	4432.34	4340.84	4827.57	4059.38	1956.62	1979.51	2015.72	1947.36	TRUE	FALSE	NA	FALSE
GFA family protein	LBJ_RS15010	962.091	9.03552e-45	-2.4873	-1.31458	FALSE	0.0918727	595.359	535.329	497.158	579.445	1381.44	1428.91	1305.83	1373.26	TRUE	FALSE	NA	FALSE
glycosyltransferase	LBJ_RS08355	4571.78	3.79791e-44	2.71112	1.43889	FALSE	0.101277	5990.99	6831.39	7614.22	6281.81	2470.93	2407.21	2633.58	2344.08	TRUE	FALSE	NA	FALSE
hypothetical protein	LBJ_RS18360	671.267	7.0486e-44	2.45351	1.29485	FALSE	0.091423	981.482	1009.99	905.341	919.289	366.478	397.588	385.615	404.35	TRUE	FALSE	NA	FALSE
TonB-dependent receptor	LBJ_RS03135	1494.78	2.24261e-42	-2.22202	-1.15187	FALSE	0.0827827	920.835	888.662	1028.26	874.466	2053.52	2085.53	2081.45	2025.56	TRUE	FALSE	NA	FALSE
sigma-54-dependent Fis family transcriptional regulator	LBJ_RS00075	2606.38	3.76449e-42	-2.73957	-1.45395	FALSE	0.104784	1337.28	1446.95	1282.34	1508.51	4033.75	3275.88	3943.79	4022.52	TRUE	FALSE	NA	FALSE
TetR/AcrR family transcriptional regulator	LBJ_RS07685	6164.69	5.41408e-42	-2.10333	-1.07268	FALSE	0.0774619	4298.91	3888.31	3779.14	3927.35	8037.67	8505.97	8046.43	8833.71	TRUE	FALSE	NA	FALSE
RNA-binding protein	LBJ_RS08740	18466.4	7.7713e-42	-2.6636	-1.41338	FALSE	0.102263	9847.17	9910.55	9055.25	11510.7	24641	26005.9	28217.8	28542.9	TRUE	FALSE	NA	FALSE
SpoIIE family protein phosphatase	LBJ_RS01700	2792.1	1.45029e-40	-2.74133	-1.45488	FALSE	0.106953	1615.25	1419.07	1410.75	1526.44	3562.91	4443.34	3883.54	4475.5	TRUE	FALSE	NA	FALSE
hypothetical protein	LBJ_RS01990	773.748	2.41014e-40	-2.38135	-1.25178	FALSE	0.0922801	471.031	461.547	471.475	427.861	1084.53	992.765	1153.56	1127.22	TRUE	FALSE	NA	FALSE
NADPH-dependent 7-cyano-7-deazaguanine reductase QueF	LBJ_RS10535	1506.08	4.57213e-40	2.41055	1.26936	FALSE	0.0939125	2177.25	2178.21	2202.36	1958.38	885.759	821.681	984.853	840.17	TRUE	FALSE	NA	FALSE
hypothetical protein	LBJ_RS00360	20281.7	9.16315e-40	-2.76189	-1.46566	FALSE	0.108866	12352.9	9927.77	10118.4	10734	28432.5	27631.1	29229	33828.1	TRUE	FALSE	NA	FALSE
hypothetical protein	LBJ_RS10565	4142.88	1.09976e-39	1.88404	0.913828	FALSE	0.0679529	5294.55	5445.11	5654.94	5256.57	2740.51	2992.75	2927.17	2831.4	TRUE	FALSE	NA	FALSE
PAS domain S-box protein	LBJ_RS05555	3182.28	7.88702e-39	-2.05161	-1.03676	FALSE	0.0779603	2105.49	2256.91	1934.51	2045.58	4170.4	4169.85	4419.24	4356.3	TRUE	FALSE	NA	FALSE
helicase	LBJ_RS08865	3544.61	8.20592e-38	2.59942	1.37819	FALSE	0.105033	4942.79	5161.45	5905.36	4470.12	1887.05	1918.06	2069.4	2002.68	TRUE	FALSE	NA	FALSE
DUF962 domain-containing protein	LBJ_RS07690	5068.8	2.26638e-35	-2.67958	-1.42201	FALSE	0.112127	2942.43	3089	2481.2	2508.49	7281.11	7184.29	6775.66	8288.22	TRUE	FALSE	NA	FALSE
plastocyanin	LBJ_RS06110	9841.64	3.42217e-35	1.90693	0.931253	FALSE	0.0736219	12595.5	13783.3	13207.7	12060.8	6852.52	6796.34	6959.7	6477.23	TRUE	FALSE	NA	FALSE
hypothetical protein	LBJ_RS06640	874.294	1.13165e-34	2.17311	1.11976	FALSE	0.0891997	1258.44	1255.93	1136.49	1139.33	572.7	518.069	570.754	542.63	TRUE	FALSE	NA	FALSE
nuclear transport factor 2 family protein	LBJ_RS06880	7518.3	1.60734e-34	2.6285	1.39424	FALSE	0.111323	10909.5	10167.1	12105.2	10387.6	3981.57	4860.21	3734.55	4000.58	TRUE	FALSE	NA	FALSE
N-acetylmuramoyl-L-alanine amidase	LBJ_RS13805	3423.77	4.90346e-34	-2.10129	-1.07127	FALSE	0.0861509	2082.24	2202.8	2195.93	2350.38	4529.42	4285.51	5085.3	4658.61	TRUE	FALSE	NA	FALSE
STAS domain-containing protein	LBJ_RS16910	1744.74	4.00946e-33	-2.40896	-1.26841	FALSE	0.103427	1078.52	1096.89	893.417	1026.05	2530.56	2243.36	2404.62	2684.54	TRUE	FALSE	NA	FALSE
GAF domain-containing protein	LBJ_RS12020	14572.2	3.31004e-32	-2.13474	-1.09406	FALSE	0.0905005	10473.9	9189.95	8501.22	9025.01	20958.8	18779.4	19951.2	19697.8	TRUE	FALSE	NA	FALSE
DUF4147 domain-containing protein	LBJ_RS09170	1497.23	3.97001e-32	2.29783	1.20027	FALSE	0.0994195	2080.22	2200.34	2258.31	1806.79	883.275	944.572	927.887	876.409	TRUE	FALSE	NA	FALSE
methylcrotonoyl-CoA carboxylase	LBJ_RS02055	3405.36	4.03494e-32	1.85573	0.891989	FALSE	0.0738964	4576.88	4539.23	4384.53	4202	2313.16	2486.73	2480.21	2260.16	TRUE	FALSE	NA	FALSE
hypothetical protein	LBJ_RS07130	3736.99	1.3364e-31	2.00224	1.00161	FALSE	0.0836769	4649.66	5099.97	5342.16	4847.46	2413.79	2334.92	2644.53	2563.43	TRUE	FALSE	NA	FALSE
hypothetical protein	LBJ_RS14895	752.458	1.37218e-31	-2.45184	-1.29387	FALSE	0.108118	473.052	438.592	373.327	459.645	1029.87	1031.32	1041.82	1172.04	TRUE	FALSE	NA	FALSE
	LBJ_RS04880	529.261	4.56649e-31	-2.45186	-1.29388	FALSE	0.109037	340.638	318.082	283.435	285.24	772.71	773.489	673.731	786.766	TRUE	FALSE	NA	FALSE
SpoIIE family protein phosphatase	LBJ_RS09255	2088.81	8.08635e-31	2.84836	1.51013	FALSE	0.127791	3564.07	3245.58	3124.21	2435.14	1021.17	1139.75	1079.07	1101.47	TRUE	FALSE	NA	FALSE
hypothetical protein	LBJ_RS13900	7758.46	8.15721e-31	-1.68687	-0.754348	FALSE	0.0638418	5528.04	6037.82	5802.62	5730.07	9625.33	10099.9	9781.7	9462.17	TRUE	FALSE	NA	FALSE
GTPase HflX	LBJ_RS15690	14651.4	1.13115e-30	-2.92351	-1.5477	FALSE	0.131297	7937.78	7715.95	7379.4	6840.88	20655.7	27487.8	19077	20116.4	TRUE	FALSE	NA	FALSE
N-acetylmuramoyl-L-alanine amidase	LBJ_RS13130	7927.94	2.55863e-30	1.79195	0.841533	FALSE	0.0718214	10178.7	10152.4	10665.1	9710.4	5572.95	6081.89	5433.67	5628.47	TRUE	FALSE	NA	FALSE
hypothetical protein	LBJ_RS04290	1321.35	2.87225e-30	2.04642	1.03311	FALSE	0.0882496	1655.68	1848.65	1911.58	1685.36	821.16	873.488	907.072	867.826	TRUE	FALSE	NA	FALSE
diguanylate cyclase	LBJ_RS12620	2583	5.17855e-30	-1.9008	-0.926606	FALSE	0.0795044	1757.77	1687.97	1775.83	1901.33	3387.75	3324.07	3625	3204.28	TRUE	FALSE	NA	FALSE
membrane protein insertion efficiency factor YidD	LBJ_RS18185	2147.23	2.16844e-29	2.04195	1.02995	FALSE	0.0893202	2733.19	2697.14	2874.71	3225.66	1347.89	1442.16	1450.44	1406.64	TRUE	FALSE	NA	FALSE
hypothetical protein	LBJ_RS09600	30858.3	2.82418e-29	-1.74223	-0.800934	FALSE	0.0696001	24234.8	21312.3	22731.7	21747.5	38651.7	38962.4	40246.4	38979.7	TRUE	FALSE	NA	FALSE
hypothetical protein	LBJ_RS05635	307.96	3.32453e-29	-2.54735	-1.349	FALSE	0.117375	150.609	184.455	169.694	188.259	422.382	467.467	461.205	419.608	TRUE	FALSE	NA	FALSE
response regulator	LBJ_RS05565	3866.95	4.35994e-29	-2.65208	-1.40713	FALSE	0.12269	2413.78	2280.68	1768.49	2008.09	6245.04	5083.1	5624.29	5512.13	TRUE	FALSE	NA	FALSE
LL-diaminopimelate aminotransferase	LBJ_RS04085	4720.68	1.23094e-28	2.74404	1.4563	FALSE	0.12799	7149.36	7498.7	7351.89	5678.73	2241.11	2942.15	2406.81	2496.67	TRUE	FALSE	NA	FALSE
hypothetical protein	LBJ_RS04935	925.353	3.0998e-28	2.30312	1.20359	FALSE	0.106542	1400.96	1368.24	1252.99	1140.96	506.858	583.129	556.513	593.174	TRUE	FALSE	NA	FALSE
hypothetical protein	LBJ_RS04295	3923.08	3.12966e-28	2.14435	1.10054	FALSE	0.0974325	4761.86	5982.89	5687.05	4971.33	2462.24	2484.32	2516.36	2518.6	TRUE	FALSE	NA	FALSE
1-acyl-sn-glycerol-3-phosphate acyltransferase	LBJ_RS00395	3821.14	3.32501e-28	-1.88928	-0.917836	FALSE	0.0812997	2595.72	2613.52	2509.64	2859.74	5328.22	4791.53	5114.88	4755.88	TRUE	FALSE	NA	FALSE
hypothetical protein	LBJ_RS16905	1638.9	3.82462e-28	2.23718	1.16168	FALSE	0.103027	2561.36	2303.64	2226.2	1971.42	961.539	1014.45	1018.81	1053.79	TRUE	FALSE	NA	FALSE
flagellar basal body M-ring protein FliF	LBJ_RS05835	11186.7	2.75088e-27	2.09002	1.06352	FALSE	0.0958408	14445.3	15312.2	16840.1	13932.8	7148.19	7840.91	7362.84	6611.69	TRUE	FALSE	NA	FALSE
FMN-binding glutamate synthase family protein	LBJ_RS17730	4161.07	2.81574e-27	-2.03652	-1.0261	FALSE	0.0924911	2451.18	2643.03	2932.5	2934.72	5897.19	5249.36	5737.12	5443.47	TRUE	FALSE	NA	FALSE
HDOD domain-containing protein	LBJ_RS03785	3983.41	5.39604e-27	2.53577	1.34242	FALSE	0.12166	4688.07	5641.04	5656.78	6867.77	2239.87	2310.83	2208.52	2254.44	TRUE	FALSE	NA	FALSE
carbon starvation protein A	LBJ_RS14380	6474.18	6.61152e-27	2.15713	1.10911	FALSE	0.100688	7894.31	9270.29	9825.75	8397.48	3910.76	4124.07	4475.11	3895.68	TRUE	FALSE	NA	FALSE
TolC family protein	LBJ_RS12745	6004.23	9.39149e-27	2.25485	1.17303	FALSE	0.106808	8130.84	7848.76	8504.89	8792.74	3795.22	3078.29	4103.74	3779.34	TRUE	FALSE	NA	FALSE
dihydrofolate reductase family protein	LBJ_RS03510	1281.38	1.40294e-26	-2.20831	-1.14294	FALSE	0.104418	940.04	754.215	713.633	788.893	1757.85	1721.68	1793.33	1781.43	TRUE	FALSE	NA	FALSE
phosphoglucosamine mutase	LBJ_RS02040	12747.8	1.58616e-26	1.90077	0.926581	FALSE	0.0847416	15675.4	15845.1	18154.5	17150.3	8632.74	8543.32	9501.25	8479.9	TRUE	FALSE	NA	FALSE
protein-glutamate O-methyltransferase CheR	LBJ_RS02690	9272.01	1.86674e-26	-2.82852	-1.50005	FALSE	0.137381	5781.75	4931.09	4402.88	4259.86	16148.6	11720.4	13590.7	13340.7	TRUE	FALSE	NA	FALSE
transcriptional regulator	LBJ_RS09915	4045.5	2.38581e-26	-2.42985	-1.28087	FALSE	0.117553	2720.05	2519.24	2099.62	2097.74	5587.86	6384.3	5454.48	5500.68	TRUE	FALSE	NA	FALSE
	LBJ_RS00335	7264.76	2.65496e-26	-2.12373	-1.0866	FALSE	0.099818	4582.95	4670.4	4221.26	5130.25	10345.9	9416.81	8966.65	10783.9	TRUE	FALSE	NA	FALSE
DUF167 domain-containing protein	LBJ_RS06835	815.175	3.29783e-26	-2.27112	-1.18341	FALSE	0.108914	448.793	518.933	484.316	539.512	1280.81	1097.58	1119.6	1031.86	TRUE	FALSE	NA	FALSE
hypothetical protein	LBJ_RS08115	1589.23	5.29712e-26	-2.66568	-1.4145	FALSE	0.13071	738.892	837.835	858.561	1031.76	2598.89	2001.19	2287.4	2359.34	TRUE	FALSE	NA	FALSE
hydrolase	LBJ_RS06885	3592.97	9.55729e-26	-1.71684	-0.779753	FALSE	0.0724242	2488.58	2678.28	2732.54	2678.81	4493.4	4643.34	4740.22	4288.59	TRUE	FALSE	NA	FALSE
cation transporter	LBJ_RS01490	2854.82	2.27155e-25	2.42723	1.27931	FALSE	0.119731	3294.18	4249.84	4332.25	4298.98	1480.82	1726.49	1664.06	1791.92	TRUE	FALSE	NA	FALSE
outer membrane lipoprotein carrier protein LolA	LBJ_RS13410	10378.8	2.34102e-25	1.82545	0.868253	FALSE	0.0812847	13210.1	13730.8	14289.2	12412.8	7236.39	7938.5	7200.71	7012.23	TRUE	FALSE	NA	FALSE
tetratricopeptide repeat protein	LBJ_RS00675	13172.3	2.60251e-25	-1.5503	-0.632544	FALSE	0.0592753	10233.3	10271.3	10045	10770.7	15931.2	15548.1	16140	16439.1	TRUE	FALSE	NA	FALSE
dienelactone hydrolase	LBJ_RS15090	361.996	2.64142e-25	-2.87012	-1.52111	FALSE	0.142567	167.792	238.562	167.86	172.774	575.184	528.912	549.94	494.947	TRUE	FALSE	NA	FALSE
arsenate reductase family protein	LBJ_RS18090	1629.97	3.35471e-25	-1.80419	-0.851348	FALSE	0.0799637	1131.08	1181.33	1182.36	1156.45	1972.77	2007.22	2141.7	2266.84	TRUE	FALSE	NA	FALSE
ABC transporter ATP-binding protein	LBJ_RS03775	5187.37	3.88446e-25	1.98845	0.991645	FALSE	0.0932652	5965.72	7429.84	7100.56	7116.34	3299.55	3503.59	3495.73	3587.65	TRUE	FALSE	NA	FALSE
acyl-CoA dehydrogenase	LBJ_RS14900	3119.59	3.99262e-25	-2.12689	-1.08875	FALSE	0.102427	2312.7	1829.79	1784.08	2056.18	4254.87	4142.14	4299.83	4277.14	TRUE	FALSE	NA	FALSE
alpha/beta hydrolase	LBJ_RS12145	1774.6	5.51462e-25	2.04581	1.03267	FALSE	0.0974373	2097.4	2638.11	2399.57	2400.09	1176.46	1097.58	1226.96	1160.6	TRUE	FALSE	NA	FALSE
toluene tolerance protein	LBJ_RS19405	2060.69	8.50345e-25	2.54485	1.34758	FALSE	0.127645	2550.24	2790.6	3317.75	3175.13	1104.4	1378.3	1079.07	1090.03	TRUE	FALSE	NA	FALSE
efflux RND transporter permease subunit	LBJ_RS11515	1097.19	8.57654e-25	1.76959	0.823416	FALSE	0.0780047	1457.57	1369.88	1413.51	1369.15	785.133	743.369	821.624	817.283	TRUE	FALSE	NA	FALSE
portal protein	LBJ_RS02295	2637.47	1.04874e-24	-1.65889	-0.730215	FALSE	0.0693027	1915.46	1956.86	2022.57	2039.06	3449.86	3238.53	3337.98	3139.43	TRUE	FALSE	NA	FALSE
electron transfer flavoprotein subunit beta/FixA family protein	LBJ_RS13400	27516.7	1.11379e-24	2.0779	1.05512	FALSE	0.100197	39319.9	38760.1	38815	31717.1	17797.2	18921.6	18384.6	16418.1	TRUE	FALSE	NA	FALSE
	LBJ_RS15075	2767.58	1.36429e-24	-2.90241	-1.53725	FALSE	0.146254	1675.9	1458.42	1147.5	1392.79	3874.73	4125.27	3546.13	4919.91	TRUE	FALSE	NA	FALSE
hypothetical protein	LBJ_RS06145	6932.75	1.45849e-24	-2.20365	-1.13989	FALSE	0.108519	5057.01	4106.37	4117.61	4033.3	8633.98	10066.2	9240.53	10207	TRUE	FALSE	NA	FALSE
efflux RND transporter permease subunit	LBJ_RS08480	10159.9	1.75174e-24	-2.95635	-1.56382	FALSE	0.149136	5919.22	5159.82	5489.84	3976.25	13778.3	18358.9	14250.2	14346.8	TRUE	FALSE	NA	FALSE
hypothetical protein	LBJ_RS14355	3706.7	3.1636e-24	-2.61399	-1.38625	FALSE	0.132924	1734.53	1810.94	2115.22	2543.53	5384.12	4989.12	5637.43	5438.7	TRUE	FALSE	NA	FALSE
alpha-ribazole phosphatase	LBJ_RS15555	282.336	3.5074e-24	-2.21232	-1.14556	FALSE	0.109953	170.824	188.554	163.273	180.109	362.751	398.793	397.666	396.721	TRUE	FALSE	NA	FALSE
glutathione peroxidase	LBJ_RS16270	12795.2	4.06206e-24	-2.29302	-1.19725	FALSE	0.115074	9030.45	6884.67	6868.49	8302.13	16450.5	18409.5	18063.7	18352.1	TRUE	FALSE	NA	FALSE
hypothetical protein	LBJ_RS04800	1098.49	6.4286e-24	2.55888	1.35551	FALSE	0.130848	1315.04	1660.91	1774.91	1567.19	551.581	721.682	587.187	609.386	TRUE	FALSE	NA	FALSE
c-type cytochrome	LBJ_RS08120	6350.42	7.44574e-24	-2.42858	-1.28012	FALSE	0.123749	2991.95	3742.38	3807.57	4273.72	9804.22	8462.6	9288.73	8432.22	TRUE	FALSE	NA	FALSE
TonB-dependent receptor	LBJ_RS17475	711.149	8.60216e-24	1.87638	0.907951	FALSE	0.0878933	955.202	903.419	922.769	930.699	489.466	460.238	540.081	487.318	TRUE	FALSE	NA	FALSE
hypothetical protein	LBJ_RS14365	1704.61	1.21005e-23	1.74004	0.799117	FALSE	0.0776109	2207.58	2297.08	2051.01	2103.44	1222.42	1301.2	1255.44	1198.74	TRUE	FALSE	NA	FALSE
HDOD domain-containing protein	LBJ_RS06785	5936.12	1.52744e-23	1.71195	0.775641	FALSE	0.0754988	7595.12	7945.49	7575.7	6861.25	4326.93	4562.62	4337.08	4284.77	TRUE	FALSE	NA	FALSE
tetratricopeptide repeat protein	LBJ_RS08085	4585.91	1.66835e-23	-1.826	-0.868686	FALSE	0.0846293	3530.71	3148.03	3131.55	3172.69	5805.26	6442.13	5536.65	5920.29	TRUE	FALSE	NA	FALSE
transposase	LBJ_RS19100	220.471	2.21168e-23	-2.79428	-1.48248	FALSE	0.144823	130.393	127.889	106.403	101.057	334.178	284.335	313.312	366.204	TRUE	FALSE	NA	FALSE
flagellar motor protein MotB	LBJ_RS14110	3118.47	2.90951e-23	-2.10556	-1.07421	FALSE	0.105226	1854.81	1875.7	2122.55	2179.24	4109.53	4789.13	3833.15	4183.69	TRUE	FALSE	NA	FALSE
hypothetical protein	LBJ_RS13895	2568.8	3.34017e-23	-1.85247	-0.889447	FALSE	0.0872461	1871.99	1757.65	1751.98	1824.72	3174.07	3074.68	3403.71	3691.6	TRUE	FALSE	NA	FALSE
BamA/TamA family outer membrane protein	LBJ_RS09375	5771.8	4.19272e-23	2.12298	1.08609	FALSE	0.106771	6757.17	8889.9	8258.14	7482.26	3716.96	3952.99	3585.57	3531.39	TRUE	FALSE	NA	FALSE
MarR family EPS-associated transcriptional regulator	LBJ_RS06155	5032.26	6.76461e-23	1.79008	0.840027	FALSE	0.0829692	6197.19	6350.16	7209.71	6071.55	3611.36	3687.93	3643.63	3486.56	TRUE	FALSE	NA	FALSE
ABC transporter ATP-binding protein	LBJ_RS10660	2546.22	9.14021e-23	1.66543	0.735897	FALSE	0.072903	3209.28	3086.54	3397.55	3034.14	1895.75	1953	1943.41	1850.09	TRUE	FALSE	NA	FALSE
tyrosine-type recombinase/integrase	LBJ_RS17175	3458	9.95705e-23	-2.52368	-1.33553	FALSE	0.132423	2344.03	1862.58	1621.73	2023.58	5026.34	4332.5	5466.54	4986.66	TRUE	FALSE	NA	FALSE
PilZ domain-containing protein	LBJ_RS00695	1671.47	1.0457e-22	-2.54569	-1.34806	FALSE	0.133734	1062.35	844.393	772.338	1092.88	2260.98	2286.73	2435.29	2616.83	TRUE	FALSE	NA	FALSE
FAD-binding oxidoreductase	LBJ_RS07675	2195.43	1.19824e-22	1.6779	0.746659	FALSE	0.0741742	2581.57	2837.32	2773.81	2812.47	1637.35	1548.18	1683.78	1688.92	TRUE	FALSE	NA	FALSE
ankyrin repeat domain-containing protein	LBJ_RS12355	935.342	1.25581e-22	-1.95086	-0.964107	FALSE	0.0958238	643.877	634.524	613.651	643.013	1262.18	1372.28	1102.07	1211.14	TRUE	FALSE	NA	FALSE
CapA family protein	LBJ_RS06580	2709.94	1.26848e-22	-1.69567	-0.761855	FALSE	0.075738	1875.03	1974.08	2139.98	2052.92	3441.17	3244.56	3495.73	3456.05	TRUE	FALSE	NA	FALSE
glutamine-hydrolyzing carbamoyl-phosphate synthase small subunit	LBJ_RS11655	7242.23	1.26848e-22	1.7672	0.821466	FALSE	0.081665	9018.32	9211.26	9719.35	9051.9	4912.05	5228.88	5787.52	5008.6	TRUE	FALSE	NA	FALSE
preprotein translocase subunit SecE	LBJ_RS13065	11296.5	1.26848e-22	1.82982	0.8717	FALSE	0.0866557	14750.5	14198.1	14037.8	15450.2	7184.22	8750.55	8090.25	7910.57	TRUE	FALSE	NA	FALSE
hypothetical protein	LBJ_RS18200	338.951	1.6294e-22	-2.37689	-1.24908	FALSE	0.124486	225.407	161.5	210.054	207.003	490.708	485.539	468.873	462.523	TRUE	FALSE	NA	FALSE
A/G-specific adenine glycosylase	LBJ_RS07180	2235.76	1.83062e-22	1.66038	0.731514	FALSE	0.0729912	2876.72	2697.14	2937.09	2653.55	1619.96	1695.17	1708.98	1697.51	TRUE	FALSE	NA	FALSE
NAD(P)-binding protein	LBJ_RS01705	5939.34	1.95355e-22	-2.71467	-1.44078	FALSE	0.14386	3621.68	3076.71	2981.11	3112.38	7061.23	10791.5	7843.77	9026.35	TRUE	FALSE	NA	FALSE
hypothetical protein	LBJ_RS03725	3027.87	3.87044e-22	-2.58974	-1.37281	FALSE	0.138014	1925.57	1583.03	1343.79	1895.63	4836.27	3840.94	4465.25	4332.46	TRUE	FALSE	NA	FALSE
N-6 DNA methylase	LBJ_RS02720	5161.19	4.25198e-22	-2.30136	-1.20249	FALSE	0.121011	2640.2	3119.34	3036.15	3709.75	7446.34	6413.21	7452.67	7471.89	TRUE	FALSE	NA	FALSE
cbb3-type cytochrome c oxidase subunit II	LBJ_RS08110	9007.36	4.55873e-22	-2.12168	-1.0852	FALSE	0.109289	4841.71	5831.23	5987.91	6420.35	13266.5	11924	12426.2	11360.9	TRUE	FALSE	NA	FALSE
YbhB/YbcL family Raf kinase inhibitor-like protein	LBJ_RS13230	892.745	9.4791e-22	-2.81302	-1.49212	FALSE	0.151405	338.617	467.285	495.324	570.481	1272.11	1268.67	1326.65	1402.83	TRUE	FALSE	NA	FALSE
translational GTPase TypA	LBJ_RS04875	56999.7	1.73229e-21	2.20449	1.14045	FALSE	0.116443	88434.5	81457.7	80596.5	63210.1	34261.4	36755.2	37383.9	33898.6	TRUE	FALSE	NA	FALSE
TraB/GumN family protein	LBJ_RS17195	5721.09	1.74981e-21	1.6539	0.725873	FALSE	0.0741249	7185.75	7566.75	7174.85	6594.76	4325.69	4369.85	4431.29	4119.79	TRUE	FALSE	NA	FALSE
taurine dioxygenase	LBJ_RS13455	2687.55	1.76843e-21	2.58065	1.36774	FALSE	0.139692	3781.39	3224.27	3864.44	4625.78	1617.47	1251.8	1661.87	1473.4	TRUE	FALSE	NA	FALSE
phosphohydrolase	LBJ_RS07140	1852.69	3.04799e-21	1.86399	0.898398	FALSE	0.0922808	2451.18	2556.95	2478.45	2158.86	1282.05	1406.01	1266.4	1221.63	TRUE	FALSE	NA	FALSE
hypothetical protein	LBJ_RS12010	7314.83	3.13591e-21	-1.91321	-0.935993	FALSE	0.0961751	5723.12	4622.03	4674.39	5069.94	9419.11	9171.02	9613	10226	TRUE	FALSE	NA	FALSE
hypothetical protein	LBJ_RS12780	802.627	3.36467e-21	-2.6088	-1.38339	FALSE	0.142257	505.398	408.26	482.482	383.852	1170.25	1395.17	1019.91	1055.7	TRUE	FALSE	NA	FALSE
helix-turn-helix transcriptional regulator	LBJ_RS03445	2290.56	3.4482e-21	-2.48821	-1.31511	FALSE	0.135275	1193.75	1325.62	1179.6	1553.34	3067.24	3648.17	2759.56	3597.19	TRUE	FALSE	NA	FALSE
heavy metal translocating P-type ATPase	LBJ_RS08135	4491.21	3.64043e-21	-2.98915	-1.57973	FALSE	0.162595	1719.36	2025.72	2493.13	2767.65	7286.08	5604.78	7327.79	6705.15	TRUE	FALSE	NA	FALSE
hypothetical protein	LBJ_RS20080	144.732	3.65789e-21	-2.99839	-1.58419	FALSE	0.163069	79.8528	53.2869	79.8021	77.4224	232.31	197.589	212.527	225.063	TRUE	FALSE	NA	FALSE
tRNA uridine-5-carboxymethylaminomethyl(34) synthesis enzyme MnmG	LBJ_RS00005	4403	4.72778e-21	-1.52656	-0.610286	FALSE	0.0629922	3452.88	3321.01	3505.79	3661.67	5325.74	5297.56	5320.83	5338.56	TRUE	FALSE	NA	FALSE
DDE-type integrase/transposase/recombinase	LBJ_RS04445	184.39	5.08606e-21	-2.35132	-1.23347	FALSE	0.127419	106.134	104.934	110.989	117.356	267.094	275.902	255.251	237.46	TRUE	FALSE	NA	FALSE
hypothetical protein	LBJ_RS02445	981.328	5.59847e-21	-2.0117	-1.00842	FALSE	0.104281	707.557	719.784	565.953	613.674	1291.99	1296.38	1364.99	1290.3	TRUE	FALSE	NA	FALSE
30S ribosomal protein S20	LBJ_RS02030	18678	6.24923e-21	1.8536	0.890331	FALSE	0.0921847	21926.2	22813.4	26063.2	26256.8	13877.7	12567.4	13235.8	12683.6	TRUE	FALSE	NA	FALSE
N-acyl homoserine lactonase family protein	LBJ_RS00600	719.928	8.32184e-21	-2.4064	-1.26688	FALSE	0.131578	395.221	422.197	384.334	488.984	888.244	986.741	989.235	1204.47	TRUE	FALSE	NA	FALSE
haloacid dehalogenase-like hydrolase	LBJ_RS11220	2450.71	9.7182e-21	2.3093	1.20745	FALSE	0.12562	3459.95	4090.8	3228.78	2901.3	1386.41	1648.18	1463.59	1426.67	TRUE	FALSE	NA	FALSE
ferredoxin	LBJ_RS17100	1572.08	1.24218e-20	-1.94633	-0.960757	FALSE	0.100222	1108.84	964.903	1057.61	1136.89	2039.86	2339.74	1993.81	1934.97	TRUE	FALSE	NA	FALSE
WGR domain-containing protein	LBJ_RS17925	3883.17	1.28745e-20	2.51877	1.33272	FALSE	0.139083	4322.16	5085.21	6447.46	6382.05	2136.75	2190.35	2210.71	2290.68	TRUE	FALSE	NA	FALSE
	LBJ_RS20315	3180.05	1.48104e-20	-2.01579	-1.01135	FALSE	0.105713	1907.37	1967.52	2334.44	2226.5	3744.29	4428.89	4394.04	4437.36	TRUE	FALSE	NA	FALSE
membrane protein	LBJ_RS10060	262.755	2.10844e-20	-2.43985	-1.28679	FALSE	0.135027	138.479	163.96	138.507	169.514	390.082	316.865	381.233	403.396	TRUE	FALSE	NA	FALSE
adenosylhomocysteinase	LBJ_RS17095	22897.3	2.49096e-20	-2.12684	-1.08871	FALSE	0.114454	16245.5	13742.3	13973.6	14621.4	30364.3	37029.9	28204.7	28996.8	TRUE	FALSE	NA	FALSE
aldehyde dehydrogenase family protein	LBJ_RS02595	6952.45	2.5685e-20	-1.79834	-0.846666	FALSE	0.0890421	5036.79	4587.6	4635.86	5615.16	8833.99	9111.99	8994.04	8804.15	TRUE	FALSE	NA	FALSE
hypothetical protein	LBJ_RS08195	3607.88	3.31128e-20	1.7891	0.839232	FALSE	0.0885103	4300.94	5017.99	4596.42	4599.7	2472.18	2434.92	2823.1	2617.78	TRUE	FALSE	NA	FALSE
hypothetical protein	LBJ_RS14395	3363.35	3.51009e-20	-2.40624	-1.26678	FALSE	0.133694	1979.14	1828.97	1703.36	2387.87	4323.2	4660.21	4501.4	5522.62	TRUE	FALSE	NA	FALSE
hypothetical protein	LBJ_RS13525	501.59	3.64252e-20	-2.38824	-1.25595	FALSE	0.132609	327.498	318.902	250.414	288.5	632.33	675.899	692.355	826.819	TRUE	FALSE	NA	FALSE
imidazoleglycerol-phosphate dehydratase HisB	LBJ_RS00570	2477.42	4.382e-20	1.82224	0.865713	FALSE	0.0916011	3010.15	3518.58	3323.25	2944.5	1689.53	1767.46	1864.54	1701.32	TRUE	FALSE	NA	FALSE
	LBJ_RS12005	57958.8	4.58648e-20	-1.57445	-0.654847	FALSE	0.0693272	47399.2	42254.1	44370.9	46081	69702.9	74316.4	70524.9	69020.8	TRUE	FALSE	NA	FALSE
cellulase family glycosylhydrolase	LBJ_RS17705	7929.71	5.50181e-20	1.62276	0.698451	FALSE	0.0740962	10128.2	10073.7	9906.47	9140.73	6097.2	6319.24	6115.07	5657.08	TRUE	FALSE	NA	FALSE
HIT domain-containing protein	LBJ_RS02685	3107.33	6.19745e-20	-1.77262	-0.825882	FALSE	0.0877348	2069.1	2357.74	2335.36	2203.69	3615.09	3930.09	4200.14	4147.45	TRUE	FALSE	NA	FALSE
	LBJ_RS19475	846.518	6.95553e-20	-2.93753	-1.55461	FALSE	0.165368	434.642	372.189	333.885	578.63	1258.45	1293.97	1177.66	1322.72	TRUE	FALSE	NA	FALSE
septum formation protein Maf	LBJ_RS16580	501.098	7.75233e-20	1.90172	0.927308	FALSE	0.0987647	647.92	662.398	669.604	647.088	356.54	315.661	383.424	326.15	TRUE	FALSE	NA	FALSE
histidine kinase	LBJ_RS06055	827.667	8.39754e-20	2.23212	1.15842	FALSE	0.123495	961.267	1154.28	1102.55	1354.48	509.343	484.334	518.171	536.908	TRUE	FALSE	NA	FALSE
TIGR02757 family protein	LBJ_RS01900	636.19	1.36945e-19	-2.18157	-1.12537	FALSE	0.120642	397.243	336.118	432.95	434.38	829.856	792.766	912.55	953.655	TRUE	FALSE	NA	FALSE
peroxiredoxin	LBJ_RS17145	6702	1.4593e-19	-1.51361	-0.597997	FALSE	0.0641555	5103.51	5336.07	5263.27	5626.57	7987.98	8039.71	7940.17	8318.74	TRUE	FALSE	NA	FALSE
hypothetical protein	LBJ_RS01710	2378.26	2.09962e-19	-2.76772	-1.4687	FALSE	0.158231	1114.91	1182.15	1300.68	1451.47	2928.1	4395.15	2916.22	3737.38	TRUE	FALSE	NA	FALSE
methylated-DNA--[protein]-cysteine S-methyltransferase	LBJ_RS16070	717.453	2.44466e-19	-2.10589	-1.07443	FALSE	0.115962	495.29	473.844	385.252	493.873	1000.05	871.079	982.662	1037.58	TRUE	FALSE	NA	FALSE
DUF1343 domain-containing protein	LBJ_RS04560	1352.94	2.71953e-19	1.89419	0.921581	FALSE	0.0995987	1525.29	1835.53	1867.55	1855.69	913.09	885.536	958.561	982.265	TRUE	FALSE	NA	FALSE
cytochrome-c peroxidase	LBJ_RS13985	2481.61	2.71953e-19	2.5682	1.36076	FALSE	0.147063	4077.55	3216.07	3548.9	3446.52	1146.64	1773.48	1312.41	1331.3	TRUE	FALSE	NA	FALSE
hypothetical protein	LBJ_RS00860	342.277	2.9878e-19	-2.21246	-1.14565	FALSE	0.123956	233.494	226.265	193.543	199.668	448.47	512.045	417.385	507.345	TRUE	FALSE	NA	FALSE
4-hydroxythreonine-4-phosphate dehydrogenase	LBJ_RS04220	8216.98	3.0276e-19	1.69213	0.75884	FALSE	0.0821199	9336.72	10120.4	10836.6	11023.3	5927.01	6392.73	6047.15	6051.9	TRUE	FALSE	NA	FALSE
hypothetical protein	LBJ_RS13810	1202.87	3.29655e-19	-1.76468	-0.819404	FALSE	0.0887651	907.694	927.193	845.719	800.303	1541.69	1501.2	1641.06	1458.14	TRUE	FALSE	NA	FALSE
AAA family ATPase	LBJ_RS04535	1336.62	3.71989e-19	1.94461	0.959481	FALSE	0.10409	1814.38	1985.55	1741.89	1519.92	908.121	928.91	872.016	922.185	TRUE	FALSE	NA	FALSE
S-methyl-5'-thioadenosine phosphorylase	LBJ_RS16060	3445.27	5.39287e-19	1.72247	0.784478	FALSE	0.085478	4629.44	4607.27	4330.41	3871.12	2601.37	2528.9	2506.5	2487.13	TRUE	FALSE	NA	FALSE
pyridoxal phosphate-dependent aminotransferase	LBJ_RS15445	1219.12	6.0269e-19	-2.02823	-1.02022	FALSE	0.111315	786.399	698.469	796.187	939.663	1618.72	1518.06	1704.59	1690.83	TRUE	FALSE	NA	FALSE
VOC family protein	LBJ_RS03435	3520.49	6.03255e-19	2.92461	1.54824	FALSE	0.168936	5985.93	5616.44	5892.52	3492.97	1818.73	1734.93	1947.8	1674.62	TRUE	FALSE	NA	FALSE
glutamate 5-kinase	LBJ_RS13750	1851.53	8.1546e-19	1.64699	0.719828	FALSE	0.0788268	2394.57	2341.35	2350.04	2131.15	1339.2	1418.06	1471.25	1366.59	TRUE	FALSE	NA	FALSE
argininosuccinate synthase	LBJ_RS15860	6934.75	1.11719e-18	1.63262	0.707186	FALSE	0.0777394	7974.17	8741.52	9165.32	8522.98	5191.57	5202.38	5613.33	5066.77	TRUE	FALSE	NA	FALSE
hypothetical protein	LBJ_RS14325	1634.8	1.45035e-18	-2.12086	-1.08465	FALSE	0.119616	1238.22	999.335	877.823	1076.58	2180.23	2068.66	2304.93	2332.64	TRUE	FALSE	NA	FALSE
response regulator	LBJ_RS05560	1708.97	1.71753e-18	-2.06248	-1.04438	FALSE	0.115419	1163.43	1255.93	1048.43	995.896	2647.34	2238.54	2174.56	2147.63	TRUE	FALSE	NA	FALSE
hypothetical protein	LBJ_RS09660	1726.65	1.78484e-18	1.74583	0.803917	FALSE	0.0888897	2211.62	2266.74	2353.7	1951.04	1211.24	1284.33	1293.78	1240.71	TRUE	FALSE	NA	FALSE
aspartate kinase	LBJ_RS03020	8810.44	1.92037e-18	1.86688	0.90063	FALSE	0.0996756	10930.7	11680.5	12979.3	10307.8	5749.36	6326.46	6571.89	5937.46	TRUE	FALSE	NA	FALSE
WG repeat-containing protein	LBJ_RS14035	2685.29	1.9362e-18	2.79131	1.48094	FALSE	0.163924	2885.82	3639.09	4690.9	4600.52	1321.81	1309.63	1606	1428.58	TRUE	FALSE	NA	FALSE
response regulator	LBJ_RS14505	1713.42	2.16719e-18	-1.73604	-0.795801	FALSE	0.0882137	1188.7	1196.09	1208.96	1414.79	2193.9	2166.25	2228.24	2110.44	TRUE	FALSE	NA	FALSE
hypothetical protein	LBJ_RS17885	505.246	2.16719e-18	2.62202	1.39068	FALSE	0.15415	696.438	626.326	781.511	822.307	279.517	219.276	342.891	273.699	TRUE	FALSE	NA	FALSE
dehalogenase	LBJ_RS05430	2805.23	2.87426e-18	1.83222	0.873591	FALSE	0.0971743	3357.86	3962.91	3916.73	3280.26	1892.02	2083.12	1994.9	1954.04	TRUE	FALSE	NA	FALSE
hypothetical protein	LBJ_RS04305	4442.32	4.08492e-18	1.83366	0.874726	FALSE	0.0977254	4996.36	6049.3	6152.1	5799.34	2870.95	3286.73	3145.17	3238.61	TRUE	FALSE	NA	FALSE
sodium:proton antiporter	LBJ_RS11185	10102	5.04986e-18	1.73663	0.796292	FALSE	0.0892035	11826.3	13625.9	13550.8	12281.6	7206.58	7077.06	8114.35	7133.34	TRUE	FALSE	NA	FALSE
ACT domain-containing protein	LBJ_RS00735	5457.19	5.79282e-18	-1.78691	-0.837466	FALSE	0.0939837	4401	3993.24	3536.98	3735.83	6697.23	6777.06	7119.64	7396.55	TRUE	FALSE	NA	FALSE
phage Gp37/Gp68 family protein	LBJ_RS16760	311.166	7.6249e-18	-2.82938	-1.50049	FALSE	0.168983	120.285	157.401	179.784	191.519	508.1	469.876	370.278	492.086	TRUE	FALSE	NA	FALSE
GTPase ObgE	LBJ_RS13755	5581.12	7.72428e-18	1.76553	0.820104	FALSE	0.0923777	7477.87	7078.14	7360.14	6589.87	3538.07	4263.83	4171.66	4169.38	TRUE	FALSE	NA	FALSE
hypothetical protein	LBJ_RS10540	906.781	7.87419e-18	1.94033	0.956301	FALSE	0.107749	1066.39	1261.67	1312.61	1145.85	618.665	586.743	682.495	579.822	TRUE	FALSE	NA	FALSE
sulfite exporter TauE/SafE family protein	LBJ_RS08145	994.722	1.02023e-17	-2.6024	-1.37984	FALSE	0.155991	450.815	477.123	636.583	643.828	1583.93	1208.43	1581.9	1375.17	TRUE	FALSE	NA	FALSE
porin	LBJ_RS14910	733.5	1.07528e-17	-1.71543	-0.778566	FALSE	0.0880789	575.143	543.527	498.075	545.217	919.301	906.018	899.404	981.311	TRUE	FALSE	NA	FALSE
hypothetical protein	LBJ_RS06680	682.743	1.23963e-17	-2.81983	-1.49561	FALSE	0.16951	342.66	391.864	283.435	411.561	1100.68	773.489	958.561	1199.7	TRUE	FALSE	NA	FALSE
FtsX-like permease family protein	LBJ_RS14020	5506.02	1.51657e-17	1.52124	0.605252	FALSE	0.068777	6289.17	6673.98	6860.23	6755.31	4179.09	4302.38	4402.81	4585.18	TRUE	FALSE	NA	FALSE
NAD(P)-dependent alcohol dehydrogenase	LBJ_RS13780	4034.14	1.53836e-17	1.64628	0.719207	FALSE	0.0817443	4970.08	5359.85	5077.07	4671.42	2919.4	2934.92	3288.69	3051.7	TRUE	FALSE	NA	FALSE
cob(I)yrinic acid a%2Cc-diamide adenosyltransferase	LBJ_RS06990	2413.12	1.58587e-17	1.86595	0.89991	FALSE	0.102327	3595.4	3079.17	2777.48	3118.08	1716.86	1562.64	1725.41	1729.93	TRUE	FALSE	NA	FALSE
cytochrome-c oxidase%2C cbb3-type subunit I	LBJ_RS08105	12612.6	1.65506e-17	-1.90354	-0.928688	FALSE	0.105661	7235.27	9038.28	9006.63	9468.35	17516.4	16502.3	16668	15465.4	TRUE	FALSE	NA	FALSE
histidine kinase	LBJ_RS12945	4907.63	1.73277e-17	1.55975	0.641311	FALSE	0.0730106	5873.73	5768.11	5801.71	6478.22	3933.12	3793.95	3912.02	3700.18	TRUE	FALSE	NA	FALSE
hypothetical protein	LBJ_RS14520	4418.66	1.90956e-17	-1.9193	-0.940579	FALSE	0.107219	3339.67	3032.44	2537.16	3200.4	5522.02	5554.18	6036.19	6127.24	TRUE	FALSE	NA	FALSE
acetate--CoA ligase	LBJ_RS16155	14337.4	1.94433e-17	-2.1583	-1.1099	FALSE	0.126554	11288.6	9135.02	7786.67	8108.16	18996	19769.8	19624.8	19990.5	TRUE	FALSE	NA	FALSE
UDP-glucose/GDP-mannose dehydrogenase family protein	LBJ_RS05310	6029.54	2.00272e-17	1.67789	0.746651	FALSE	0.0851712	7698.22	7896.3	7797.68	6831.91	4175.37	4751.78	4651.48	4433.54	TRUE	FALSE	NA	FALSE
30S ribosomal protein S12	LBJ_RS13020	18948.7	2.01364e-17	1.74104	0.79995	FALSE	0.091261	25867.3	24384.9	24707.5	21326.2	13523.7	14674.6	14252.4	12853.4	TRUE	FALSE	NA	FALSE
redox-regulated ATPase YchF	LBJ_RS07175	7394.5	2.02895e-17	1.63251	0.707093	FALSE	0.0806786	9366.03	9124.36	9922.98	8271.97	5488.48	5732.49	5710.83	5538.83	TRUE	FALSE	NA	FALSE
6-carboxytetrahydropterin synthase QueD	LBJ_RS14960	4723.62	2.03331e-17	1.85232	0.889331	FALSE	0.101479	5772.65	5638.58	6391.51	6738.19	3161.65	3096.37	3724.69	3265.32	TRUE	FALSE	NA	FALSE
	LBJ_RS15635	431.325	3.01856e-17	-2.6037	-1.38056	FALSE	0.158344	209.235	205.77	244.91	297.465	590.092	519.274	685.782	698.076	TRUE	FALSE	NA	FALSE
hypothetical protein	LBJ_RS12420	585.788	3.30701e-17	2.25225	1.17136	FALSE	0.134515	662.071	864.888	828.291	890.765	336.663	316.865	397.666	389.091	TRUE	FALSE	NA	FALSE
glycosyltransferase family 2 protein	LBJ_RS12940	2164.93	4.12717e-17	1.75785	0.813812	FALSE	0.0937332	2399.63	2796.33	3009.55	2832.84	1542.94	1626.5	1575.33	1536.34	TRUE	FALSE	NA	FALSE
single-stranded DNA-binding protein	LBJ_RS06590	22772.6	4.1304e-17	1.6289	0.703899	FALSE	0.0810778	29650.7	27057.5	29103.9	27069.3	16566.1	19009.5	17189.5	16534.5	TRUE	FALSE	NA	FALSE
class II glutamine amidotransferase	LBJ_RS14135	1496.06	4.14597e-17	-2.86409	-1.51808	FALSE	0.174873	1009.78	849.312	684.28	554.996	2472.18	2191.55	2068.3	2138.1	TRUE	FALSE	NA	FALSE
carbamoyl-phosphate synthase large subunit	LBJ_RS04325	20802.2	4.52241e-17	1.79848	0.84678	FALSE	0.0976591	25112.2	28268.3	29715.7	23854.2	14170.9	15392.7	15599.9	14303.9	TRUE	FALSE	NA	FALSE
flagellar assembly protein FliW	LBJ_RS16310	1822.76	4.53814e-17	-1.91817	-0.939729	FALSE	0.108388	1198.8	1129.68	1201.62	1466.14	2449.81	2468.66	2188.81	2478.55	TRUE	FALSE	NA	FALSE
	LBJ_RS06715	4415.44	5.41904e-17	2.01208	1.00869	FALSE	0.116623	5347.11	6559.21	6318.13	5369.85	2961.64	3304.8	2896.5	2566.29	TRUE	FALSE	NA	FALSE
sensor domain-containing diguanylate cyclase	LBJ_RS05465	8750.01	5.64501e-17	-1.76416	-0.818982	FALSE	0.0947442	6816.81	6255.07	6038.36	6214.98	10253.9	12387.9	10347	11686.1	TRUE	FALSE	NA	FALSE
hypothetical protein	LBJ_RS16275	4964.98	5.80349e-17	-1.75646	-0.812674	FALSE	0.0940526	3410.42	3693.19	3704.84	3600.55	5717.06	7202.36	6184.09	6207.34	TRUE	FALSE	NA	FALSE
VWA domain-containing protein	LBJ_RS00070	5848.74	5.80803e-17	-1.90415	-0.929144	FALSE	0.107537	3525.65	4119.49	3909.39	4555.7	8062.52	6974.65	7400.09	8242.44	TRUE	FALSE	NA	FALSE
OmpA family protein	LBJ_RS15650	4932.98	6.89967e-17	-1.90826	-0.932261	FALSE	0.108149	3301.26	3027.52	3317.75	3922.46	6226.4	7114.41	5989.09	6564.96	TRUE	FALSE	NA	FALSE
EAL domain-containing response regulator	LBJ_RS05570	3898.68	7.03779e-17	-2.43399	-1.28332	FALSE	0.148919	2858.53	2224.11	1851.04	2149.9	6134.47	4704.79	5856.53	5410.09	TRUE	FALSE	NA	FALSE
M3 family metallopeptidase	LBJ_RS08990	9678	7.72899e-17	2.07712	1.05458	FALSE	0.122533	11576.6	14459.6	14689.1	11536.8	5894.71	7161.4	6040.58	6065.25	TRUE	FALSE	NA	FALSE
DNA-binding protein	LBJ_RS00355	6639.41	8.47373e-17	-1.57257	-0.653124	FALSE	0.0759836	5604.86	5041.76	5043.13	4959.11	7743.25	8418.02	7929.21	8375.96	TRUE	FALSE	NA	FALSE
hypothetical protein	LBJ_RS15215	8657.12	1.09027e-16	-1.78003	-0.831902	FALSE	0.0971135	6407.43	5483.64	5928.29	7092.71	11344.7	11149.3	10958.3	10892.7	TRUE	FALSE	NA	FALSE
TonB-dependent siderophore receptor	LBJ_RS20265	541.928	1.16935e-16	2.35899	1.23817	FALSE	0.144682	643.877	682.893	795.27	923.364	310.575	302.408	308.93	368.111	TRUE	FALSE	NA	FALSE
hypothetical protein	LBJ_RS06670	301.348	1.17562e-16	-2.25162	-1.17096	FALSE	0.136846	175.878	192.653	163.273	209.448	419.897	371.082	392.188	486.364	TRUE	FALSE	NA	FALSE
ATP-binding protein	LBJ_RS14775	327.105	1.17562e-16	1.893	0.920671	FALSE	0.107598	396.232	416.458	447.626	450.68	234.795	236.143	221.291	213.619	TRUE	FALSE	NA	FALSE
TolC family protein	LBJ_RS13565	275.285	1.27312e-16	-2.07052	-1.04999	FALSE	0.122848	193.062	177.077	152.266	194.778	346.601	401.202	369.183	368.111	TRUE	FALSE	NA	FALSE
phosphoenolpyruvate--protein phosphotransferase	LBJ_RS07270	9792.37	1.3961e-16	-1.54473	-0.627359	FALSE	0.073495	8298.63	7619.21	7372.98	7496.12	11357.1	12005.9	11721.8	12467.1	TRUE	FALSE	NA	FALSE
FtsX-like permease family protein	LBJ_RS11435	629.957	1.61478e-16	1.79558	0.84445	FALSE	0.0991343	853.111	756.675	875.072	753.035	424.866	472.286	453.536	451.079	TRUE	FALSE	NA	FALSE
phosphoglycerate dehydrogenase	LBJ_RS14525	2820.37	1.69469e-16	-1.6742	-0.743474	FALSE	0.0873443	2196.46	2213.46	2117.05	1911.93	3253.58	3498.77	3719.22	3652.5	TRUE	FALSE	NA	FALSE
hypothetical protein	LBJ_RS03910	3790.49	1.86136e-16	1.68041	0.748812	FALSE	0.0880873	4286.78	4913.06	5199.06	4610.3	2869.71	2959.02	2766.13	2719.83	TRUE	FALSE	NA	FALSE
hypothetical protein	LBJ_RS01810	8984.51	1.95113e-16	-2.10761	-1.07561	FALSE	0.126617	5432.02	6201.78	5246.76	6248.39	11901.2	9884.27	13521.7	13439.9	TRUE	FALSE	NA	FALSE
UDP-N-acetylmuramoyl-L-alanyl-D-glutamate--2%2C6-diaminopimelate ligase	LBJ_RS02670	7069.07	2.49137e-16	-1.7169	-0.779808	FALSE	0.0921117	4814.42	4830.26	5768.69	5401.64	8339.55	9393.91	9030.19	8973.9	TRUE	FALSE	NA	FALSE
ADP-forming succinate--CoA ligase subunit beta	LBJ_RS12530	20671.8	2.73304e-16	1.94819	0.962133	FALSE	0.113798	27833.3	28033	30250.5	23164	12865.2	15634.8	14514.3	13079.4	TRUE	FALSE	NA	FALSE
ABC transporter ATP-binding protein	LBJ_RS14025	2068.16	2.92878e-16	1.62591	0.701251	FALSE	0.0830271	2771.6	2633.19	2446.35	2393.57	1533	1651.8	1585.19	1530.62	TRUE	FALSE	NA	FALSE
transposase family protein	LBJ_RS07005	219.529	3.1348e-16	-2.32769	-1.2189	FALSE	0.144457	154.652	110.673	117.41	145.88	298.152	316.865	282.638	329.965	TRUE	FALSE	NA	FALSE
elongation factor Tu	LBJ_RS14675	152251	3.62548e-16	1.8784	0.909504	FALSE	0.108011	201997	208080	208428	176345	98926.8	122731	104701	96796	TRUE	FALSE	NA	FALSE
alpha/beta hydrolase	LBJ_RS08240	1654.1	4.34501e-16	-1.94688	-0.961162	FALSE	0.114439	1187.68	1308.4	990.647	1004.05	2202.6	2096.37	2128.55	2314.52	TRUE	FALSE	NA	FALSE
hypothetical protein	LBJ_RS18410	402.584	4.66706e-16	1.97078	0.978766	FALSE	0.116656	469.009	534.509	593.471	538.697	296.909	251.806	274.97	261.302	TRUE	FALSE	NA	FALSE
DUF58 domain-containing protein	LBJ_RS16860	2267.08	5.04921e-16	1.68541	0.753103	FALSE	0.0898628	2667.49	2843.88	3022.39	2849.96	1505.67	1804.81	1684.88	1757.59	TRUE	FALSE	NA	FALSE
DNA translocase FtsK	LBJ_RS11890	13478.7	5.73842e-16	-1.73109	-0.79168	FALSE	0.0946398	8946.55	9212.08	10345.8	10976.9	16464.2	18067.4	16396.3	17420.4	TRUE	FALSE	NA	FALSE
glycine--tRNA ligase	LBJ_RS12315	8503.27	6.02061e-16	1.79897	0.847169	FALSE	0.101346	11623.1	11237.8	11424.5	9437.38	5534.44	6540.92	6291.45	5936.5	TRUE	FALSE	NA	FALSE
HAMP domain-containing histidine kinase	LBJ_RS09260	11491.9	6.47798e-16	2.24904	1.16931	FALSE	0.140033	17648.5	18808.6	15109.2	12073	7134.52	7151.76	6726.36	7283.07	TRUE	FALSE	NA	FALSE
acetyltransferase	LBJ_RS01110	648.301	7.168e-16	-2.10768	-1.07566	FALSE	0.129007	499.333	423.836	334.802	411.561	913.09	890.356	822.719	890.714	TRUE	FALSE	NA	FALSE
lipoprotein	LBJ_RS13165	3628.13	7.24541e-16	1.69039	0.757355	FALSE	0.0908495	4211.99	4268.69	5088.99	4666.53	2647.34	2708.42	2836.24	2596.8	TRUE	FALSE	NA	FALSE
hypothetical protein	LBJ_RS01890	679.97	7.31397e-16	-2.48949	-1.31585	FALSE	0.157871	506.409	335.298	301.78	416.451	973.962	943.367	985.948	976.543	TRUE	FALSE	NA	FALSE
ribonuclease HI family protein	LBJ_RS08440	1851.96	7.97343e-16	1.95244	0.96528	FALSE	0.115958	2047.87	2581.55	2787.57	2380.53	1269.63	1154.21	1328.84	1265.5	TRUE	FALSE	NA	FALSE
GDP-L-fucose synthase	LBJ_RS06160	4970.83	8.69769e-16	1.89911	0.925321	FALSE	0.1113	5612.95	6915	7388.58	6131.85	3488.38	3718.05	3242.67	3269.13	TRUE	FALSE	NA	FALSE
	LBJ_RS09935	769.654	9.90726e-16	-2.73266	-1.45031	FALSE	0.174778	540.776	460.727	339.388	309.69	1210	1087.94	1046.2	1162.51	TRUE	FALSE	NA	FALSE
transcriptional regulator	LBJ_RS05345	2080.45	1.06935e-15	-1.5958	-0.674276	FALSE	0.0813498	1537.42	1603.53	1537.34	1733.45	2443.6	2490.35	2573.32	2724.59	TRUE	FALSE	NA	FALSE
S-adenosylmethionine decarboxylase	LBJ_RS17810	37662.4	1.11917e-15	1.95591	0.96784	FALSE	0.116848	41771.1	55335.6	53822.4	48437.1	25730.5	27470.9	26175.8	22555.9	TRUE	FALSE	NA	FALSE
hypothetical protein	LBJ_RS08745	1358.5	1.15433e-15	-1.99158	-0.993915	FALSE	0.120054	886.468	950.967	793.435	1001.6	1947.92	1533.72	1784.57	1969.3	TRUE	FALSE	NA	FALSE
hypothetical protein	LBJ_RS16925	1028.12	1.16716e-15	-1.8159	-0.860681	FALSE	0.103982	752.032	803.403	677.859	688.652	1212.48	1274.69	1345.27	1470.54	TRUE	FALSE	NA	FALSE
B12-binding domain-containing radical SAM protein	LBJ_RS01460	2012.94	1.3441e-15	1.53066	0.614154	FALSE	0.0743548	2390.53	2520.06	2500.47	2330.82	1513.12	1546.98	1642.15	1659.36	TRUE	FALSE	NA	FALSE
argininosuccinate lyase	LBJ_RS10575	7556.29	1.44161e-15	1.60647	0.683896	FALSE	0.0828854	9010.23	9952.36	9858.77	8435.78	5801.54	6005.98	5774.37	5611.31	TRUE	FALSE	NA	FALSE
site-specific DNA-methyltransferase	LBJ_RS10830	3058.4	1.49336e-15	1.57571	0.656001	FALSE	0.0795483	3706.59	3913.72	3720.43	3627.44	2183.96	2574.68	2355.32	2385.09	TRUE	FALSE	NA	FALSE
50S ribosomal protein L32	LBJ_RS05210	4835.67	1.50883e-15	1.88579	0.915171	FALSE	0.110997	6717.75	5805.82	6419.94	6338.04	3032.45	3072.27	3961.32	3337.79	TRUE	FALSE	NA	FALSE
	LBJ_RS19455	208.057	1.57293e-15	-2.19718	-1.13565	FALSE	0.137826	139.49	126.249	124.748	131.211	267.094	272.287	262.92	340.455	TRUE	FALSE	NA	FALSE
MCE family protein	LBJ_RS10665	2971.31	1.74258e-15	1.56979	0.650567	FALSE	0.0790754	3456.92	3433.32	3963.51	3667.38	2232.41	2318.06	2358.61	2340.27	TRUE	FALSE	NA	FALSE
3-isopropylmalate dehydratase large subunit	LBJ_RS10480	20766.7	1.75353e-15	1.82467	0.867634	FALSE	0.105473	26092.7	27017.3	30443.1	23764.6	14108.8	16427.6	14353.2	13926.2	TRUE	FALSE	NA	FALSE
DUF1232 domain-containing protein	LBJ_RS00905	1001.15	1.87137e-15	1.87197	0.904556	FALSE	0.11007	1415.11	1451.04	1239.23	1115.7	695.687	687.947	690.164	714.288	TRUE	FALSE	NA	FALSE
hypothetical protein	LBJ_RS03375	3264.1	1.89816e-15	-1.55122	-0.633407	FALSE	0.0770945	2547.2	2632.37	2383.97	2671.48	3703.29	4138.53	4024.86	4011.07	TRUE	FALSE	NA	FALSE
hypothetical protein	LBJ_RS13160	1742.81	2.00373e-15	1.69548	0.761694	FALSE	0.0927856	2402.66	2220.02	2201.44	1946.15	1291.99	1301.2	1350.75	1228.31	TRUE	FALSE	NA	FALSE
peptidylprolyl isomerase	LBJ_RS10570	8861.36	2.01907e-15	2.53126	1.33985	FALSE	0.163238	10006.9	14193.2	15039.5	11575.1	4585.33	6284.3	4610.95	4595.67	TRUE	FALSE	NA	FALSE
50S ribosomal protein L11	LBJ_RS13055	17151.6	2.06678e-15	1.92498	0.944844	FALSE	0.115157	24151.9	22201	24023.2	19926.1	10481.3	13683	11776.6	10969.9	TRUE	FALSE	NA	FALSE
DUF1987 domain-containing protein	LBJ_RS12015	8401.36	2.28715e-15	-1.73844	-0.797792	FALSE	0.0973825	6961.35	5514.79	5849.4	6219.06	11468.9	10224	10522.3	10451.1	TRUE	FALSE	NA	FALSE
transketolase	LBJ_RS14445	3813.35	2.31271e-15	1.91238	0.935369	FALSE	0.114199	4292.85	4751.56	5580.65	5406.53	2544.23	2504.8	2930.46	2495.72	TRUE	FALSE	NA	FALSE
metal-dependent hydrolase	LBJ_RS12060	3904.27	2.62503e-15	-1.71224	-0.775884	FALSE	0.0949076	2707.92	3178.36	2618.79	3008.88	4943.11	5031.29	5188.28	4557.52	TRUE	FALSE	NA	FALSE
hypothetical protein	LBJ_RS13295	95.755	2.76408e-15	-2.55845	-1.35527	FALSE	0.165911	55.5938	58.2057	46.7806	54.6032	149.076	122.891	135.842	143.048	TRUE	FALSE	NA	FALSE
lipoprotein LipL31	LBJ_RS09135	15956.2	3.19443e-15	1.46523	0.551128	FALSE	0.0676162	18006.3	18954.6	19042.4	19866.6	12539.8	12630	13628	12982.1	TRUE	FALSE	NA	FALSE
DUF1343 domain-containing protein	LBJ_RS10700	5314.71	3.68723e-15	1.47273	0.558492	FALSE	0.0686684	6224.48	6506.74	6120	6472.51	4160.46	4137.32	4562.75	4333.41	TRUE	FALSE	NA	FALSE
MoxR family ATPase	LBJ_RS16855	6392.55	4.80665e-15	1.71233	0.775961	FALSE	0.0957897	7404.08	8191.43	8850.7	7838.41	4458.61	5272.25	4598.9	4526.05	TRUE	FALSE	NA	FALSE
DUF1554 domain-containing protein	LBJ_RS07035	188.67	5.73052e-15	2.1819	1.12559	FALSE	0.139328	226.418	251.678	289.856	266.496	129.199	108.433	123.791	113.485	TRUE	FALSE	NA	FALSE
phosphate acyltransferase PlsX	LBJ_RS05215	11077.8	5.79395e-15	2.11376	1.07981	FALSE	0.13369	12480.3	15504.9	18060	14114.5	6724.56	7931.27	7428.57	6378.05	TRUE	FALSE	NA	FALSE
bifunctional riboflavin kinase/FAD synthetase	LBJ_RS03610	4885.52	5.80799e-15	1.7056	0.770283	FALSE	0.0953745	6180	6304.25	6652.93	5501.06	3715.72	3448.17	3925.17	3356.87	TRUE	FALSE	NA	FALSE
1-acyl-sn-glycerol-3-phosphate acyltransferase	LBJ_RS06890	5497.93	6.01242e-15	-1.44431	-0.530378	FALSE	0.0657068	4531.4	4433.47	4364.35	4664.9	6426.41	6330.08	6870.96	6361.84	TRUE	FALSE	NA	FALSE
efflux RND transporter permease subunit	LBJ_RS11510	1589.21	6.07864e-15	1.5628	0.644137	FALSE	0.0798164	1888.17	2013.43	2004.23	1845.91	1216.21	1338.55	1209.43	1197.79	TRUE	FALSE	NA	FALSE
hypothetical protein	LBJ_RS06735	3772.25	6.1974e-15	-1.65131	-0.723607	FALSE	0.0896932	2962.64	2893.07	2910.48	2616.88	4394.01	5209.6	4470.73	4720.59	TRUE	FALSE	NA	FALSE
adenosine kinase	LBJ_RS12295	4168.48	6.47439e-15	1.68077	0.749126	FALSE	0.0929213	4965.03	5520.53	5530.2	4890.65	3085.87	3448.17	3037.82	2869.55	TRUE	FALSE	NA	FALSE
transcription termination/antitermination factor NusG	LBJ_RS13060	30072	6.84208e-15	1.85407	0.890698	FALSE	0.110579	37903.8	41401.5	40265.2	36712.9	18179.8	24752.9	20730.1	20629.5	TRUE	FALSE	NA	FALSE
	LBJ_RS15000	2052.95	7.2958e-15	-1.97539	-0.982136	FALSE	0.122056	1648.61	1334.63	1209.87	1327.59	2677.15	3051.79	2470.35	2703.61	TRUE	FALSE	NA	FALSE
DJ-1/PfpI family protein	LBJ_RS07720	1501.38	7.2958e-15	-1.7754	-0.828145	FALSE	0.102921	945.094	1139.52	1157.59	1083.91	1878.36	2138.54	1814.14	1853.91	TRUE	FALSE	NA	FALSE
IS5 family transposase	LBJ_RS20590	270.803	7.83369e-15	2.5489	1.34987	FALSE	0.167949	423.523	329.559	315.539	487.354	145.349	160.24	152.274	152.585	TRUE	FALSE	NA	FALSE
OmpA family protein	LBJ_RS14370	7458.42	8.41421e-15	1.65447	0.726366	FALSE	0.0904751	9333.69	9999.91	9280.9	8575.14	5206.48	6157.79	5351.51	5761.99	TRUE	FALSE	NA	FALSE
chromate transporter	LBJ_RS17050	464.954	8.62946e-15	-1.83529	-0.876005	FALSE	0.10916	313.347	296.767	378.831	323.544	606.242	597.586	572.945	630.366	TRUE	FALSE	NA	FALSE
hypothetical protein	LBJ_RS02860	231.426	1.05657e-14	2.45425	1.29528	FALSE	0.161915	321.433	282.831	335.719	375.702	154.045	98.7945	144.606	138.28	TRUE	FALSE	NA	FALSE
HAD family hydrolase	LBJ_RS10995	2313.62	1.16934e-14	1.61336	0.690071	FALSE	0.0863995	2772.61	2940.62	3092.1	2620.95	1806.3	1707.22	1867.82	1701.32	TRUE	FALSE	NA	FALSE
prepilin-type N-terminal cleavage/methylation domain-containing protein	LBJ_RS07810	1121.15	1.18492e-14	1.69654	0.762599	FALSE	0.0955034	1535.4	1428.09	1365.81	1313.74	780.164	913.247	840.247	792.488	TRUE	FALSE	NA	FALSE
hypothetical protein	LBJ_RS07445	962.075	1.39847e-14	-1.79273	-0.842159	FALSE	0.105742	739.902	679.613	667.77	669.907	1253.48	1216.86	1075.78	1393.29	TRUE	FALSE	NA	FALSE
DNA repair protein RecN	LBJ_RS07210	75985.8	1.435e-14	2.17926	1.12384	FALSE	0.141171	118496	102650	103538	91998.2	44398.5	60264.7	40980.4	45560.9	TRUE	FALSE	NA	FALSE
cbb3-type cytochrome oxidase assembly protein CcoS	LBJ_RS08140	367.019	1.51825e-14	-2.72682	-1.44722	FALSE	0.181962	144.544	174.617	232.986	234.712	621.15	472.286	590.473	465.384	TRUE	FALSE	NA	FALSE
helix-turn-helix domain-containing protein	LBJ_RS16230	297.028	1.51825e-14	-2.25959	-1.17606	FALSE	0.147872	178.911	184.455	155.018	210.263	454.681	330.118	425.053	437.728	TRUE	FALSE	NA	FALSE
ATPase	LBJ_RS04710	774.897	1.57372e-14	-2.14623	-1.10181	FALSE	0.138618	487.203	436.953	562.284	484.094	959.055	1298.79	932.269	1038.53	TRUE	FALSE	NA	FALSE
cytochrome c oxidase accessory protein CcoG	LBJ_RS08125	4408.09	1.66561e-14	-2.42666	-1.27897	FALSE	0.161056	1884.12	2475.79	2697.68	3232.18	7045.08	5634.9	6293.64	6001.35	TRUE	FALSE	NA	FALSE
DNA alkylation repair protein	LBJ_RS20625	234.524	1.7288e-14	-1.93811	-0.954653	FALSE	0.12029	140.501	159.861	157.77	179.294	314.302	318.07	293.593	312.799	TRUE	FALSE	NA	FALSE
hypothetical protein	LBJ_RS08755	370.144	1.86177e-14	1.95946	0.970456	FALSE	0.122428	461.934	531.23	514.586	452.31	222.372	289.155	253.06	236.507	TRUE	FALSE	NA	FALSE
Cys-rich protein	LBJ_RS05775	7189.87	1.87449e-14	1.89713	0.923815	FALSE	0.116561	10430.4	9845.79	9125.88	8264.64	4170.4	5304.78	5239.77	5137.34	TRUE	FALSE	NA	FALSE
DUF218 domain-containing protein	LBJ_RS00940	1170.34	1.92278e-14	2.14612	1.10173	FALSE	0.13907	1516.19	1661.73	1508.9	1700.85	768.983	555.418	853.393	797.256	TRUE	FALSE	NA	FALSE
	LBJ_RS00490	10742.5	1.99215e-14	1.99423	0.995828	FALSE	0.125776	13723.6	12026.5	13663.6	17824.3	7269.93	7197.54	7120.74	7114.27	TRUE	FALSE	NA	FALSE
IS4 family transposase	LBJ_RS05800	133.335	2.05145e-14	-2.14007	-1.09766	FALSE	0.138707	76.8205	87.7185	89.8921	84.7571	186.345	177.107	189.521	174.519	TRUE	FALSE	NA	FALSE
acetyl-CoA carboxylase carboxyltransferase subunit	LBJ_RS09980	9220.71	2.39825e-14	2.02426	1.0174	FALSE	0.128886	9771.36	13208.6	14458.9	11934.5	6036.33	6528.87	6083.3	5743.87	TRUE	FALSE	NA	FALSE
hypothetical protein	LBJ_RS12750	2653.82	2.56602e-14	-1.55829	-0.639959	FALSE	0.0811613	2047.87	1953.58	2079.44	2216.73	3313.21	3437.33	3033.43	3148.97	TRUE	FALSE	NA	FALSE
hypothetical protein	LBJ_RS16590	136.462	2.85095e-14	2.47146	1.30536	FALSE	0.165832	226.418	180.356	169.694	201.298	69.5687	75.9031	93.1173	75.3388	TRUE	FALSE	NA	FALSE
response regulator transcription factor	LBJ_RS17895	32659.7	2.93046e-14	2.13931	1.09714	FALSE	0.139446	55235.9	46248.1	37772.1	38793.5	20652	23304.7	20019.1	19252.4	TRUE	FALSE	NA	FALSE
hypothetical protein	LBJ_RS12790	918.145	2.98625e-14	-1.98829	-0.991529	FALSE	0.126065	660.049	579.598	548.525	670.722	1249.75	1033.73	1195.19	1407.6	TRUE	FALSE	NA	FALSE
phosphatase PAP2 family protein	LBJ_RS11280	1668.04	5.04105e-14	1.66393	0.734595	FALSE	0.0941932	2041.81	2289.7	2106.96	1895.63	1360.32	1191.56	1251.06	1207.33	TRUE	FALSE	NA	FALSE
sulfatase-like hydrolase/transferase	LBJ_RS05690	4595.32	5.14394e-14	-1.85253	-0.889496	FALSE	0.114097	2879.76	3489.06	3184.75	3334.05	5781.66	5068.64	6427.29	6597.39	TRUE	FALSE	NA	FALSE
SIS domain-containing protein	LBJ_RS06320	3453.7	5.73524e-14	1.43067	0.516689	FALSE	0.0663959	4133.14	4044.07	4156.13	3928.17	2931.83	2937.33	2719.03	2779.91	TRUE	FALSE	NA	FALSE
hypothetical protein	LBJ_RS04910	93.9352	7.09688e-14	-2.78152	-1.47587	FALSE	0.190321	58.6261	40.99	44.0288	55.4181	122.988	166.264	124.887	138.28	TRUE	FALSE	NA	FALSE
23S rRNA (adenine(2030)-N(6))-methyltransferase RlmJ	LBJ_RS04310	2318.02	7.17378e-14	1.74691	0.804806	FALSE	0.103806	2550.24	2904.55	3182.91	3155.57	1530.51	1746.98	1769.23	1704.18	TRUE	FALSE	NA	FALSE
	LBJ_RS09695	238.218	7.52555e-14	-2.10101	-1.07109	FALSE	0.138265	172.846	155.762	123.831	162.18	315.544	354.215	291.402	329.965	TRUE	FALSE	NA	FALSE
glycoside hydrolase family 3 protein	LBJ_RS06000	10421.2	7.97703e-14	1.61875	0.694883	FALSE	0.0897905	11959.7	13734.9	13961.7	11877.4	7800.4	7777.06	8486.82	7771.34	TRUE	FALSE	NA	FALSE
bifunctional precorrin-2 dehydrogenase/sirohydrochlorin ferrochelatase	LBJ_RS15605	1481.21	8.2884e-14	-1.63329	-0.707781	FALSE	0.0915182	1042.13	1069.02	1130.07	1257.5	1774	1889.14	1914.93	1772.85	TRUE	FALSE	NA	FALSE
hypothetical protein	LBJ_RS07205	2717.45	9.94134e-14	1.74643	0.804412	FALSE	0.104329	2970.73	3525.96	3465.43	3861.34	2048.55	1813.24	2043.1	2011.26	TRUE	FALSE	NA	FALSE
MarR family transcriptional regulator	LBJ_RS16265	3431.53	1.16522e-13	-1.93728	-0.954032	FALSE	0.124066	2210.61	2006.05	2317.93	2811.66	4087.16	4565.03	4494.83	4959.01	TRUE	FALSE	NA	FALSE
hypothetical protein	LBJ_RS00370	435.98	1.17653e-13	-2.94636	-1.55893	FALSE	0.202777	275.947	257.417	174.281	176.849	754.076	474.696	628.816	745.759	TRUE	FALSE	NA	FALSE
alpha/beta fold hydrolase	LBJ_RS14920	8905.57	1.17653e-13	-1.50816	-0.59279	FALSE	0.0771038	7563.78	6971.57	6486.9	7382.84	11070.1	10489.1	10800.5	10479.7	TRUE	FALSE	NA	FALSE
metalloregulator ArsR/SmtB family transcription factor	LBJ_RS17090	6532.62	1.26826e-13	-2.01014	-1.0073	FALSE	0.131192	4363.6	3989.96	4063.49	4944.44	9942.12	6958.99	9022.52	8975.8	TRUE	FALSE	NA	FALSE
	LBJ_RS10470	5667.18	1.30487e-13	1.57895	0.658969	FALSE	0.0858693	6645.98	7356.06	7176.69	6577.64	4198.97	4830.09	4401.71	4150.31	TRUE	FALSE	NA	FALSE
hypothetical protein	LBJ_RS13345	1404.97	1.37242e-13	2.66726	1.41536	FALSE	0.184596	2681.64	2088.03	1962.95	1441.69	846.006	856.621	707.692	655.161	TRUE	FALSE	NA	FALSE
succinate--CoA ligase subunit alpha	LBJ_RS12535	15308.9	1.40856e-13	1.74564	0.803757	FALSE	0.104878	19676.1	19541.5	21458.5	17189.4	10263.9	12545.7	11206.9	10589.4	TRUE	FALSE	NA	FALSE
NADH-quinone oxidoreductase subunit NuoH	LBJ_RS02820	4133.49	1.66287e-13	-1.62334	-0.698964	FALSE	0.0914658	2891.89	2938.98	3373.7	3400.07	5202.75	4827.68	5405.19	5027.67	TRUE	FALSE	NA	FALSE
DUF962 domain-containing protein	LBJ_RS13530	761.319	1.80513e-13	-2.36889	-1.24421	FALSE	0.163054	542.797	520.572	322.878	422.156	1082.04	985.536	1047.3	1167.27	TRUE	FALSE	NA	FALSE
hypothetical protein	LBJ_RS18635	758.256	1.80513e-13	1.6398	0.713524	FALSE	0.093507	880.403	983.759	912.68	991.822	531.704	559.032	613.479	593.174	TRUE	FALSE	NA	FALSE
ribonuclease HII	LBJ_RS07885	3210.52	2.03139e-13	1.62885	0.703858	FALSE	0.0924322	3924.92	4326.08	3999.28	3662.49	2362.85	2683.11	2460.49	2264.93	TRUE	FALSE	NA	FALSE
cyclic nucleotide-binding domain-containing protein	LBJ_RS09245	3334.03	2.03139e-13	2.05363	1.03817	FALSE	0.136331	3334.61	4699.09	4914.71	4988.45	2228.68	2097.58	2249.06	2160.03	TRUE	FALSE	NA	FALSE
	LBJ_RS17010	153.562	2.04793e-13	-2.50314	-1.32374	FALSE	0.173867	120.285	73.7819	80.7194	77.4224	198.768	226.505	227.864	223.155	TRUE	FALSE	NA	FALSE
SCO family protein	LBJ_RS06125	1260.48	2.18046e-13	1.80401	0.851209	FALSE	0.11193	1882.1	1583.85	1388.74	1634.02	891.971	849.392	926.791	926.953	TRUE	FALSE	NA	FALSE
peroxiredoxin	LBJ_RS05650	26614.3	2.1941e-13	1.86573	0.899738	FALSE	0.118328	41885.3	29678.4	31698.9	35356	18172.4	18980.6	18191.8	18951	TRUE	FALSE	NA	FALSE
cytochrome c3 family protein	LBJ_RS04470	14469.8	2.55749e-13	1.64955	0.722076	FALSE	0.0952185	18937.3	18215.1	19154.3	15761.6	10708.6	11493.9	11421.7	10065.8	TRUE	FALSE	NA	FALSE
glycosyltransferase	LBJ_RS06505	1918.09	2.70544e-13	-1.68883	-0.756026	FALSE	0.0997951	1394.9	1542.86	1316.28	1453.1	2412.54	2154.2	2388.19	2682.63	TRUE	FALSE	NA	FALSE
DNA replication/repair protein RecF	LBJ_RS00030	1806.69	2.77816e-13	-1.60851	-0.685725	FALSE	0.0905599	1268.55	1353.49	1388.74	1528.89	2267.2	2277.09	2061.73	2307.85	TRUE	FALSE	NA	FALSE
hypothetical protein	LBJ_RS04505	705.989	2.79359e-13	1.60565	0.683157	FALSE	0.0902326	807.626	915.716	903.507	854.091	529.219	513.25	560.895	563.61	TRUE	FALSE	NA	FALSE
hypothetical protein	LBJ_RS19915	1622.49	2.87648e-13	1.86898	0.902252	FALSE	0.119235	1909.39	1987.19	1991.38	2566.35	1134.22	1215.65	1100.98	1074.77	TRUE	FALSE	NA	FALSE
hypothetical protein	LBJ_RS05025	8629.68	3.00647e-13	1.44761	0.533675	FALSE	0.070583	10664.9	10043.4	10362.4	9762.56	6638.85	7372.24	6959.7	7233.48	TRUE	FALSE	NA	FALSE
NUDIX hydrolase	LBJ_RS14375	861.582	3.0146e-13	1.73878	0.798073	FALSE	0.105561	921.846	1157.56	1164.01	1132	608.727	643.369	623.338	641.81	TRUE	FALSE	NA	FALSE
DUF389 domain-containing protein	LBJ_RS13490	5451.84	3.09324e-13	-1.93281	-0.950696	FALSE	0.125808	4508.15	3916.18	3226.02	3222.4	6856.25	7377.06	7091.16	7417.53	TRUE	FALSE	NA	FALSE
hypothetical protein	LBJ_RS08155	1377.52	3.85508e-13	1.54298	0.625716	FALSE	0.0831217	1646.59	1602.71	1642.82	1795.38	1094.47	1002.4	1100.98	1134.85	TRUE	FALSE	NA	FALSE
efflux RND transporter permease subunit	LBJ_RS01395	15065.8	3.95942e-13	1.67905	0.747647	FALSE	0.0993689	16576	18859.5	20929.3	19172.2	11257.7	11010.8	12257.5	10463.5	TRUE	FALSE	NA	FALSE
exonuclease	LBJ_RS14515	2347.21	4.50029e-13	-2.00759	-1.00547	FALSE	0.133944	1831.56	1666.65	1274.08	1471.84	3330.6	3037.33	2756.27	3409.32	TRUE	FALSE	NA	FALSE
	LBJ_RS00700	7740.73	5.43223e-13	-2.56672	-1.35993	FALSE	0.181768	3831.93	3307.07	4013.04	6209.28	12108.7	10857.8	10567.2	11030.9	TRUE	FALSE	NA	FALSE
trypsin-like serine protease	LBJ_RS12645	3311.38	5.6212e-13	1.77778	0.830076	FALSE	0.111019	4176.61	4674.49	4600.09	3502.75	2427.45	2387.94	2461.58	2260.16	TRUE	FALSE	NA	FALSE
1%2C4-dihydroxy-6-naphthoate synthase	LBJ_RS16650	5998.41	5.78885e-13	1.68566	0.75331	FALSE	0.100807	6935.07	7767.6	8448.02	6969.65	4167.91	4267.44	4860.72	4570.87	TRUE	FALSE	NA	FALSE
IS982 family transposase	LBJ_RS19890	194.456	5.96236e-13	2.59367	1.37499	FALSE	0.184103	233.494	246.76	268.759	374.072	100.626	98.7945	113.932	119.207	TRUE	FALSE	NA	FALSE
	LBJ_RS04930	131.047	6.44035e-13	2.41144	1.26989	FALSE	0.170269	209.235	161.5	161.439	209.448	65.8418	81.9272	78.8759	80.1071	TRUE	FALSE	NA	FALSE
glucose-6-phosphate isomerase	LBJ_RS03365	6317.22	6.52323e-13	1.8509	0.888228	FALSE	0.119126	6634.86	8671.01	8761.72	8743.03	4339.35	4057.8	4885.92	4444.03	TRUE	FALSE	NA	FALSE
adenylate/guanylate cyclase domain-containing protein	LBJ_RS11965	26052.5	7.28952e-13	2.34468	1.22939	FALSE	0.165213	44037.3	41285.9	34701.1	26081.6	15530	17768.6	13989.5	15025.8	TRUE	FALSE	NA	FALSE
hypothetical protein	LBJ_RS20450	120.894	8.97708e-13	2.18158	1.12537	FALSE	0.151807	176.889	154.122	167.86	163.809	86.9609	77.1079	67.9209	72.4778	TRUE	FALSE	NA	FALSE
	LBJ_RS20760	263.525	1.11808e-12	-2.02439	-1.01749	FALSE	0.137806	168.803	151.663	165.108	211.078	368.963	319.275	379.042	344.27	TRUE	FALSE	NA	FALSE
	LBJ_RS00410	1442.16	1.13287e-12	-1.54556	-0.628126	FALSE	0.0850953	1171.51	1202.65	1113.56	1044.79	1711.89	1760.23	1865.63	1666.99	TRUE	FALSE	NA	FALSE
bile acid:sodium symporter family protein	LBJ_RS13450	791.533	1.15398e-12	2.48715	1.31449	FALSE	0.178147	951.159	887.842	1184.19	1493.84	403.747	410.841	502.834	497.808	TRUE	FALSE	NA	FALSE
hypothetical protein	LBJ_RS15950	910.267	1.17349e-12	2.0884	1.0624	FALSE	0.14403	1326.16	1145.26	955.791	1497.1	573.942	583.129	604.715	596.035	TRUE	FALSE	NA	FALSE
hypothetical protein	LBJ_RS12070	257.742	1.25396e-12	-2.01103	-1.00793	FALSE	0.136816	191.04	175.437	150.432	168.699	366.478	297.588	323.172	389.091	TRUE	FALSE	NA	FALSE
EAL domain-containing protein	LBJ_RS13855	1035.31	1.37352e-12	-1.63951	-0.713261	FALSE	0.0969807	789.431	792.746	742.985	812.528	1387.65	1122.88	1349.65	1284.57	TRUE	FALSE	NA	FALSE
TolC family protein	LBJ_RS06945	92.0373	1.5255e-12	2.79268	1.48165	FALSE	0.20185	141.511	127.069	156.852	117.356	32.2998	59.0358	52.5839	49.5901	TRUE	FALSE	NA	FALSE
SGNH/GDSL hydrolase family protein	LBJ_RS03745	1709.6	1.73066e-12	1.57425	0.654662	FALSE	0.0893959	2208.59	1906.03	2076.69	2174.35	1277.08	1245.77	1419.77	1368.5	TRUE	FALSE	NA	FALSE
ferredoxin--NADP(+) reductase	LBJ_RS16505	4509.68	1.87654e-12	1.44173	0.527798	FALSE	0.0721821	5102.5	5675.47	5132.1	5390.23	3636.21	3875.88	3676.49	3588.61	TRUE	FALSE	NA	FALSE
50S ribosomal protein L13	LBJ_RS13195	23860.7	1.8912e-12	1.63394	0.708352	FALSE	0.0968921	33253.2	27518.2	29909.3	27734.3	16815.8	19369.8	18956.5	17328.9	TRUE	FALSE	NA	FALSE
IS110 family transposase	LBJ_RS20220	826.27	1.92371e-12	-2.78788	-1.47917	FALSE	0.2024	638.823	418.917	372.41	316.209	1287.02	1319.27	1025.39	1232.12	TRUE	FALSE	NA	FALSE
DUF342 domain-containing protein	LBJ_RS08150	7746.21	2.17199e-12	-1.59515	-0.673691	FALSE	0.0923933	6030.41	5800.9	6285.11	5762.67	8996.73	10880.7	8929.4	9283.84	TRUE	FALSE	NA	FALSE
hypothetical protein	LBJ_RS13135	9584.86	2.25311e-12	1.74758	0.805363	FALSE	0.11053	11549.3	13115.1	12154.7	11950.8	6523.31	8327.66	6301.3	6756.65	TRUE	FALSE	NA	FALSE
	LBJ_RS18630	1605.23	2.34807e-12	-1.42968	-0.515694	FALSE	0.0708321	1305.95	1302.66	1283.25	1392.79	1904.44	1843.36	1955.46	1853.91	TRUE	FALSE	NA	FALSE
hypothetical protein	LBJ_RS14255	1895.12	2.57784e-12	1.54102	0.623889	FALSE	0.0858448	2288.44	2136.4	2357.37	2412.32	1414.98	1506.01	1623.53	1421.9	TRUE	FALSE	NA	FALSE
glutamate racemase	LBJ_RS12635	2626.17	2.93229e-12	1.64212	0.715556	FALSE	0.0986984	3072.82	3583.34	3424.15	2976.28	1971.53	2180.71	1857.96	1942.6	TRUE	FALSE	NA	FALSE
hypothetical protein	LBJ_RS02990	1838.14	3.14313e-12	1.55232	0.634427	FALSE	0.0876251	2449.16	2042.94	2145.48	2307.19	1385.16	1450.59	1485.5	1439.07	TRUE	FALSE	NA	FALSE
pyridoxal phosphate-dependent aminotransferase	LBJ_RS12640	7515.66	3.39891e-12	1.95653	0.968299	FALSE	0.13394	9073.91	11037	11253.9	8422.74	5036.28	5921.65	4888.11	4491.72	TRUE	FALSE	NA	FALSE
SpoIIE family protein phosphatase	LBJ_RS00325	9686.54	3.69232e-12	-1.79141	-0.841094	FALSE	0.116534	6253.79	6793.67	6316.29	8395.85	13021.8	12242.1	11541.1	12927.8	TRUE	FALSE	NA	FALSE
pyridoxamine 5'-phosphate oxidase	LBJ_RS11770	2985.55	3.78667e-12	1.65334	0.72538	FALSE	0.100554	3864.27	4239.18	3370.95	3409.03	2159.12	2224.08	2299.45	2318.34	TRUE	FALSE	NA	FALSE
Ig-like domain-containing protein	LBJ_RS05535	260.33	3.80987e-12	-1.93151	-0.94973	FALSE	0.131678	216.31	170.518	160.522	163.809	362.751	350.6	339.604	318.521	TRUE	FALSE	NA	FALSE
phosphoribosylanthranilate isomerase	LBJ_RS10245	996.214	3.80987e-12	1.58246	0.662165	FALSE	0.0918054	1356.49	1141.98	1227.3	1159.71	741.653	775.899	764.658	802.024	TRUE	FALSE	NA	FALSE
S-adenosylmethionine decarboxylase proenzyme	LBJ_RS17815	36446	4.058e-12	1.57155	0.652184	FALSE	0.0905389	39265.4	46529.3	44769	47620.5	27980.3	28032.3	30442.8	26928.4	TRUE	FALSE	NA	FALSE
hypothetical protein	LBJ_RS13120	3111.5	4.37722e-12	-1.65888	-0.730211	FALSE	0.101524	2361.22	2114.26	2305.09	2581.83	3608.88	4124.07	3591.04	4205.62	TRUE	FALSE	NA	FALSE
magnesium transporter	LBJ_RS07555	6920.33	4.49201e-12	1.95424	0.966607	FALSE	0.134462	7899.37	10800.9	10113.8	7807.44	4611.41	5165.03	4709.55	4255.21	TRUE	FALSE	NA	FALSE
class I SAM-dependent methyltransferase	LBJ_RS17055	938.889	4.59032e-12	-1.83106	-0.872682	FALSE	0.121451	625.682	554.184	786.097	687.837	1161.55	1181.92	1252.15	1261.69	TRUE	FALSE	NA	FALSE
di-heme enzyme	LBJ_RS11360	824.243	4.93624e-12	1.96139	0.971875	FALSE	0.135448	968.342	974.741	1186.02	1238.76	463.378	616.863	548.845	596.988	TRUE	FALSE	NA	FALSE
23S rRNA (adenine(2503)-C(2))-methyltransferase RlmN	LBJ_RS04425	4792.81	4.94631e-12	1.47374	0.559487	FALSE	0.0779802	5550.28	5912.39	6088.81	5289.99	3972.87	3966.24	3876.97	3684.92	TRUE	FALSE	NA	FALSE
formate-dependent phosphoribosylglycinamide formyltransferase	LBJ_RS16240	1683.59	5.64794e-12	1.4301	0.516116	FALSE	0.0721207	1864.92	2016.71	2008.81	2034.17	1378.95	1413.24	1418.67	1333.21	TRUE	FALSE	NA	FALSE
FKBP-type peptidyl-prolyl cis-trans isomerase	LBJ_RS09265	7674.4	6.10777e-12	1.63535	0.7096	FALSE	0.0993104	10038.2	9781.02	9418.49	8859.57	5755.57	6707.19	5344.93	5490.19	TRUE	FALSE	NA	FALSE
acyl dehydratase	LBJ_RS09005	8388.14	6.11741e-12	1.79505	0.844021	FALSE	0.118131	10243.4	11785.4	11877.7	9190.45	5266.11	6419.24	6405.38	5917.43	TRUE	FALSE	NA	FALSE
NAD(P)(+) transhydrogenase (Re/Si-specific) subunit beta	LBJ_RS14975	18705.2	6.49307e-12	1.53229	0.615687	FALSE	0.086275	21349	23516.8	24070	21612.3	13824.3	15175.8	16028.2	14065.5	TRUE	FALSE	NA	FALSE
CHAT domain-containing protein	LBJ_RS15290	21502.3	6.9176e-12	-2.00737	-1.0053	FALSE	0.141049	18295.4	14105.5	11809.8	12989.8	29430.1	28611.9	26408.1	30368.2	TRUE	FALSE	NA	FALSE
	LBJ_RS19330	180.545	7.52379e-12	2.00193	1.00139	FALSE	0.140734	249.666	215.607	228.399	268.941	127.957	115.662	130.364	107.763	TRUE	FALSE	NA	FALSE
DUF4340 domain-containing protein	LBJ_RS08060	767.053	8.18589e-12	-1.73123	-0.791798	FALSE	0.111464	534.711	486.961	611.816	613.674	960.297	892.765	1039.63	996.57	TRUE	FALSE	NA	FALSE
hypothetical protein	LBJ_RS11935	2010.89	8.35809e-12	1.9277	0.946879	FALSE	0.133354	2268.23	2822.57	2900.39	2601.39	1398.83	1124.09	1606	1365.63	TRUE	FALSE	NA	FALSE
NAD(P) transhydrogenase subunit alpha	LBJ_RS14970	4900.06	8.7646e-12	1.52099	0.60501	FALSE	0.0852892	6361.95	5751.71	5877.84	5659.98	4039.96	3577.09	4179.32	3752.63	TRUE	FALSE	NA	FALSE
[cytidine(C)-cytidine(C)-adenosine (A)]-adding enzyme	LBJ_RS08430	2980.64	9.0189e-12	1.54807	0.630475	FALSE	0.0889319	3287.11	3580.88	4045.14	3574.47	2257.26	2293.96	2400.24	2406.07	TRUE	FALSE	NA	FALSE
hypothetical protein	LBJ_RS16495	2044.59	9.51159e-12	-1.58201	-0.661757	FALSE	0.0934449	1580.88	1407.59	1574.95	1771.75	2464.72	2412.03	2606.19	2538.63	TRUE	FALSE	NA	FALSE
hypothetical protein	LBJ_RS02155	438.4	9.83759e-12	-1.82538	-0.868195	FALSE	0.122681	380.059	276.272	290.773	295.835	568.973	568.671	547.749	578.869	TRUE	FALSE	NA	FALSE
hypothetical protein	LBJ_RS11365	328.622	1.02185e-11	2.16143	1.11199	FALSE	0.157253	367.93	396.783	489.82	541.957	198.768	238.553	201.572	193.592	TRUE	FALSE	NA	FALSE
RNA 2'%2C3'-cyclic phosphodiesterase	LBJ_RS18140	360.029	1.08027e-11	-2.36926	-1.24444	FALSE	0.176182	217.321	241.841	155.018	240.417	526.735	479.515	411.907	607.478	TRUE	FALSE	NA	FALSE
hypothetical protein	LBJ_RS11450	295.33	1.13283e-11	1.896	0.922956	FALSE	0.130796	331.541	391.864	443.957	378.962	219.887	185.541	212.527	198.36	TRUE	FALSE	NA	FALSE
	LBJ_RS20715	344.296	1.16573e-11	2.23756	1.16192	FALSE	0.16476	360.854	469.745	560.449	513.433	183.86	202.408	214.718	248.904	TRUE	FALSE	NA	FALSE
cobalamin-binding protein	LBJ_RS16160	4035.26	1.28882e-11	-1.69787	-0.763724	FALSE	0.108517	3558	3011.12	2649.98	2748.09	5084.73	5116.83	4999.85	5113.5	TRUE	FALSE	NA	FALSE
aminodeoxychorismate synthase component I	LBJ_RS00505	866.567	1.28882e-11	-1.53271	-0.61608	FALSE	0.0875406	692.395	674.695	637.5	732.66	1069.62	974.692	1079.07	1071.91	TRUE	FALSE	NA	FALSE
NADH-quinone oxidoreductase subunit NuoF	LBJ_RS02815	7729.52	1.28882e-11	-1.46919	-0.555022	FALSE	0.0788667	5907.09	5819.75	6662.1	6653.44	9318.49	9089.1	9374.18	9012.04	TRUE	FALSE	NA	FALSE
chromosome segregation protein SMC	LBJ_RS08030	34532.6	1.30791e-11	1.4156	0.501412	FALSE	0.0712723	38245.5	38563.3	42279.5	42805.6	28913.3	29252.8	27918.8	28281.6	TRUE	FALSE	NA	FALSE
hypothetical protein	LBJ_RS00845	7130.45	1.4032e-11	-1.59421	-0.672838	FALSE	0.0957801	5169.21	5099.97	5424.71	6294.85	8465.03	8440.91	8801.23	9347.73	TRUE	FALSE	NA	FALSE
lipoprotein LipL46	LBJ_RS10705	36071.8	1.43313e-11	1.51939	0.60349	FALSE	0.0859474	40316.6	45985	43825.1	43904.2	28362.9	31655.2	26736.7	27788.6	TRUE	FALSE	NA	FALSE
phosphohistidine phosphatase SixA	LBJ_RS03770	1827.96	1.60815e-11	1.86955	0.902693	FALSE	0.12886	1997.33	2379.88	2843.52	2306.37	1150.37	1408.42	1318.98	1218.77	TRUE	FALSE	NA	FALSE
cyclic diguanylate phosphodiesterase	LBJ_RS09595	6114.22	1.67742e-11	-1.53249	-0.615876	FALSE	0.0879939	4409.09	4600.71	4925.72	5378	7505.97	7038.51	7589.61	7466.17	TRUE	FALSE	NA	FALSE
hypothetical protein	LBJ_RS15200	2475.99	1.95406e-11	-1.63268	-0.707246	FALSE	0.101362	1745.64	1986.37	1714.37	2076.55	3195.19	2830.1	2967.7	3292.02	TRUE	FALSE	NA	FALSE
long-chain fatty acid--CoA ligase	LBJ_RS10120	510.445	1.98985e-11	1.57838	0.658441	FALSE	0.0944059	612.542	614.029	620.989	651.163	438.532	378.311	377.947	390.045	TRUE	FALSE	NA	FALSE
transcriptional regulator	LBJ_RS01615	1686.55	2.02255e-11	-1.62406	-0.699603	FALSE	0.100344	1408.04	1304.3	1101.64	1328.41	2145.45	1954.2	2083.64	2166.71	TRUE	FALSE	NA	FALSE
hypothetical protein	LBJ_RS18550	324.524	2.07048e-11	-1.94293	-0.958233	FALSE	0.13751	198.116	193.473	256.834	233.897	368.963	451.804	467.778	425.33	TRUE	FALSE	NA	FALSE
ornithine carbamoyltransferase	LBJ_RS11075	5173.82	2.15648e-11	1.59563	0.674128	FALSE	0.0968228	6199.21	6511.66	7014.33	5719.48	3667.27	4181.9	4243.96	3852.77	TRUE	FALSE	NA	FALSE
hypothetical protein	LBJ_RS12380	533.163	2.27742e-11	-2.27705	-1.18716	FALSE	0.170703	243.602	382.846	303.615	370.813	668.357	636.14	777.804	882.131	TRUE	FALSE	NA	FALSE
carbonic anhydrase	LBJ_RS03270	2205.2	2.34433e-11	1.68922	0.756359	FALSE	0.108826	2333.93	2772.56	3202.18	2772.54	1634.87	1609.63	1665.16	1650.78	TRUE	FALSE	NA	FALSE
TerC family protein	LBJ_RS04785	2304.8	2.43199e-11	1.53367	0.616984	FALSE	0.0888416	2551.25	2955.38	3014.14	2638.88	1910.66	1815.65	1797.71	1754.73	TRUE	FALSE	NA	FALSE
pilus assembly protein PilM	LBJ_RS07795	4084.58	2.48818e-11	1.44077	0.526845	FALSE	0.0759003	4615.29	5208.18	4867.01	4597.26	3326.88	3501.18	3238.29	3322.54	TRUE	FALSE	NA	FALSE
	LBJ_RS19975	338.276	2.65175e-11	1.76024	0.815776	FALSE	0.117682	441.718	391.864	418.273	474.314	234.795	262.649	221.291	261.302	TRUE	FALSE	NA	FALSE
collagenase	LBJ_RS04155	2025.3	2.94985e-11	2.66999	1.41684	FALSE	0.204843	3516.56	3069.33	3501.2	1700.85	1172.73	1065.05	1049.49	1127.22	TRUE	FALSE	NA	FALSE
peptide chain release factor 3	LBJ_RS11065	3916.2	3.49216e-11	1.78133	0.832957	FALSE	0.120851	4237.25	5486.1	5734.75	4606.22	2739.27	3031.31	2885.54	2609.2	TRUE	FALSE	NA	FALSE
sensor histidine kinase	LBJ_RS06060	296.42	4.24502e-11	2.15762	1.10944	FALSE	0.161623	316.379	397.603	402.68	502.838	186.345	184.336	211.431	169.751	TRUE	FALSE	NA	FALSE
polysaccharide deacetylase family protein	LBJ_RS08350	756.359	4.31817e-11	1.84643	0.884736	FALSE	0.128939	863.219	985.398	1180.52	894.84	544.127	572.285	534.603	475.874	TRUE	FALSE	NA	FALSE
hypothetical protein	LBJ_RS05340	4352.44	4.74693e-11	-1.43713	-0.523193	FALSE	0.076402	3767.23	3362.82	3441.58	3717.09	5020.13	4895.15	5313.17	5302.32	TRUE	FALSE	NA	FALSE
LCP family protein	LBJ_RS11920	5643.64	5.69472e-11	1.54218	0.624974	FALSE	0.0916178	6047.59	6996.16	7472.97	6871.03	4350.53	4615.63	4607.66	4187.5	TRUE	FALSE	NA	FALSE
SDR family oxidoreductase	LBJ_RS07200	3900.95	5.85354e-11	1.72414	0.785876	FALSE	0.115276	4078.56	4818.78	5374.26	5478.25	2986.49	3018.05	2778.18	2675	TRUE	FALSE	NA	FALSE
NTP transferase domain-containing protein	LBJ_RS14290	12428.7	5.85706e-11	1.55806	0.639755	FALSE	0.0938473	13723.6	14900.7	16402.5	15533.4	8824.05	10312	10283.4	9449.77	TRUE	FALSE	NA	FALSE
30S ribosomal protein S7	LBJ_RS13015	19129.5	6.04517e-11	1.59803	0.67629	FALSE	0.0992766	27217.7	23182.3	22579.4	21152.6	14216.9	15295.1	15241.7	14150.3	TRUE	FALSE	NA	FALSE
ATP-dependent DNA helicase RecQ	LBJ_RS03830	3378.13	6.39011e-11	1.47796	0.563603	FALSE	0.0828348	3876.4	4367.89	4167.14	3708.13	2621.25	2686.73	2809.95	2787.53	TRUE	FALSE	NA	FALSE
hypothetical protein	LBJ_RS20095	2002.89	6.58561e-11	-1.62242	-0.69815	FALSE	0.102679	1712.29	1617.46	1344.71	1436.8	2318.13	2525.28	2480.21	2588.22	TRUE	FALSE	NA	FALSE
hypothetical protein	LBJ_RS12950	6614.5	7.29859e-11	1.47598	0.561669	FALSE	0.0827933	8487.65	7798.75	8152.66	7105.75	5274.8	5609.6	5247.44	5239.38	TRUE	FALSE	NA	FALSE
M23 family metallopeptidase	LBJ_RS11225	6248.21	7.44505e-11	1.8813	0.911729	FALSE	0.134456	8899.04	9761.35	7336.29	6640.4	4262.33	4719.25	4195.76	4171.29	TRUE	FALSE	NA	FALSE
hypothetical protein	LBJ_RS16110	2508.89	7.45049e-11	-1.47296	-0.558718	FALSE	0.0824006	2066.07	2180.67	1896.91	1971.42	3074.69	3154.2	2839.53	2887.67	TRUE	FALSE	NA	FALSE
FAD-dependent oxidoreductase	LBJ_RS07630	7164.54	7.58858e-11	1.76998	0.82373	FALSE	0.121537	8520	9501.47	10407.3	8194.55	5046.22	6074.66	4656.96	4915.14	TRUE	FALSE	NA	FALSE
PAS domain-containing hybrid sensor histidine kinase/response regulator	LBJ_RS09240	7772.67	7.73751e-11	-1.4402	-0.526265	FALSE	0.0776842	6420.57	6250.15	6571.29	6241.06	9486.2	8280.67	9696.25	9235.2	TRUE	FALSE	NA	FALSE
RNA-binding protein	LBJ_RS09270	6995.36	7.73751e-11	1.81765	0.862074	FALSE	0.127257	9849.19	8862.85	9190.09	8198.62	4729.43	6110.8	4296.54	4725.36	TRUE	FALSE	NA	FALSE
hydrolase	LBJ_RS07730	11834.4	7.9747e-11	-1.67497	-0.744132	FALSE	0.109922	7496.06	8363.59	9563.41	9968.74	15638.1	14039.7	15037.9	14568	TRUE	FALSE	NA	FALSE
IS110 family transposase	LBJ_RS07060	459.478	8.71465e-11	-1.87267	-0.905093	FALSE	0.133958	385.113	266.435	304.532	324.359	581.396	665.056	594.855	554.074	TRUE	FALSE	NA	FALSE
aminotransferase class I/II-fold pyridoxal phosphate-dependent enzyme	LBJ_RS05730	2400.26	8.77897e-11	1.76143	0.816744	FALSE	0.120905	2641.21	3169.34	3608.52	2827.95	1802.58	1821.67	1772.52	1558.27	TRUE	FALSE	NA	FALSE
efflux RND transporter permease subunit	LBJ_RS09870	14977.8	8.9356e-11	1.88619	0.915476	FALSE	0.135578	17725.3	22274.8	22239.1	16066.4	10462.6	11631.2	10134.5	9288.6	TRUE	FALSE	NA	FALSE
type II secretion system secretin GspD	LBJ_RS07835	15012.9	9.15941e-11	1.39624	0.481552	FALSE	0.0713561	18478.4	16626.3	17917.9	16960.4	11944.7	13139.7	12471.1	12564.4	TRUE	FALSE	NA	FALSE
hypothetical protein	LBJ_RS18415	943.096	9.30829e-11	1.8192	0.863306	FALSE	0.127973	1022.93	1404.32	1230.05	1211.05	660.903	595.177	761.371	658.976	TRUE	FALSE	NA	FALSE
hypothetical protein	LBJ_RS04370	10456.9	9.38508e-11	-1.77122	-0.82474	FALSE	0.122283	9049.65	8030.75	6533.68	6574.38	12924.9	13485.5	13495.4	13561	TRUE	FALSE	NA	FALSE
30S ribosomal protein S10	LBJ_RS14670	30037.3	9.43318e-11	1.70322	0.768269	FALSE	0.113927	41747.9	37236.9	37708.8	34711.3	20234.6	26450.4	21194.6	21013.8	TRUE	FALSE	NA	FALSE
CDP-diacylglycerol--serine O-phosphatidyltransferase	LBJ_RS10840	7231.65	9.52735e-11	1.7064	0.770952	FALSE	0.114353	8895	10243.4	9703.76	7633.85	5191.57	5880.68	5301.11	5003.83	TRUE	FALSE	NA	FALSE
response regulator	LBJ_RS01580	13105.9	9.71287e-11	-1.59936	-0.677491	FALSE	0.100536	10971.2	10696.7	8729.62	9937.78	17548.7	16020.4	15744.5	15198.4	TRUE	FALSE	NA	FALSE
threonine--tRNA ligase	LBJ_RS11645	12959.3	9.9742e-11	1.62568	0.701043	FALSE	0.104095	14494.8	16292.7	18215.1	15187	9017.85	10475.8	10516.8	9474.57	TRUE	FALSE	NA	FALSE
orotate phosphoribosyltransferase	LBJ_RS11545	2491.86	1.00056e-10	1.71599	0.779041	FALSE	0.115688	2658.39	3259.52	3555.32	3122.16	1815	1642.16	1988.33	1893.96	TRUE	FALSE	NA	FALSE
enoyl-CoA hydratase/isomerase family protein	LBJ_RS13845	1076.21	1.01307e-10	1.50388	0.588691	FALSE	0.0874478	1232.16	1281.35	1369.48	1287.66	855.944	831.32	942.128	809.653	TRUE	FALSE	NA	FALSE
DoxX family protein	LBJ_RS14685	5276.62	1.11504e-10	-2.15152	-1.10536	FALSE	0.164546	4505.12	3243.12	2716.02	2931.46	6573	8195.13	6789.9	7259.22	TRUE	FALSE	NA	FALSE
SDR family oxidoreductase	LBJ_RS17135	1383.77	1.12476e-10	1.80558	0.852463	FALSE	0.126932	1463.63	2066.71	1929.93	1663.36	942.905	1013.25	1053.87	936.49	TRUE	FALSE	NA	FALSE
tRNA-Arg	LBJ_RS04235	783.043	1.18882e-10	2.05779	1.0411	FALSE	0.155212	840.982	1096.07	1336.46	941.293	572.7	503.611	497.356	475.874	TRUE	FALSE	NA	FALSE
sodium-translocating pyrophosphatase	LBJ_RS05390	21530.8	1.29943e-10	2.19281	1.13278	FALSE	0.169215	20316	31549.1	35953.2	30479.2	12763.4	15566.2	12827.2	12792.3	TRUE	FALSE	NA	FALSE
hypothetical protein	LBJ_RS15080	5221.82	1.4551e-10	-1.90825	-0.932247	FALSE	0.13961	3747.02	3326.74	3568.16	3722.79	5585.38	8384.28	6005.52	7434.7	TRUE	FALSE	NA	FALSE
hypothetical protein	LBJ_RS15630	1306.57	1.47955e-10	-2.13167	-1.09199	FALSE	0.163598	785.388	780.449	809.946	962.483	1601.32	1340.96	1957.65	2214.39	TRUE	FALSE	NA	FALSE
phosphotransferase	LBJ_RS16080	1489.57	1.62109e-10	-2.39559	-1.26038	FALSE	0.18922	1175.56	792.746	628.327	913.584	2402.61	1692.76	2139.51	2171.47	TRUE	FALSE	NA	FALSE
	LBJ_RS11755	55.834	1.63371e-10	-2.6771	-1.42067	FALSE	0.213328	34.367	29.5128	27.518	30.154	81.9917	77.1079	96.4038	69.6168	TRUE	FALSE	NA	FALSE
hypothetical protein	LBJ_RS00420	261.656	1.69335e-10	-2.03776	-1.02698	FALSE	0.15434	223.386	166.419	135.755	164.624	355.298	328.914	359.323	359.528	TRUE	FALSE	NA	FALSE
hypothetical protein	LBJ_RS13885	466.637	1.87438e-10	-1.71265	-0.776231	FALSE	0.116928	317.39	346.775	354.982	357.773	540.4	544.575	581.709	689.493	TRUE	FALSE	NA	FALSE
ATP-dependent DNA helicase RecQ	LBJ_RS01630	4244.84	1.87438e-10	-1.42228	-0.508205	FALSE	0.0765563	3391.22	3369.37	3463.6	3795.33	4782.85	4832.5	5189.37	5134.48	TRUE	FALSE	NA	FALSE
50S ribosomal protein L4	LBJ_RS14660	25212.3	1.87438e-10	1.85218	0.889227	FALSE	0.133953	33548.3	35062.8	33860	28509.4	15782.2	22067.3	17035	15833.5	TRUE	FALSE	NA	FALSE
hypothetical protein	LBJ_RS00605	1618.87	2.0131e-10	-2.05955	-1.04233	FALSE	0.157273	1079.53	978.02	919.1	1256.69	1694.5	2395.17	2046.39	2581.55	TRUE	FALSE	NA	FALSE
YraN family protein	LBJ_RS07865	1290.09	2.2905e-10	-2.25375	-1.17233	FALSE	0.177412	1041.12	750.936	597.14	784.004	1798.85	1527.7	1661.87	2159.08	TRUE	FALSE	NA	FALSE
50S ribosomal protein L23	LBJ_RS14655	10314.7	2.2905e-10	1.70364	0.768621	FALSE	0.116315	13001.9	13027.4	13894.7	12071.4	7161.85	9263.79	7213.85	6882.53	TRUE	FALSE	NA	FALSE
hypothetical protein	LBJ_RS08345	544.233	2.34515e-10	1.74849	0.80611	FALSE	0.12206	667.125	647.641	829.208	625.899	403.747	381.925	420.671	377.648	TRUE	FALSE	NA	FALSE
hypothetical protein	LBJ_RS07860	2575.66	2.38744e-10	-2.28482	-1.19208	FALSE	0.180582	1068.41	1375.62	1796.92	2030.91	3601.42	3507.21	3571.32	3653.45	TRUE	FALSE	NA	FALSE
glycosyltransferase	LBJ_RS11335	602.214	2.40342e-10	-1.67525	-0.744375	FALSE	0.112783	405.329	486.961	453.129	453.94	788.86	828.91	652.917	747.666	TRUE	FALSE	NA	FALSE
sodium:solute symporter	LBJ_RS10310	1691.95	2.4293e-10	1.92594	0.945563	FALSE	0.143305	1751.71	2346.26	2394.06	2417.21	1262.18	940.958	1244.49	1178.72	TRUE	FALSE	NA	FALSE
NADH-quinone oxidoreductase subunit NuoK	LBJ_RS02830	2215.45	2.66583e-10	-1.54089	-0.623762	FALSE	0.0947363	1593.01	1634.68	1819.86	1926.6	2837.41	2543.36	2766.13	2602.53	TRUE	FALSE	NA	FALSE
homoserine kinase	LBJ_RS10305	2033.52	2.6908e-10	1.93576	0.952899	FALSE	0.144761	2106.5	2775.02	2940.75	2904.56	1391.37	1148.19	1602.71	1399.01	TRUE	FALSE	NA	FALSE
1-acyl-sn-glycerol-3-phosphate acyltransferase	LBJ_RS09395	5955.25	2.78141e-10	1.72476	0.786394	FALSE	0.11956	6175.96	8675.93	8031.58	7272	4559.24	4481.9	4410.48	4034.92	TRUE	FALSE	NA	FALSE
HDIG domain-containing protein	LBJ_RS06620	8475.71	2.95865e-10	-1.38621	-0.471144	FALSE	0.0717338	7175.64	7294.57	7383.99	6562.16	9478.74	10233.7	9937.26	9739.68	TRUE	FALSE	NA	FALSE
TrkA family potassium uptake protein	LBJ_RS02300	2095.57	2.96248e-10	-1.56724	-0.648228	FALSE	0.0987022	1759.8	1665.83	1547.43	1556.6	2673.43	2836.13	2342.17	2383.18	TRUE	FALSE	NA	FALSE
ABC transporter permease	LBJ_RS10655	2212.02	2.99956e-10	1.54049	0.623387	FALSE	0.0949501	2343.02	2738.95	2958.18	2690.22	1673.38	1785.53	1711.17	1795.73	TRUE	FALSE	NA	FALSE
membrane protein	LBJ_RS14090	506.383	3.18871e-10	-1.5464	-0.628912	FALSE	0.0959285	397.243	417.278	387.086	389.557	643.511	553.008	624.434	638.949	TRUE	FALSE	NA	FALSE
alpha-glucosidase	LBJ_RS05335	3801.98	3.21239e-10	1.62465	0.700125	FALSE	0.106813	3858.21	5092.59	4995.43	4880.06	2899.53	2851.79	2975.37	2862.87	TRUE	FALSE	NA	FALSE
	LBJ_RS02745	2087.21	3.22309e-10	-2.54802	-1.34938	FALSE	0.205887	1735.54	1178.05	810.863	982.857	3074.69	3002.39	2708.07	3205.24	TRUE	FALSE	NA	FALSE
pyrimidine/purine nucleoside phosphorylase	LBJ_RS15050	819.87	3.24105e-10	-1.64506	-0.718142	FALSE	0.109592	569.078	577.139	610.899	722.066	942.905	1066.26	1003.48	1067.14	TRUE	FALSE	NA	FALSE
elongation factor G-like protein	LBJ_RS14680	23420.6	3.41824e-10	1.36981	0.453977	FALSE	0.0693656	25597.4	27692	28228.9	26782.4	18923.9	20487.8	20424.5	19227.6	TRUE	FALSE	NA	FALSE
GNAT family N-acetyltransferase	LBJ_RS05545	985.991	3.59812e-10	-1.58215	-0.661883	FALSE	0.101255	694.417	709.946	796.187	854.091	1185.15	1136.14	1237.91	1274.08	TRUE	FALSE	NA	FALSE
30S ribosomal protein S2	LBJ_RS05030	34689.4	3.59958e-10	1.74114	0.800029	FALSE	0.122394	46952.5	45148.8	45531.2	38641.1	23524.2	30731.1	23840.2	23146.2	TRUE	FALSE	NA	FALSE
ribosomal-processing cysteine protease Prp	LBJ_RS13765	9914.87	4.29982e-10	1.6457	0.718706	FALSE	0.110407	11141	13508.6	12514.3	12174.9	6353.12	8327.66	7703.54	7595.87	TRUE	FALSE	NA	FALSE
hypothetical protein	LBJ_RS12585	3945.2	4.55407e-10	-1.48985	-0.575169	FALSE	0.088478	3042.49	2918.48	3175.57	3539.43	4613.9	4524.07	4959.32	4788.3	TRUE	FALSE	NA	FALSE
hypothetical protein	LBJ_RS17780	1285.6	4.59352e-10	-1.55556	-0.637434	FALSE	0.0980794	980.472	902.599	1048.43	1093.69	1578.96	1437.34	1561.08	1682.25	TRUE	FALSE	NA	FALSE
CapA family protein	LBJ_RS12390	2876.64	4.76053e-10	1.51321	0.597617	FALSE	0.0920325	3029.35	3464.47	3786.47	3574.47	2360.37	2326.49	2244.68	2226.79	TRUE	FALSE	NA	FALSE
YIP1 family protein	LBJ_RS17740	578.714	4.96572e-10	1.7721	0.825458	FALSE	0.127249	670.157	823.898	710.881	755.48	423.624	339.757	441.486	464.43	TRUE	FALSE	NA	FALSE
PAS domain S-box protein	LBJ_RS14870	4094.47	5.0113e-10	-1.3407	-0.422982	FALSE	0.0652215	3644.93	3602.2	3423.24	3324.27	4656.14	4784.31	4666.82	4653.84	TRUE	FALSE	NA	FALSE
fructose-6-phosphate aldolase	LBJ_RS07340	4713.74	5.15128e-10	1.46074	0.546703	FALSE	0.0843558	5224.8	5555.78	5979.66	5624.94	3536.83	3987.93	4080.73	3719.26	TRUE	FALSE	NA	FALSE
	LBJ_RS18870	631.01	5.4902e-10	1.66553	0.73598	FALSE	0.113734	837.95	847.672	717.302	753.035	436.047	468.672	444.772	542.63	TRUE	FALSE	NA	FALSE
hypothetical protein	LBJ_RS16600	3174.22	5.65753e-10	-1.95681	-0.968507	FALSE	0.149784	2203.53	1769.95	1895.99	2718.75	4400.22	4001.18	3731.27	4672.91	TRUE	FALSE	NA	FALSE
signal peptide peptidase SppA	LBJ_RS13680	7885.76	5.65753e-10	1.44881	0.534871	FALSE	0.0827171	8591.76	9906.45	10007.4	8818	6327.03	6456.58	6684.73	6294.13	TRUE	FALSE	NA	FALSE
hypothetical protein	LBJ_RS01135	1112.19	6.06466e-10	-1.88967	-0.918137	FALSE	0.142236	759.107	853.411	699.874	766.889	1580.2	1101.2	1482.21	1654.59	TRUE	FALSE	NA	FALSE
hypothetical protein	LBJ_RS06790	671.264	6.06466e-10	1.64788	0.720614	FALSE	0.111633	792.464	843.573	845.719	858.166	529.219	589.153	450.25	461.569	TRUE	FALSE	NA	FALSE
DASS family sodium-coupled anion symporter	LBJ_RS06560	1462.15	6.4729e-10	-1.53186	-0.615285	FALSE	0.0954718	1024.95	1259.21	1185.11	1149.93	1826.18	1648.18	1736.36	1867.26	TRUE	FALSE	NA	FALSE
AAA family ATPase	LBJ_RS01465	1609.3	7.16703e-10	1.41549	0.501304	FALSE	0.0779757	1889.18	1882.26	1862.97	1908.67	1305.66	1463.85	1283.92	1277.9	TRUE	FALSE	NA	FALSE
DUF1554 domain-containing protein	LBJ_RS09740	3853.68	7.56855e-10	1.66898	0.738966	FALSE	0.115096	4059.35	5014.71	5222.91	4980.3	2649.82	3281.91	2869.11	2751.3	TRUE	FALSE	NA	FALSE
glycine cleavage system aminomethyltransferase GcvT	LBJ_RS15030	7482.59	7.64474e-10	1.5951	0.673649	FALSE	0.104952	8991.03	9907.27	9960.59	7935.39	5258.65	6230.08	5843.39	5734.33	TRUE	FALSE	NA	FALSE
inositol monophosphatase	LBJ_RS00910	3997.76	7.70333e-10	1.4262	0.512173	FALSE	0.0798117	4505.12	5022.91	4844.08	4426.12	3468.5	3374.68	3187.9	3152.78	TRUE	FALSE	NA	FALSE
STAS domain-containing protein	LBJ_RS15815	5060.64	8.02445e-10	-1.50219	-0.587066	FALSE	0.0915745	3688.39	4249.02	3840.59	4400.04	6389.14	5672.25	6317.74	5927.92	TRUE	FALSE	NA	FALSE
UDP-N-acetylmuramate dehydrogenase	LBJ_RS02140	1359.54	8.2785e-10	-1.75994	-0.81553	FALSE	0.127311	853.111	1058.36	1029.17	999.156	1649.77	2019.26	1460.3	1807.18	TRUE	FALSE	NA	FALSE
DUF4041 domain-containing protein	LBJ_RS00470	108.977	8.85478e-10	-2.48092	-1.31088	FALSE	0.204983	55.5938	72.1423	42.1942	79.8673	160.257	133.734	154.465	173.565	TRUE	FALSE	NA	FALSE
tRNA (adenosine(37)-N6)-dimethylallyltransferase MiaA	LBJ_RS09330	9702.98	8.98583e-10	1.52799	0.611637	FALSE	0.0956794	11208.7	11830.5	12686.7	11190.4	7637.65	8666.21	7414.33	6989.34	TRUE	FALSE	NA	FALSE
methyl-accepting chemotaxis protein	LBJ_RS05970	3275.12	9.07632e-10	-2.03141	-1.02248	FALSE	0.159992	2148.95	2225.75	2360.13	1908.67	3535.58	5632.49	3683.06	4706.29	TRUE	FALSE	NA	FALSE
ribosome-associated translation inhibitor RaiA	LBJ_RS12205	7025.65	9.21441e-10	-1.70355	-0.768545	FALSE	0.120306	6102.17	4893.38	4899.12	4895.54	8560.68	10283.1	7951.12	8620.09	TRUE	FALSE	NA	FALSE
	LBJ_RS18880	159.834	1.00129e-09	2.3129	1.2097	FALSE	0.189748	195.084	267.254	237.572	192.334	75.7802	126.505	96.4038	87.7363	TRUE	FALSE	NA	FALSE
hypothetical protein	LBJ_RS07135	949.254	1.03261e-09	1.60086	0.678843	FALSE	0.106563	1132.09	1143.62	1319.03	1079.02	765.256	690.357	794.236	670.42	TRUE	FALSE	NA	FALSE
shikimate dehydrogenase	LBJ_RS12840	1351.68	1.05688e-09	1.57234	0.652917	FALSE	0.102555	1422.19	1619.92	1808.85	1757.9	1048.5	1033.73	1108.64	1013.74	TRUE	FALSE	NA	FALSE
chemotaxis response regulator protein-glutamate methylesterase	LBJ_RS05150	9950.06	1.09167e-09	-1.35731	-0.440754	FALSE	0.0692867	8536.17	7965.99	8812.17	8453.71	11650.3	11026.4	12005.6	11150.1	TRUE	FALSE	NA	FALSE
aminopeptidase P family protein	LBJ_RS05685	1812.43	1.10457e-09	1.45551	0.541529	FALSE	0.0851559	2022.6	2033.1	2303.25	2234.65	1483.31	1473.48	1556.7	1392.34	TRUE	FALSE	NA	FALSE
GMC family oxidoreductase	LBJ_RS15825	4069.53	1.13227e-09	-1.51587	-0.600142	FALSE	0.0944329	2882.79	3352.16	3192.09	3510.9	5156.78	5174.66	4560.56	4726.32	TRUE	FALSE	NA	FALSE
multidrug efflux SMR transporter	LBJ_RS13550	679.286	1.13699e-09	-1.73737	-0.796904	FALSE	0.125411	520.56	473.844	487.985	504.468	723.018	785.537	950.892	987.987	TRUE	FALSE	NA	FALSE
ABC transporter ATP-binding protein	LBJ_RS15890	14926.6	1.27282e-09	1.38464	0.46951	FALSE	0.0740933	17403.9	17711.8	17440	16781.1	11687.5	13598.7	12584	12205.8	TRUE	FALSE	NA	FALSE
hypothetical protein	LBJ_RS16005	290.145	1.31221e-09	-2.15176	-1.10552	FALSE	0.174598	182.954	171.338	155.018	227.377	400.02	315.661	375.756	493.04	TRUE	FALSE	NA	FALSE
hypothetical protein	LBJ_RS16250	1535.78	1.48866e-09	-1.74485	-0.803101	FALSE	0.127233	918.813	1096.89	1141.08	1318.63	1770.28	1978.3	1912.74	2149.54	TRUE	FALSE	NA	FALSE
serine/threonine-protein phosphatase	LBJ_RS11980	9538.91	1.51615e-09	-2.17812	-1.12308	FALSE	0.178013	8254.16	6096.85	4881.69	4779.81	12654.1	15015.6	12013.2	12615.9	TRUE	FALSE	NA	FALSE
SDR family NAD(P)-dependent oxidoreductase	LBJ_RS17990	399.946	1.6261e-09	-1.63334	-0.707827	FALSE	0.112395	289.088	301.686	281.601	341.473	545.369	457.828	502.834	479.689	TRUE	FALSE	NA	FALSE
acyl-CoA dehydrogenase	LBJ_RS15720	8107.42	1.70917e-09	1.53757	0.620655	FALSE	0.0986779	9103.22	10441	10897.1	8857.94	6107.14	6843.33	6448.1	6161.57	TRUE	FALSE	NA	FALSE
GMC family oxidoreductase	LBJ_RS15430	672.142	1.71207e-09	-1.43242	-0.51845	FALSE	0.0824348	548.862	557.463	554.946	548.477	796.314	807.224	823.815	740.037	TRUE	FALSE	NA	FALSE
chemotaxis response regulator protein-glutamate methylesterase	LBJ_RS09970	510.286	1.73667e-09	1.48895	0.574292	FALSE	0.0913495	642.866	603.372	624.658	572.111	422.382	392.769	406.43	417.701	TRUE	FALSE	NA	FALSE
hypothetical protein	LBJ_RS04355	955.192	1.78685e-09	1.6926	0.75924	FALSE	0.120858	1002.71	1221.5	1320.86	1256.69	714.322	766.26	738.366	620.83	TRUE	FALSE	NA	FALSE
	LBJ_RS11315	621.707	1.82223e-09	1.65595	0.727661	FALSE	0.115892	683.298	738.639	886.079	792.153	467.104	469.876	508.311	428.191	TRUE	FALSE	NA	FALSE
DUF1566 domain-containing protein	LBJ_RS09370	4884.85	1.89009e-09	1.51764	0.601834	FALSE	0.0959422	5673.6	6129.64	6525.43	5227.23	3959.21	4110.82	3764.13	3688.74	TRUE	FALSE	NA	FALSE
	LBJ_RS20260	81.3484	1.9241e-09	2.28043	1.1893	FALSE	0.189686	96.0256	127.889	102.734	125.506	43.4805	54.2165	50.3929	50.5437	TRUE	FALSE	NA	FALSE
FAD-dependent oxidoreductase	LBJ_RS15520	3046.12	1.96374e-09	-1.73972	-0.798857	FALSE	0.127481	1808.31	2043.76	2446.35	2594.87	3938.09	4087.93	3687.45	3762.17	TRUE	FALSE	NA	FALSE
Rpn family recombination-promoting nuclease/putative transposase	LBJ_RS04415	4160.12	1.97626e-09	-1.36457	-0.448451	FALSE	0.0715778	3308.33	3462.01	3500.29	3802.66	4831.3	4826.47	4728.17	4821.68	TRUE	FALSE	NA	FALSE
SDR family oxidoreductase	LBJ_RS17750	1593.11	2.07521e-09	-1.45393	-0.539955	FALSE	0.086291	1185.66	1269.05	1305.27	1432.72	1846.06	1910.83	1847.01	1948.32	TRUE	FALSE	NA	FALSE
type I-E CRISPR-associated endonuclease Cas1	LBJ_RS13535	68.5761	2.08514e-09	-2.62058	-1.38989	FALSE	0.222155	41.4426	36.0712	28.4352	45.6385	99.3839	75.9031	121.6	100.134	TRUE	FALSE	NA	FALSE
hypothetical protein	LBJ_RS02705	1860.9	2.11217e-09	1.39833	0.483702	FALSE	0.0773409	2194.44	2174.11	2131.73	2180.05	1419.95	1663.84	1575.33	1547.78	TRUE	FALSE	NA	FALSE
cAMP-binding protein	LBJ_RS04555	15957	2.11794e-09	1.41979	0.505678	FALSE	0.0808633	17748.6	18780	20330.3	18041.9	12606.9	13684.2	13895.3	12569.2	TRUE	FALSE	NA	FALSE
DNA starvation/stationary phase protection protein	LBJ_RS02590	11084.8	2.17628e-09	-1.76992	-0.823688	FALSE	0.131811	9553.03	8662	7255.57	6545.04	13821.8	15472.2	13492.2	13876.6	TRUE	FALSE	NA	FALSE
30S ribosomal protein S9	LBJ_RS13190	18451.7	2.23351e-09	1.40483	0.490395	FALSE	0.0785295	22781.3	21603.3	21729.1	20117.6	14626.8	16558.9	15434.5	14761.6	TRUE	FALSE	NA	FALSE
precorrin-8X methylmutase	LBJ_RS17570	623.384	2.30543e-09	1.67524	0.744372	FALSE	0.119299	757.086	699.289	907.176	758.739	453.439	512.045	478.733	420.562	TRUE	FALSE	NA	FALSE
50S ribosomal protein L1	LBJ_RS13050	38529.8	2.53237e-09	1.77482	0.82767	FALSE	0.132968	53194.1	48667.4	52042	43250.6	24088.2	34439.5	26735.6	25821.2	TRUE	FALSE	NA	FALSE
biotin/lipoyl-binding protein	LBJ_RS09385	2418.95	2.57423e-09	1.68607	0.753663	FALSE	0.121133	2927.26	3239.03	3158.15	2820.62	1947.92	2093.96	1579.71	1584.98	TRUE	FALSE	NA	FALSE
hypothetical protein	LBJ_RS00535	3649.53	2.79681e-09	1.42734	0.513326	FALSE	0.0826807	4076.54	4300.67	4211.17	4580.96	2939.28	2774.68	3091.5	3221.45	TRUE	FALSE	NA	FALSE
outer membrane lipoprotein carrier protein LolA	LBJ_RS11880	6403.32	2.79757e-09	1.52903	0.612612	FALSE	0.098677	8928.36	7506.9	7486.72	7051.14	4858.63	4860.21	5351.51	5183.12	TRUE	FALSE	NA	FALSE
hypothetical protein	LBJ_RS08385	1377.02	2.82633e-09	1.52681	0.610519	FALSE	0.098369	1663.77	1550.24	1840.04	1603.87	982.659	1087.94	1184.23	1103.38	TRUE	FALSE	NA	FALSE
tetratricopeptide repeat protein	LBJ_RS13820	2895.72	2.87723e-09	1.34327	0.425746	FALSE	0.0686314	3218.37	3289.85	3494.78	3276.19	2393.91	2580.71	2494.45	2417.52	TRUE	FALSE	NA	FALSE
membrane protein insertase YidC	LBJ_RS00815	13804.1	2.95777e-09	1.45911	0.545086	FALSE	0.0879342	16650.8	15262.2	15643.1	17969.3	10339.7	11936.1	11330.7	11300.8	TRUE	FALSE	NA	FALSE
GNAT family N-acetyltransferase	LBJ_RS11705	1401.92	2.9953e-09	1.57981	0.659755	FALSE	0.106471	1507.1	1674.03	1993.22	1692.7	1096.95	1122.88	1096.59	1031.86	TRUE	FALSE	NA	FALSE
hypothetical protein	LBJ_RS11555	7584.59	3.05763e-09	1.39586	0.481155	FALSE	0.0776921	8889.95	9428.51	8701.18	8331.46	5958.07	6769.84	6289.25	6308.43	TRUE	FALSE	NA	FALSE
hypothetical protein	LBJ_RS12830	2387.2	3.0753e-09	1.54535	0.627936	FALSE	0.101411	2536.09	3078.35	2794.91	3184.91	1831.15	1766.25	2009.14	1896.82	TRUE	FALSE	NA	FALSE
	LBJ_RS14320	62.2288	3.1547e-09	-2.75603	-1.46259	FALSE	0.23637	32.3455	27.8732	29.3525	43.1935	67.0841	87.9512	97.4993	112.531	TRUE	FALSE	NA	FALSE
winged helix-turn-helix transcriptional regulator	LBJ_RS11205	2133.06	3.37873e-09	-2.20573	-1.14126	FALSE	0.18477	1762.83	1332.99	1235.56	992.637	2705.73	3697.57	2625.91	2711.24	TRUE	FALSE	NA	FALSE
hypothetical protein	LBJ_RS15295	35718.3	3.43873e-09	-2.1645	-1.11403	FALSE	0.18045	31465.1	22504.3	18426	17903.3	54815.2	44360	45776.5	50496.1	TRUE	FALSE	NA	FALSE
hypothetical protein	LBJ_RS02520	1571.22	3.50714e-09	-1.4545	-0.540524	FALSE	0.087601	1284.72	1196.09	1295.18	1346.33	1787.67	1721.68	1999.28	1938.78	TRUE	FALSE	NA	FALSE
MarR family transcriptional regulator	LBJ_RS06875	338.443	4.14383e-09	1.92469	0.944628	FALSE	0.153757	499.333	464.826	464.137	354.513	186.345	245.782	261.824	230.785	TRUE	FALSE	NA	FALSE
polymer-forming cytoskeletal protein	LBJ_RS04215	11009.9	4.3955e-09	1.4198	0.505683	FALSE	0.0824389	12276.1	13480.8	13552.6	12368.8	9051.39	9402.35	9631.62	8315.88	TRUE	FALSE	NA	FALSE
hypothetical protein	LBJ_RS14105	911.894	4.67611e-09	-1.56772	-0.648669	FALSE	0.105923	724.74	736.999	640.252	739.995	1054.71	993.969	1180.95	1223.54	TRUE	FALSE	NA	FALSE
RidA family protein	LBJ_RS14220	2572.9	4.74819e-09	1.75809	0.814008	FALSE	0.13298	2624.03	3244.76	3975.43	3275.37	1859.72	1869.87	2006.95	1727.07	TRUE	FALSE	NA	FALSE
50S ribosomal protein L10	LBJ_RS13045	30536.1	4.79954e-09	1.9167	0.938621	FALSE	0.153386	43797.8	43204.2	39857	33674.7	17205.8	26867.3	19472.5	20209.9	TRUE	FALSE	NA	FALSE
phosphoribosylformylglycinamidine cyclo-ligase	LBJ_RS12625	6908.46	4.87652e-09	1.63622	0.710371	FALSE	0.116139	7125.1	9130.92	9470.77	8574.33	5356.79	5799.96	4938.51	4871.27	TRUE	FALSE	NA	FALSE
IS982 family transposase	LBJ_RS07780	225.949	4.88765e-09	1.91668	0.938611	FALSE	0.153469	233.494	291.029	340.306	322.729	140.38	159.035	170.898	149.724	TRUE	FALSE	NA	FALSE
phosphoribosylformylglycinamidine synthase subunit PurS	LBJ_RS03900	2947.56	5.43928e-09	1.4407	0.526766	FALSE	0.086374	3172.89	3426.76	3827.75	3491.34	2367.82	2383.12	2559.08	2351.71	TRUE	FALSE	NA	FALSE
methyltransferase%2C TIGR04325 family	LBJ_RS06485	697.669	5.62296e-09	-1.9483	-0.962216	FALSE	0.157918	384.102	463.186	438.453	606.34	1012.47	796.38	867.634	1012.78	TRUE	FALSE	NA	FALSE
YbaN family protein	LBJ_RS15095	201.062	5.7711e-09	-2.06092	-1.04329	FALSE	0.171348	137.468	125.429	101.817	160.55	306.848	219.276	273.875	283.236	TRUE	FALSE	NA	FALSE
NADH-quinone oxidoreductase subunit M	LBJ_RS02840	4774.22	5.95398e-09	-1.6546	-0.726487	FALSE	0.119419	3074.84	3444.8	3744.28	4122.95	6071.12	5263.82	6592.71	5879.29	TRUE	FALSE	NA	FALSE
hypothetical protein	LBJ_RS18570	48.6271	6.12899e-09	2.73517	1.45163	FALSE	0.238809	84.9068	68.0433	63.2913	69.2727	18.6345	25.301	32.8649	26.7024	TRUE	FALSE	NA	FALSE
M48 family metallopeptidase	LBJ_RS07495	768.272	6.36826e-09	-1.56738	-0.648358	FALSE	0.106774	528.646	582.057	624.658	658.498	863.398	936.138	925.696	1027.09	TRUE	FALSE	NA	FALSE
carbamoyltransferase	LBJ_RS06190	10089.3	6.78105e-09	1.37567	0.460136	FALSE	0.0759059	10806.4	12032.2	12213.4	11685.1	9072.51	8380.67	8229.38	8294.89	TRUE	FALSE	NA	FALSE
AAA family ATPase	LBJ_RS10465	4569.18	6.85519e-09	1.80443	0.851541	FALSE	0.14052	7131.16	6248.51	5476.99	4662.46	3246.13	3595.16	3218.57	2974.45	TRUE	FALSE	NA	FALSE
MFS transporter	LBJ_RS17715	10519.7	6.8799e-09	-1.88965	-0.918118	FALSE	0.151526	7808.4	9160.43	6685.95	5469.28	13847.9	14128.8	13072.6	13984.4	TRUE	FALSE	NA	FALSE
motility associated factor glycosyltransferase family protein	LBJ_RS05765	1773.47	7.1013e-09	1.38807	0.473076	FALSE	0.0781452	1928.6	2088.03	2204.19	2025.21	1524.3	1430.11	1528.22	1459.09	TRUE	FALSE	NA	FALSE
SDR family NAD(P)-dependent oxidoreductase	LBJ_RS08455	3696.94	7.13824e-09	1.61251	0.689308	FALSE	0.113884	3871.35	4694.99	5314.64	4373.14	2695.79	2991.55	2922.79	2711.24	TRUE	FALSE	NA	FALSE
SGNH/GDSL hydrolase family protein	LBJ_RS17405	4132.63	7.26265e-09	1.58535	0.664798	FALSE	0.109889	4226.14	5148.34	5763.18	5135.14	3156.68	3068.65	3401.52	3161.37	TRUE	FALSE	NA	FALSE
hypothetical protein	LBJ_RS04300	1993.99	7.29926e-09	1.73144	0.79197	FALSE	0.130933	2537.1	2570.89	2793.99	2210.21	1370.26	1353	1796.62	1319.86	TRUE	FALSE	NA	FALSE
methionine synthase	LBJ_RS17105	15393.4	7.44231e-09	-1.58234	-0.662055	FALSE	0.109515	13080.7	10939.4	11830.9	11837.5	18460.6	22131.2	17313.3	17553.9	TRUE	FALSE	NA	FALSE
TIGR04454 family lipoprotein	LBJ_RS17700	10397.6	7.70243e-09	1.44402	0.530089	FALSE	0.0877694	12215.5	12103.5	12955.5	11873.3	7769.34	8204.77	9510.02	8548.57	TRUE	FALSE	NA	FALSE
tRNA (guanosine(37)-N1)-methyltransferase TrmD	LBJ_RS07895	9553.41	7.72828e-09	1.67492	0.744094	FALSE	0.123219	11922.3	13416	12241.8	10274.4	6786.68	8480.67	6709.93	6595.48	TRUE	FALSE	NA	FALSE
LPS-assembly protein LptD	LBJ_RS09125	6418.72	8.00777e-09	1.50174	0.58664	FALSE	0.0972449	6919.91	7654.46	8666.33	7582.5	4914.54	5505.99	5274.82	4831.22	TRUE	FALSE	NA	FALSE
DegT/DnrJ/EryC1/StrS family aminotransferase	LBJ_RS06195	10250.4	8.2588e-09	1.34475	0.42734	FALSE	0.0708997	11368.4	12101.1	12122.6	11435.7	9195.5	9042.11	8368.51	8369.28	TRUE	FALSE	NA	FALSE
glutamate synthase large subunit	LBJ_RS04150	51304.5	8.40495e-09	1.7459	0.803971	FALSE	0.133454	66815.6	72439.9	69934.2	51773.6	34498.6	43567.2	36377.1	35029.7	TRUE	FALSE	NA	FALSE
tryptophan--tRNA ligase	LBJ_RS13420	5328.86	9.13821e-09	1.43917	0.525234	FALSE	0.0873854	5776.7	6510.84	6852.89	6012.87	4071.01	4545.75	4495.92	4364.88	TRUE	FALSE	NA	FALSE
Ppx/GppA family phosphatase	LBJ_RS09555	4165.71	9.44622e-09	1.43132	0.517343	FALSE	0.0861529	4562.73	5119.64	5240.34	4696.69	3318.18	3238.53	3697.31	3452.23	TRUE	FALSE	NA	FALSE
50S ribosomal protein L35	LBJ_RS05115	8672.6	1.08719e-08	1.49475	0.579905	FALSE	0.0969476	11946.6	9552.3	9948.67	10122.8	6867.43	7348.14	7052.82	6542.08	TRUE	FALSE	NA	FALSE
patatin-like phospholipase family protein	LBJ_RS17710	5418.81	1.14014e-08	1.48935	0.574686	FALSE	0.0962034	5698.87	6273.1	6790.52	7173.39	4348.05	4099.97	4539.74	4426.87	TRUE	FALSE	NA	FALSE
hypothetical protein	LBJ_RS10365	640.336	1.14429e-08	-1.88408	-0.913861	FALSE	0.153003	586.261	406.62	374.244	410.746	752.833	853.006	835.865	903.112	TRUE	FALSE	NA	FALSE
excinuclease ABC subunit UvrB	LBJ_RS12970	5030.28	1.18255e-08	1.44647	0.532533	FALSE	0.0892427	6025.35	5604.15	6189.71	5974.56	4058.59	3812.02	4630.67	3947.18	TRUE	FALSE	NA	FALSE
ABC transporter ATP-binding protein	LBJ_RS11940	4528.82	1.28099e-08	1.55986	0.641416	FALSE	0.107729	4864.96	5717.28	6242.91	5251.68	3574.09	3298.77	3901.07	3379.75	TRUE	FALSE	NA	FALSE
histidinol-phosphate transaminase	LBJ_RS12225	5574.89	1.29077e-08	1.64768	0.72044	FALSE	0.121032	7057.37	7309.33	7850.88	5536.92	4161.7	4343.35	4418.14	3921.43	TRUE	FALSE	NA	FALSE
TIGR04452 family lipoprotein	LBJ_RS02250	1405.79	1.34128e-08	-1.48493	-0.570391	FALSE	0.095929	1195.77	1250.19	1053.02	1027.68	1600.08	1665.05	1726.5	1728.02	TRUE	FALSE	NA	FALSE
GGDEF domain-containing protein	LBJ_RS11005	3677.53	1.4367e-08	-1.46529	-0.551191	FALSE	0.0928795	2837.3	2962.75	2999.46	3133.57	4846.21	3863.83	4335.98	4441.17	TRUE	FALSE	NA	FALSE
WbuC family cupin fold metalloprotein	LBJ_RS00415	2307.34	1.58732e-08	-1.83873	-0.878708	FALSE	0.148484	2130.76	1620.74	1353.88	1398.49	2859.77	2995.16	3125.46	2974.45	TRUE	FALSE	NA	FALSE
Hpt domain-containing protein	LBJ_RS17995	836.473	1.61761e-08	-1.60854	-0.685756	FALSE	0.115944	642.866	589.436	610.899	722.066	1145.4	892.765	1007.86	1080.49	TRUE	FALSE	NA	FALSE
glycosyltransferase	LBJ_RS10150	2535.81	1.76568e-08	1.59168	0.670554	FALSE	0.113656	2774.63	3097.2	3010.47	3576.1	2090.79	1702.4	2069.4	1965.48	TRUE	FALSE	NA	FALSE
aconitate hydratase	LBJ_RS17870	50066.4	1.8455e-08	1.54469	0.627319	FALSE	0.106464	63793.3	63488.5	62950.1	52900.7	36221.7	44961.2	37915.2	38300.7	TRUE	FALSE	NA	FALSE
rRNA pseudouridine synthase	LBJ_RS07325	1349.77	1.87131e-08	1.43019	0.516203	FALSE	0.0876434	1460.6	1593.69	1728.13	1571.27	1165.28	1072.28	1142.6	1064.28	TRUE	FALSE	NA	FALSE
ATP-binding cassette domain-containing protein	LBJ_RS06780	1547.11	1.93112e-08	1.43277	0.518802	FALSE	0.088166	1713.3	1955.22	1817.1	1801.09	1375.23	1297.58	1243.39	1173.95	TRUE	FALSE	NA	FALSE
hypothetical protein	LBJ_RS02760	179.797	1.98813e-08	-2.2854	-1.19245	FALSE	0.20282	154.652	112.312	77.0503	94.5368	244.733	283.131	220.195	251.765	TRUE	FALSE	NA	FALSE
LruC domain-containing protein	LBJ_RS17340	610.98	1.98965e-08	1.63091	0.705678	FALSE	0.120034	688.352	740.279	836.546	762.814	493.193	528.912	430.531	407.211	TRUE	FALSE	NA	FALSE
hypothetical protein	LBJ_RS15835	398.605	2.13231e-08	-1.54685	-0.629336	FALSE	0.107262	300.206	300.046	299.946	351.253	448.47	514.454	499.547	474.92	TRUE	FALSE	NA	FALSE
YncE family protein	LBJ_RS13635	2801.29	2.2155e-08	-1.43604	-0.522095	FALSE	0.0890839	2586.63	2159.35	2139.98	2314.52	3331.85	3280.7	3416.86	3180.44	TRUE	FALSE	NA	FALSE
tRNA-Thr	LBJ_RS13075	7801.92	2.37388e-08	2.1731	1.11975	FALSE	0.191444	7137.23	12166.6	13225.1	10214.9	5136.91	5846.95	4572.61	4115.02	TRUE	FALSE	NA	FALSE
response regulator transcription factor	LBJ_RS01030	1735.36	2.39647e-08	-1.47971	-0.565312	FALSE	0.0966808	1332.23	1260.85	1508.9	1497.1	2042.34	1919.26	2196.47	2125.7	TRUE	FALSE	NA	FALSE
type II secretion system protein	LBJ_RS07815	1642.99	2.44657e-08	1.41423	0.500015	FALSE	0.0855673	2095.38	1934.73	1901.49	1768.49	1324.29	1442.16	1344.18	1333.21	TRUE	FALSE	NA	FALSE
glutamate--tRNA ligase	LBJ_RS15485	7299.91	2.52008e-08	1.26198	0.335685	FALSE	0.0574964	8168.24	7990.58	8182.01	8240.19	6662.45	6250.56	6543.41	6361.84	TRUE	FALSE	NA	FALSE
TolC family protein	LBJ_RS12540	19994	2.52033e-08	1.35639	0.43977	FALSE	0.0753273	23739.5	23360.2	23277.5	21694.6	17325.1	16404.7	18187.5	15963.2	TRUE	FALSE	NA	FALSE
hypothetical protein	LBJ_RS04755	746.856	2.55856e-08	-1.76075	-0.816186	FALSE	0.139868	672.179	439.412	495.324	558.256	1028.62	920.476	957.465	903.112	TRUE	FALSE	NA	FALSE
exodeoxyribonuclease III	LBJ_RS09155	2200.75	2.72641e-08	1.3175	0.397804	FALSE	0.0683003	2442.08	2538.92	2548.16	2478.33	1965.32	1865.05	1960.94	1807.18	TRUE	FALSE	NA	FALSE
sphingomyelin phosphodiesterase	LBJ_RS18430	7045.17	2.75889e-08	1.73335	0.793566	FALSE	0.136302	11517	8323.42	7979.3	7923.16	4846.21	5137.32	5367.94	5267.04	TRUE	FALSE	NA	FALSE
spiro-SPASM protein	LBJ_RS02995	4096.35	2.76732e-08	1.45906	0.545041	FALSE	0.0936273	5049.93	4568.74	4869.76	4956.66	3400.17	2949.38	3706.07	3270.08	TRUE	FALSE	NA	FALSE
hypothetical protein	LBJ_RS07165	6238.99	2.90917e-08	1.36374	0.447566	FALSE	0.0769965	6620.71	7574.94	7635.32	6964.76	5309.59	5144.54	5393.14	5268.95	TRUE	FALSE	NA	FALSE
sigma-70 family RNA polymerase sigma factor	LBJ_RS01045	2363.43	3.03768e-08	1.40865	0.494318	FALSE	0.0851521	2855.5	2538.1	2673.83	2990.95	2000.1	1845.77	1993.81	2009.35	TRUE	FALSE	NA	FALSE
hypothetical protein	LBJ_RS06950	62.2158	3.06708e-08	2.5764	1.36536	FALSE	0.235274	96.0256	98.3759	86.223	77.4224	27.3306	45.7828	42.7244	23.8414	TRUE	FALSE	NA	FALSE
sodium:proton antiporter	LBJ_RS09855	2354.9	3.21644e-08	1.6784	0.747085	FALSE	0.128917	2331.91	3059.49	3369.12	3044.74	1692.01	1650.59	1949.99	1741.37	TRUE	FALSE	NA	FALSE
ATP-grasp domain-containing protein	LBJ_RS09765	3437.62	3.29022e-08	1.34931	0.432217	FALSE	0.0746354	3754.09	3977.66	4257.95	3804.29	2959.16	2942.15	2996.19	2809.47	TRUE	FALSE	NA	FALSE
hypothetical protein	LBJ_RS09455	282.583	3.48477e-08	-1.64999	-0.722458	FALSE	0.124968	199.127	231.183	195.378	227.377	310.575	359.034	345.082	392.906	TRUE	FALSE	NA	FALSE
1-deoxy-D-xylulose-5-phosphate synthase	LBJ_RS05095	12260.4	3.55654e-08	1.58623	0.665598	FALSE	0.115205	14549.4	15899.2	16171.4	13535.9	10258.9	10637.3	8822.05	8209.07	TRUE	FALSE	NA	FALSE
hypothetical protein	LBJ_RS00660	6951.51	3.80819e-08	-1.85795	-0.893715	FALSE	0.155004	6374.08	4836.81	4024.96	4224	9907.33	8004.77	9306.26	8933.84	TRUE	FALSE	NA	FALSE
flagellar hook-associated protein 3	LBJ_RS16315	8748.07	3.83259e-08	-1.54366	-0.626351	FALSE	0.108657	7140.26	5939.44	6507.08	7926.42	10471.3	11390.3	10070.9	10538.8	TRUE	FALSE	NA	FALSE
16S rRNA processing protein RimM	LBJ_RS07900	7845.25	3.92287e-08	1.57278	0.653318	FALSE	0.113417	8704.97	9257.17	10699.9	9704.69	5500.9	7138.51	5856.53	5899.31	TRUE	FALSE	NA	FALSE
crotonase/enoyl-CoA hydratase family protein	LBJ_RS09010	1452.27	3.93227e-08	-1.47262	-0.558382	FALSE	0.0969467	1086.61	1264.95	1261.24	1085.54	1682.07	1691.56	1882.07	1664.13	TRUE	FALSE	NA	FALSE
hypothetical protein	LBJ_RS01035	2077.19	3.95186e-08	-1.55449	-0.636445	FALSE	0.11052	1936.68	1596.15	1447.45	1526.44	2564.11	2503.6	2394.76	2648.3	TRUE	FALSE	NA	FALSE
	LBJ_RS20820	1215.13	4.13766e-08	2.02527	1.01811	FALSE	0.177044	1521.25	1392.02	1395.16	2198.8	727.987	978.307	705.501	802.024	TRUE	FALSE	NA	FALSE
lipid A Kdo2 1-phosphate O-methyltransferase	LBJ_RS08065	2841.54	4.16572e-08	1.70458	0.769419	FALSE	0.133829	2826.18	4029.31	3912.14	3558.99	2175.27	1869.87	2323.55	2037.01	TRUE	FALSE	NA	FALSE
thiolase family protein	LBJ_RS00975	1917.07	4.4177e-08	-1.51646	-0.600709	FALSE	0.104669	1780.01	1441.21	1360.31	1514.22	2226.2	2433.72	2257.82	2323.1	TRUE	FALSE	NA	FALSE
ABC-F family ATPase	LBJ_RS15805	25814.5	4.43184e-08	1.45856	0.544544	FALSE	0.0948957	31470.1	31637.7	32256.6	27153.3	19419.6	23139.6	21059.9	20379.6	TRUE	FALSE	NA	FALSE
hypothetical protein	LBJ_RS16290	403.492	4.61341e-08	-1.97483	-0.981731	FALSE	0.171293	315.368	265.615	207.302	297.465	567.731	436.142	490.783	647.532	TRUE	FALSE	NA	FALSE
hypothetical protein	LBJ_RS19255	101.046	4.71393e-08	-1.93481	-0.952189	FALSE	0.166251	67.7233	77.0611	68.7949	61.9379	131.684	116.867	155.561	128.743	TRUE	FALSE	NA	FALSE
	LBJ_RS16035	1578.66	4.91514e-08	-1.48856	-0.573917	FALSE	0.100333	1243.28	1203.46	1159.42	1467.77	1980.22	1810.83	1909.45	1854.86	TRUE	FALSE	NA	FALSE
glycosyltransferase family 9 protein	LBJ_RS05680	1755.43	4.95442e-08	1.52439	0.60823	FALSE	0.106361	1890.19	2028.18	2321.6	2240.36	1436.1	1233.73	1501.93	1391.38	TRUE	FALSE	NA	FALSE
PIN domain-containing protein	LBJ_RS16790	2606.73	4.97166e-08	1.51266	0.597086	FALSE	0.104427	2850.44	3085.72	3445.25	3172.69	1832.39	2281.91	2178.95	2006.49	TRUE	FALSE	NA	FALSE
glutathione S-transferase	LBJ_RS03310	3546.91	5.01891e-08	1.36653	0.450514	FALSE	0.0788178	3948.17	4021.93	4094.67	4321.8	2800.14	2877.09	3153.94	3157.55	TRUE	FALSE	NA	FALSE
type I glutamate--ammonia ligase	LBJ_RS05790	26015.6	5.02465e-08	-1.91294	-0.935791	FALSE	0.163729	16183.8	18156.9	18025.2	19081.8	41354.9	24248	39234.2	31839.7	TRUE	FALSE	NA	FALSE
NeuB family protein	LBJ_RS06175	5520.7	5.03936e-08	1.36656	0.450552	FALSE	0.0788401	5751.43	6519.86	6503.42	6726.78	4848.69	4543.34	4696.4	4575.64	TRUE	FALSE	NA	FALSE
4Fe-4S cluster-binding domain-containing protein	LBJ_RS01260	2179.44	5.2429e-08	1.49194	0.577188	FALSE	0.101127	2259.13	2661.07	2922.41	2595.69	1648.53	1825.29	1794.43	1728.98	TRUE	FALSE	NA	FALSE
	LBJ_RS14055	227.89	5.25639e-08	2.42338	1.27702	FALSE	0.223767	407.351	302.506	269.676	311.32	89.4455	191.565	113.932	137.326	TRUE	FALSE	NA	FALSE
efflux RND transporter permease subunit	LBJ_RS13670	2652.96	5.28357e-08	-1.38472	-0.469591	FALSE	0.0823036	2454.21	2248.71	2101.46	2096.92	3062.27	3010.82	3196.66	3052.65	TRUE	FALSE	NA	FALSE
transposase	LBJ_RS18130	138.114	5.30636e-08	-1.9736	-0.980832	FALSE	0.171936	91.9824	110.673	72.464	95.3518	196.283	204.818	180.757	152.585	TRUE	FALSE	NA	FALSE
phosphoribosylformylglycinamidine synthase subunit PurQ	LBJ_RS03905	6452.34	5.31022e-08	1.55287	0.634941	FALSE	0.111309	6773.34	7911.88	8862.62	7851.45	4541.85	4990.33	5594.71	5092.52	TRUE	FALSE	NA	FALSE
KH domain-containing protein	LBJ_RS07905	5898.23	5.44175e-08	1.30019	0.378718	FALSE	0.0664428	6858.25	6365.74	6794.19	6654.25	4930.68	5307.19	5280.3	4995.25	TRUE	FALSE	NA	FALSE
hypothetical protein	LBJ_RS04375	1403.96	5.6278e-08	-1.56512	-0.646274	FALSE	0.113502	998.666	1260.85	1037.43	1080.65	1556.6	1926.49	1633.39	1737.56	TRUE	FALSE	NA	FALSE
hypothetical protein	LBJ_RS11885	254.668	5.65787e-08	1.62624	0.701539	FALSE	0.123237	291.109	332.838	289.856	347.993	180.133	191.565	194.999	208.851	TRUE	FALSE	NA	FALSE
hypothetical protein	LBJ_RS13275	477.365	5.66403e-08	-1.92611	-0.945693	FALSE	0.166139	398.253	381.207	239.406	286.87	632.33	587.948	616.765	676.142	TRUE	FALSE	NA	FALSE
TolC family protein	LBJ_RS01420	1277.85	5.66847e-08	-1.58297	-0.662631	FALSE	0.116418	1170.5	1035.41	901.672	851.646	1541.69	1566.25	1539.17	1616.45	TRUE	FALSE	NA	FALSE
hypothetical protein	LBJ_RS16045	136.096	5.97225e-08	-2.72082	-1.44404	FALSE	0.254112	110.177	78.7007	54.1187	50.5283	206.222	199.999	146.797	242.228	TRUE	FALSE	NA	FALSE
YfbM family protein	LBJ_RS20600	175.295	6.17232e-08	-2.14419	-1.10044	FALSE	0.193846	143.533	107.394	79.8021	115.726	278.275	189.155	251.965	236.507	TRUE	FALSE	NA	FALSE
tRNA (adenosine(37)-N6)-threonylcarbamoyltransferase complex transferase subunit TsaD	LBJ_RS10845	6786.77	6.27647e-08	1.57274	0.653278	FALSE	0.11514	9150.73	8473.44	8426.92	7139.16	5003.98	6126.47	5023.95	4949.47	TRUE	FALSE	NA	FALSE
M48 family metalloprotease	LBJ_RS10685	1772.15	6.48883e-08	1.91659	0.93854	FALSE	0.16559	1631.42	2551.21	2807.75	2325.12	1165.28	1380.71	1136.03	1179.67	TRUE	FALSE	NA	FALSE
UbiD family decarboxylase	LBJ_RS07185	3268.9	6.55939e-08	1.48871	0.574058	FALSE	0.10132	4033.07	3973.57	4240.52	3396.81	2401.36	2830.1	2697.12	2578.68	TRUE	FALSE	NA	FALSE
hypothetical protein	LBJ_RS03870	1562.47	6.60498e-08	-1.76636	-0.820778	FALSE	0.144902	993.612	904.238	1268.58	1352.04	1869.66	1880.71	2169.09	2061.8	TRUE	FALSE	NA	FALSE
hypothetical protein	LBJ_RS16740	394.064	6.73735e-08	1.66359	0.734299	FALSE	0.129718	586.261	509.095	449.46	424.601	300.636	292.769	304.548	285.143	TRUE	FALSE	NA	FALSE
VacB/RNase II family 3'-5' exoribonuclease	LBJ_RS16455	4826.93	7.13586e-08	-1.49148	-0.576748	FALSE	0.102071	4538.47	3559.57	3507.62	3894.75	5725.76	5867.43	5676.87	5844.95	TRUE	FALSE	NA	FALSE
hypothetical protein	LBJ_RS01100	706.29	7.19376e-08	-1.6587	-0.73005	FALSE	0.129239	418.469	612.39	524.676	568.036	936.693	843.368	851.202	895.482	TRUE	FALSE	NA	FALSE
rRNA maturation RNase YbeY	LBJ_RS06625	1283.29	7.56036e-08	-1.35808	-0.441565	FALSE	0.0782908	1110.86	1080.5	1152.09	1011.38	1444.79	1521.68	1444.96	1500.1	TRUE	FALSE	NA	FALSE
hypothetical protein	LBJ_RS11200	1744.13	7.5883e-08	-2.17411	-1.12042	FALSE	0.198685	1577.85	1055.08	941.115	823.122	2026.19	2845.76	2316.98	2366.97	TRUE	FALSE	NA	FALSE
	Riboswitch2	900.354	7.64372e-08	-2.14509	-1.10104	FALSE	0.195298	363.886	621.408	699.874	603.895	1159.07	1506.01	1111.93	1136.76	TRUE	FALSE	NA	FALSE
MaoC family dehydratase	LBJ_RS01365	5725.28	7.68207e-08	1.52107	0.605084	FALSE	0.107348	7569.85	7301.95	6772.17	5990.86	4156.73	5042.14	4569.32	4399.21	TRUE	FALSE	NA	FALSE
recombinase RecA	LBJ_RS07440	59503.9	8.09302e-08	1.71739	0.780221	FALSE	0.138646	81854.2	72892.4	75428.6	70676.9	37220.5	55417.7	38323.8	44217.2	TRUE	FALSE	NA	FALSE
hypothetical protein	LBJ_RS14855	29202.2	8.32779e-08	1.46324	0.549163	FALSE	0.097676	33849.5	35301.4	36132.9	33490.5	22417.3	27142	24118.5	21165.4	TRUE	FALSE	NA	FALSE
TIGR01458 family HAD-type hydrolase	LBJ_RS17075	1455.65	8.47312e-08	-1.8239	-0.867025	FALSE	0.1543	870.295	1114.93	1176.85	960.853	1720.58	2402.39	1668.44	1730.88	TRUE	FALSE	NA	FALSE
DoxX family protein	LBJ_RS15755	509.468	8.47423e-08	-1.59612	-0.674573	FALSE	0.120055	375.005	448.43	349.478	396.892	611.211	553.008	677.018	664.698	TRUE	FALSE	NA	FALSE
hypothetical protein	LBJ_RS01105	592.476	8.66152e-08	-1.59551	-0.674015	FALSE	0.120041	425.545	459.907	392.59	546.847	730.472	722.887	748.225	713.334	TRUE	FALSE	NA	FALSE
SufE family protein	LBJ_RS13790	1031.72	8.80039e-08	1.60646	0.68389	FALSE	0.121864	1158.37	1354.31	1445.61	1128.74	732.956	797.585	896.117	740.037	TRUE	FALSE	NA	FALSE
RNA pseudouridine synthase	LBJ_RS11210	2560.44	8.97466e-08	-1.85532	-0.891668	FALSE	0.158991	2279.34	1854.39	1648.33	1392.79	3215.07	3827.69	2927.17	3338.75	TRUE	FALSE	NA	FALSE
50S ribosomal protein L22	LBJ_RS14640	13689.9	9.04019e-08	1.50275	0.587603	FALSE	0.104802	17294.7	16186.9	17185.9	15092.5	9574.4	12514.4	11006.5	10663.8	TRUE	FALSE	NA	FALSE
hypothetical protein	LBJ_RS15405	885.978	9.09386e-08	-1.61157	-0.688463	FALSE	0.122818	648.931	608.291	658.597	797.858	1145.4	949.391	1194.09	1085.26	TRUE	FALSE	NA	FALSE
	LBJ_RS20505	178.525	9.27424e-08	-2.30182	-1.20278	FALSE	0.214707	130.393	138.546	66.9604	96.9817	222.372	242.167	239.914	290.865	TRUE	FALSE	NA	FALSE
hypothetical protein	LBJ_RS18735	324.036	9.61069e-08	-1.78209	-0.833574	FALSE	0.148975	245.623	213.148	212.806	260.791	441.016	319.275	437.104	462.523	TRUE	FALSE	NA	FALSE
DUF3365 domain-containing protein	LBJ_RS03035	1271.59	9.61069e-08	-1.4077	-0.493338	FALSE	0.0881696	1155.34	990.317	1048.43	1033.39	1387.65	1462.64	1527.12	1567.81	TRUE	FALSE	NA	FALSE
glycosyltransferase	LBJ_RS00915	1804.84	9.70436e-08	-1.55292	-0.634987	FALSE	0.113524	1601.1	1460.88	1241.06	1353.67	2344.22	1915.65	2238.1	2284	TRUE	FALSE	NA	FALSE
S41 family peptidase	LBJ_RS10850	13162.6	1.00894e-07	1.57675	0.656953	FALSE	0.117597	16346.6	16647.7	16772.2	14667.9	9614.15	12356.5	9014.85	9880.82	TRUE	FALSE	NA	FALSE
hypothetical protein	LBJ_RS15845	1393.23	1.03093e-07	-2.0078	-1.00562	FALSE	0.180137	996.644	704.207	796.187	1208.6	2034.89	1519.27	2075.97	1810.04	TRUE	FALSE	NA	FALSE
	LBJ_RS05425	1550.72	1.03313e-07	1.59013	0.669146	FALSE	0.119878	1620.31	1948.66	2268.4	1778.27	1154.1	1250.59	1232.44	1152.97	TRUE	FALSE	NA	FALSE
hypothetical protein	LBJ_RS14240	3228.62	1.03652e-07	1.43741	0.523469	FALSE	0.0937927	4138.2	3784.19	3671.82	3638.85	2665.97	2407.21	2946.89	2575.82	TRUE	FALSE	NA	FALSE
FecR domain-containing protein	LBJ_RS15760	6244.8	1.04437e-07	-2.37332	-1.2469	FALSE	0.223476	5772.65	3542.35	2577.52	2918.42	9928.45	8036.09	8646.77	8536.17	TRUE	FALSE	NA	FALSE
EAL domain-containing protein	LBJ_RS16995	1031.82	1.05956e-07	1.53169	0.615123	FALSE	0.110299	1040.11	1272.33	1320.86	1359.37	868.367	804.814	779.995	808.7	TRUE	FALSE	NA	FALSE
dTDP-4-dehydrorhamnose reductase	LBJ_RS06530	1245.96	1.12774e-07	-1.51278	-0.597202	FALSE	0.107299	830.874	1084.59	1014.5	1035.83	1448.52	1504.81	1441.68	1606.91	TRUE	FALSE	NA	FALSE
hypothetical protein	LBJ_RS08540	1803.31	1.22006e-07	1.35776	0.441224	FALSE	0.0794734	2039.79	2186.4	2174.84	1906.22	1535.48	1557.82	1539.17	1486.75	TRUE	FALSE	NA	FALSE
GDP-mannose 4%2C6-dehydratase	LBJ_RS02275	7110.58	1.22662e-07	1.43918	0.525248	FALSE	0.0946312	7604.21	8276.69	9212.1	8470.01	5524.5	5859	6417.43	5520.71	TRUE	FALSE	NA	FALSE
imelysin family protein	LBJ_RS12935	2835.12	1.22662e-07	1.67423	0.743495	FALSE	0.133951	3989.61	3771.9	3631.46	2806.77	1950.41	2393.96	2194.28	1942.6	TRUE	FALSE	NA	FALSE
MFS transporter	LBJ_RS01245	1390.23	1.24101e-07	-1.4326	-0.518639	FALSE	0.0934784	1089.64	1074.76	1119.06	1288.47	1626.17	1540.95	1658.58	1724.21	TRUE	FALSE	NA	FALSE
biotin synthase BioB	LBJ_RS10265	7961.79	1.25761e-07	1.38305	0.467855	FALSE	0.0843638	8305.71	9527.7	10003.7	9129.32	6344.42	6691.52	6881.92	6810.05	TRUE	FALSE	NA	FALSE
peptide MFS transporter	LBJ_RS06995	3765.06	1.2726e-07	1.50417	0.588972	FALSE	0.106248	4967.05	4928.63	4141.46	4056.12	3073.45	2727.69	3186.8	3039.3	TRUE	FALSE	NA	FALSE
amidohydrolase family protein	LBJ_RS02100	4119.36	1.27776e-07	-1.45323	-0.539265	FALSE	0.0972967	3680.31	2991.45	3410.39	3351.98	5078.52	4613.22	5263.87	4565.15	TRUE	FALSE	NA	FALSE
AAA family ATPase	LBJ_RS05770	43619.6	1.29055e-07	1.59792	0.676192	FALSE	0.122045	59705.7	53587.8	54589.2	46752.5	30392.8	39747.9	30599.5	33581.1	TRUE	FALSE	NA	FALSE
	LBJ_RS20420	470.435	1.29373e-07	-1.56639	-0.647439	FALSE	0.116869	431.61	364.811	321.96	349.623	554.065	550.599	579.518	611.293	TRUE	FALSE	NA	FALSE
50S ribosomal protein L7/L12	LBJ_RS13040	29563.6	1.30163e-07	1.55763	0.639354	FALSE	0.115436	40192.3	36029.3	35535.8	32279.4	20991.1	27260.1	22313.1	21907.4	TRUE	FALSE	NA	FALSE
30S ribosomal protein S18	LBJ_RS06595	11093.1	1.33972e-07	1.48758	0.57297	FALSE	0.103549	15566.3	12764.3	12755.5	11985	8375.58	9356.57	8921.74	9019.67	TRUE	FALSE	NA	FALSE
acyltransferase family protein	LBJ_RS13630	1772.82	1.34123e-07	-1.55561	-0.637478	FALSE	0.115216	1413.09	1418.25	1250.23	1468.58	2187.69	1780.71	2324.65	2339.32	TRUE	FALSE	NA	FALSE
DNA repair exonuclease	LBJ_RS03685	4271.28	1.35531e-07	1.53481	0.618063	FALSE	0.111748	5540.17	5649.24	5219.24	4281.87	3103.26	3591.54	3444.25	3340.65	TRUE	FALSE	NA	FALSE
YdeI/OmpD-associated family protein	LBJ_RS01240	479.282	1.35772e-07	-1.62248	-0.698202	FALSE	0.126249	427.567	361.531	298.111	375.702	603.757	548.189	601.428	617.969	TRUE	FALSE	NA	FALSE
insulinase family protein	LBJ_RS13155	10275.5	1.39907e-07	1.56005	0.641589	FALSE	0.116128	14114.7	13232.4	12211.6	10536	7243.85	8811.99	7878.82	8174.73	TRUE	FALSE	NA	FALSE
	LBJ_RS06925	62.0758	1.44257e-07	2.33233	1.22177	FALSE	0.221365	78.8421	84.4393	82.5539	102.687	32.2998	27.7107	39.4379	48.6364	TRUE	FALSE	NA	FALSE
hypothetical protein	LBJ_RS08360	1850.7	1.45971e-07	1.49521	0.580346	FALSE	0.105193	2003.4	2194.6	2438.09	2236.28	1417.46	1363.85	1687.07	1464.81	TRUE	FALSE	NA	FALSE
hydroxyethylthiazole kinase	LBJ_RS02945	4718.88	1.46348e-07	1.52437	0.608213	FALSE	0.110257	6289.17	5653.33	5989.75	4864.57	3549.25	3904.79	4070.87	3429.34	TRUE	FALSE	NA	FALSE
carbamoyltransferase	LBJ_RS06200	8012.25	1.4911e-07	1.35825	0.441747	FALSE	0.0801309	8861.64	9412.11	9320.34	9320.84	7341.99	7099.95	6314.45	6426.68	TRUE	FALSE	NA	FALSE
flagellin	LBJ_RS10725	86047.7	1.52494e-07	-2.07382	-1.05229	FALSE	0.191024	39255.3	45289.8	65725.8	73678.4	110325	128971	113226	111910	TRUE	FALSE	NA	FALSE
hypothetical protein	LBJ_RS06105	395.305	1.60382e-07	1.58331	0.662946	FALSE	0.120545	453.847	492.699	502.662	489.798	310.575	249.396	343.986	319.475	TRUE	FALSE	NA	FALSE
hypothetical protein	LBJ_RS08275	1415.57	1.61228e-07	-1.5608	-0.642283	FALSE	0.116812	999.677	1253.47	1067.7	1101.03	1793.88	1628.91	1524.93	1954.99	TRUE	FALSE	NA	FALSE
aquaporin family protein	LBJ_RS03585	2283.18	1.61361e-07	1.41931	0.505191	FALSE	0.0918852	2331.91	2782.4	2831.6	2769.28	1852.27	1816.86	1971.9	1909.22	TRUE	FALSE	NA	FALSE
N-acetyltransferase	LBJ_RS15830	386.395	1.63124e-07	-1.46553	-0.551424	FALSE	0.100333	332.552	318.902	297.194	305.615	488.224	426.503	449.154	473.013	TRUE	FALSE	NA	FALSE
hypothetical protein	LBJ_RS08230	857.099	1.65977e-07	1.5306	0.614094	FALSE	0.111803	983.504	1185.43	1042.01	937.218	627.361	681.923	650.726	748.619	TRUE	FALSE	NA	FALSE
cobyrinate a%2Cc-diamide synthase	LBJ_RS17605	584.502	1.70949e-07	1.55972	0.641291	FALSE	0.116869	798.528	642.722	783.345	625.899	444.743	456.624	464.491	459.662	TRUE	FALSE	NA	FALSE
3-deoxy-manno-octulosonate cytidylyltransferase	LBJ_RS06330	3375.59	1.75198e-07	1.32143	0.4021	FALSE	0.0733398	3976.47	3567.77	3867.19	3960.77	3028.73	2873.48	2790.23	2940.12	TRUE	FALSE	NA	FALSE
DUF4254 domain-containing protein	LBJ_RS10135	1753.05	1.79637e-07	1.40401	0.489557	FALSE	0.089367	1877.05	1939.64	2208.78	2164.57	1472.12	1414.45	1532.6	1415.22	TRUE	FALSE	NA	FALSE
50S ribosomal protein L16	LBJ_RS14630	16018.4	1.82254e-07	1.46252	0.548461	FALSE	0.10017	20707.2	18922.6	18744.3	17733	12878.9	14673.4	12968.5	11519.2	TRUE	FALSE	NA	FALSE
RNA pyrophosphohydrolase	LBJ_RS02315	991.424	1.82336e-07	1.41333	0.499098	FALSE	0.0911596	1170.5	1209.2	1071.37	1194.75	807.494	749.393	874.207	854.475	TRUE	FALSE	NA	FALSE
3-isopropylmalate dehydratase small subunit	LBJ_RS10475	7652.85	1.82819e-07	1.49999	0.584954	FALSE	0.106854	9469.13	9335.05	10046.8	7882.41	5852.47	6871.04	5956.22	5809.67	TRUE	FALSE	NA	FALSE
ribose 5-phosphate isomerase B	LBJ_RS15170	4515.6	1.85431e-07	1.33269	0.414342	FALSE	0.0757261	4931.67	5226.22	5457.73	5021.86	3752.99	4021.66	4054.44	3658.22	TRUE	FALSE	NA	FALSE
DUF4416 family protein	LBJ_RS08530	2723.69	1.87811e-07	1.38313	0.467939	FALSE	0.08556	3513.53	3125.07	3076.51	2932.27	2290.8	2224.08	2394.76	2232.51	TRUE	FALSE	NA	FALSE
response regulator	LBJ_RS08845	5577.99	1.93855e-07	1.63001	0.704877	FALSE	0.12902	8090.41	7218.33	6864.82	5483.14	4512.03	4438.53	3927.36	4089.27	TRUE	FALSE	NA	FALSE
FAD-dependent oxidoreductase	LBJ_RS17560	784.972	2.01924e-07	1.55803	0.639726	FALSE	0.117255	890.511	831.276	1127.32	975.522	609.969	628.912	628.816	587.452	TRUE	FALSE	NA	FALSE
hypothetical protein	LBJ_RS02675	817.769	2.07634e-07	-1.45219	-0.538231	FALSE	0.0987457	740.913	588.616	676.942	663.388	924.27	950.596	997.999	999.431	TRUE	FALSE	NA	FALSE
hypothetical protein	LBJ_RS03690	1643.63	2.14958e-07	1.38497	0.469858	FALSE	0.0863027	1933.65	1781.42	2023.49	1898.89	1355.35	1267.46	1474.54	1414.27	TRUE	FALSE	NA	FALSE
biotin carboxylase	LBJ_RS09975	15533.7	2.1988e-07	1.38103	0.465742	FALSE	0.0856133	16179.8	18768.5	19155.3	17972.6	12901.3	14024	12682.6	12585.4	TRUE	FALSE	NA	FALSE
amidohydrolase	LBJ_RS12495	4148.22	2.20526e-07	-1.36254	-0.446296	FALSE	0.0820499	3365.95	3634.17	3631.46	3413.1	4970.44	5155.39	4561.65	4453.57	TRUE	FALSE	NA	FALSE
asparagine--tRNA ligase	LBJ_RS09065	7516.39	2.29966e-07	1.58572	0.665139	FALSE	0.122456	9767.32	10032.7	9728.52	7347.79	5427.6	6444.54	5654.96	5727.65	TRUE	FALSE	NA	FALSE
CDP-alcohol phosphatidyltransferase family protein	LBJ_RS09890	1149.19	2.41584e-07	1.47355	0.559298	FALSE	0.103141	1195.77	1407.59	1469.46	1404.2	915.574	843.368	999.094	958.424	TRUE	FALSE	NA	FALSE
hypothetical protein	LBJ_RS02160	3380.97	2.54796e-07	-1.78144	-0.833042	FALSE	0.153899	3163.79	2519.24	2033.58	2008.91	4087.16	4716.84	4243.96	4274.28	TRUE	FALSE	NA	FALSE
SET domain-containing protein	LBJ_RS03345	10419.2	2.59119e-07	-1.503	-0.587846	FALSE	0.108666	7240.33	8363.59	8924.08	8772.36	13461.6	11165	13586.4	11840.6	TRUE	FALSE	NA	FALSE
hypothetical protein	LBJ_RS07150	18305.5	2.61541e-07	1.75673	0.812889	FALSE	0.150318	30972.8	22442	20731.1	19176.3	13436.7	13918	12804.2	12963	TRUE	FALSE	NA	FALSE
	LBJ_RS18515	113.485	2.6486e-07	-2.16553	-1.11472	FALSE	0.206226	90.9716	61.4849	65.1259	70.0876	162.741	109.638	189.521	158.307	TRUE	FALSE	NA	FALSE
ABC transporter ATP-binding protein	LBJ_RS05305	5802.29	2.71361e-07	1.40031	0.485745	FALSE	0.0899399	7308.05	7107.66	6665.77	5999.01	4684.71	5118.04	4687.64	4847.43	TRUE	FALSE	NA	FALSE
IS110 family transposase	LBJ_RS14485	40.8053	2.73304e-07	-2.81285	-1.49203	FALSE	0.276338	24.2591	21.3148	14.6763	25.2641	43.4805	78.3127	65.7299	53.4047	TRUE	FALSE	NA	FALSE
hypothetical protein	LBJ_RS02330	15558.7	2.82494e-07	-2.81261	-1.49191	FALSE	0.276631	14365.4	6822.37	4793.63	6666.48	22967.6	25575.7	19177.8	24100.8	TRUE	FALSE	NA	FALSE
acetyl-CoA C-acetyltransferase	LBJ_RS03200	7123.37	2.88561e-07	-1.47271	-0.558478	FALSE	0.103631	5424.94	6282.12	6262.17	5076.46	8176.81	9137.29	8714.69	7912.48	TRUE	FALSE	NA	FALSE
hypothetical protein	LBJ_RS08235	2436.33	2.91816e-07	1.68577	0.753412	FALSE	0.13986	2766.55	3390.69	3622.28	2454.7	1619.96	1898.78	1836.05	1901.59	TRUE	FALSE	NA	FALSE
lysophospholipid acyltransferase family protein	LBJ_RS12415	3213.44	3.114e-07	1.37636	0.460859	FALSE	0.0857413	3367.97	3762.88	4102.01	3655.97	2764.12	2620.46	2770.51	2663.56	TRUE	FALSE	NA	FALSE
hypothetical protein	LBJ_RS19015	1846.25	3.12883e-07	1.43157	0.517598	FALSE	0.0963165	2191.4	2461.04	2042.75	1999.94	1539.21	1581.92	1430.72	1522.99	TRUE	FALSE	NA	FALSE
hypothetical protein	LBJ_RS18280	126.233	3.19168e-07	-2.04896	-1.03489	FALSE	0.192712	85.9176	103.295	60.5395	81.4973	175.164	148.192	151.179	204.082	TRUE	FALSE	NA	FALSE
glycosyltransferase	LBJ_RS03535	2808.22	3.2115e-07	-1.35681	-0.440216	FALSE	0.0819952	2575.51	2251.17	2303.25	2403.35	3294.58	3063.84	3436.58	3137.53	TRUE	FALSE	NA	FALSE
tetratricopeptide repeat protein	LBJ_RS08335	97.4008	3.22797e-07	-2.07618	-1.05393	FALSE	0.196361	64.6909	85.2591	48.6151	54.6032	120.503	138.553	124.887	142.095	TRUE	FALSE	NA	FALSE
DUF1577 domain-containing protein	LBJ_RS12170	1291.15	3.22797e-07	-1.52357	-0.60746	FALSE	0.113179	986.536	902.599	995.233	1207.79	1693.25	1492.76	1549.03	1502.01	TRUE	FALSE	NA	FALSE
	LBJ_RS15730	161.726	3.22797e-07	1.72403	0.785788	FALSE	0.146394	235.515	196.752	177.032	210.263	121.745	113.252	109.55	129.697	TRUE	FALSE	NA	FALSE
hypothetical protein	LBJ_RS05220	657.708	3.27739e-07	-1.41335	-0.49912	FALSE	0.0930445	519.549	536.149	546.69	577.816	788.86	693.971	805.191	793.441	TRUE	FALSE	NA	FALSE
flagellar motor switch protein FliG	LBJ_RS10770	4312.67	3.4027e-07	1.46515	0.551045	FALSE	0.102858	4538.47	5403.3	5697.14	4865.39	3524.4	3816.84	3301.83	3354.01	TRUE	FALSE	NA	FALSE
OmpA family protein	LBJ_RS15800	5917.76	3.49913e-07	-1.96053	-0.971241	FALSE	0.18147	3107.19	3180.82	4136.87	5565.45	8168.12	7118.03	7993.85	8071.74	TRUE	FALSE	NA	FALSE
hypothetical protein	LBJ_RS11620	1415.39	3.56767e-07	-2.11657	-1.08173	FALSE	0.202254	705.535	723.063	864.064	1339.81	2104.45	1656.62	1838.25	2091.37	TRUE	FALSE	NA	FALSE
rhomboid family intramembrane serine protease	LBJ_RS11700	3724.39	3.56918e-07	1.44836	0.534417	FALSE	0.0999271	3738.93	4432.65	4844.08	4608.67	3033.69	3127.69	3089.3	2920.09	TRUE	FALSE	NA	FALSE
type I restriction-modification system subunit M	LBJ_RS01675	1359.21	3.58188e-07	1.52581	0.60958	FALSE	0.113999	1395.91	1566.64	1756.56	1849.17	1026.14	1050.6	1171.09	1057.6	TRUE	FALSE	NA	FALSE
AMP-binding protein	LBJ_RS07260	15106.3	3.59949e-07	1.35856	0.442075	FALSE	0.0826908	16249.5	18184.8	17453.7	17720.8	13122.4	13912	11899.3	12307.9	TRUE	FALSE	NA	FALSE
multicopper oxidase domain-containing protein	LBJ_RS06120	3641.92	3.74565e-07	1.64144	0.714961	FALSE	0.13392	3875.39	5272.95	4773.45	4181.62	2833.68	3208.41	2536.08	2453.76	TRUE	FALSE	NA	FALSE
tetratricopeptide repeat protein	LBJ_RS15210	6399.64	3.83799e-07	-1.38626	-0.471201	FALSE	0.0883378	5717.06	4939.29	4930.3	5868.62	7546.97	7340.92	7363.94	7490.01	TRUE	FALSE	NA	FALSE
tRNA-Met	LBJ_RS05780	1112.95	4.00663e-07	1.84748	0.885558	FALSE	0.166269	1457.57	1571.55	1574.03	1171.93	973.962	813.248	754.798	586.498	TRUE	FALSE	NA	FALSE
carbon storage regulator CsrA	LBJ_RS16305	1103.03	4.13846e-07	-1.67878	-0.74741	FALSE	0.140492	758.097	673.875	813.615	1048.05	1362.8	1422.88	1313.5	1431.44	TRUE	FALSE	NA	FALSE
helix-turn-helix transcriptional regulator	LBJ_RS09830	630.152	4.2896e-07	1.734	0.794103	FALSE	0.149462	937.007	883.743	641.169	735.92	463.378	479.515	392.188	508.298	TRUE	FALSE	NA	FALSE
	LBJ_RS20410	39.471	4.2896e-07	2.92269	1.5473	FALSE	0.291227	62.6693	60.6651	42.1942	70.0876	11.1807	26.5059	18.6235	23.8414	TRUE	FALSE	NA	FALSE
hypothetical protein	LBJ_RS13255	30971.2	4.35278e-07	-1.4311	-0.51712	FALSE	0.0973833	28446.8	23918.5	23212.3	26339.9	35118.6	39898.5	34687.8	36147.4	TRUE	FALSE	NA	FALSE
NAD(P)-dependent oxidoreductase	LBJ_RS10670	1709.52	4.40718e-07	1.35677	0.440174	FALSE	0.0829315	1866.94	1880.62	2145.48	1979.57	1423.67	1489.15	1504.12	1386.61	TRUE	FALSE	NA	FALSE
ABC transporter ATP-binding protein	LBJ_RS15705	2648.32	4.47548e-07	1.41922	0.505096	FALSE	0.0952172	2747.34	2997.19	3303.07	3381.32	2083.34	2148.18	2298.35	2227.74	TRUE	FALSE	NA	FALSE
hypothetical protein	LBJ_RS05280	145.962	4.51377e-07	1.78364	0.834823	FALSE	0.157427	223.386	178.716	183.453	162.995	118.018	101.204	93.1173	106.809	TRUE	FALSE	NA	FALSE
	LBJ_RS10160	770.375	4.55934e-07	-2.09666	-1.06809	FALSE	0.201493	717.665	490.24	400.845	382.222	1129.25	1196.38	928.982	917.417	TRUE	FALSE	NA	FALSE
30S ribosomal protein S6	LBJ_RS06585	19475.4	4.58491e-07	1.5206	0.604644	FALSE	0.114091	20849.7	24335.7	26782.3	22023	14192	17577	14761.8	15281.4	TRUE	FALSE	NA	FALSE
MBOAT family protein	LBJ_RS09590	906.169	4.81792e-07	-1.49673	-0.581819	FALSE	0.109977	734.848	676.334	723.723	769.334	1096.95	921.681	1219.29	1107.19	TRUE	FALSE	NA	FALSE
hypothetical protein	LBJ_RS20145	786.212	5.0027e-07	-1.61788	-0.694101	FALSE	0.131382	569.078	571.4	548.525	713.916	911.848	879.512	951.988	1143.43	TRUE	FALSE	NA	FALSE
hypothetical protein	LBJ_RS05865	2739.45	5.06469e-07	-1.35219	-0.435302	FALSE	0.0824339	2407.71	2386.43	2298.67	2224.06	3016.3	3487.93	3054.25	3040.25	TRUE	FALSE	NA	FALSE
4Fe-4S dicluster domain-containing protein	LBJ_RS16205	4512.85	5.39605e-07	-1.42122	-0.507127	FALSE	0.0962511	4186.72	3542.35	3481.02	3701.61	5090.94	5857.79	5083.11	5159.28	TRUE	FALSE	NA	FALSE
transcriptional repressor	LBJ_RS08790	1814.88	5.42177e-07	1.48772	0.5731	FALSE	0.108795	2213.64	2056.06	2419.75	1994.24	1319.32	1630.11	1363.9	1522.03	TRUE	FALSE	NA	FALSE
hypothetical protein	LBJ_RS06150	5989.38	5.49736e-07	1.61854	0.694696	FALSE	0.131947	7133.18	6466.57	8065.52	7951.69	3925.67	5445.75	4135.51	4791.16	TRUE	FALSE	NA	FALSE
DUF1554 domain-containing protein	LBJ_RS12265	126.689	5.51037e-07	1.89387	0.921341	FALSE	0.175016	199.127	177.077	157.77	129.581	90.6878	91.5657	79.9714	87.7363	TRUE	FALSE	NA	FALSE
electron transfer flavoprotein subunit alpha/FixB family protein	LBJ_RS13405	35126.6	5.55316e-07	1.50786	0.592505	FALSE	0.112586	42455.4	44429	46496.2	35579.3	26499.5	31360	28086.4	26107.3	TRUE	FALSE	NA	FALSE
	LBJ_RS20810	811.14	5.61675e-07	1.53535	0.618564	FALSE	0.117589	996.644	996.876	1080.54	856.536	546.612	691.562	681.4	638.949	TRUE	FALSE	NA	FALSE
GHKL domain-containing protein	LBJ_RS00650	925.497	5.84804e-07	-1.69506	-0.761336	FALSE	0.14494	610.521	641.903	645.755	848.386	1278.33	948.187	1230.24	1200.65	TRUE	FALSE	NA	FALSE
thioredoxin-disulfide reductase	LBJ_RS08190	6309.72	5.92602e-07	2.13872	1.09675	FALSE	0.208899	12872.5	8104.53	7207.88	6210.91	4517	3607.21	4297.64	3660.13	TRUE	FALSE	NA	FALSE
	LBJ_RS03095	57.9026	5.95947e-07	-2.37251	-1.24642	FALSE	0.237463	47.5074	36.891	23.8489	29.339	94.4147	77.1079	85.4488	68.6632	TRUE	FALSE	NA	FALSE
STAS domain-containing protein	LBJ_RS02000	1248.54	6.30105e-07	-1.55809	-0.639781	FALSE	0.122133	1170.5	868.167	884.244	982.857	1416.22	1573.48	1650.92	1441.93	TRUE	FALSE	NA	FALSE
rod shape-determining protein MreC	LBJ_RS09545	9557.64	6.33102e-07	1.69144	0.758251	FALSE	0.144778	9231.6	12323.2	14005.7	12490.3	6848.79	8324.04	6723.07	6514.42	TRUE	FALSE	NA	FALSE
hypothetical protein	LBJ_RS03545	835.693	6.42743e-07	1.427	0.512983	FALSE	0.0980036	985.526	1038.69	996.151	911.139	614.938	714.453	750.416	674.234	TRUE	FALSE	NA	FALSE
hypothetical protein	LBJ_RS00740	9444.43	6.48563e-07	-1.28424	-0.360917	FALSE	0.0689792	7745.73	8545.59	8120.55	8663.97	10321	10695.1	10506.9	10956.5	TRUE	FALSE	NA	FALSE
diaminopimelate decarboxylase	LBJ_RS01545	4520.34	6.48563e-07	2.07956	1.05628	FALSE	0.201874	4896.29	7161.76	7666.51	4694.24	2851.08	3824.07	2733.27	2335.5	TRUE	FALSE	NA	FALSE
hypothetical protein	LBJ_RS19030	143.257	6.5297e-07	-1.9573	-0.968867	FALSE	0.185224	110.177	113.132	74.2985	90.462	193.799	162.65	169.802	231.738	TRUE	FALSE	NA	FALSE
hypothetical protein	LBJ_RS06080	3120.11	6.55732e-07	1.40961	0.495297	FALSE	0.0947065	3930.98	3731.73	3613.11	3326.72	2501.99	2839.74	2367.37	2649.25	TRUE	FALSE	NA	FALSE
septum formation initiator family protein	LBJ_RS08550	4468.67	6.66112e-07	-1.3436	-0.426108	FALSE	0.0815251	3804.63	3979.3	3925.9	3543.5	5043.73	5589.12	4968.08	4895.11	TRUE	FALSE	NA	FALSE
flagellar hook-length control protein FliK	LBJ_RS04380	24768.5	6.71858e-07	-1.57385	-0.654296	FALSE	0.125226	18521.8	16446	18762.7	23253.6	30727	33637.1	27736.9	29062.6	TRUE	FALSE	NA	FALSE
class I fructose-bisphosphate aldolase	LBJ_RS06090	12678.9	6.88548e-07	1.48656	0.571982	FALSE	0.109572	15178.1	16288.6	16095.3	13077	9693.66	11618	10013.9	9466.94	TRUE	FALSE	NA	FALSE
hypothetical protein	LBJ_RS17205	1656.12	7.07121e-07	1.45734	0.543342	FALSE	0.104188	2228.8	2006.05	1887.73	1735.89	1344.17	1271.08	1451.53	1323.67	TRUE	FALSE	NA	FALSE
	LBJ_RS18085	306.289	7.10216e-07	-2.30579	-1.20526	FALSE	0.231158	259.774	167.239	128.417	186.629	479.527	285.54	456.823	486.364	TRUE	FALSE	NA	FALSE
sensor histidine kinase	LBJ_RS09195	999.576	7.50447e-07	-1.47249	-0.558254	FALSE	0.107282	679.255	896.04	811.78	845.941	1167.76	1137.34	1244.49	1214	TRUE	FALSE	NA	FALSE
hypothetical protein	LBJ_RS03455	913.029	7.54131e-07	-1.72789	-0.78901	FALSE	0.15166	767.194	628.786	528.345	753.85	1238.57	944.572	1183.14	1259.78	TRUE	FALSE	NA	FALSE
M15 family metallopeptidase	LBJ_RS02255	4808.39	7.58703e-07	1.36673	0.450731	FALSE	0.0866598	5198.52	5670.55	5908.11	5438.31	3708.26	3949.37	4269.16	4324.83	TRUE	FALSE	NA	FALSE
OmpA family protein	LBJ_RS16550	2163.29	7.59799e-07	-1.54359	-0.626286	FALSE	0.120424	1446.45	1661.73	1650.16	2044.77	2562.86	2478.3	2625.91	2836.17	TRUE	FALSE	NA	FALSE
TetR/AcrR family transcriptional regulator	LBJ_RS17865	2862.57	7.77794e-07	1.79409	0.843255	FALSE	0.162285	4326.2	3810.43	3355.36	3212.62	1714.37	2659.02	1784.57	2037.96	TRUE	FALSE	NA	FALSE
GNAT family N-acetyltransferase	LBJ_RS01805	1041.93	8.14253e-07	-1.39137	-0.476509	FALSE	0.091866	892.532	918.995	778.759	895.655	1216.21	1127.7	1232.44	1273.13	TRUE	FALSE	NA	FALSE
bifunctional hydroxymethylpyrimidine kinase/phosphomethylpyrimidine kinase	LBJ_RS00640	1920.92	8.14253e-07	-1.35143	-0.434489	FALSE	0.0837596	1711.28	1711.74	1485.05	1627.5	2295.77	2073.48	2212.91	2249.67	TRUE	FALSE	NA	FALSE
50S ribosomal protein L19	LBJ_RS07890	13249.9	8.14253e-07	1.54008	0.623002	FALSE	0.120108	17986.1	16901.8	14925.8	14454.4	9822.86	12361.4	9787.18	9759.71	TRUE	FALSE	NA	FALSE
hypothetical protein	LBJ_RS15165	971.126	8.30047e-07	1.62349	0.699101	FALSE	0.134878	940.04	1278.07	1249.32	1339	726.745	743.369	824.91	667.559	TRUE	FALSE	NA	FALSE
	Riboswitch4	753.171	8.44587e-07	1.38159	0.466332	FALSE	0.0900295	868.273	838.654	934.694	853.276	617.423	691.562	610.192	611.293	TRUE	FALSE	NA	FALSE
hypothetical protein	LBJ_RS14925	5172.76	8.52331e-07	-1.28485	-0.3616	FALSE	0.0698356	4500.06	4528.57	4534.05	4546.73	6138.2	6042.13	5645.1	5447.28	TRUE	FALSE	NA	FALSE
heme-binding domain-containing protein	LBJ_RS10580	1515.42	8.53676e-07	1.53884	0.62184	FALSE	0.120107	2198.48	1858.48	1755.65	1536.22	1213.73	1203.61	1198.47	1158.69	TRUE	FALSE	NA	FALSE
16S rRNA (uracil(1498)-N(3))-methyltransferase	LBJ_RS08390	2524.9	8.60402e-07	-1.52722	-0.610909	FALSE	0.118034	2392.55	2037.2	1737.3	1827.17	3051.09	2904.8	2988.52	3260.55	TRUE	FALSE	NA	FALSE
endopeptidase La	LBJ_RS02580	10641.6	8.70463e-07	-1.52978	-0.613328	FALSE	0.118556	6654.07	8618.55	9373.54	9004.63	13071.5	12351.7	13308.1	12750.4	TRUE	FALSE	NA	FALSE
aspartate 1-decarboxylase	LBJ_RS06805	4640.28	8.9408e-07	1.48694	0.572345	FALSE	0.110745	5674.61	6225.55	5615.5	4678.76	3774.1	4060.21	3654.58	3438.88	TRUE	FALSE	NA	FALSE
phosphorylase	LBJ_RS10125	487.217	8.96694e-07	1.59149	0.670379	FALSE	0.129733	487.203	664.037	637.5	603.08	404.989	392.769	372.469	335.687	TRUE	FALSE	NA	FALSE
hypothetical protein	LBJ_RS13320	4450.33	9.01535e-07	2.5167	1.33153	FALSE	0.25774	9502.49	7374.09	4777.12	3824.67	2861.01	3030.1	2075.97	2157.17	TRUE	FALSE	NA	FALSE
hypothetical protein	LBJ_RS03500	51.2741	9.09735e-07	-2.6952	-1.43039	FALSE	0.276978	21.2267	27.0534	25.6834	36.6738	96.8993	51.8069	60.2524	90.5973	TRUE	FALSE	NA	FALSE
	LBJ_RS20190	35.3517	9.17372e-07	2.71085	1.43874	FALSE	0.278691	57.6153	46.7285	61.4568	41.5636	16.1499	18.0722	16.4325	24.795	TRUE	FALSE	NA	FALSE
SpoIIE family protein phosphatase	LBJ_RS12760	3011.18	9.36591e-07	-1.45842	-0.544409	FALSE	0.105538	2056.97	2570.89	2719.69	2449.81	3664.78	3475.88	3741.13	3410.27	TRUE	FALSE	NA	FALSE
TlpA family protein disulfide reductase	LBJ_RS08520	2009.19	9.86116e-07	1.41641	0.502238	FALSE	0.0975489	2094.37	2271.66	2415.16	2638.88	1708.16	1653	1725.41	1566.86	TRUE	FALSE	NA	FALSE
DUF1905 domain-containing protein	LBJ_RS16345	656.139	9.97048e-07	-2.08621	-1.06088	FALSE	0.206144	353.778	403.341	340.306	603.08	802.525	702.405	957.465	1086.21	TRUE	FALSE	NA	FALSE
SGNH hydrolase	LBJ_RS10260	5803.17	9.99861e-07	1.45342	0.539453	FALSE	0.104838	7689.12	7356.88	6112.66	6344.56	5020.13	4495.15	4492.64	4914.19	TRUE	FALSE	NA	FALSE
hypothetical protein	LBJ_RS13340	1039.81	1.02297e-06	1.80215	0.849715	FALSE	0.165279	1495.98	1492.03	1352.05	1008.94	798.798	889.151	632.102	649.439	TRUE	FALSE	NA	FALSE
PAS domain S-box protein	LBJ_RS15415	8746.56	1.03697e-06	-1.97303	-0.980412	FALSE	0.190804	8053.01	6347.7	4364.35	4771.66	12752.2	9733.67	11724	12225.9	TRUE	FALSE	NA	FALSE
	LBJ_RS07425	79.9968	1.04535e-06	-2.33431	-1.223	FALSE	0.238094	59.6369	40.1702	52.2842	40.7486	72.0533	138.553	110.645	125.883	TRUE	FALSE	NA	FALSE
Gfo/Idh/MocA family oxidoreductase	LBJ_RS06230	3876.09	1.06002e-06	-1.44972	-0.535769	FALSE	0.104361	3094.05	3354.62	2982.03	3227.29	4995.28	4190.33	4091.69	5073.45	TRUE	FALSE	NA	FALSE
preprotein translocase subunit SecY	LBJ_RS14570	32232.6	1.08182e-06	1.31785	0.398186	FALSE	0.0776228	34953.3	36680.3	39400.2	35576	27352.9	28863.7	29095.3	25939.4	TRUE	FALSE	NA	FALSE
VWA domain-containing protein	LBJ_RS04545	704.029	1.09177e-06	-1.77172	-0.825147	FALSE	0.160915	608.499	518.113	488.903	417.266	826.129	1109.63	740.557	923.138	TRUE	FALSE	NA	FALSE
ABC transporter ATP-binding protein	LBJ_RS00730	9482.43	1.12546e-06	-1.56769	-0.648644	FALSE	0.126641	9257.88	7231.45	6504.33	6551.56	11900	11201.1	11778.8	11434.3	TRUE	FALSE	NA	FALSE
hypothetical protein	LBJ_RS08435	1230.61	1.13412e-06	1.46055	0.546514	FALSE	0.106736	1274.61	1556.8	1634.57	1378.12	937.936	998.789	1026.48	1037.58	TRUE	FALSE	NA	FALSE
tRNA-Leu	LBJ_RS10515	1173.88	1.19859e-06	1.81187	0.85748	FALSE	0.167816	1010.8	1728.14	1659.33	1651.95	839.794	848.187	877.494	775.322	TRUE	FALSE	NA	FALSE
HEAT repeat domain-containing protein	LBJ_RS15695	5607.33	1.19876e-06	-1.28749	-0.364562	FALSE	0.0713513	5112.6	4714.66	4924.8	4858.87	6292.24	6215.62	6746.08	5993.72	TRUE	FALSE	NA	FALSE
response regulator	LBJ_RS06740	237.552	1.27127e-06	-1.75907	-0.81481	FALSE	0.159826	178.911	157.401	150.432	202.113	336.663	233.733	326.458	314.706	TRUE	FALSE	NA	FALSE
DUF721 domain-containing protein	LBJ_RS00035	1321.96	1.30704e-06	-1.58184	-0.661607	FALSE	0.129914	974.407	959.985	892.5	1268.91	1633.62	1468.67	1633.39	1744.24	TRUE	FALSE	NA	FALSE
bifunctional glutamate N-acetyltransferase/amino-acid acetyltransferase ArgJ	LBJ_RS01020	1722.59	1.30761e-06	1.93486	0.952227	FALSE	0.186991	1719.36	2636.47	2805.92	1922.52	1134.22	1480.71	1006.76	1074.77	TRUE	FALSE	NA	FALSE
metallo-mystery pair system four-Cys motif protein	LBJ_RS11355	1296.42	1.31032e-06	1.71863	0.781255	FALSE	0.153435	1307.97	1524.01	1973.96	1750.56	816.19	1097.58	887.353	1013.74	TRUE	FALSE	NA	FALSE
polyprenyl synthetase family protein	LBJ_RS14435	3114.21	1.31317e-06	1.74137	0.800222	FALSE	0.157179	2858.53	3825.18	4534.96	4606.22	2268.44	2163.84	2539.36	2117.12	TRUE	FALSE	NA	FALSE
class 1 fructose-bisphosphatase	LBJ_RS07575	6482.84	1.34501e-06	1.51826	0.602417	FALSE	0.118436	6249.75	7864.33	8910.32	8242.63	5139.39	5189.12	5326.31	4940.89	TRUE	FALSE	NA	FALSE
hypothetical protein	LBJ_RS06660	74.4752	1.34584e-06	-2.35428	-1.23529	FALSE	0.242875	48.5182	50.0077	30.2698	48.8984	115.534	91.5657	75.5894	135.419	TRUE	FALSE	NA	FALSE
SpoIID/LytB domain-containing protein	LBJ_RS11425	5166.1	1.3602e-06	-1.75671	-0.812872	FALSE	0.159892	3019.25	2995.55	4256.11	4720.32	6785.44	6890.32	6305.69	6356.11	TRUE	FALSE	NA	FALSE
hypothetical protein	LBJ_RS19050	41.5705	1.37922e-06	2.45118	1.29348	FALSE	0.254569	59.6369	50.0077	72.464	54.6032	26.0883	20.4818	19.719	29.5633	TRUE	FALSE	NA	FALSE
hypothetical protein	LBJ_RS04420	70.4234	1.38336e-06	2.14093	1.09824	FALSE	0.216177	113.209	100.015	96.3129	75.7924	34.7844	39.7588	48.2019	55.312	TRUE	FALSE	NA	FALSE
glycosyltransferase	LBJ_RS06510	1218.45	1.4133e-06	-1.4951	-0.580245	FALSE	0.114311	860.187	1100.99	939.28	1005.68	1513.12	1286.74	1439.48	1602.14	TRUE	FALSE	NA	FALSE
hypothetical protein	LBJ_RS02215	2665.18	1.43615e-06	-1.52543	-0.609219	FALSE	0.1201	2589.66	2022.44	1981.29	1850.8	3108.23	3346.97	3330.31	3091.75	TRUE	FALSE	NA	FALSE
hypothetical protein	LBJ_RS14860	524.708	1.43615e-06	1.63902	0.712832	FALSE	0.140527	534.711	644.362	707.212	721.251	359.024	353.01	462.3	415.794	TRUE	FALSE	NA	FALSE
M23 family metallopeptidase	LBJ_RS16330	1075.12	1.45211e-06	-1.60817	-0.685423	FALSE	0.135185	864.23	670.596	796.187	967.372	1249.75	1365.05	1196.28	1491.52	TRUE	FALSE	NA	FALSE
hypothetical protein	LBJ_RS05585	3497.1	1.47213e-06	-1.78062	-0.832377	FALSE	0.164259	3475.12	2281.5	2142.73	2163.75	4215.12	4478.28	4348.03	4872.23	TRUE	FALSE	NA	FALSE
MBOAT family protein	LBJ_RS07330	2109.65	1.53603e-06	1.48249	0.568022	FALSE	0.112276	2396.6	2788.14	2539.91	2354.46	1771.52	1426.5	1871.11	1728.98	TRUE	FALSE	NA	FALSE
CRISPR-associated helicase/endonuclease Cas3	LBJ_RS13495	5164.18	1.54753e-06	1.61498	0.691517	FALSE	0.13673	8279.43	5643.5	5890.68	5702.36	3899.58	3906	3972.28	4019.66	TRUE	FALSE	NA	FALSE
methyltransferase domain-containing protein	LBJ_RS13385	2517.19	1.56872e-06	-1.32491	-0.4059	FALSE	0.0803007	2046.86	2076.55	2291.33	2245.25	3057.3	2867.45	2832.96	2719.83	TRUE	FALSE	NA	FALSE
helix-turn-helix domain-containing protein	LBJ_RS02165	409.128	1.57701e-06	-1.84064	-0.880208	FALSE	0.174176	391.178	282.011	211.888	268.126	535.431	536.141	487.497	560.749	TRUE	FALSE	NA	FALSE
nucleotidyltransferase family protein	LBJ_RS03380	1009.91	1.64173e-06	-1.47795	-0.563598	FALSE	0.111699	945.094	858.33	740.234	717.991	1172.73	1245.77	1168.9	1230.22	TRUE	FALSE	NA	FALSE
DUF2236 domain-containing protein	LBJ_RS11795	1452.39	1.66278e-06	1.554	0.635984	FALSE	0.126112	1409.05	1783.06	1805.18	2070.85	1188.88	1150.59	1133.84	1077.63	TRUE	FALSE	NA	FALSE
MATE family efflux transporter	LBJ_RS02280	1724.87	1.73926e-06	1.50769	0.592339	FALSE	0.117663	1695.1	2332.33	2238.13	2030.1	1373.98	1308.43	1458.11	1362.77	TRUE	FALSE	NA	FALSE
class I SAM-dependent methyltransferase	LBJ_RS11125	2765.27	1.79336e-06	-2.03628	-1.02594	FALSE	0.204039	1343.35	1369.06	2003.31	2569.61	3847.4	3179.5	4024.86	3785.06	TRUE	FALSE	NA	FALSE
hypothetical protein	LBJ_RS11175	532.752	1.83465e-06	1.8706	0.903502	FALSE	0.179859	579.186	536.968	725.557	934.773	398.778	366.263	386.711	333.779	TRUE	FALSE	NA	FALSE
	LBJ_RS19860	135.843	1.85259e-06	2.07406	1.05245	FALSE	0.209597	216.31	144.285	166.025	207.818	90.6878	61.4454	87.6398	112.531	TRUE	FALSE	NA	FALSE
RdgB/HAM1 family non-canonical purine NTP pyrophosphatase	LBJ_RS15810	6748.98	1.89826e-06	-1.49008	-0.575386	FALSE	0.1147	4606.2	5272.95	5411.87	6391.01	7804.12	7595.13	8340.03	8570.5	TRUE	FALSE	NA	FALSE
histidine kinase	LBJ_RS11045	894.25	1.95863e-06	-1.64446	-0.717615	FALSE	0.14323	783.367	791.106	569.622	561.516	1180.18	1046.98	1150.27	1070.96	TRUE	FALSE	NA	FALSE
DUF3209 family protein	LBJ_RS17555	430.949	1.97287e-06	1.53874	0.621749	FALSE	0.124135	463.955	468.925	615.485	541.142	330.452	340.962	353.846	332.826	TRUE	FALSE	NA	FALSE
hypothetical protein	LBJ_RS00310	3226.34	1.97527e-06	-1.74411	-0.802488	FALSE	0.160247	3074.84	2506.95	1843.7	1981.2	4374.13	4046.96	3968.99	4013.94	TRUE	FALSE	NA	FALSE
gliding motility ABC transporter	LBJ_RS08050	572.039	1.97527e-06	-1.50467	-0.58945	FALSE	0.117702	463.955	458.268	416.439	488.984	711.837	571.081	714.265	751.48	TRUE	FALSE	NA	FALSE
3-dehydroquinate synthase	LBJ_RS11585	2996.36	1.97527e-06	-1.24013	-0.310496	FALSE	0.0620013	2684.67	2661.07	2645.39	2708.97	3413.84	3210.82	3403.71	3242.43	TRUE	FALSE	NA	FALSE
hypothetical protein	LBJ_RS09060	12451.7	1.99045e-06	-1.33132	-0.412862	FALSE	0.0824711	9798.65	10218	11264.9	11446.3	13650.4	14693.9	13903	14638.6	TRUE	FALSE	NA	FALSE
hypothetical protein	LBJ_RS14770	3109.61	2.00831e-06	-1.47599	-0.561683	FALSE	0.112242	2890.88	2450.38	2152.82	2554.12	3408.87	4003.59	3598.71	3817.48	TRUE	FALSE	NA	FALSE
elongation factor P--(R)-beta-lysine ligase	LBJ_RS17880	1580.19	2.01247e-06	1.40447	0.490022	FALSE	0.0979334	1981.16	1927.35	1796.01	1680.47	1173.97	1407.22	1364.99	1310.32	TRUE	FALSE	NA	FALSE
cysteine synthase A	LBJ_RS06770	11018.2	2.10582e-06	-1.53291	-0.616271	FALSE	0.123392	9745.08	7231.45	8856.2	8968.77	14116.2	11366.2	14413.5	13448.4	TRUE	FALSE	NA	FALSE
16S rRNA (cytosine(1402)-N(4))-methyltransferase RsmH	LBJ_RS02680	2624.42	2.10582e-06	-1.34191	-0.424292	FALSE	0.0849554	2017.55	2303.64	2291.33	2352.01	2808.84	2992.75	3129.84	3099.38	TRUE	FALSE	NA	FALSE
histidinol dehydrogenase	LBJ_RS09150	5592.72	2.13499e-06	1.42254	0.508467	FALSE	0.101868	6248.74	7163.4	7172.1	5688.51	4417.62	4773.46	4786.23	4491.72	TRUE	FALSE	NA	FALSE
3-oxoacyl-[acyl-carrier-protein] reductase	LBJ_RS11605	7888.81	2.14007e-06	1.54836	0.630744	FALSE	0.126382	8178.35	10271.3	10738.4	9156.22	5702.15	7314.41	5978.13	5771.52	TRUE	FALSE	NA	FALSE
alpha/beta fold hydrolase	LBJ_RS08535	2855.57	2.15734e-06	1.38692	0.471881	FALSE	0.0945835	3274.98	3474.31	3615.86	2909.45	2288.31	2368.66	2531.7	2381.28	TRUE	FALSE	NA	FALSE
bifunctional phosphoribosylaminoimidazolecarboxamide formyltransferase/IMP cyclohydrolase	LBJ_RS07355	7554.31	2.23609e-06	1.60371	0.68141	FALSE	0.136777	7357.58	9786.76	11275	8803.33	5616.43	6368.63	5703.16	5523.57	TRUE	FALSE	NA	FALSE
DUF1577 domain-containing protein	LBJ_RS14780	2436.47	2.39526e-06	-1.63125	-0.705976	FALSE	0.142093	2222.74	1757.65	1441.02	1986.9	3298.3	2715.64	2978.66	3090.8	TRUE	FALSE	NA	FALSE
putative peptidyl-prolyl cis-trans isomerase	LBJ_RS03000	7321.88	2.42186e-06	1.55115	0.633337	FALSE	0.127533	10906.5	9003.85	8380.14	7324.97	5700.91	5826.47	5979.23	5453	TRUE	FALSE	NA	FALSE
signal peptide peptidase SppA	LBJ_RS07740	5913.93	2.49402e-06	1.47923	0.564842	FALSE	0.113876	6517.61	8234.06	7456.45	6019.39	4880.99	4934.91	4598.9	4669.1	TRUE	FALSE	NA	FALSE
hydrolase	LBJ_RS04100	1593.13	2.55927e-06	1.40491	0.490477	FALSE	0.0989873	1810.33	2092.95	1867.55	1673.95	1371.5	1268.67	1402.24	1257.87	TRUE	FALSE	NA	FALSE
phosphatidylserine decarboxylase	LBJ_RS08960	6914.47	2.68311e-06	1.49867	0.583679	FALSE	0.118021	6592.41	8830.06	9355.19	8399.11	5415.18	5686.71	5571.7	5465.4	TRUE	FALSE	NA	FALSE
endoflagellar hook capping protein	LBJ_RS04385	11411.7	2.72359e-06	-1.51875	-0.60288	FALSE	0.12198	8840.42	7674.96	8964.44	10765	13401.9	15433.6	13293.9	12919.2	TRUE	FALSE	NA	FALSE
	LBJ_RS11340	2015.55	2.84592e-06	-1.34512	-0.42773	FALSE	0.0866961	1698.14	1865.04	1700.61	1612.83	2300.74	2134.93	2342.17	2469.97	TRUE	FALSE	NA	FALSE
threonylcarbamoyl-AMP synthase	LBJ_RS07735	2774.32	2.93923e-06	-1.58339	-0.663016	FALSE	0.134563	1740.59	1886.36	2494.05	2469.37	3520.68	3386.72	3345.65	3351.15	TRUE	FALSE	NA	FALSE
hypothetical protein	LBJ_RS01610	367.922	3.01428e-06	-1.50024	-0.585196	FALSE	0.118893	304.249	291.029	303.615	278.721	494.435	419.274	379.042	473.013	TRUE	FALSE	NA	FALSE
DUF262 domain-containing protein	LBJ_RS06030	113.182	3.05521e-06	-1.90207	-0.927569	FALSE	0.188561	88.95	73.7819	69.7122	79.8673	185.103	114.457	131.46	162.121	TRUE	FALSE	NA	FALSE
thiol oxidoreductase	LBJ_RS12930	12260.1	3.06814e-06	1.65452	0.726415	FALSE	0.1477	18285.3	16501.7	14696.4	11649.2	8559.44	10469.8	9324.88	8594.34	TRUE	FALSE	NA	FALSE
sigma-70 family RNA polymerase sigma factor	LBJ_RS04770	237.143	3.15631e-06	-1.8562	-0.892353	FALSE	0.181653	174.868	182.815	118.327	188.259	319.271	275.902	262.92	374.787	TRUE	FALSE	NA	FALSE
tRNA-His	LBJ_RS13710	1178.97	3.15631e-06	1.61052	0.687525	FALSE	0.139961	1136.13	1536.3	1655.66	1488.95	1014.96	892.765	920.218	786.766	TRUE	FALSE	NA	FALSE
hypothetical protein	LBJ_RS14160	1244.79	3.20976e-06	-1.49283	-0.578047	FALSE	0.117758	1110.86	1051.8	799.856	1032.57	1521.82	1426.5	1461.39	1553.5	TRUE	FALSE	NA	FALSE
TetR/AcrR family transcriptional regulator	LBJ_RS01500	2033.28	3.23752e-06	1.97318	0.980526	FALSE	0.199827	3878.42	2704.52	2386.73	1826.35	1436.1	1256.62	1373.75	1403.78	TRUE	FALSE	NA	FALSE
50S ribosomal protein L25/general stress protein Ctc	LBJ_RS14300	10556.4	3.2769e-06	1.35495	0.438242	FALSE	0.0893586	12264	11141.9	12531.7	12653.3	8004.13	9544.52	9348.98	8962.45	TRUE	FALSE	NA	FALSE
hypothetical protein	LBJ_RS00405	2214.35	3.30954e-06	-1.79397	-0.843155	FALSE	0.171997	2076.17	1724.04	1147.5	1393.6	2827.47	2756.61	2693.83	3095.57	TRUE	FALSE	NA	FALSE
hypothetical protein	LBJ_RS17670	348.045	3.43707e-06	-1.93366	-0.951336	FALSE	0.194367	339.627	225.445	194.46	190.704	416.17	536.141	417.385	464.43	TRUE	FALSE	NA	FALSE
glutamate-5-semialdehyde dehydrogenase	LBJ_RS13745	3257.82	3.46603e-06	1.45946	0.545437	FALSE	0.11148	4479.85	3958.81	3664.48	3362.58	2771.57	2632.51	2770.51	2422.28	TRUE	FALSE	NA	FALSE
hypothetical protein	LBJ_RS00990	2925.22	3.47804e-06	-2.33786	-1.22519	FALSE	0.250456	2467.35	2114.26	1203.45	1226.53	5162.99	3131.3	3485.87	4609.97	TRUE	FALSE	NA	FALSE
(d)CMP kinase	LBJ_RS05185	2158.17	3.56767e-06	1.38341	0.468233	FALSE	0.0958195	2491.61	2531.54	2737.12	2261.55	1696.98	1849.39	1972.99	1724.21	TRUE	FALSE	NA	FALSE
NADH dehydrogenase	LBJ_RS02825	2561.13	3.61698e-06	-1.41508	-0.500887	FALSE	0.102563	1912.43	2001.95	2237.21	2331.64	3043.63	2726.49	3275.54	2960.15	TRUE	FALSE	NA	FALSE
MGMT family protein	LBJ_RS00645	518.629	3.64418e-06	-1.73499	-0.794924	FALSE	0.162826	347.714	302.506	399.928	466.979	678.295	526.503	725.22	701.89	TRUE	FALSE	NA	FALSE
type VI secretion system tube protein Hcp	LBJ_RS09565	290.507	3.65352e-06	-1.49409	-0.579268	FALSE	0.11867	261.796	213.148	211.888	246.122	344.117	330.118	343.986	372.879	TRUE	FALSE	NA	FALSE
preprotein translocase subunit SecA	LBJ_RS08510	16445	3.71466e-06	1.54712	0.629589	FALSE	0.129071	18766.4	21007.4	23101.3	17033.7	12431.7	15195.1	11968.3	12056.1	TRUE	FALSE	NA	FALSE
bifunctional cobalt-precorrin-7 (C(5))-methyltransferase/cobalt-precorrin-6B (C(15))-methyltransferase	LBJ_RS17575	946.665	3.78956e-06	1.42184	0.507755	FALSE	0.104182	1095.7	1001.79	1276.83	1072.5	736.683	813.248	804.096	772.461	TRUE	FALSE	NA	FALSE
	LBJ_RS16490	504.829	3.83876e-06	1.62208	0.697841	FALSE	0.143265	555.938	537.788	636.583	767.704	391.324	404.817	336.318	408.165	TRUE	FALSE	NA	FALSE
segregation/condensation protein A	LBJ_RS05160	10689.2	3.92574e-06	-1.21943	-0.286212	FALSE	0.0588143	9981.61	9659.69	9290.07	9597.93	11808.1	11861.4	11933.3	11381.9	TRUE	FALSE	NA	FALSE
type I glyceraldehyde-3-phosphate dehydrogenase	LBJ_RS06730	11431.6	3.93419e-06	1.46901	0.554847	FALSE	0.114031	15038.6	13285.7	13943.4	12144.7	8737.09	10845.7	9054.29	8403.61	TRUE	FALSE	NA	FALSE
adenylosuccinate lyase	LBJ_RS04690	7035.3	3.93493e-06	1.40592	0.491516	FALSE	0.10102	8529.09	9122.72	8237.05	7000.61	5569.23	6045.74	6049.34	5728.61	TRUE	FALSE	NA	FALSE
hypothetical protein	LBJ_RS08665	4187.01	3.99151e-06	1.33216	0.413766	FALSE	0.0850933	4746.7	4843.37	5129.35	4415.52	3412.6	3427.69	3876.97	3643.92	TRUE	FALSE	NA	FALSE
hypothetical protein	LBJ_RS17000	105.536	4.08125e-06	1.8649	0.899102	FALSE	0.18508	124.328	120.51	143.093	162.18	58.3881	83.132	66.8254	85.829	TRUE	FALSE	NA	FALSE
elongation factor 4	LBJ_RS08280	8762.84	4.11598e-06	1.37276	0.457077	FALSE	0.0941257	9595.48	10673	11197.1	9091.83	7185.46	7815.61	7476.77	7067.54	TRUE	FALSE	NA	FALSE
hypothetical protein	LBJ_RS01815	2303.33	4.18588e-06	-1.45539	-0.541407	FALSE	0.111573	1642.54	1754.37	1884.06	2222.43	2847.35	2581.91	2732.17	2761.79	TRUE	FALSE	NA	FALSE
DUF3365 domain-containing protein	LBJ_RS11960	2082.57	4.46357e-06	-2.52658	-1.33719	FALSE	0.276304	2085.27	1107.55	792.518	739.995	3176.56	3072.27	2796.81	2889.58	TRUE	FALSE	NA	FALSE
transcriptional regulator	LBJ_RS04060	3416.82	4.51286e-06	1.28759	0.364675	FALSE	0.0753901	3911.78	3898.14	3830.5	3745.61	2831.2	2977.09	3260.2	2880.04	TRUE	FALSE	NA	FALSE
hypothetical protein	LBJ_RS06695	232.72	4.79323e-06	-2.07632	-1.05403	FALSE	0.218452	152.63	153.302	111.906	187.444	345.359	210.842	296.88	403.396	TRUE	FALSE	NA	FALSE
hypothetical protein	LBJ_RS19490	304.248	4.87216e-06	1.4944	0.579565	FALSE	0.120203	347.714	382.846	358.651	367.553	242.248	287.95	219.1	227.924	TRUE	FALSE	NA	FALSE
hypothetical protein	LBJ_RS16410	567.651	4.88676e-06	-1.64873	-0.721351	FALSE	0.149635	465.977	399.242	378.831	471.054	781.406	536.141	720.838	787.719	TRUE	FALSE	NA	FALSE
hypothetical protein	LBJ_RS04940	601.441	4.90685e-06	1.55265	0.634733	FALSE	0.131695	730.805	769.791	681.529	745.7	473.316	363.853	525.839	520.696	TRUE	FALSE	NA	FALSE
serine hydrolase	LBJ_RS03475	6407	4.95509e-06	1.4153	0.501103	FALSE	0.104015	8678.69	7670.04	6851.06	6835.99	5222.63	5060.21	5677.97	5259.41	TRUE	FALSE	NA	FALSE
cyclic nucleotide-binding domain-containing protein	LBJ_RS12470	3442.26	4.97004e-06	1.3061	0.385268	FALSE	0.0799844	3571.14	4206.39	3921.31	3896.38	2986.49	2955.4	3119.98	2880.99	TRUE	FALSE	NA	FALSE
WGR domain-containing protein	LBJ_RS02535	1261	5.04647e-06	-1.40309	-0.488609	FALSE	0.101507	1001.7	963.264	1019.08	1213.49	1441.07	1412.04	1561.08	1476.26	TRUE	FALSE	NA	FALSE
23S rRNA (guanosine(2251)-2'-O)-methyltransferase RlmB	LBJ_RS09085	1175.27	5.07265e-06	1.52234	0.606287	FALSE	0.125986	1160.39	1323.98	1635.49	1554.15	890.728	963.849	969.516	904.065	TRUE	FALSE	NA	FALSE
hypothetical protein	LBJ_RS04510	2599.21	5.1757e-06	-1.43025	-0.516272	FALSE	0.107375	1774.96	2287.24	2185.84	2306.37	2924.37	3273.47	3042.2	2999.25	TRUE	FALSE	NA	FALSE
7-cyano-7-deazaguanine synthase QueC	LBJ_RS14965	2732.67	5.25667e-06	1.4035	0.489025	FALSE	0.101778	2762.5	3195.58	3572.75	3233.81	2190.17	2432.51	2301.64	2172.43	TRUE	FALSE	NA	FALSE
50S ribosomal protein L9	LBJ_RS06600	19497	5.39638e-06	1.4222	0.508122	FALSE	0.105873	25510.5	22715.8	22566.6	20789.1	14831.8	18467.3	15423.5	15671.4	TRUE	FALSE	NA	FALSE
	LBJ_RS00475	364.237	5.40108e-06	2.30808	1.20669	FALSE	0.251446	820.766	481.222	343.975	387.112	228.583	254.215	201.572	196.453	TRUE	FALSE	NA	FALSE
protein meaA	LBJ_RS16960	15901.1	5.58937e-06	1.33457	0.416371	FALSE	0.08689	18295.4	18386.5	19532.3	16504.8	13224.3	14767.4	13668.5	12829.5	TRUE	FALSE	NA	FALSE
metal (Ni/Fe) hydrogenase large subunit	LBJ_RS16200	7309.02	5.65866e-06	-1.33793	-0.420001	FALSE	0.0876962	6542.88	6196.86	6029.19	6241.06	7932.08	9475.84	7957.7	8096.53	TRUE	FALSE	NA	FALSE
type II toxin-antitoxin system VapC family toxin	LBJ_RS03505	85.6647	5.77976e-06	-2.19927	-1.13703	FALSE	0.237632	53.5722	63.1245	40.3597	57.0481	146.591	78.3127	105.168	141.141	TRUE	FALSE	NA	FALSE
hypothetical protein	LBJ_RS07695	2622.18	5.85974e-06	-1.4424	-0.528467	FALSE	0.110515	2415.8	2225.75	1824.44	2123.82	3210.1	2871.07	2967.7	3338.75	TRUE	FALSE	NA	FALSE
MepB family protein	LBJ_RS09465	504.116	5.87192e-06	-1.77639	-0.828945	FALSE	0.173374	324.465	472.204	301.78	353.698	696.93	562.647	555.417	765.785	TRUE	FALSE	NA	FALSE
hypothetical protein	LBJ_RS07560	3596.62	6.01674e-06	1.25516	0.327867	FALSE	0.0686465	3882.47	3967.01	4224.93	3940.39	3200.16	3042.15	3318.26	3197.61	TRUE	FALSE	NA	FALSE
M23 family metallopeptidase	LBJ_RS19060	1222.36	6.0464e-06	1.34571	0.42837	FALSE	0.0897113	1467.68	1396.12	1491.47	1255.87	993.839	1065.05	1077.97	1030.9	TRUE	FALSE	NA	FALSE
thioredoxin domain-containing protein	LBJ_RS00585	5163.4	6.07353e-06	1.28614	0.363045	FALSE	0.0760481	5321.84	5987.81	6077.8	5850.69	4585.33	4287.92	4652.58	4543.21	TRUE	FALSE	NA	FALSE
hypothetical protein	LBJ_RS14195	1741.92	6.07958e-06	-1.79455	-0.843623	FALSE	0.176734	1111.88	1741.25	1046.6	1086.36	2397.64	1961.43	2101.17	2489.04	TRUE	FALSE	NA	FALSE
DUF1109 domain-containing protein	LBJ_RS10460	611.168	6.07958e-06	1.57379	0.65424	FALSE	0.137062	611.531	787.827	842.05	747.33	518.039	420.479	529.126	432.96	TRUE	FALSE	NA	FALSE
hypothetical protein	LBJ_RS14465	2249.16	6.28355e-06	-1.33471	-0.416529	FALSE	0.0873874	2063.03	1868.32	1963.87	1814.13	2340.49	2540.95	2688.35	2714.1	TRUE	FALSE	NA	FALSE
cyclic nucleotide-binding domain-containing protein	LBJ_RS05550	2060.2	6.35479e-06	-2.15151	-1.10535	FALSE	0.232022	1967.01	1447.77	942.949	872.836	3188.98	2590.34	2773.8	2697.89	TRUE	FALSE	NA	FALSE
DUF2804 domain-containing protein	LBJ_RS13960	2409.72	6.44437e-06	1.59714	0.675487	FALSE	0.14188	2495.65	3220.99	3330.59	2806.77	1757.85	2269.86	1606	1790.01	TRUE	FALSE	NA	FALSE
acyl-CoA/acyl-ACP dehydrogenase	LBJ_RS13260	11367.5	6.47424e-06	1.49695	0.582027	FALSE	0.122278	12582.4	15001.5	14943.2	11991.5	8407.88	10673.4	8819.85	8519.96	TRUE	FALSE	NA	FALSE
chemotaxis protein CheD	LBJ_RS17190	7543.27	6.76287e-06	1.33246	0.414088	FALSE	0.0871607	8773.71	8773.49	8891.98	8034	6225.16	7260.19	6162.18	6225.46	TRUE	FALSE	NA	FALSE
SET domain-containing protein	LBJ_RS02320	3275.11	6.79951e-06	1.46444	0.550354	FALSE	0.115874	3297.22	3989.14	3985.52	4297.35	2567.83	2386.73	2997.28	2679.77	TRUE	FALSE	NA	FALSE
phosphomethylpyrimidine synthase ThiC	LBJ_RS02235	2755.63	6.92951e-06	1.57101	0.651694	FALSE	0.137327	3806.66	3233.29	3451.67	2978.72	2012.52	2667.45	1863.44	2031.29	TRUE	FALSE	NA	FALSE
DUF1561 domain-containing protein	LBJ_RS07410	220.493	6.94715e-06	1.61711	0.693421	FALSE	0.146142	299.195	273.813	260.504	255.086	207.464	167.469	162.134	138.28	TRUE	FALSE	NA	FALSE
hypothetical protein	LBJ_RS11560	2406.34	7.10436e-06	1.42714	0.513128	FALSE	0.108252	2466.34	2844.7	3161.82	2846.7	1839.84	1899.99	2217.29	1974.07	TRUE	FALSE	NA	FALSE
flagellar motor switch protein FliN	LBJ_RS08950	10721	7.17677e-06	1.34105	0.423363	FALSE	0.0893573	11374.5	12265.8	13576.5	11914.1	8699.82	9978.25	9044.43	8914.77	TRUE	FALSE	NA	FALSE
	LBJ_RS19870	457.182	7.2088e-06	-1.94507	-0.959819	FALSE	0.202631	453.847	248.399	245.827	295.02	664.63	495.177	629.911	624.644	TRUE	FALSE	NA	FALSE
	LBJ_RS18405	201.751	7.46576e-06	1.50437	0.589159	FALSE	0.124572	260.785	232.823	247.662	229.822	155.287	145.782	165.42	176.426	TRUE	FALSE	NA	FALSE
hypothetical protein	LBJ_RS12135	65.7408	7.48746e-06	-2.64178	-1.40151	FALSE	0.296384	62.6693	30.3326	24.7662	27.7091	96.8993	71.0839	94.2128	118.253	TRUE	FALSE	NA	FALSE
hypothetical protein	LBJ_RS13620	77.2315	7.68125e-06	-1.97645	-0.982911	FALSE	0.208098	65.7017	51.6473	42.1942	48.8984	94.4147	80.7224	122.696	111.578	TRUE	FALSE	NA	FALSE
DegT/DnrJ/EryC1/StrS family aminotransferase	LBJ_RS02585	5018.47	8.05179e-06	-1.40222	-0.487708	FALSE	0.10347	3482.19	4314.6	4601.01	4313.65	5869.86	5765.02	6112.88	5688.55	TRUE	FALSE	NA	FALSE
hypothetical protein	LBJ_RS01455	8966.93	8.12862e-06	-1.2722	-0.347329	FALSE	0.0737208	7985.28	7679.88	7771.99	8133.43	9584.34	10942.1	9676.53	9961.88	TRUE	FALSE	NA	FALSE
hypothetical protein	LBJ_RS17275	2405.35	8.28031e-06	1.27384	0.349187	FALSE	0.0741776	2712.98	2679.92	2784.82	2603.02	1992.65	2265.05	2067.2	2137.14	TRUE	FALSE	NA	FALSE
NADH-quinone oxidoreductase subunit L	LBJ_RS02835	6901.71	8.45366e-06	-1.39866	-0.48405	FALSE	0.102927	5024.66	5431.99	6067.71	6492.89	8318.43	7645.73	8404.66	7827.6	TRUE	FALSE	NA	FALSE
histidine--tRNA ligase	LBJ_RS00240	4815.99	8.51027e-06	1.42983	0.515845	FALSE	0.109724	4840.7	5525.45	6264.01	6041.39	3982.81	3601.18	4311.88	3960.53	TRUE	FALSE	NA	FALSE
crotonyl-CoA carboxylase/reductase	LBJ_RS14405	17181.2	9.1386e-06	2.06639	1.04711	FALSE	0.22343	16595.2	28146.2	30438.6	17444.5	10129.7	14784.2	10600	9311.49	TRUE	FALSE	NA	FALSE
hypothetical protein	LBJ_RS05605	3460.98	9.30263e-06	-1.58019	-0.660101	FALSE	0.140966	3282.05	2600.4	2698.6	2150.71	4328.17	4792.74	3895.59	3939.55	TRUE	FALSE	NA	FALSE
50S ribosomal protein L31	LBJ_RS04050	7269.06	9.45793e-06	1.38483	0.469709	FALSE	0.100384	8940.49	7588.06	9034.15	8206.77	5507.11	6185.5	6754.84	5935.55	TRUE	FALSE	NA	FALSE
hypothetical protein	LBJ_RS15265	5130.12	1.03155e-05	-1.51918	-0.603294	FALSE	0.129432	3885.5	3466.93	3909.39	5029.2	6445.05	5551.77	6524.79	6228.32	TRUE	FALSE	NA	FALSE
transposase	LBJ_RS20520	158.853	1.03384e-05	-1.74747	-0.80527	FALSE	0.172789	107.144	100.835	98.1475	155.66	202.495	215.661	190.617	200.268	TRUE	FALSE	NA	FALSE
isoprenyl transferase	LBJ_RS05050	4312.48	1.0364e-05	1.62887	0.703868	FALSE	0.151053	5135.85	5632.02	5972.32	4634.75	3229.98	4187.92	3014.81	2692.17	TRUE	FALSE	NA	FALSE
hypothetical protein	LBJ_RS13970	4009.77	1.04847e-05	1.73397	0.79408	FALSE	0.170507	3480.17	5095.87	5302.71	6465.18	2843.62	3169.86	2958.94	2761.79	TRUE	FALSE	NA	FALSE
NADH-quinone oxidoreductase subunit N	LBJ_RS02845	3448.44	1.04874e-05	-1.59906	-0.677226	FALSE	0.145424	2173.21	2468.41	2703.18	3268.85	4298.35	3626.48	4808.14	4240.91	TRUE	FALSE	NA	FALSE
	LBJ_RS16340	180.353	1.05318e-05	-2.06655	-1.04723	FALSE	0.224927	179.922	99.1957	82.5539	110.021	203.737	250.601	249.774	267.024	TRUE	FALSE	NA	FALSE
formate hydrogenase	LBJ_RS16185	4511.14	1.05667e-05	-1.38408	-0.468923	FALSE	0.100736	3809.69	3751.4	3782.8	3792.88	5032.55	6171.04	4754.46	4994.29	TRUE	FALSE	NA	FALSE
rhomboid family intramembrane serine protease	LBJ_RS12975	851.393	1.12125e-05	1.36573	0.449675	FALSE	0.0968596	928.921	960.804	939.28	1102.66	721.776	675.899	764.658	717.149	TRUE	FALSE	NA	FALSE
hypothetical protein	LBJ_RS16835	2605.15	1.14421e-05	-1.39657	-0.48189	FALSE	0.103897	1905.35	2286.42	2397.73	2105.89	2894.56	3337.33	2860.35	3053.6	TRUE	FALSE	NA	FALSE
DNA-protecting protein DprA	LBJ_RS01820	1040.92	1.14689e-05	-1.48014	-0.565734	FALSE	0.121992	747.989	754.215	845.719	1008.94	1309.38	1133.73	1268.59	1258.83	TRUE	FALSE	NA	FALSE
DUF1554 domain-containing protein	LBJ_RS11375	10582	1.14689e-05	1.53418	0.617466	FALSE	0.133152	9968.47	13784.9	14352.5	13143.1	8184.27	9465	7863.48	7894.36	TRUE	FALSE	NA	FALSE
dephospho-CoA kinase	LBJ_RS03650	7206.39	1.20404e-05	1.459	0.54498	FALSE	0.117781	9604.58	8745.62	8365.46	7492.04	4977.89	6448.15	5821.48	6195.9	TRUE	FALSE	NA	FALSE
HAD-IA family hydrolase	LBJ_RS02615	990.712	1.23124e-05	-1.42065	-0.506556	FALSE	0.109591	823.798	887.842	766.834	796.228	1038.56	1263.85	1065.92	1282.67	TRUE	FALSE	NA	FALSE
	LBJ_RS10510	1360.52	1.24149e-05	1.38073	0.465431	FALSE	0.100736	1541.46	1708.46	1663.92	1399.31	1167.76	1032.52	1193	1177.76	TRUE	FALSE	NA	FALSE
DUF1565 domain-containing protein	LBJ_RS11405	410.855	1.26068e-05	1.64403	0.717238	FALSE	0.155349	605.467	523.032	454.047	462.904	283.244	250.601	360.419	347.131	TRUE	FALSE	NA	FALSE
DUF4395 domain-containing protein	LBJ_RS10810	2474.76	1.27297e-05	-1.93934	-0.955565	FALSE	0.207069	1814.38	1636.32	1655.66	1629.13	4505.82	2042.16	3654.58	2860.01	TRUE	FALSE	NA	FALSE
hypothetical protein	LBJ_RS03130	255.16	1.27297e-05	-1.49131	-0.576579	FALSE	0.124948	224.397	184.455	216.475	195.593	268.337	303.612	330.84	317.567	TRUE	FALSE	NA	FALSE
NADH-quinone oxidoreductase subunit C	LBJ_RS02800	4191.6	1.29308e-05	-1.28977	-0.367117	FALSE	0.0796161	3553.96	3618.59	3670.9	3801.85	4663.59	4291.54	5045.86	4886.53	TRUE	FALSE	NA	FALSE
2-C-methyl-D-erythritol 4-phosphate cytidylyltransferase	LBJ_RS01540	1658.57	1.31024e-05	1.70426	0.769148	FALSE	0.16691	1834.59	2422.51	2467.45	1636.46	1201.3	1453	1235.72	1017.55	TRUE	FALSE	NA	FALSE
polyamine aminopropyltransferase	LBJ_RS17805	17424.2	1.38839e-05	1.61272	0.6895	FALSE	0.150025	17411	25135	23867.3	19627	12808.1	16114.4	12571.9	11858.7	TRUE	FALSE	NA	FALSE
hypothetical protein	LBJ_RS08420	1610.37	1.43203e-05	-1.45595	-0.541961	FALSE	0.118093	1082.56	1354.31	1446.53	1361.82	1920.59	1687.94	2003.67	2025.56	TRUE	FALSE	NA	FALSE
hypothetical protein	LBJ_RS20635	282.471	1.45085e-05	-2.01634	-1.01174	FALSE	0.220598	116.241	161.5	198.129	272.201	408.716	386.744	353.846	362.389	TRUE	FALSE	NA	FALSE
STAS domain-containing protein	LBJ_RS06825	3926.01	1.50778e-05	-1.60205	-0.679922	FALSE	0.148516	2465.33	2698.78	2930.66	3974.62	4929.44	4607.2	4966.99	4835.03	TRUE	FALSE	NA	FALSE
acetyl-CoA carboxylase biotin carboxylase subunit	LBJ_RS09390	6430.63	1.5262e-05	1.82819	0.870413	FALSE	0.190239	6142.6	9815.45	10241.3	7054.4	4503.33	5707.19	4128.93	3851.81	TRUE	FALSE	NA	FALSE
hypothetical protein	LBJ_RS13415	11698	1.53419e-05	1.32288	0.403684	FALSE	0.0882548	14415	13278.3	13580.1	12022.5	10487.5	10028.9	10492.7	9279.07	TRUE	FALSE	NA	FALSE
EAL domain-containing protein	LBJ_RS12990	5992.26	1.55946e-05	-1.89229	-0.920133	FALSE	0.201321	6131.49	3977.66	3226.02	3240.33	8846.41	7026.46	8076.01	7413.72	TRUE	FALSE	NA	FALSE
leucine-rich repeat domain-containing protein	LBJ_RS03065	466.553	1.59384e-05	-1.49098	-0.576256	FALSE	0.126214	431.61	318.902	346.727	402.596	545.369	519.274	557.608	610.339	TRUE	FALSE	NA	FALSE
helix-turn-helix domain-containing protein	LBJ_RS11195	4541.69	1.63112e-05	1.62853	0.70357	FALSE	0.154269	7264.59	5941.08	4511.11	4794.48	3502.04	3331.3	3701.69	3287.25	TRUE	FALSE	NA	FALSE
MBL fold metallo-hydrolase	LBJ_RS14510	2217.4	1.67583e-05	-1.46334	-0.549267	FALSE	0.120591	1627.38	1579.75	1919.84	2074.11	2547.96	2431.31	2953.46	2605.39	TRUE	FALSE	NA	FALSE
formate hydrogenase	LBJ_RS16195	6437.73	1.68931e-05	-1.39002	-0.475105	FALSE	0.104352	6258.85	4938.47	4925.72	5426.9	7125.83	8046.94	7287.25	7491.92	TRUE	FALSE	NA	FALSE
ferredoxin	LBJ_RS10550	7610.51	1.69005e-05	1.99853	0.998936	FALSE	0.21942	15336.8	10481.1	7783.92	6977.79	5445	4915.63	5325.22	4618.55	TRUE	FALSE	NA	FALSE
	LBJ_RS10145	1883.41	1.75345e-05	1.37963	0.464286	FALSE	0.10216	1852.79	2297.08	2346.37	2238.73	1614.99	1474.69	1636.67	1605.96	TRUE	FALSE	NA	FALSE
hypothetical protein	LBJ_RS12360	1039.26	1.81662e-05	1.36192	0.445638	FALSE	0.0982223	1206.89	1249.37	1250.23	1087.17	850.975	901.199	966.229	802.024	TRUE	FALSE	NA	FALSE
hypothetical protein	LBJ_RS16610	101.917	1.96869e-05	-1.66437	-0.73498	FALSE	0.162611	85.9176	77.0611	69.7122	73.3475	141.622	132.529	107.359	127.79	TRUE	FALSE	NA	FALSE
hypothetical protein	LBJ_RS10295	7242.15	1.97745e-05	-1.41679	-0.502629	FALSE	0.111233	7069.5	5711.54	5872.34	5321.77	7743.25	8430.07	8766.18	9022.53	TRUE	FALSE	NA	FALSE
dethiobiotin synthase	LBJ_RS10275	1161.9	1.9861e-05	1.30228	0.381039	FALSE	0.0843455	1358.51	1238.72	1393.33	1268.1	1007.5	969.873	1076.87	982.265	TRUE	FALSE	NA	FALSE
hypothetical protein	LBJ_RS19270	30.3714	2.00668e-05	-2.78117	-1.47569	FALSE	0.326825	11.1188	24.594	18.3453	9.77967	57.1458	45.7828	36.1514	40.0535	TRUE	FALSE	NA	FALSE
SET domain-containing protein	LBJ_RS00725	1371.38	2.02296e-05	1.42597	0.511945	FALSE	0.11343	1515.18	1525.65	1616.22	1792.12	1126.77	966.259	1280.64	1148.2	TRUE	FALSE	NA	FALSE
DEAD/DEAH box helicase	LBJ_RS10330	47938.8	2.02752e-05	1.51644	0.600693	FALSE	0.133113	68551.1	61960.4	54481.9	46115.2	37142.3	42039.5	37445.2	35774.5	TRUE	FALSE	NA	FALSE
bifunctional glycerol-3-phosphate dehydrogenase/glycerol-3-phosphate acyltransferase	LBJ_RS16245	4576.04	2.10553e-05	-1.32974	-0.411145	FALSE	0.0912753	4450.53	3882.57	3711.26	3671.45	5013.92	5071.05	5308.78	5498.78	TRUE	FALSE	NA	FALSE
bifunctional tRNA (5-methylaminomethyl-2-thiouridine)(34)-methyltransferase MnmD/FAD-dependent 5-carboxymethylaminomethyl-2-thiouridine(34) oxidoreductase MnmC	LBJ_RS01635	4433.52	2.11875e-05	-1.27446	-0.349888	FALSE	0.0777022	3709.62	3682.54	4120.36	4082.2	4803.97	4795.15	5153.22	5121.13	TRUE	FALSE	NA	FALSE
serine/threonine-protein phosphatase	LBJ_RS04945	2825.69	2.15136e-05	1.25363	0.326113	FALSE	0.0724777	3135.49	3043.09	3352.61	3043.92	2420	2630.1	2506.5	2473.78	TRUE	FALSE	NA	FALSE
ribosome small subunit-dependent GTPase A	LBJ_RS00655	3416.32	2.16713e-05	-1.67206	-0.741627	FALSE	0.164888	3313.39	2646.31	2153.74	2115.67	4990.32	3649.37	4249.44	4212.3	TRUE	FALSE	NA	FALSE
hypothetical protein	LBJ_RS17735	618.714	2.20838e-05	1.34304	0.425506	FALSE	0.0946927	761.129	745.197	683.363	647.903	547.854	513.25	523.648	527.371	TRUE	FALSE	NA	FALSE
ribose-phosphate pyrophosphokinase	LBJ_RS14295	11559.1	2.21748e-05	1.37431	0.45871	FALSE	0.102106	11968.8	12689.7	14905.6	13961.3	8985.55	9980.66	10600	9381.11	TRUE	FALSE	NA	FALSE
	LBJ_RS05830	136.934	2.24799e-05	1.62767	0.702812	FALSE	0.15655	172.846	154.122	151.349	200.483	106.838	91.5657	109.55	108.717	TRUE	FALSE	NA	FALSE
threonylcarbamoyl-AMP synthase	LBJ_RS16560	2770.98	2.26427e-05	-1.80378	-0.851025	FALSE	0.189637	2764.53	2061.79	1502.48	1578.6	3990.26	3174.68	3420.14	3675.39	TRUE	FALSE	NA	FALSE
catalase	LBJ_RS19815	934.476	2.3716e-05	-1.55443	-0.636385	FALSE	0.142127	610.521	773.89	774.172	766.074	1278.33	1306.02	1004.57	962.238	TRUE	FALSE	NA	FALSE
hypothetical protein	LBJ_RS09850	731.379	2.47109e-05	1.82284	0.866187	FALSE	0.193838	589.294	932.931	1142.91	1112.44	535.431	497.587	559.799	480.642	TRUE	FALSE	NA	FALSE
FecR domain-containing protein	LBJ_RS10945	1114.74	2.47222e-05	-1.33097	-0.412482	FALSE	0.0923125	994.623	978.02	865.899	986.117	1308.14	1374.69	1205.05	1205.42	TRUE	FALSE	NA	FALSE
MCE family protein	LBJ_RS01735	1855.41	2.47974e-05	-1.43793	-0.523994	FALSE	0.117291	1811.35	1496.95	1299.77	1481.62	2228.68	2013.24	2297.26	2214.39	TRUE	FALSE	NA	FALSE
galactokinase	LBJ_RS03360	2691.95	2.48988e-05	1.31248	0.392296	FALSE	0.0878325	3310.36	3228.37	2946.26	2738.31	2349.19	2314.44	2376.14	2272.56	TRUE	FALSE	NA	FALSE
16S rRNA (adenine(1518)-N(6)/adenine(1519)-N(6))-dimethyltransferase RsmA	LBJ_RS03790	254.759	2.53837e-05	1.44067	0.52674	FALSE	0.118048	296.163	308.244	304.532	292.575	239.764	213.252	192.808	190.731	TRUE	FALSE	NA	FALSE
uracil-DNA glycosylase	LBJ_RS03355	1738.54	2.56853e-05	1.29198	0.369581	FALSE	0.0828773	1815.39	2021.62	2027.16	1976.31	1402.56	1513.24	1607.1	1544.92	TRUE	FALSE	NA	FALSE
DegT/DnrJ/EryC1/StrS aminotransferase family protein	LBJ_RS01400	9074.21	2.57376e-05	1.49397	0.579149	FALSE	0.129891	9046.62	10111.4	12033.6	12293.9	7023.96	6857.79	8399.18	6827.22	TRUE	FALSE	NA	FALSE
hypothetical protein	LBJ_RS13395	1144.38	2.57618e-05	1.47273	0.558489	FALSE	0.125268	1215.99	1663.37	1288.76	1283.58	1014.96	865.055	890.64	932.675	TRUE	FALSE	NA	FALSE
hypothetical protein	LBJ_RS01295	1423.1	2.63296e-05	-1.30009	-0.378607	FALSE	0.0850136	1280.68	1271.51	1118.15	1279.51	1667.17	1527.7	1573.14	1666.99	TRUE	FALSE	NA	FALSE
30S ribosomal protein S19	LBJ_RS14645	10645.5	2.67652e-05	1.36785	0.451908	FALSE	0.101558	13131.2	11572.3	13021.5	11473.2	7909.72	9977.04	9196.71	8882.35	TRUE	FALSE	NA	FALSE
hypothetical protein	LBJ_RS04315	253.472	2.68498e-05	1.54095	0.623824	FALSE	0.14022	263.818	332.838	318.291	313.764	214.918	218.071	161.038	205.036	TRUE	FALSE	NA	FALSE
hypothetical protein	LBJ_RS15045	159.891	2.70173e-05	-1.67764	-0.746432	FALSE	0.167837	99.058	97.5561	134.838	145.88	213.675	186.746	190.617	210.758	TRUE	FALSE	NA	FALSE
EVE domain-containing protein	LBJ_RS14315	4617.38	2.7087e-05	-1.44728	-0.533343	FALSE	0.119943	4568.8	3395.61	3534.23	3596.47	5238.78	6080.68	5177.32	5347.15	TRUE	FALSE	NA	FALSE
hypothetical protein	LBJ_RS16255	1788.76	2.81591e-05	1.30531	0.384389	FALSE	0.0866121	2007.44	2160.17	1869.39	2065.14	1438.58	1654.21	1587.38	1527.76	TRUE	FALSE	NA	FALSE
valine--tRNA ligase	LBJ_RS02980	9929.9	2.81591e-05	1.35792	0.441395	FALSE	0.0994604	10665.9	11064	12907.8	11111.3	7927.11	8293.92	9413.61	8055.53	TRUE	FALSE	NA	FALSE
plasmid maintenance system killer family protein	LBJ_RS18325	90.6484	2.89e-05	-2.60885	-1.38342	FALSE	0.312161	83.896	29.5128	33.0216	55.4181	130.441	97.5897	122.696	172.612	TRUE	FALSE	NA	FALSE
3-deoxy-D-arabino-heptulosonate 7-phosphate synthase	LBJ_RS01935	10121.7	2.89e-05	1.28258	0.359048	FALSE	0.0810149	10612.3	11625.6	12092.3	11168.4	8371.85	8939.7	9565.89	8597.2	TRUE	FALSE	NA	FALSE
hypothetical protein	LBJ_RS11540	1368.83	2.89e-05	1.51382	0.598191	FALSE	0.134974	1321.11	1939.64	1617.14	1716.33	1123.04	954.211	1104.26	1174.9	TRUE	FALSE	NA	FALSE
ankyrin repeat domain-containing protein	LBJ_RS16605	416.461	2.89238e-05	-1.41711	-0.502955	FALSE	0.113503	402.297	314.803	328.381	334.139	514.312	455.419	494.07	488.272	TRUE	FALSE	NA	FALSE
outer membrane protein assembly factor	LBJ_RS07225	11620	2.89238e-05	1.29947	0.377923	FALSE	0.0852873	14304.8	13284	12883.9	12061.6	9580.61	10822.8	9797.04	10225.1	TRUE	FALSE	NA	FALSE
formate hydrogenase	LBJ_RS16190	2350.91	2.92038e-05	-1.35267	-0.435812	FALSE	0.0984016	2205.56	1927.35	1795.09	2065.96	2726.85	2940.94	2508.69	2636.86	TRUE	FALSE	NA	FALSE
prolyl oligopeptidase family serine peptidase	LBJ_RS09075	4688.43	2.92085e-05	1.39501	0.480277	FALSE	0.108447	4807.34	5397.56	6314.46	5327.48	3585.28	4016.84	4220.95	3837.51	TRUE	FALSE	NA	FALSE
tetratricopeptide repeat protein	LBJ_RS05975	17381.3	2.96889e-05	-1.69738	-0.76331	FALSE	0.1725	17885	12688	10054.2	10923.9	23572.6	20799.9	21730.3	21396.2	TRUE	FALSE	NA	FALSE
TonB-dependent receptor	LBJ_RS12365	2036.68	2.97762e-05	1.399	0.484391	FALSE	0.109488	2061.01	2306.09	2757.3	2377.27	1570.27	1779.51	1725.41	1716.58	TRUE	FALSE	NA	FALSE
hypothetical protein	LBJ_RS01290	7641.6	2.98433e-05	1.28451	0.361222	FALSE	0.0816638	8780.78	8538.21	8233.38	8822.89	6372.99	6151.77	7132.79	7099.96	TRUE	FALSE	NA	FALSE
deoxyguanosinetriphosphate triphosphohydrolase	LBJ_RS07395	4955.13	2.99729e-05	1.33558	0.417462	FALSE	0.0944022	4962	5632.84	6224.57	5848.24	4222.57	4101.18	4522.22	4127.42	TRUE	FALSE	NA	FALSE
DUF4303 domain-containing protein	LBJ_RS02450	1268.8	3.02627e-05	1.50421	0.589001	FALSE	0.133261	1180.61	1609.27	1528.16	1778.27	1033.59	945.777	1035.25	1039.48	TRUE	FALSE	NA	FALSE
pantoate--beta-alanine ligase	LBJ_RS09145	3025.49	3.14268e-05	1.36985	0.454015	FALSE	0.102915	3242.63	3897.32	3737.86	3111.57	2582.74	2675.89	2583.18	2372.69	TRUE	FALSE	NA	FALSE
IS982 family transposase	LBJ_RS13285	96.4546	3.14683e-05	-1.77594	-0.828584	FALSE	0.187842	77.8313	72.9621	65.1259	62.7529	93.1724	144.577	115.027	140.187	TRUE	FALSE	NA	FALSE
membrane protein	LBJ_RS03960	811.272	3.1547e-05	-1.36233	-0.446077	FALSE	0.101144	609.51	736.18	734.73	666.648	909.363	953.006	877.494	1003.25	TRUE	FALSE	NA	FALSE
hypothetical protein	LBJ_RS15195	3718.63	3.28656e-05	-1.35978	-0.443369	FALSE	0.100736	3136.5	2911.93	2913.24	3644.56	4519.48	4062.62	4181.52	4379.19	TRUE	FALSE	NA	FALSE
GNAT family N-acetyltransferase	LBJ_RS14170	324.867	3.33171e-05	-1.49857	-0.583587	FALSE	0.13269	281.001	222.166	254.083	282.795	378.901	455.419	359.323	365.25	TRUE	FALSE	NA	FALSE
dUTP diphosphatase	LBJ_RS12320	828.089	3.34462e-05	1.4347	0.52075	FALSE	0.11843	974.407	1111.65	936.528	881.8	577.669	727.706	719.742	695.215	TRUE	FALSE	NA	FALSE
50S ribosomal protein L21	LBJ_RS13770	14629.4	3.34813e-05	1.43942	0.525491	FALSE	0.11952	14304.8	17710.1	18315	18728.9	10434.1	11985.5	13205.1	12351.7	TRUE	FALSE	NA	FALSE
NAD-dependent deacylase	LBJ_RS07715	1098.61	3.36981e-05	-1.49667	-0.581761	FALSE	0.132366	665.103	914.076	941.115	998.341	1352.86	1332.52	1285.02	1299.83	TRUE	FALSE	NA	FALSE
glycosyltransferase family 2 protein	LBJ_RS12675	3060.39	3.44249e-05	1.37204	0.456323	FALSE	0.10394	3040.47	3430.04	3907.55	3782.29	2627.46	2538.54	2727.79	2428.96	TRUE	FALSE	NA	FALSE
NUDIX hydrolase	LBJ_RS00545	1001.94	3.45634e-05	1.63766	0.711632	FALSE	0.162132	955.202	1227.24	1322.7	1471.03	761.529	648.189	926.791	702.844	TRUE	FALSE	NA	FALSE
hypothetical protein	LBJ_RS14735	1884.19	3.5177e-05	-1.34686	-0.429604	FALSE	0.097967	1673.88	1539.58	1460.29	1748.93	2357.88	1979.51	2121.98	2191.5	TRUE	FALSE	NA	FALSE
cobalt-precorrin-5B (C(1))-methyltransferase	LBJ_RS17565	1079.7	3.58263e-05	1.46523	0.551126	FALSE	0.125799	1122.99	1174.77	1585.95	1250.17	841.036	899.994	893.926	868.78	TRUE	FALSE	NA	FALSE
hypothetical protein	LBJ_RS08735	105.857	3.65028e-05	-2.7796	-1.47488	FALSE	0.337002	108.155	40.99	38.5252	37.4887	163.983	103.614	164.325	189.777	TRUE	FALSE	NA	FALSE
hypothetical protein	LBJ_RS16430	851.511	3.65028e-05	-1.30587	-0.385008	FALSE	0.0879742	707.557	709.126	815.449	722.881	919.301	974.692	968.42	994.663	TRUE	FALSE	NA	FALSE
hypothetical protein	LBJ_RS16795	3008.62	3.65028e-05	1.46466	0.550566	FALSE	0.125799	3832.94	3152.13	4125.86	3193.06	2180.23	2759.02	2469.25	2356.48	TRUE	FALSE	NA	FALSE
FHA domain-containing protein	LBJ_RS10485	5349.58	3.65952e-05	-1.30677	-0.386	FALSE	0.0882157	4210.97	4492.5	4670.72	5176.71	6268.64	5928.88	6207.09	5841.14	TRUE	FALSE	NA	FALSE
aminodeoxychorismate/anthranilate synthase component II	LBJ_RS15710	1631.79	3.77647e-05	1.53061	0.614106	FALSE	0.140573	1662.76	2147.05	2231.71	1852.43	1321.81	1490.35	1291.59	1056.65	TRUE	FALSE	NA	FALSE
50S ribosomal protein L3	LBJ_RS14665	44304.5	3.87403e-05	1.48744	0.572834	FALSE	0.131299	57480.9	53878.8	55164.4	45421.7	30841.3	43482.8	34133.5	34032.1	TRUE	FALSE	NA	FALSE
RNA polymerase sigma factor	LBJ_RS00265	1139.42	3.89108e-05	1.31056	0.390186	FALSE	0.0894617	1202.85	1259.21	1419.93	1288.47	923.028	1033.73	992.521	995.616	TRUE	FALSE	NA	FALSE
signal peptidase I	LBJ_RS09675	11090	3.89108e-05	1.4026	0.488108	FALSE	0.111913	13213.1	13994	13911.3	10675.3	8533.35	9921.62	9462.91	9008.23	TRUE	FALSE	NA	FALSE
hypothetical protein	LBJ_RS02910	148.456	3.96214e-05	-1.85172	-0.888869	FALSE	0.203994	73.7881	104.114	101.817	136.1	213.675	148.192	190.617	219.341	TRUE	FALSE	NA	FALSE
hypothetical protein	LBJ_RS10300	2935.1	3.99923e-05	-1.29378	-0.37159	FALSE	0.0853229	2614.93	2295.44	2544.5	2782.32	3176.56	3381.91	3388.38	3296.79	TRUE	FALSE	NA	FALSE
long-chain fatty acid--CoA ligase	LBJ_RS11925	3723.56	4.11351e-05	1.28626	0.363187	FALSE	0.0835153	3794.53	4549.06	4204.75	4208.52	3338.06	3356.6	3232.81	3104.15	TRUE	FALSE	NA	FALSE
DUF1566 domain-containing protein	LBJ_RS12825	645.962	4.13716e-05	1.468	0.55385	FALSE	0.127407	691.384	759.134	725.557	898.1	489.466	463.852	593.76	546.445	TRUE	FALSE	NA	FALSE
hypothetical protein	LBJ_RS09480	29.9065	4.21026e-05	-2.92524	-1.54855	FALSE	0.356557	27.2915	12.297	6.42086	15.4845	49.692	34.9395	41.6289	51.4974	TRUE	FALSE	NA	FALSE
response regulator	LBJ_RS01160	906.189	4.26244e-05	-1.42594	-0.511913	FALSE	0.117947	631.747	771.431	767.752	816.602	1116.83	919.271	1127.27	1098.61	TRUE	FALSE	NA	FALSE
putative sugar O-methyltransferase	LBJ_RS06355	667.122	4.27966e-05	-1.72482	-0.786445	FALSE	0.181246	516.517	584.517	364.155	493.058	1041.05	749.393	673.731	914.556	TRUE	FALSE	NA	FALSE
hypothetical protein	LBJ_RS19905	87.7427	4.42773e-05	1.72457	0.786235	FALSE	0.181518	135.447	99.1957	104.568	105.946	65.8418	54.2165	69.0164	67.7095	TRUE	FALSE	NA	FALSE
imidazole glycerol phosphate synthase subunit HisH	LBJ_RS00575	1716.74	4.46637e-05	1.3715	0.45575	FALSE	0.10527	1869.97	2207.72	1874.89	1990.16	1490.76	1416.86	1279.54	1604.05	TRUE	FALSE	NA	FALSE
hypothetical protein	LBJ_RS15285	3034.82	4.4771e-05	-1.3247	-0.40567	FALSE	0.093718	2557.31	2598.76	2414.24	2873.59	3416.32	3372.27	3229.53	3816.53	TRUE	FALSE	NA	FALSE
DUF3052 family protein	LBJ_RS01380	887.329	4.52327e-05	-1.40323	-0.488749	FALSE	0.112975	690.373	690.271	718.219	854.906	1060.92	924.09	1029.77	1130.08	TRUE	FALSE	NA	FALSE
nitronate monooxygenase	LBJ_RS09435	3105.5	4.53554e-05	1.82194	0.865474	FALSE	0.200092	3174.91	4490.86	4971.58	3401.7	2073.4	3032.51	1854.68	1844.37	TRUE	FALSE	NA	FALSE
type II toxin-antitoxin system VapC family toxin	LBJ_RS04750	289.169	4.53751e-05	-1.88364	-0.913526	FALSE	0.211215	274.936	162.32	138.507	227.377	373.932	342.166	343.986	450.125	TRUE	FALSE	NA	FALSE
cysteine--tRNA ligase	LBJ_RS09080	3671.15	4.60538e-05	1.50066	0.585595	FALSE	0.135503	3487.24	4207.21	5356.83	4572.81	2774.05	3069.86	3086.02	2815.19	TRUE	FALSE	NA	FALSE
tRNA-Trp	LBJ_RS13070	14550	4.61935e-05	1.64359	0.716847	FALSE	0.165907	15336.8	15257.3	22553.7	19219.5	12672.7	11927.6	10757.8	8674.45	TRUE	FALSE	NA	FALSE
AAA family ATPase	LBJ_RS02170	663.718	4.62305e-05	-1.8903	-0.918613	FALSE	0.212621	643.877	405.801	310.036	478.389	896.94	740.959	772.326	1061.42	TRUE	FALSE	NA	FALSE
peptidase	LBJ_RS20115	31.0013	4.64824e-05	-2.8629	-1.51747	FALSE	0.351352	11.1188	18.0356	12.8417	22.0043	49.692	22.8914	50.3929	61.0339	TRUE	FALSE	NA	FALSE
CBS domain-containing protein	LBJ_RS09285	11538.3	4.64824e-05	-1.42784	-0.513835	FALSE	0.118975	11363.4	8570.18	9744.12	8344.5	12476.4	14238.5	13429.7	14139.8	TRUE	FALSE	NA	FALSE
hypothetical protein	LBJ_RS01880	2406.02	4.69646e-05	-1.38836	-0.473385	FALSE	0.109672	1943.76	1871.6	1987.72	2256.66	2857.29	2421.67	2781.47	3127.99	TRUE	FALSE	NA	FALSE
Asp-tRNA(Asn)/Glu-tRNA(Gln) amidotransferase subunit GatB	LBJ_RS15315	8316.97	4.76214e-05	1.20779	0.272369	FALSE	0.0631487	9042.58	9088.29	9555.16	8713.69	7384.23	7493.93	7787.9	7469.98	TRUE	FALSE	NA	FALSE
methylenetetrahydrofolate reductase [NAD(P)H]	LBJ_RS16645	5267.51	4.76685e-05	-1.24173	-0.312352	FALSE	0.0724257	4843.73	4878.62	4519.37	4555.7	5823.9	6222.85	5567.32	5728.61	TRUE	FALSE	NA	FALSE
tRNA-Cys	LBJ_RS10520	989.389	4.83703e-05	1.59902	0.677185	FALSE	0.157144	931.953	1119.03	1475.88	1342.26	818.675	673.49	834.769	719.056	TRUE	FALSE	NA	FALSE
helix-turn-helix domain-containing protein	LBJ_RS11875	10138.3	4.93344e-05	1.31095	0.390612	FALSE	0.0907396	12855.3	11297.7	11500.7	10356.7	8773.12	8997.53	9084.97	8240.54	TRUE	FALSE	NA	FALSE
undecaprenyl-diphosphate phosphatase	LBJ_RS09130	5543.18	5.13765e-05	1.33932	0.4215	FALSE	0.0981239	5590.71	6461.66	6252.08	7084.56	4562.96	4475.87	4865.11	5052.47	TRUE	FALSE	NA	FALSE
hypothetical protein	LBJ_RS01450	267.412	5.18961e-05	-1.58644	-0.665794	FALSE	0.155082	193.062	170.518	204.55	259.161	308.09	320.48	306.739	376.694	TRUE	FALSE	NA	FALSE
PGAP1-like protein	LBJ_RS09090	4703.11	5.23585e-05	-1.29669	-0.374829	FALSE	0.0873522	4480.86	4022.75	4114.85	3765.99	4914.54	5524.06	5249.63	5552.18	TRUE	FALSE	NA	FALSE
D-alanine--D-alanine ligase	LBJ_RS10985	2935.39	5.4211e-05	-1.26061	-0.334125	FALSE	0.0780101	2554.28	2772.56	2668.33	2391.94	3310.73	3374.68	3271.16	3139.43	TRUE	FALSE	NA	FALSE
hypothetical protein	LBJ_RS19875	1447.69	5.48039e-05	1.54184	0.624656	FALSE	0.145931	2076.17	1856.84	1785	1307.22	1190.12	1167.46	1167.8	1030.9	TRUE	FALSE	NA	FALSE
IS4 family transposase	LBJ_RS00425	198.888	5.56834e-05	-1.72189	-0.783992	FALSE	0.183314	143.533	118.871	125.665	196.408	257.156	208.432	274.97	266.07	TRUE	FALSE	NA	FALSE
hypothetical protein	LBJ_RS11785	492.652	5.61113e-05	1.54428	0.626938	FALSE	0.146657	456.88	659.938	567.788	706.581	388.84	396.383	368.087	396.721	TRUE	FALSE	NA	FALSE
hypothetical protein	LBJ_RS10795	345.169	5.70255e-05	-1.39652	-0.481831	FALSE	0.112817	268.872	328.739	288.939	264.866	406.232	422.889	381.233	399.582	TRUE	FALSE	NA	FALSE
acyltransferase	LBJ_RS04860	1684.72	5.70255e-05	-1.36885	-0.452965	FALSE	0.106057	1313.02	1445.31	1342.88	1588.38	1933.02	1732.52	1966.42	2156.21	TRUE	FALSE	NA	FALSE
hypothetical protein	LBJ_RS02630	913.547	5.7046e-05	-1.31164	-0.39137	FALSE	0.0916423	741.924	807.502	753.075	858.981	972.72	1014.45	1058.25	1101.47	TRUE	FALSE	NA	FALSE
STAS domain-containing protein	LBJ_RS01875	5753.87	5.7508e-05	-1.29522	-0.373193	FALSE	0.0874265	4565.76	4784.35	5085.32	5618.42	6638.85	6434.9	6359.37	6543.98	TRUE	FALSE	NA	FALSE
replicative DNA helicase	LBJ_RS06605	10371.6	5.89596e-05	1.35675	0.440154	FALSE	0.103252	12825	11802.6	12250.1	10888.8	7893.57	10081.9	8697.16	8533.31	TRUE	FALSE	NA	FALSE
UDP-3-O-acyl-N-acetylglucosamine deacetylase	LBJ_RS07275	14911.2	5.94724e-05	-2.37859	-1.25011	FALSE	0.293399	14624.2	10227	5438.47	5018.6	17962.4	25533.6	19598.5	20887	TRUE	FALSE	NA	FALSE
UDP-N-acetylmuramoyl-tripeptide--D-alanyl-D-alanine ligase	LBJ_RS05330	3698.62	6.16169e-05	1.33004	0.41147	FALSE	0.0967559	4146.28	4347.39	4652.37	3744.8	2910.71	3356.6	3220.76	3210	TRUE	FALSE	NA	FALSE
	LBJ_RS16355	319.296	6.36826e-05	-1.54573	-0.628289	FALSE	0.148004	246.634	245.12	216.475	295.02	427.351	309.637	395.475	418.655	TRUE	FALSE	NA	FALSE
WGR domain-containing protein	LBJ_RS13375	432.136	6.45941e-05	1.71443	0.777727	FALSE	0.183352	432.62	464.826	535.683	749.775	360.267	290.36	293.593	329.965	TRUE	FALSE	NA	FALSE
tetratricopeptide repeat protein	LBJ_RS12210	5141.22	6.52216e-05	-1.32171	-0.402405	FALSE	0.0949253	5036.79	4242.46	4204.75	4232.15	5678.55	6371.04	5746.98	5617.03	TRUE	FALSE	NA	FALSE
DedA family protein	LBJ_RS03250	920.825	6.52216e-05	1.55036	0.632606	FALSE	0.149228	883.435	1100.17	1150.25	1344.7	675.811	625.297	781.09	805.839	TRUE	FALSE	NA	FALSE
pantetheine-phosphate adenylyltransferase	LBJ_RS15855	1990.02	6.52384e-05	1.27612	0.351764	FALSE	0.0829841	2119.64	2209.36	2350.04	2247.69	1669.65	1645.77	1898.5	1779.52	TRUE	FALSE	NA	FALSE
formate hydrogenase	LBJ_RS16180	5606.4	6.61112e-05	-1.2588	-0.332049	FALSE	0.0783918	5086.32	4943.39	4740.43	5084.61	6256.22	6821.64	6082.2	5836.37	TRUE	FALSE	NA	FALSE
prohibitin family protein	LBJ_RS02530	3188.56	6.61967e-05	-1.22061	-0.287607	FALSE	0.0679104	2949.5	2938.16	2805	2793.73	3637.45	3599.98	3339.08	3445.56	TRUE	FALSE	NA	FALSE
malate permease	LBJ_RS01195	1584.77	6.61967e-05	1.26316	0.337035	FALSE	0.0795799	1671.86	1766.67	1912.5	1726.11	1367.77	1359.03	1413.19	1461	TRUE	FALSE	NA	FALSE
TonB-dependent receptor	LBJ_RS12915	3183.31	6.773e-05	1.75016	0.807484	FALSE	0.190905	5342.05	4526.93	3651.64	2686.15	2185.2	2581.91	2326.84	2165.75	TRUE	FALSE	NA	FALSE
anti-sigma regulatory factor	LBJ_RS12965	2354.96	6.88853e-05	1.27139	0.346409	FALSE	0.0819753	2637.17	2531.54	2659.15	2718.75	2006.31	1920.47	2272.06	2094.23	TRUE	FALSE	NA	FALSE
	LBJ_RS20405	43.9605	6.94111e-05	2.06927	1.04912	FALSE	0.248379	66.7125	42.6295	58.705	69.2727	26.0883	31.3251	27.3875	29.5633	TRUE	FALSE	NA	FALSE
hypothetical protein	LBJ_RS03215	215.804	7.10984e-05	1.49438	0.579544	FALSE	0.137389	278.98	232.003	240.324	284.425	159.014	160.24	173.089	198.36	TRUE	FALSE	NA	FALSE
AraC family transcriptional regulator	LBJ_RS13310	23.0352	7.3312e-05	-2.86088	-1.51646	FALSE	0.360104	16.1727	17.2158	6.42086	8.14973	34.7844	24.0962	38.3424	39.0999	TRUE	FALSE	NA	FALSE
hypothetical protein	LBJ_RS15180	856.042	7.4332e-05	-1.44707	-0.533134	FALSE	0.126707	588.283	837.835	638.417	732.66	1060.92	957.825	988.139	1044.25	TRUE	FALSE	NA	FALSE
acetylglutamate kinase	LBJ_RS17130	2485.89	7.48861e-05	1.49198	0.57723	FALSE	0.137252	2240.93	3011.94	3413.15	3239.52	1997.62	2044.56	2075.97	1863.44	TRUE	FALSE	NA	FALSE
ABC transporter permease subunit	LBJ_RS03780	1761.42	7.62362e-05	1.36531	0.449226	FALSE	0.106923	1833.58	2284.78	1918	2097.74	1484.55	1332.52	1530.41	1609.77	TRUE	FALSE	NA	FALSE
	LBJ_RS11460	93.8442	7.65085e-05	-2.18285	-1.12621	FALSE	0.26812	101.08	46.7285	47.6978	41.5636	115.534	138.553	119.409	140.187	TRUE	FALSE	NA	FALSE
MotA/TolQ/ExbB proton channel family protein	LBJ_RS03990	621.423	7.98602e-05	-1.37122	-0.455464	FALSE	0.10869	571.099	551.725	452.212	521.582	683.264	784.332	689.068	718.103	TRUE	FALSE	NA	FALSE
cob(I)yrinic acid a%2Cc-diamide adenosyltransferase	LBJ_RS17600	388.051	8.11787e-05	1.42763	0.513623	FALSE	0.122683	460.923	423.016	528.345	413.191	310.575	354.215	316.599	297.54	TRUE	FALSE	NA	FALSE
alpha/beta hydrolase	LBJ_RS15640	4604.4	8.20905e-05	-2.10847	-1.0762	FALSE	0.257227	4876.08	3084.9	1929.01	1960.82	6532.01	6496.34	5973.75	5982.28	TRUE	FALSE	NA	FALSE
HPr family phosphocarrier protein	LBJ_RS07950	1358.02	8.20905e-05	-1.75563	-0.811989	FALSE	0.194093	1261.47	1191.99	831.043	658.498	1775.25	1854.2	1699.12	1592.6	TRUE	FALSE	NA	FALSE
	LBJ_RS20495	88.2593	8.20905e-05	1.82822	0.87044	FALSE	0.20806	85.9176	113.952	111.906	144.25	55.9035	60.2406	76.6849	57.2193	TRUE	FALSE	NA	FALSE
citrate synthase	LBJ_RS04190	11480.2	8.21375e-05	1.40479	0.490358	FALSE	0.117221	13658.9	14047.3	14627.6	11315.9	9252.64	10957.8	9354.46	8626.77	TRUE	FALSE	NA	FALSE
glycosyltransferase	LBJ_RS12885	18502.6	8.3382e-05	1.32794	0.409193	FALSE	0.0979028	18126.6	22447.7	22536.3	21325.4	15455.4	15137.3	17075.5	15916.5	TRUE	FALSE	NA	FALSE
glycosyltransferase	LBJ_RS06520	1580.21	8.45581e-05	-1.40463	-0.490185	FALSE	0.117375	1250.35	1327.25	1198.87	1479.99	2090.79	1628.91	1713.36	1952.13	TRUE	FALSE	NA	FALSE
hypothetical protein	LBJ_RS15425	526.129	8.52954e-05	-1.6142	-0.690819	FALSE	0.165503	436.664	331.199	359.568	483.279	659.661	501.202	724.124	713.334	TRUE	FALSE	NA	FALSE
D-glycero-beta-D-manno-heptose-7-phosphate kinase	LBJ_RS07995	5607.6	8.59369e-05	1.30602	0.38518	FALSE	0.0923215	5605.87	6590.36	7057.44	6152.23	4950.56	4868.64	4941.79	4693.89	TRUE	FALSE	NA	FALSE
hypothetical protein	LBJ_RS03265	417.471	8.63299e-05	1.6282	0.703279	FALSE	0.168614	367.93	526.311	631.996	541.957	305.606	361.443	301.262	303.262	TRUE	FALSE	NA	FALSE
hypothetical protein	LBJ_RS00085	3965.58	8.67389e-05	-1.49159	-0.576847	FALSE	0.138343	2613.92	2753.7	3459.01	3905.35	4576.63	4681.9	4980.13	4753.97	TRUE	FALSE	NA	FALSE
	LBJ_RS20745	49.2417	8.73208e-05	-1.8636	-0.898094	FALSE	0.215475	40.4318	30.3326	33.9388	33.4139	64.5996	65.0598	53.6794	72.4778	TRUE	FALSE	NA	FALSE
hypothetical protein	LBJ_RS16865	1710.34	8.88965e-05	1.34496	0.427559	FALSE	0.102687	1927.59	2161.81	2046.42	1713.07	1346.65	1427.7	1540.27	1519.17	TRUE	FALSE	NA	FALSE
methionine adenosyltransferase	LBJ_RS09035	20393.8	9.03615e-05	1.73985	0.798962	FALSE	0.192068	21377.3	30737.5	30955	20532.4	14751.1	19568.5	12793.2	12435.7	TRUE	FALSE	NA	FALSE
oxidoreductase	LBJ_RS05885	1035.91	9.26227e-05	1.62226	0.698003	FALSE	0.168033	1634.46	1342.83	1106.22	1043.16	806.252	943.367	681.4	729.546	TRUE	FALSE	NA	FALSE
acyltransferase	LBJ_RS13200	993.2	9.28271e-05	-1.62398	-0.699533	FALSE	0.16843	703.514	623.867	691.618	1008.94	1243.54	1008.43	1349.65	1316.04	TRUE	FALSE	NA	FALSE
DUF192 domain-containing protein	LBJ_RS04955	1054.65	9.36733e-05	1.40231	0.487806	FALSE	0.117515	1144.22	1306.76	1334.62	1140.15	752.833	980.716	834.769	943.165	TRUE	FALSE	NA	FALSE
putative porin	LBJ_RS16720	1739.67	9.37346e-05	-1.24752	-0.31906	FALSE	0.0768695	1564.71	1585.49	1560.27	1481.62	2067.19	1893.96	1811.95	1952.13	TRUE	FALSE	NA	FALSE
leucine-rich repeat domain-containing protein	LBJ_RS11025	236.866	9.37887e-05	1.37942	0.464058	FALSE	0.111812	283.023	282.011	277.014	257.531	187.587	196.384	201.572	209.804	TRUE	FALSE	NA	FALSE
phosphoribosylformylglycinamidine synthase subunit PurL	LBJ_RS12525	12061.3	9.56896e-05	1.60937	0.686493	FALSE	0.165597	12978.6	18083.9	17124.4	11324	9074.99	10859	8666.48	8378.82	TRUE	FALSE	NA	FALSE
DUF3095 domain-containing protein	LBJ_RS00720	4157.5	9.66141e-05	-1.28068	-0.356912	FALSE	0.0861482	3488.26	3665.32	3379.21	4049.6	4822.6	4432.5	4628.48	4794.03	TRUE	FALSE	NA	FALSE
	LBJ_RS08170	580.745	9.66141e-05	1.50924	0.59382	FALSE	0.143326	568.067	691.091	811.78	722.881	477.043	414.455	540.081	420.562	TRUE	FALSE	NA	FALSE
fluoride efflux transporter CrcB	LBJ_RS03220	173.569	9.77096e-05	1.48753	0.572923	FALSE	0.138379	195.084	183.635	219.227	232.267	141.622	130.12	151.179	135.419	TRUE	FALSE	NA	FALSE
tRNA epoxyqueuosine(34) reductase QueG	LBJ_RS08005	1288.91	9.81849e-05	1.27181	0.346882	FALSE	0.0838095	1421.18	1421.53	1416.26	1514.22	1173.97	1024.09	1146.99	1193.02	TRUE	FALSE	NA	FALSE
D-alanine--D-alanine ligase	LBJ_RS10645	3629.78	9.97016e-05	1.91647	0.938449	FALSE	0.22694	3143.57	5777.12	6086.06	4074.05	2251.05	3396.36	2058.44	2251.58	TRUE	FALSE	NA	FALSE
50S ribosomal protein L27	LBJ_RS13760	15173.6	0.000100508	1.42485	0.510807	FALSE	0.123586	17775.9	19742.4	18615	15195.2	10722.3	14298.7	13000.3	12038.9	TRUE	FALSE	NA	FALSE
ParA family protein	LBJ_RS00175	4074.55	0.000100901	1.30766	0.386986	FALSE	0.0936573	5305.67	4451.51	4351.51	4363.36	3433.71	3712.02	3489.16	3489.43	TRUE	FALSE	NA	FALSE
polyphenol oxidase family protein	LBJ_RS10240	1286.92	0.000100901	1.39675	0.482075	FALSE	0.11667	1309.99	1625.66	1725.38	1339	1038.56	1043.37	1111.93	1101.47	TRUE	FALSE	NA	FALSE
PhoU domain protein	LBJ_RS02540	6940.02	0.000101442	-1.46275	-0.548688	FALSE	0.132837	5001.42	5092.59	5313.72	7135.08	8896.1	7610.79	8366.32	8104.16	TRUE	FALSE	NA	FALSE
response regulator	LBJ_RS05155	7240.7	0.000102162	-1.2291	-0.297606	FALSE	0.0720821	6583.31	6670.7	6257.59	6472.51	8233.96	8313.2	8046.43	7347.91	TRUE	FALSE	NA	FALSE
NADPH-dependent assimilatory sulfite reductase hemoprotein subunit	LBJ_RS15600	6043.63	0.000104019	-1.31649	-0.396698	FALSE	0.0961836	5424.94	4490.86	5464.15	5492.1	6618.97	7222.84	7120.74	6514.42	TRUE	FALSE	NA	FALSE
TRAM domain-containing protein	LBJ_RS15345	10477.9	0.000104181	1.4722	0.55797	FALSE	0.135304	15318.6	12615.1	10854	11130.1	7599.14	9515.6	8025.62	8765.05	TRUE	FALSE	NA	FALSE
bifunctional methylenetetrahydrofolate dehydrogenase/methenyltetrahydrofolate cyclohydrolase FolD	LBJ_RS09070	5759.3	0.000104353	1.43346	0.519502	FALSE	0.125992	6724.82	6763.34	7913.25	5739.04	4391.53	5474.66	4679.97	4387.77	TRUE	FALSE	NA	FALSE
precorrin-4 C(11)-methyltransferase	LBJ_RS17595	371.19	0.000104404	1.39765	0.483005	FALSE	0.11715	399.264	412.359	498.993	419.711	322.998	328.914	285.925	301.355	TRUE	FALSE	NA	FALSE
class I SAM-dependent methyltransferase	LBJ_RS16970	1155.83	0.00010611	1.6102	0.687238	FALSE	0.166843	1040.11	1351.85	1496.06	1815.76	918.059	767.465	932.269	925.046	TRUE	FALSE	NA	FALSE
hypothetical protein	LBJ_RS12655	11044.1	0.000107427	-1.34722	-0.429989	FALSE	0.104467	8774.72	8772.67	9738.61	10355	13728.6	10999.9	13228.1	12755.1	TRUE	FALSE	NA	FALSE
glycosyltransferase	LBJ_RS14140	3038.2	0.000107465	1.27171	0.346765	FALSE	0.0842527	3075.85	3329.2	3611.28	3588.32	2684.61	2804.8	2628.1	2583.45	TRUE	FALSE	NA	FALSE
hypothetical protein	LBJ_RS20545	35.6716	0.000107816	-2.05017	-1.03575	FALSE	0.25171	17.1835	28.693	22.9316	24.4492	48.4497	40.9636	49.2974	53.4047	TRUE	FALSE	NA	FALSE
hypothetical protein	LBJ_RS02130	1249.37	0.000107999	-1.53533	-0.618553	FALSE	0.150343	901.63	833.736	946.618	1259.95	1608.78	1272.28	1591.76	1580.21	TRUE	FALSE	NA	FALSE
ribosome recycling factor	LBJ_RS05045	7872.43	0.000116365	1.53188	0.615306	FALSE	0.15019	10088.8	10263.1	9640.46	8111.42	6012.73	7984.29	5740.41	5138.3	TRUE	FALSE	NA	FALSE
30S ribosomal protein S3	LBJ_RS14635	28642.9	0.000117068	1.3291	0.410446	FALSE	0.100225	36507.9	29831.7	33945.3	30476.7	22476.9	26439.6	25469.2	23995.9	TRUE	FALSE	NA	FALSE
DNA gyrase subunit A	LBJ_RS15495	23214.7	0.000117955	1.23873	0.308867	FALSE	0.0754562	27730.2	26464.8	24804.7	23762.2	20481.8	21127.6	20982.1	20364.4	TRUE	FALSE	NA	FALSE
2%2C3-bisphosphoglycerate-independent phosphoglycerate mutase	LBJ_RS15795	6396.74	0.000118554	1.23963	0.309904	FALSE	0.0757346	7108.93	7502.8	7009.75	6702.33	5697.18	5703.58	6082.2	5367.17	TRUE	FALSE	NA	FALSE
ISNCY family transposase	LBJ_RS17665	109.824	0.000118579	1.95192	0.964892	FALSE	0.235815	218.332	121.33	110.989	131.211	64.5996	75.9031	72.3029	83.9217	TRUE	FALSE	NA	FALSE
co-chaperone GroES	LBJ_RS09720	61144.8	0.00011992	1.65143	0.723716	FALSE	0.176993	105481	70323.2	73532.6	55334.2	47766.4	48908.1	44001.8	43811.9	TRUE	FALSE	NA	FALSE
bifunctional folylpolyglutamate synthase/dihydrofolate synthase	LBJ_RS12845	814.591	0.000120114	1.30367	0.382577	FALSE	0.0935766	841.993	909.157	972.302	963.298	716.807	689.152	760.276	663.744	TRUE	FALSE	NA	FALSE
peptide permease	LBJ_RS10910	6168.02	0.000126948	-1.59088	-0.669821	FALSE	0.164359	5968.75	5445.92	4039.64	3591.58	8269.98	7391.52	7520.59	7116.18	TRUE	FALSE	NA	FALSE
50S ribosomal protein L14	LBJ_RS14615	11494.7	0.000127445	1.4282	0.514198	FALSE	0.126207	13473.9	14105.5	14616.6	11889.6	9272.52	11369.8	9192.32	8037.41	TRUE	FALSE	NA	FALSE
	LBJ_RS03075	658.455	0.000127817	-1.40052	-0.485965	FALSE	0.119302	604.456	586.156	501.744	503.653	668.357	755.417	787.663	860.197	TRUE	FALSE	NA	FALSE
hypothetical protein	LBJ_RS16235	91.7328	0.000128017	-1.81489	-0.859884	FALSE	0.211126	54.583	57.3859	61.4568	87.2021	114.292	108.433	100.786	149.724	TRUE	FALSE	NA	FALSE
hypothetical protein	LBJ_RS20160	65.5662	0.000128085	-1.90991	-0.933508	FALSE	0.22922	49.529	34.4316	39.4424	57.0481	96.8993	78.3127	66.8254	102.041	TRUE	FALSE	NA	FALSE
AsmA family protein	LBJ_RS16000	2229.97	0.000128337	-1.40554	-0.491121	FALSE	0.120612	1517.2	1750.27	2004.23	2143.38	2627.46	2486.73	2714.64	2595.85	TRUE	FALSE	NA	FALSE
O-antigen ligase family protein	LBJ_RS08415	2341.69	0.00012975	-1.32419	-0.40511	FALSE	0.0995559	1830.55	2243.79	2022.57	1961.64	2957.91	2503.6	2657.68	2555.8	TRUE	FALSE	NA	FALSE
STAS domain-containing protein	LBJ_RS09945	39.9086	0.000130098	-2.04068	-1.02905	FALSE	0.252939	29.3131	23.7742	23.8489	28.524	55.9035	43.3732	44.9154	69.6168	TRUE	FALSE	NA	FALSE
hypothetical protein	LBJ_RS09995	3694.23	0.000131597	1.27206	0.347162	FALSE	0.0853921	4240.29	4266.23	3812.16	4225.63	3338.06	3525.28	3114.5	3031.67	TRUE	FALSE	NA	FALSE
alpha/beta fold hydrolase	LBJ_RS08660	4445.6	0.000132344	1.38509	0.46998	FALSE	0.115644	6059.72	5098.33	5180.72	4316.09	3769.14	3743.35	3483.68	3913.8	TRUE	FALSE	NA	FALSE
	LBJ_RS07010	55.3208	0.000133503	1.99316	0.995057	FALSE	0.24498	79.8528	86.0789	62.3741	66.0128	27.3306	53.0117	38.3424	29.5633	TRUE	FALSE	NA	FALSE
SRPBCC family protein	LBJ_RS03840	4902.54	0.000139334	-1.58974	-0.668791	FALSE	0.165068	4943.8	3985.04	3443.42	2773.35	6083.54	5791.53	6477.68	5721.93	TRUE	FALSE	NA	FALSE
mechanosensitive ion channel family protein	LBJ_RS03965	1657.34	0.000142257	-1.26513	-0.339282	FALSE	0.0838443	1558.65	1484.66	1416.26	1396.05	1788.91	1733.72	1900.69	1979.79	TRUE	FALSE	NA	FALSE
alkaline phosphatase family protein	LBJ_RS05695	8003.73	0.000142467	1.25703	0.330014	FALSE	0.0815646	8469.46	9157.98	9495.54	8538.47	6717.11	6880.68	7692.59	7078.03	TRUE	FALSE	NA	FALSE
potassium/proton antiporter	LBJ_RS01520	1483.61	0.000143953	1.30358	0.382484	FALSE	0.0945939	1512.15	1736.33	1846.46	1621.8	1255.96	1224.09	1369.37	1302.69	TRUE	FALSE	NA	FALSE
VWA domain-containing protein	LBJ_RS16870	2666.75	0.000145259	1.38949	0.47456	FALSE	0.117432	2857.52	3432.5	3426.91	2688.59	2042.34	2483.12	2201.95	2201.04	TRUE	FALSE	NA	FALSE
RNase P RNA component class A	LBJ_RS18060	162801	0.000154164	2.01448	1.01041	FALSE	0.25091	102581	258921	251487	257368	110625	124559	104525	92342.5	TRUE	FALSE	NA	FALSE
single-stranded-DNA-specific exonuclease RecJ	LBJ_RS10880	5835.55	0.000155969	1.33202	0.413619	FALSE	0.102787	6526.71	6774.82	7364.73	5999.01	4626.32	5608.4	5066.68	4717.73	TRUE	FALSE	NA	FALSE
iron-containing alcohol dehydrogenase	LBJ_RS06165	4153.7	0.000158083	1.30482	0.383854	FALSE	0.0954695	4148.3	5016.35	5000.93	4644.53	3838.7	3738.53	3393.85	3448.42	TRUE	FALSE	NA	FALSE
CPBP family intramembrane metalloprotease	LBJ_RS15585	2714.95	0.000162088	1.25637	0.329257	FALSE	0.0820144	2952.53	3200.5	2927	3014.58	2383.97	2189.14	2543.75	2508.11	TRUE	FALSE	NA	FALSE
glycosyltransferase family 39 protein	LBJ_RS04435	5622.5	0.000162935	-1.25376	-0.32626	FALSE	0.0812965	5247.04	5365.58	4722.08	4624.15	6006.52	6281.89	6293.64	6439.08	TRUE	FALSE	NA	FALSE
hypothetical protein	LBJ_RS04895	169.424	0.000163798	-1.66994	-0.739799	FALSE	0.184407	165.77	96.7363	121.079	125.506	212.433	173.493	219.1	241.275	TRUE	FALSE	NA	FALSE
hypothetical protein	LBJ_RS17975	4606.73	0.000168513	-1.39028	-0.475374	FALSE	0.118698	4434.36	4122.77	3232.45	3629.07	5277.29	5780.69	4938.51	5438.7	TRUE	FALSE	NA	FALSE
methionine biosynthesis protein MetW	LBJ_RS10640	871.735	0.000169425	1.25688	0.32985	FALSE	0.0823917	986.536	969.002	969.55	960.038	710.595	769.874	828.197	780.09	TRUE	FALSE	NA	FALSE
ATP-binding cassette domain-containing protein	LBJ_RS20680	471.674	0.000171009	-1.45939	-0.54537	FALSE	0.136307	441.718	351.694	342.14	399.337	644.753	474.696	533.508	585.544	TRUE	FALSE	NA	FALSE
sulfate ABC transporter substrate-binding protein	LBJ_RS11820	3020.15	0.000171867	-1.51821	-0.602371	FALSE	0.150605	2102.45	2349.54	2873.79	2268.07	4543.09	3096.37	3642.53	3285.34	TRUE	FALSE	NA	FALSE
hypothetical protein	LBJ_RS15790	10244.4	0.000173133	-1.26252	-0.336302	FALSE	0.0841225	9216.43	9701.5	8085.7	9218.97	11950.9	10883.1	11311	11587.9	TRUE	FALSE	NA	FALSE
hypothetical protein	LBJ_RS01070	4199.68	0.000173325	-1.76307	-0.818086	FALSE	0.204659	4462.66	3080.8	2305.09	2312.08	5600.28	4616.84	5759.03	5460.63	TRUE	FALSE	NA	FALSE
formylglycine-generating enzyme family protein	LBJ_RS01220	4046.14	0.00017436	-1.40956	-0.495248	FALSE	0.123945	3228.48	2713.53	3496.62	3995	4541.85	4852.98	4694.21	4846.48	TRUE	FALSE	NA	FALSE
ABC transporter ATP-binding protein	LBJ_RS14745	5660.45	0.000175026	1.27503	0.350535	FALSE	0.0877594	5791.86	6746.95	6844.64	5994.12	5000.25	5165.03	5031.62	4709.15	TRUE	FALSE	NA	FALSE
DUF4505 family protein	LBJ_RS10525	486.753	0.000175026	1.53316	0.616505	FALSE	0.154343	639.834	691.91	555.863	470.239	319.271	378.311	437.104	401.489	TRUE	FALSE	NA	FALSE
pyruvate kinase	LBJ_RS17930	5980.42	0.000175684	1.36002	0.44363	FALSE	0.111096	6398.34	7330.64	7677.52	6163.64	4877.27	5767.43	4776.37	4852.2	TRUE	FALSE	NA	FALSE
dehydrogenase	LBJ_RS07125	4526.61	0.000176441	1.3786	0.463207	FALSE	0.116034	4210.97	5621.36	5328.4	5827.05	3759.2	3644.55	3855.06	3966.25	TRUE	FALSE	NA	FALSE
GMC family oxidoreductase	LBJ_RS01475	1260.26	0.000177273	-1.24853	-0.32023	FALSE	0.080244	1074.48	1146.9	1088.79	1172.75	1469.64	1302.4	1425.24	1401.87	TRUE	FALSE	NA	FALSE
hypothetical protein	LBJ_RS17945	3072.45	0.000178815	-1.26897	-0.343663	FALSE	0.0861643	2412.77	2924.22	2692.18	2801.88	3576.58	3313.23	3439.86	3418.85	TRUE	FALSE	NA	FALSE
DUF1563 domain-containing protein	LBJ_RS11895	1314.98	0.000180316	-1.32075	-0.401359	FALSE	0.100685	1164.44	1210.84	1086.96	1070.87	1376.47	1685.53	1391.28	1533.48	TRUE	FALSE	NA	FALSE
hypothetical protein	LBJ_RS11070	341.638	0.000180921	1.52177	0.605746	FALSE	0.152001	309.303	443.511	475.144	420.526	264.61	271.083	299.071	249.858	TRUE	FALSE	NA	FALSE
hypothetical protein	LBJ_RS13325	87.6867	0.000180921	1.73176	0.792242	FALSE	0.19879	139.49	97.5561	108.237	99.4266	57.1458	78.3127	67.9209	53.4047	TRUE	FALSE	NA	FALSE
protein kinase	LBJ_RS16955	3969.91	0.000181199	1.2571	0.330104	FALSE	0.082845	4358.55	4299.03	4867.93	4162.88	3447.38	3597.57	3685.26	3340.65	TRUE	FALSE	NA	FALSE
carboxypeptidase	LBJ_RS14470	10977	0.000181279	-1.33335	-0.415055	FALSE	0.104172	11170.3	9097.31	8773.65	8595.52	12332.3	12648.1	12997	12202	TRUE	FALSE	NA	FALSE
hypothetical protein	LBJ_RS08670	8942.95	0.000183236	-1.24583	-0.317103	FALSE	0.0796425	8138.93	7891.39	7841.71	7983.47	9557.01	11079.4	9571.37	9480.29	TRUE	FALSE	NA	FALSE
chaperonin GroEL	LBJ_RS09725	296062	0.000183906	1.75689	0.813026	FALSE	0.204251	501956	373432	389276	244713	207696	268750	194560	188110	TRUE	FALSE	NA	FALSE
cytochrome c oxidase subunit II	LBJ_RS15375	23182.6	0.000190813	1.28971	0.367052	FALSE	0.0924197	22447.7	27132.1	27326.3	27555.9	19603.5	21269.7	20110.1	20015.3	TRUE	FALSE	NA	FALSE
flagellar hook protein FlgE	LBJ_RS04390	15326.4	0.000195696	-1.63378	-0.708215	FALSE	0.1786	8469.46	10692.6	13777.3	13612.5	18837	23580.6	16941.9	16699.5	TRUE	FALSE	NA	FALSE
phosphate ABC transporter substrate-binding protein	LBJ_RS17770	926.702	0.000197186	1.45084	0.536889	FALSE	0.135462	903.651	1100.17	1082.37	1301.51	786.375	680.718	851.202	707.612	TRUE	FALSE	NA	FALSE
ATP-dependent DNA helicase RecG	LBJ_RS02220	10588.4	0.00019825	-1.44903	-0.535092	FALSE	0.135059	11186.5	7997.96	7793.09	7611.84	12611.8	12814.4	12243.3	12448.1	TRUE	FALSE	NA	FALSE
	LBJ_RS18440	49.7771	0.000199388	-2.14207	-1.09901	FALSE	0.277501	25.2699	45.0889	25.6834	30.154	91.9301	54.2165	51.4884	74.3851	TRUE	FALSE	NA	FALSE
preprotein translocase subunit YajC	LBJ_RS11855	4748.29	0.000199775	1.24327	0.314136	FALSE	0.0793327	5181.34	5429.53	5656.78	4785.52	4141.83	4365.03	4196.85	4229.46	TRUE	FALSE	NA	FALSE
FecR domain-containing protein	LBJ_RS04030	9140.73	0.000202387	-1.49712	-0.582186	FALSE	0.147149	9128.49	6608.4	5954.89	7593.1	10215.4	12496.3	9987.66	11141.6	TRUE	FALSE	NA	FALSE
sigma factor regulatory protein FecR	LBJ_RS10545	7032.54	0.000205301	1.48973	0.57505	FALSE	0.145478	10598.2	8969.42	6813.45	7282.59	5823.9	5899.96	5312.07	5560.76	TRUE	FALSE	NA	FALSE
phosphatase PAP2 family protein	LBJ_RS00235	709.185	0.000206527	1.47857	0.564198	FALSE	0.14279	661.06	799.304	960.377	963.298	576.427	521.683	627.72	563.61	TRUE	FALSE	NA	FALSE
TolC family protein	LBJ_RS11465	1377.47	0.000211009	-1.65162	-0.72388	FALSE	0.183455	1406.02	1099.35	836.546	814.973	1482.06	1971.07	1645.44	1764.26	TRUE	FALSE	NA	FALSE
glycerol kinase	LBJ_RS02935	3849.91	0.000211009	-1.40747	-0.493099	FALSE	0.12497	2934.34	3000.46	2963.69	3893.94	4649.93	3993.95	4941.79	4421.15	TRUE	FALSE	NA	FALSE
queuosine precursor transporter	LBJ_RS07725	1155.45	0.000213834	-1.31374	-0.393679	FALSE	0.0998586	866.252	1074.76	1012.66	1040.72	1313.11	1213.25	1341.99	1380.89	TRUE	FALSE	NA	FALSE
type II secretion protein	LBJ_RS07800	2161.07	0.000214348	1.32455	0.405501	FALSE	0.102877	2342.01	2503.67	2681.17	2323.49	1869.66	2086.73	1635.58	1846.28	TRUE	FALSE	NA	FALSE
methyl-accepting chemotaxis protein	LBJ_RS03010	16075.8	0.000221266	-1.47233	-0.558106	FALSE	0.141883	15800.8	13309.4	10878.8	12029.8	21794.9	16313.1	19986.3	18493.3	TRUE	FALSE	NA	FALSE
hypothetical protein	LBJ_RS09400	28322.1	0.000221266	-1.33823	-0.420322	FALSE	0.106854	28685.4	23200.3	22329	22687.2	33071.2	34658.8	30964.3	30980.4	TRUE	FALSE	NA	FALSE
dihydroxy-acid dehydratase	LBJ_RS11310	10494.5	0.000221266	1.50856	0.593174	FALSE	0.150809	11011.6	14371.9	14667.1	10436.5	7898.54	10024	8083.68	7462.35	TRUE	FALSE	NA	FALSE
elongation factor G	LBJ_RS02110	131593	0.000221266	1.51839	0.602539	FALSE	0.153191	191073	163393	158781	121477	94597.3	124635	102332	96460.3	TRUE	FALSE	NA	FALSE
hypothetical protein	LBJ_RS03615	1468.73	0.000224118	-1.52921	-0.612783	FALSE	0.155925	950.148	959.165	1225.47	1510.14	1818.73	1672.28	1822.91	1790.96	TRUE	FALSE	NA	FALSE
mechanosensitive ion channel	LBJ_RS11580	1262.94	0.000225837	-1.46656	-0.552436	FALSE	0.140641	748.999	1068.2	1108.97	1168.67	1469.64	1519.27	1528.22	1491.52	TRUE	FALSE	NA	FALSE
aspartate--tRNA ligase	LBJ_RS06610	9310.43	0.000227771	1.30504	0.384099	FALSE	0.0978409	11257.2	10682.8	11253.9	8976.92	7826.48	8369.82	8341.12	7775.15	TRUE	FALSE	NA	FALSE
helicase	LBJ_RS05960	10972.3	0.000235984	1.53662	0.619759	FALSE	0.158221	9634.9	12741.3	14701.9	16094.9	8783.05	7843.32	9584.51	8394.07	TRUE	FALSE	NA	FALSE
	LBJ_RS20805	1666.82	0.00023747	-1.41361	-0.49938	FALSE	0.127545	1611.21	1265.77	1212.63	1435.98	1782.7	2215.65	1773.61	2037.01	TRUE	FALSE	NA	FALSE
NADH-quinone oxidoreductase subunit D	LBJ_RS02805	8366.85	0.000241432	-1.25056	-0.322574	FALSE	0.0824753	7752.8	7060.11	7657.34	7272	9477.5	8661.39	10146.5	8907.14	TRUE	FALSE	NA	FALSE
30S ribosomal protein S16	LBJ_RS07910	14758.7	0.000245803	1.1936	0.255321	FALSE	0.0653555	16372.9	15547.5	16517.2	15808.8	12672.7	13742.1	13950.1	13458	TRUE	FALSE	NA	FALSE
	LBJ_RS04090	21.6957	0.000246009	2.92507	1.54847	FALSE	0.396407	44.475	22.9544	25.6834	35.8588	19.8768	7.22887	9.85948	7.62924	TRUE	FALSE	NA	FALSE
lysine--tRNA ligase	LBJ_RS08365	4955.85	0.000247032	1.395	0.480268	FALSE	0.122985	4805.32	5595.13	6616.24	6075.62	3980.33	3997.56	4701.88	3874.7	TRUE	FALSE	NA	FALSE
50S ribosomal protein L2	LBJ_RS14650	29834.2	0.000255156	1.44511	0.531178	FALSE	0.136302	32749.8	37202.5	40632.1	30475.9	21809.8	29382.9	24397.8	22022.8	TRUE	FALSE	NA	FALSE
lipoate--protein ligase	LBJ_RS11715	3302.37	0.000260277	-1.39184	-0.476991	FALSE	0.122555	2212.63	2894.71	3204.93	2732.6	3770.38	3879.49	3650.2	4074.02	TRUE	FALSE	NA	FALSE
serine/threonine-protein phosphatase	LBJ_RS10355	3694.89	0.00026393	-1.7169	-0.779807	FALSE	0.200542	4076.54	2541.38	2066.6	2196.35	5051.19	4295.15	4650.39	4681.49	TRUE	FALSE	NA	FALSE
tRNA (adenosine(37)-N6)-threonylcarbamoyltransferase complex ATPase subunit type 1 TsaE	LBJ_RS16445	764.787	0.000264668	-1.32897	-0.410312	FALSE	0.105542	659.039	624.687	603.561	739.18	947.874	793.971	884.067	865.919	TRUE	FALSE	NA	FALSE
apolipoprotein N-acyltransferase	LBJ_RS01130	3847.99	0.000271696	-1.36428	-0.448143	FALSE	0.115468	2725.1	3260.34	3168.24	3865.41	4459.85	4243.35	4529.88	4531.77	TRUE	FALSE	NA	FALSE
DUF1564 domain-containing protein	LBJ_RS05905	181.262	0.000271778	-1.48596	-0.571397	FALSE	0.147235	166.781	153.302	132.086	131.211	237.279	198.794	239.914	190.731	TRUE	FALSE	NA	FALSE
MFS transporter	LBJ_RS01310	1709.8	0.000276014	1.58504	0.664523	FALSE	0.171406	1429.26	2064.25	2385.81	2506.86	1434.86	1204.81	1395.66	1256.92	TRUE	FALSE	NA	FALSE
type 1 glutamine amidotransferase	LBJ_RS08515	4567.19	0.000285118	1.3602	0.443815	FALSE	0.114716	4564.75	5302.46	6274.1	4915.1	3707.02	4061.42	3981.04	3731.65	TRUE	FALSE	NA	FALSE
sterol desaturase family protein	LBJ_RS04700	614.549	0.00028609	-1.42889	-0.514892	FALSE	0.133123	607.488	520.572	440.288	457.2	745.379	632.526	725.22	787.719	TRUE	FALSE	NA	FALSE
hypothetical protein	LBJ_RS03245	723.003	0.000287873	1.36775	0.451808	FALSE	0.116864	713.622	837.015	898.003	892.395	591.334	557.828	690.164	603.664	TRUE	FALSE	NA	FALSE
hypothetical protein	LBJ_RS17115	9186.73	0.000287891	-1.18825	-0.248836	FALSE	0.0643669	8537.18	8236.52	8654.4	8158.69	9558.25	10460.2	9818.95	10069.6	TRUE	FALSE	NA	FALSE
	LBJ_RS01265	3501.11	0.000290412	1.31523	0.395316	FALSE	0.102318	3345.73	3923.56	4309.32	4331.58	3068.48	3003.59	3001.66	3024.99	TRUE	FALSE	NA	FALSE
hypothetical protein	LBJ_RS02605	2152.34	0.000290975	-1.25046	-0.322456	FALSE	0.0834743	1838.64	2037.2	1790.5	1982.83	2393.91	2566.25	2308.21	2301.17	TRUE	FALSE	NA	FALSE
Asp-tRNA(Asn)/Glu-tRNA(Gln) amidotransferase subunit GatC	LBJ_RS09115	4868.78	0.000300841	1.49912	0.58412	FALSE	0.151542	6931.03	6062.41	6138.34	4232.97	4274.75	3855.4	3901.07	3554.27	TRUE	FALSE	NA	FALSE
PaaI family thioesterase	LBJ_RS01495	4634.12	0.000300841	1.75128	0.808407	FALSE	0.209734	8387.58	6394.43	5117.43	3699.16	3427.5	3386.72	3453.01	3207.14	TRUE	FALSE	NA	FALSE
PIN domain-containing protein	LBJ_RS04275	3510.5	0.00030105	-1.36078	-0.444438	FALSE	0.115316	2415.8	3123.43	3074.68	3281.08	4044.93	3997.56	3781.66	4364.88	TRUE	FALSE	NA	FALSE
translation elongation factor Ts	LBJ_RS05035	23964.6	0.000308343	1.59108	0.670008	FALSE	0.174117	29407.1	32726.4	31789.7	23802.1	17022	25146.8	15295.3	16527.8	TRUE	FALSE	NA	FALSE
glycosyl hydrolase	LBJ_RS16075	138.942	0.000315312	-1.59015	-0.669159	FALSE	0.174152	127.36	119.691	82.5539	99.4266	201.252	163.854	153.37	164.029	TRUE	FALSE	NA	FALSE
	LBJ_RS20535	192.742	0.000319309	1.59614	0.67459	FALSE	0.175715	251.688	201.671	217.392	278.721	132.926	125.3	143.51	190.731	TRUE	FALSE	NA	FALSE
	LBJ_RS06570	20.0835	0.000321636	2.67199	1.41791	FALSE	0.369523	35.3778	22.1346	27.518	31.7839	6.2115	16.8674	13.146	7.62924	TRUE	FALSE	NA	FALSE
hypothetical protein	LBJ_RS03755	2731.56	0.000322034	-1.46672	-0.552591	FALSE	0.144029	2676.59	2183.94	1880.4	2118.93	2972.82	3731.3	2762.85	3525.66	TRUE	FALSE	NA	FALSE
peptidase M75	LBJ_RS12925	3369.15	0.000322374	1.95206	0.964995	FALSE	0.251549	5950.55	5428.71	3800.23	2642.96	2180.23	3143.35	2026.67	1780.47	TRUE	FALSE	NA	FALSE
tRNA pseudouridine(55) synthase TruB	LBJ_RS05255	5182.61	0.000326433	-1.3188	-0.399223	FALSE	0.104155	4320.14	4117.85	4755.11	4686.91	5566.74	6763.81	5332.88	5917.43	TRUE	FALSE	NA	FALSE
aspartate-semialdehyde dehydrogenase	LBJ_RS17940	4533.72	0.000327056	1.37773	0.46229	FALSE	0.120629	4327.22	5615.62	5829.22	5241.9	3880.94	4261.42	3609.67	3503.73	TRUE	FALSE	NA	FALSE
TolC family protein	LBJ_RS11725	6531.06	0.000330114	1.23729	0.307189	FALSE	0.0802094	6796.59	7839.74	7427.1	6830.28	5769.24	6140.92	5787.52	5657.08	TRUE	FALSE	NA	FALSE
ATP synthase F1 subunit epsilon	LBJ_RS09610	2606.35	0.000331697	-1.26825	-0.342835	FALSE	0.0895486	2169.17	2102.78	2492.21	2428.62	2741.75	2946.97	3030.15	2939.17	TRUE	FALSE	NA	FALSE
trigger factor	LBJ_RS06015	13467.9	0.000336453	1.18365	0.24324	FALSE	0.0635956	14278.5	14502.2	15128.5	14491.8	12123.6	13079.4	12123.9	12015.1	TRUE	FALSE	NA	FALSE
BamA/TamA family outer membrane protein	LBJ_RS09360	9375.86	0.000338087	1.24456	0.315637	FALSE	0.0825535	10093.8	10541.8	11249.3	9706.32	7877.42	8081.87	8858.2	8598.16	TRUE	FALSE	NA	FALSE
tRNA-Pro	LBJ_RS03765	189.457	0.000338376	1.82776	0.870077	FALSE	0.227588	149.598	248.399	331.133	250.197	125.472	157.83	112.836	140.187	TRUE	FALSE	NA	FALSE
hypothetical protein	LBJ_RS07580	1330.25	0.000355342	-1.27476	-0.350226	FALSE	0.0919042	1202.85	1143.62	1086.96	1246.09	1439.82	1369.87	1546.84	1605.96	TRUE	FALSE	NA	FALSE
M23 family metallopeptidase	LBJ_RS02105	2079.63	0.000356893	-1.37006	-0.454237	FALSE	0.119237	2119.64	1504.33	1622.64	1774.2	2489.57	2349.38	2456.11	2321.2	TRUE	FALSE	NA	FALSE
ADP-glyceromanno-heptose 6-epimerase	LBJ_RS07190	3068.16	0.000358098	1.22699	0.295125	FALSE	0.0774911	3392.23	3348.06	3663.56	3120.53	2750.45	2707.21	2832.96	2730.32	TRUE	FALSE	NA	FALSE
alcohol dehydrogenase catalytic domain-containing protein	LBJ_RS13000	1094.32	0.000362912	1.30698	0.386232	FALSE	0.101506	1117.94	1318.24	1286.01	1237.13	882.032	942.163	1067.02	904.065	TRUE	FALSE	NA	FALSE
insulinase family protein	LBJ_RS05270	5125.45	0.000363681	1.22209	0.289348	FALSE	0.0760578	5579.59	5270.49	6079.64	5621.68	4430.04	4832.5	4575.9	4613.78	TRUE	FALSE	NA	FALSE
transporter	LBJ_RS05870	485.429	0.000365805	-1.41895	-0.504825	FALSE	0.132755	495.29	357.432	353.147	400.966	583.881	521.683	574.041	596.988	TRUE	FALSE	NA	FALSE
bile acid:sodium symporter family protein	LBJ_RS19970	346.23	0.000370349	-1.37775	-0.462311	FALSE	0.121678	285.044	256.597	323.795	299.91	354.055	428.913	430.531	390.999	TRUE	FALSE	NA	FALSE
hypothetical protein	LBJ_RS11570	19847.7	0.000372158	-1.44921	-0.535263	FALSE	0.140931	13953	13431.6	16873.1	20571.5	22802.4	23272.1	23786.5	24091.2	TRUE	FALSE	NA	FALSE
6%2C7-dimethyl-8-ribityllumazine synthase	LBJ_RS13825	7941.59	0.000374971	1.21835	0.284928	FALSE	0.0750596	8462.38	8625.11	9558.83	8246.71	7269.93	7068.63	7292.73	7008.41	TRUE	FALSE	NA	FALSE
zinc ribbon domain-containing protein	LBJ_RS03105	1488.04	0.000375332	-1.62087	-0.696771	FALSE	0.183573	1516.19	1284.63	898.003	844.312	1848.54	1707.22	1873.3	1932.11	TRUE	FALSE	NA	FALSE
serine hydroxymethyltransferase	LBJ_RS11710	7493.57	0.000376479	1.76169	0.816963	FALSE	0.215293	7317.15	11537.9	12423.4	6962.31	4856.15	7113.21	4947.27	4791.16	TRUE	FALSE	NA	FALSE
type I-E CRISPR-associated protein Cse2/CasB	LBJ_RS13505	1412.76	0.000376889	-1.45852	-0.54451	FALSE	0.143511	1505.07	1057.54	1037.43	998.341	1672.13	1785.53	1603.81	1642.19	TRUE	FALSE	NA	FALSE
hypothetical protein	LBJ_RS10500	3763.78	0.000382917	-1.34415	-0.426698	FALSE	0.112582	3494.32	3553.83	2903.15	2893.97	4251.15	4630.09	3838.63	4545.12	TRUE	FALSE	NA	FALSE
hypothetical protein	LBJ_RS05440	6188.38	0.000383997	-1.38815	-0.473164	FALSE	0.124874	6037.48	4387.56	4722.08	5583.38	7635.17	7699.95	6589.42	6852.01	TRUE	FALSE	NA	FALSE
flagellar biosynthetic protein FliO	LBJ_RS08945	5203.82	0.000383997	-1.32144	-0.402108	FALSE	0.106124	4108.88	4101.45	5102.75	4619.26	5944.4	6519.23	5484.06	5750.54	TRUE	FALSE	NA	FALSE
metallophosphoesterase	LBJ_RS12755	5557	0.000385492	-1.73698	-0.796582	FALSE	0.210297	5653.38	4778.61	3053.58	2757.87	7471.19	6842.12	6980.51	6918.77	TRUE	FALSE	NA	FALSE
FAD-dependent dehydrogenase	LBJ_RS17030	4406.41	0.00038861	1.22187	0.289093	FALSE	0.0763643	5037.8	5033.57	4922.97	4391.89	4066.04	3865.03	4010.62	3923.34	TRUE	FALSE	NA	FALSE
hypothetical protein	LBJ_RS07655	7010.28	0.000393696	1.1662	0.221815	FALSE	0.0586458	7556.71	7358.52	7489.48	7787.06	6371.75	6674.66	6512.74	6331.32	TRUE	FALSE	NA	FALSE
MFS transporter	LBJ_RS08675	2535.59	0.000393882	1.36663	0.450619	FALSE	0.119148	2694.78	3114.42	3427.82	2476.7	2026.19	2259.02	2136.22	2149.54	TRUE	FALSE	NA	FALSE
IS256 family transposase	LBJ_RS04615	206.493	0.000397055	-1.50384	-0.588654	FALSE	0.155736	169.814	156.582	133.004	200.483	231.068	251.806	227.864	281.328	TRUE	FALSE	NA	FALSE
C40 family peptidase	LBJ_RS07000	3573.61	0.000397677	1.41308	0.498838	FALSE	0.131994	3643.92	4968.8	4379.94	3747.24	2975.31	3408.41	2738.75	2726.5	TRUE	FALSE	NA	FALSE
	LBJ_RS12650	1343.84	0.0003983	1.26348	0.337403	FALSE	0.0892913	1519.23	1516.63	1437.36	1528.89	1136.7	1091.56	1324.46	1195.88	TRUE	FALSE	NA	FALSE
DUF1292 domain-containing protein	LBJ_RS03645	824.383	0.00040326	1.4022	0.487693	FALSE	0.129176	1101.77	979.66	940.198	828.012	641.026	813.248	647.439	643.717	TRUE	FALSE	NA	FALSE
chemotaxis protein	LBJ_RS05145	43135	0.000404761	-1.24126	-0.311803	FALSE	0.0826118	42773.8	38128	37950	35116.4	48542.8	48645.5	47631.2	46292.3	TRUE	FALSE	NA	FALSE
hypothetical protein	LBJ_RS03760	198.408	0.000413875	1.67615	0.745153	FALSE	0.197728	162.738	244.3	307.284	279.536	154.045	145.782	131.46	162.121	TRUE	FALSE	NA	FALSE
hypothetical protein	LBJ_RS02075	327.1	0.000414586	-1.49967	-0.584644	FALSE	0.155162	254.72	220.526	263.255	308.875	375.174	316.865	456.823	420.562	TRUE	FALSE	NA	FALSE
tetracycline resistance MFS efflux pump	LBJ_RS04905	6657.35	0.000415809	-1.21162	-0.276941	FALSE	0.0735165	6439.78	5845.17	5945.72	5853.13	7127.07	6908.39	7610.42	7529.11	TRUE	FALSE	NA	FALSE
ATPase	LBJ_RS03845	6678.32	0.000424365	-1.71803	-0.780752	FALSE	0.207553	7196.86	5214.74	3836.01	3409.85	8253.83	8285.49	8934.88	8294.89	TRUE	FALSE	NA	FALSE
hypothetical protein	LBJ_RS18725	54.298	0.000424365	1.75975	0.815374	FALSE	0.216762	66.7125	66.4037	71.5467	72.5326	45.9651	25.301	44.9154	41.0072	TRUE	FALSE	NA	FALSE
DUF1564 domain-containing protein	LBJ_RS14205	81.3132	0.000429902	1.70607	0.770681	FALSE	0.205067	90.9716	102.475	93.5611	122.246	80.7494	46.9876	59.1569	54.3584	TRUE	FALSE	NA	FALSE
IS5/IS1182 family transposase	LBJ_RS20610	105.471	0.000431201	2.17033	1.11792	FALSE	0.297536	225.407	168.879	94.4784	88.832	80.7494	63.855	62.4434	59.1266	TRUE	FALSE	NA	FALSE
tRNA dihydrouridine synthase DusB	LBJ_RS00050	3692.53	0.000432153	-1.20169	-0.265062	FALSE	0.0705606	3337.65	3475.13	3374.62	3228.92	4011.38	4293.95	3834.24	3984.37	TRUE	FALSE	NA	FALSE
chorismate synthase	LBJ_RS00755	7252.35	0.000437387	1.24519	0.316365	FALSE	0.0842893	7442.49	8251.28	8747.05	7735.72	6404.05	6460.2	6869.87	6108.16	TRUE	FALSE	NA	FALSE
succinate dehydrogenase cytochrome B subunit%2C b558 family	LBJ_RS08255	11027	0.000459389	1.2982	0.376518	FALSE	0.100651	11018.7	13234	13111.4	12465	9416.63	10546.9	9814.57	8608.65	TRUE	FALSE	NA	FALSE
tRNA uridine-5-carboxymethylaminomethyl(34) synthesis GTPase MnmE	LBJ_RS00825	3748.59	0.000461146	1.31755	0.397855	FALSE	0.106387	4230.18	4161.3	4505.61	4151.47	2957.91	3825.28	2954.56	3202.37	TRUE	FALSE	NA	FALSE
transposase	LBJ_RS18610	30.6239	0.000465613	-2.00003	-1.00002	FALSE	0.267594	19.2051	18.0356	25.6834	18.7444	38.5113	43.3732	47.1064	34.3316	TRUE	FALSE	NA	FALSE
hypothetical protein	LBJ_RS09500	619.859	0.000469071	-1.48208	-0.567625	FALSE	0.151973	479.117	416.458	517.338	585.15	792.587	577.105	828.197	762.924	TRUE	FALSE	NA	FALSE
exodeoxyribonuclease V subunit alpha	LBJ_RS03815	2377.16	0.000473792	-1.26761	-0.342113	FALSE	0.0916616	2292.48	2166.73	2031.74	1896.44	2684.61	2548.18	2846.1	2551.03	TRUE	FALSE	NA	FALSE
helix-turn-helix transcriptional regulator	LBJ_RS13890	775.265	0.000474773	-1.29056	-0.367999	FALSE	0.0986204	710.589	706.667	602.644	687.837	860.913	830.115	957.465	845.892	TRUE	FALSE	NA	FALSE
Asp-tRNA(Asn)/Glu-tRNA(Gln) amidotransferase subunit GatA	LBJ_RS09110	13740.7	0.000474773	1.43058	0.516604	FALSE	0.138443	17964.9	18222.5	16545.6	11967.1	11121.1	11602.3	11695.5	10806.8	TRUE	FALSE	NA	FALSE
DUF445 family protein	LBJ_RS09470	1926.26	0.000478583	-1.32599	-0.407075	FALSE	0.109157	1356.49	1732.24	1745.56	1789.68	2241.11	2074.69	2214	2256.35	TRUE	FALSE	NA	FALSE
hypothetical protein	LBJ_RS10920	1276.09	0.000485039	-1.69615	-0.762267	FALSE	0.204596	732.827	714.865	994.316	1343.89	1755.37	1293.97	1704.59	1668.9	TRUE	FALSE	NA	FALSE
alpha/beta fold hydrolase	LBJ_RS10315	3177.99	0.000490464	1.24693	0.318381	FALSE	0.0855236	3501.4	3594.82	3760.79	3253.37	2580.26	2949.38	2850.49	2933.44	TRUE	FALSE	NA	FALSE
phenylalanine--tRNA ligase subunit alpha	LBJ_RS15920	4669.88	0.000490669	1.38238	0.467157	FALSE	0.125497	4469.74	4972.08	6325.47	5910.18	3765.41	3810.82	4229.72	3875.66	TRUE	FALSE	NA	FALSE
hypothetical protein	LBJ_RS19990	173.191	0.000505902	1.44813	0.534195	FALSE	0.143812	200.138	181.176	234.82	203.743	134.168	157.83	124.887	148.77	TRUE	FALSE	NA	FALSE
peptide-methionine (S)-S-oxide reductase	LBJ_RS18485	403.821	0.000507989	-1.48791	-0.573291	FALSE	0.154388	384.102	371.369	258.669	285.24	458.408	433.732	526.935	512.113	TRUE	FALSE	NA	FALSE
FAD-dependent oxidoreductase	LBJ_RS20790	593.703	0.000510089	1.57996	0.65989	FALSE	0.177767	513.484	761.593	929.19	703.321	501.889	504.816	411.907	423.423	TRUE	FALSE	NA	FALSE
hypothetical protein	LBJ_RS00165	75.3857	0.0005197	-1.57388	-0.654325	FALSE	0.176501	50.5398	61.4849	55.036	66.8277	83.234	96.3849	94.2128	95.3655	TRUE	FALSE	NA	FALSE
homoserine dehydrogenase	LBJ_RS15680	7635.76	0.000519834	-1.22441	-0.292088	FALSE	0.0787947	6492.34	6613.32	6979.48	7376.32	8630.25	7799.95	8551.46	8642.98	TRUE	FALSE	NA	FALSE
tRNA (cytidine(34)-2'-O)-methyltransferase	LBJ_RS12960	1956.14	0.000524877	1.44626	0.532331	FALSE	0.143705	2975.78	2293.8	2040.92	1942.08	1566.54	1666.25	1668.44	1495.33	TRUE	FALSE	NA	FALSE
protoporphyrinogen oxidase	LBJ_RS16705	2209.04	0.000525255	-1.49247	-0.577702	FALSE	0.155969	1947.8	2060.15	1806.1	1276.25	2787.72	2924.08	2459.39	2410.84	TRUE	FALSE	NA	FALSE
DJ-1/PfpI family protein	LBJ_RS02620	2840.34	0.000527551	-1.31137	-0.391077	FALSE	0.10562	2646.26	2648.77	2342.7	2194.72	2836.17	3283.11	3314.98	3456.05	TRUE	FALSE	NA	FALSE
hypothetical protein	LBJ_RS00260	420.044	0.000530876	1.38388	0.468724	FALSE	0.126651	449.804	432.854	506.331	562.331	319.271	334.938	386.711	368.111	TRUE	FALSE	NA	FALSE
alpha/beta hydrolase	LBJ_RS03145	324.058	0.000532377	1.35676	0.440165	FALSE	0.118963	388.145	414.818	349.478	340.659	286.971	246.986	271.684	293.726	TRUE	FALSE	NA	FALSE
sulfate adenylyltransferase subunit CysD	LBJ_RS15620	5068.45	0.000533364	-1.34141	-0.423748	FALSE	0.114546	4366.64	3844.04	5043.13	4064.27	6072.36	5425.27	6363.75	5368.13	TRUE	FALSE	NA	FALSE
ferrous iron transport protein A	LBJ_RS05950	455.039	0.000537366	1.39478	0.480036	FALSE	0.129835	620.628	549.265	476.061	474.314	375.174	386.744	419.576	338.548	TRUE	FALSE	NA	FALSE
SpoIIE family protein phosphatase	LBJ_RS03605	1791.33	0.000537517	1.25139	0.323532	FALSE	0.0875111	1937.7	2025.72	2173	1829.61	1545.42	1549.39	1699.12	1570.67	TRUE	FALSE	NA	FALSE
paraslipin	LBJ_RS10595	5040.54	0.00054156	-1.24264	-0.313408	FALSE	0.0848246	4343.39	4285.91	4548.72	4801	6156.83	5412.01	5518.02	5258.46	TRUE	FALSE	NA	FALSE
biosynthetic-type acetolactate synthase large subunit	LBJ_RS05980	10600.2	0.00054156	1.3375	0.419542	FALSE	0.113549	10823.6	12824.9	13473.7	11399	8892.38	10446.9	8655.53	8285.36	TRUE	FALSE	NA	FALSE
hypothetical protein	LBJ_RS18980	267.835	0.000546227	1.36156	0.445257	FALSE	0.120587	307.282	312.343	310.953	305.615	227.341	189.155	256.347	233.646	TRUE	FALSE	NA	FALSE
SDR family oxidoreductase	LBJ_RS16565	3477.78	0.00055257	1.17135	0.228177	FALSE	0.0618484	3853.15	3662.04	3653.47	3840.97	3212.59	3119.26	3267.87	3212.87	TRUE	FALSE	NA	FALSE
acireductone synthase	LBJ_RS12155	1213.29	0.000556422	1.30647	0.385674	FALSE	0.104594	1198.8	1421.53	1322.7	1553.34	1041.05	1118.06	1019.91	1030.9	TRUE	FALSE	NA	FALSE
DUF5009 domain-containing protein	LBJ_RS13545	1840.59	0.000561632	-1.22274	-0.290114	FALSE	0.0787327	1661.75	1700.26	1590.54	1673.14	2027.43	1879.51	2009.14	2182.92	TRUE	FALSE	NA	FALSE
alpha/beta hydrolase	LBJ_RS16055	1641.94	0.000565681	-1.23513	-0.30466	FALSE	0.0827251	1472.73	1576.47	1396.08	1431.91	1672.13	1885.53	1844.82	1855.81	TRUE	FALSE	NA	FALSE
DNA-3-methyladenine glycosylase 2 family protein	LBJ_RS03700	1085.16	0.000567268	1.23221	0.301249	FALSE	0.0818188	1132.09	1144.44	1231.89	1282.77	972.72	979.512	994.712	943.165	TRUE	FALSE	NA	FALSE
HNH endonuclease	LBJ_RS03640	1015.37	0.000567978	1.51975	0.603831	FALSE	0.164022	1289.78	1277.25	1274.08	1057.02	807.494	1072.28	658.394	686.632	TRUE	FALSE	NA	FALSE
rod shape-determining protein MreD	LBJ_RS09540	876.98	0.000591434	1.45012	0.536169	FALSE	0.146059	760.118	1058.36	1186.94	1145.85	718.049	737.345	733.984	675.188	TRUE	FALSE	NA	FALSE
FecR domain-containing protein	LBJ_RS17685	6027.41	0.00059446	-1.20096	-0.264192	FALSE	0.0719985	5467.39	5721.38	5291.71	5427.72	6802.83	6090.32	6820.57	6597.39	TRUE	FALSE	NA	FALSE
CTP synthase	LBJ_RS07985	13508.9	0.000600697	1.48069	0.566269	FALSE	0.154441	20341.2	17057.6	15069.8	12038	10883.8	11797.5	10696.4	10186.9	TRUE	FALSE	NA	FALSE
hypothetical protein	LBJ_RS04695	2430.26	0.000601336	1.2749	0.35038	FALSE	0.0955724	3095.06	2766.82	2582.1	2453.07	2067.19	2189.14	2121.98	2166.71	TRUE	FALSE	NA	FALSE
hypothetical protein	LBJ_RS18700	622.664	0.000605994	-1.28234	-0.358777	FALSE	0.0979204	555.938	508.275	507.248	611.229	684.507	695.176	698.928	720.01	TRUE	FALSE	NA	FALSE
DUF1564 family protein	LBJ_RS04620	100.488	0.000622371	-1.55653	-0.638334	FALSE	0.174553	90.9716	81.1601	71.5467	71.7176	106.838	107.228	145.701	128.743	TRUE	FALSE	NA	FALSE
LEA type 2 family protein	LBJ_RS01095	1133.4	0.000642139	-1.30223	-0.380985	FALSE	0.104415	980.472	1066.56	880.575	1011.38	1236.09	1148.19	1364.99	1378.99	TRUE	FALSE	NA	FALSE
tetratricopeptide repeat protein	LBJ_RS12165	3474.43	0.000649984	-1.50054	-0.58548	FALSE	0.16061	2442.08	2182.31	2796.74	3694.27	4277.24	3778.29	4306.4	4318.15	TRUE	FALSE	NA	FALSE
phosphatidate cytidylyltransferase	LBJ_RS05055	4913.97	0.000649984	1.29569	0.373716	FALSE	0.102521	5608.9	6055.04	5745.75	4778.18	3992.75	4409.61	4620.81	4100.72	TRUE	FALSE	NA	FALSE
hypothetical protein	LBJ_RS09705	31.2688	0.000650792	2.18016	1.12444	FALSE	0.308506	46.4966	53.2869	46.7806	25.2641	17.3922	19.277	19.719	21.9341	TRUE	FALSE	NA	FALSE
DUF3347 domain-containing protein	LBJ_RS01075	1716.44	0.000651654	-1.54629	-0.628812	FALSE	0.172549	1780.01	1445.31	1052.1	1116.51	2131.79	1804.81	2127.46	2273.51	TRUE	FALSE	NA	FALSE
transcriptional repressor	LBJ_RS11170	9684.08	0.000652299	-2.05152	-1.03669	FALSE	0.284506	10255.5	7448.69	4394.62	3290.04	13006.9	14762.6	12469	11845.4	TRUE	FALSE	NA	FALSE
hypothetical protein	LBJ_RS06920	912.491	0.000662725	-1.27477	-0.350236	FALSE	0.0962303	794.485	744.378	813.615	857.351	1031.11	910.837	1086.73	1061.42	TRUE	FALSE	NA	FALSE
hypothetical protein	LBJ_RS20105	125.213	0.000668766	-1.87009	-0.903105	FALSE	0.248307	73.7881	96.7363	63.2913	114.911	188.829	106.023	151.179	206.943	TRUE	FALSE	NA	FALSE
hypothetical protein	LBJ_RS03710	1806.02	0.000677162	-1.52486	-0.60868	FALSE	0.167512	1276.63	1128.86	1380.49	1935.56	2469.69	2012.04	2129.65	2115.21	TRUE	FALSE	NA	FALSE
DUF2339 domain-containing protein	LBJ_RS03565	2863.09	0.000694496	-1.56381	-0.645067	FALSE	0.177854	1626.37	2218.38	2106.96	2981.17	3730.62	2898.78	3669.92	3672.53	TRUE	FALSE	NA	FALSE
TAT-variant-translocated molybdopterin oxidoreductase	LBJ_RS04475	69244.8	0.000699988	1.44356	0.529635	FALSE	0.146117	77997	91763.4	92345.7	65150.5	53463.6	68108	54740.9	50389.2	TRUE	FALSE	NA	FALSE
flippase	LBJ_RS06475	1484.97	0.000711323	-1.4221	-0.508022	FALSE	0.140322	1036.07	1246.91	1146.58	1474.29	1892.02	1437.34	1847.01	1799.55	TRUE	FALSE	NA	FALSE
MBOAT family protein	LBJ_RS17400	2185.3	0.000718919	1.35862	0.442138	FALSE	0.122223	2104.48	2355.28	2725.2	2885	1837.36	1699.99	2013.53	1861.54	TRUE	FALSE	NA	FALSE
glycosyltransferase family 2 protein	LBJ_RS10505	4331.35	0.000719222	1.16985	0.226318	FALSE	0.0625672	4865.97	4648.26	4441.4	4726.03	4028.78	3968.65	4015	3956.72	TRUE	FALSE	NA	FALSE
hypothetical protein	LBJ_RS17215	808.207	0.000729602	-1.33644	-0.418393	FALSE	0.115792	591.315	701.748	726.475	747.33	977.689	818.067	895.022	1008.01	TRUE	FALSE	NA	FALSE
hypothetical protein	LBJ_RS14345	493.047	0.000743374	-1.63883	-0.712664	FALSE	0.197508	327.498	326.28	317.374	523.212	689.476	467.467	595.951	697.122	TRUE	FALSE	NA	FALSE
ferredoxin	LBJ_RS15420	3149.34	0.000763606	1.24797	0.319587	FALSE	0.0887465	3346.74	3172.62	3611.28	3855.64	2761.63	2843.35	2907.45	2695.98	TRUE	FALSE	NA	FALSE
alpha/beta hydrolase	LBJ_RS01370	5923.92	0.000769931	1.32963	0.411023	FALSE	0.114211	5603.85	6943.7	6789.6	7709.64	5181.63	5024.06	5432.57	4706.29	TRUE	FALSE	NA	FALSE
ATP-binding cassette domain-containing protein	LBJ_RS03860	850.736	0.000774943	1.46605	0.551935	FALSE	0.153446	780.334	1173.95	1114.48	975.522	740.41	780.718	646.344	594.127	TRUE	FALSE	NA	FALSE
carotenoid 1%2C2-hydratase	LBJ_RS15975	458.035	0.000788059	-1.42244	-0.508364	FALSE	0.141512	388.145	361.531	324.712	438.455	575.184	432.527	561.99	581.73	TRUE	FALSE	NA	FALSE
hypothetical protein	LBJ_RS15270	1638.47	0.000797628	-1.63635	-0.710479	FALSE	0.197957	1062.35	995.236	1197.03	1717.15	2098.24	1493.97	2354.23	2189.59	TRUE	FALSE	NA	FALSE
hypothetical protein	LBJ_RS10155	217.936	0.000799157	-1.61816	-0.694351	FALSE	0.1935	222.375	167.239	121.996	154.845	303.121	272.287	213.622	288.004	TRUE	FALSE	NA	FALSE
3-oxoacid CoA-transferase	LBJ_RS11995	17573.5	0.000803066	-1.18732	-0.247712	FALSE	0.0690597	15038.6	15710.6	16717.2	16806.4	19087.9	18854.1	19724.4	18648.7	TRUE	FALSE	NA	FALSE
	LBJ_RS20720	159.053	0.000808316	-1.40146	-0.486928	FALSE	0.135822	136.457	114.772	141.259	137.73	175.164	187.951	202.667	176.426	TRUE	FALSE	NA	FALSE
hypothetical protein	LBJ_RS08760	2574.9	0.000811433	1.50857	0.593186	FALSE	0.165516	4032.06	3249.68	2670.16	2435.95	2058.49	2350.59	1849.2	1953.09	TRUE	FALSE	NA	FALSE
hypothetical protein	LBJ_RS18385	116.633	0.000829172	1.66417	0.734802	FALSE	0.205364	199.127	108.213	144.928	131.211	93.1724	79.5176	92.0218	84.8753	TRUE	FALSE	NA	FALSE
hypothetical protein	LBJ_RS18535	112.631	0.000835172	1.47098	0.556774	FALSE	0.155698	121.295	132.807	152.266	129.581	96.8993	85.5416	99.6903	82.968	TRUE	FALSE	NA	FALSE
	LBJ_RS11295	54.4182	0.000841268	1.67161	0.741242	FALSE	0.207405	81.8744	63.9443	62.3741	64.3828	42.2382	43.3732	36.1514	41.0072	TRUE	FALSE	NA	FALSE
FecR domain-containing protein	LBJ_RS17675	4419.91	0.000860176	-1.23897	-0.309145	FALSE	0.0866464	4129.1	4089.98	3799.32	3774.14	4657.38	5454.18	4652.58	4802.61	TRUE	FALSE	NA	FALSE
30S ribosomal protein S8	LBJ_RS14600	10879.1	0.000866229	1.28273	0.359221	FALSE	0.100738	14272.4	11162.4	11667.6	11804.9	9282.46	9851.74	9910.97	9080.71	TRUE	FALSE	NA	FALSE
arylesterase	LBJ_RS06005	1684.13	0.00087381	1.39192	0.477078	FALSE	0.133882	2361.22	2101.96	1748.31	1629.95	1284.54	1442.16	1473.44	1431.44	TRUE	FALSE	NA	FALSE
alkaline phosphatase family protein	LBJ_RS16050	1636.21	0.000878812	-1.52299	-0.606909	FALSE	0.170397	1671.86	1396.94	1058.52	1061.91	1662.2	2231.31	1905.07	2101.86	TRUE	FALSE	NA	FALSE
ROK family protein	LBJ_RS11945	3154.29	0.000885057	1.36242	0.446169	FALSE	0.125339	2839.32	3702.21	4071.74	3938.76	2571.56	2639.74	2841.72	2629.23	TRUE	FALSE	NA	FALSE
hypothetical protein	LBJ_RS20385	383.97	0.000885515	-1.75395	-0.810605	FALSE	0.227737	327.498	323.821	184.37	280.351	475.801	375.901	417.385	686.632	TRUE	FALSE	NA	FALSE
	LBJ_RS15070	38.1895	0.000889146	-2.52924	-1.3387	FALSE	0.376238	37.3994	22.9544	11.9245	14.6695	40.9959	85.5416	40.5334	51.4974	TRUE	FALSE	NA	FALSE
hypothetical protein	LBJ_RS08525	2131.68	0.000894439	1.267	0.341411	FALSE	0.0959992	2168.16	2424.97	2660.07	2277.85	1857.24	1778.3	2031.05	1855.81	TRUE	FALSE	NA	FALSE
hypothetical protein	LBJ_RS17545	4388.3	0.000896852	-1.34133	-0.423661	FALSE	0.119156	3036.43	3680.9	4106.6	4169.4	5175.42	4608.4	5171.85	5157.37	TRUE	FALSE	NA	FALSE
rod shape-determining protein	LBJ_RS09550	26388.2	0.000897905	1.57269	0.653232	FALSE	0.183749	23719.3	34749.6	40501	30078.2	20027.1	26158.9	18266.3	17605.4	TRUE	FALSE	NA	FALSE
IMP dehydrogenase	LBJ_RS08400	12273.3	0.000901094	1.41655	0.502383	FALSE	0.141361	14910.2	15584.4	15572.4	11487.9	10219.2	12196.3	9262.44	8953.87	TRUE	FALSE	NA	FALSE
ACP S-malonyltransferase	LBJ_RS15875	8884.84	0.000910441	1.19001	0.250976	FALSE	0.0706771	9973.52	9971.22	9135.97	9542.51	7679.89	8540.91	8106.69	8128.01	TRUE	FALSE	NA	FALSE
transcriptional repressor LexA	LBJ_RS10860	29413.7	0.000916792	1.3627	0.446467	FALSE	0.1258	37164.9	31882.8	33749	32919.2	22383.7	30937.1	22837.8	23435.1	TRUE	FALSE	NA	FALSE
hypothetical protein	LBJ_RS00330	825.986	0.000922531	-1.49865	-0.583667	FALSE	0.164543	575.143	578.778	596.223	894.025	1006.26	863.85	996.903	1096.7	TRUE	FALSE	NA	FALSE
hypothetical protein	LBJ_RS12680	2300.45	0.000925905	1.34165	0.424012	FALSE	0.119573	2290.46	2352	2799.5	3101.79	2057.25	1839.75	1999.28	1963.58	TRUE	FALSE	NA	FALSE
ATPase	LBJ_RS15020	451.985	0.000933492	-1.4112	-0.496923	FALSE	0.140226	464.966	373.828	334.802	326.804	521.766	592.767	483.115	517.835	TRUE	FALSE	NA	FALSE
GNAT family N-acetyltransferase	LBJ_RS15665	498.615	0.000936211	-1.46407	-0.549985	FALSE	0.155246	379.048	327.1	385.252	527.287	595.061	532.527	618.956	623.691	TRUE	FALSE	NA	FALSE
hypothetical protein	LBJ_RS07370	3010.47	0.000936211	-1.43172	-0.517751	FALSE	0.14615	2047.87	2336.43	2707.77	2810.84	3579.06	4156.6	2868.01	3577.16	TRUE	FALSE	NA	FALSE
globin	LBJ_RS02900	509.765	0.000944389	1.42783	0.513829	FALSE	0.145144	513.484	592.715	606.313	686.207	428.593	327.709	471.064	452.033	TRUE	FALSE	NA	FALSE
gamma carbonic anhydrase family protein	LBJ_RS06755	2013.23	0.000946983	1.33667	0.41864	FALSE	0.118286	2659.4	2429.88	2155.57	1969.79	1700.71	1565.05	1845.91	1779.52	TRUE	FALSE	NA	FALSE
hypothetical protein	LBJ_RS13685	1769.91	0.000992753	1.26564	0.339872	FALSE	0.0963747	1840.66	1959.32	2039.08	2071.66	1518.09	1381.92	1695.83	1652.68	TRUE	FALSE	NA	FALSE
adenosylcobinamide amidohydrolase	LBJ_RS17610	263.93	0.00100651	1.36514	0.449048	FALSE	0.127471	292.12	286.93	351.313	288.5	200.01	246.986	230.055	215.526	TRUE	FALSE	NA	FALSE
type I-E CRISPR-associated protein Cas7/Cse4/CasC	LBJ_RS13510	4279.93	0.00102279	-1.48376	-0.56926	FALSE	0.161799	4725.47	3140.65	3103.11	2817.36	5002.74	5493.94	5082.02	4874.13	TRUE	FALSE	NA	FALSE
flagellar L-ring protein FlgH	LBJ_RS09800	2565.61	0.00102905	-1.25186	-0.324074	FALSE	0.0921578	2235.88	2038.84	2296.83	2542.71	2750.45	3001.19	2850.49	2808.52	TRUE	FALSE	NA	FALSE
flagellar export chaperone FliS	LBJ_RS07365	6808.06	0.00103178	-1.22889	-0.297356	FALSE	0.0845812	6048.6	5930.43	6487.82	5968.04	7346.96	8366.21	7248.91	7067.54	TRUE	FALSE	NA	FALSE
hypothetical protein	LBJ_RS14500	6986.27	0.00103551	-1.2304	-0.299123	FALSE	0.0851111	6493.35	6412.47	6151.19	6003.09	6823.95	8046.94	7827.33	8131.82	TRUE	FALSE	NA	FALSE
menaquinone biosynthesis protein	LBJ_RS02700	2152.35	0.00104544	-1.27576	-0.351353	FALSE	0.10005	1645.58	1924.89	1984.05	2011.35	2248.56	2308.42	2611.67	2484.27	TRUE	FALSE	NA	FALSE
hypothetical protein	LBJ_RS14340	690.879	0.00104791	-1.48615	-0.57158	FALSE	0.162798	432.62	528.77	560.449	700.876	798.798	687.947	912.55	905.019	TRUE	FALSE	NA	FALSE
PrsW family intramembrane metalloprotease	LBJ_RS17345	187.099	0.00105835	-1.47318	-0.558938	FALSE	0.159325	125.339	139.366	172.446	167.884	243.491	179.517	232.246	236.507	TRUE	FALSE	NA	FALSE
type I-E CRISPR-associated protein Cas6/Cse3/CasE	LBJ_RS13520	1685.79	0.00107405	-1.3796	-0.464248	FALSE	0.132488	1805.28	1296.92	1216.29	1350.41	1908.17	1969.87	1957.65	1981.7	TRUE	FALSE	NA	FALSE
saccharopine dehydrogenase	LBJ_RS11735	7823.94	0.00108132	-1.34701	-0.429766	FALSE	0.122718	5181.34	7303.59	7089.55	7092.71	9076.24	8549.34	9368.7	8930.03	TRUE	FALSE	NA	FALSE
	LBJ_RS00270	208.475	0.00108132	1.44185	0.527921	FALSE	0.150752	262.807	203.31	226.565	291.76	170.195	187.951	162.134	163.075	TRUE	FALSE	NA	FALSE
hypothetical protein	LBJ_RS03370	5782.98	0.00108686	-1.27472	-0.350177	FALSE	0.10004	4688.07	4857.31	5821.89	4971.33	6127.02	6333.69	7106.5	6358.02	TRUE	FALSE	NA	FALSE
DUF1564 family protein	LBJ_RS04625	197.452	0.00110335	-1.36491	-0.448805	FALSE	0.12837	163.749	180.356	165.108	158.92	200.01	253.01	219.1	239.368	TRUE	FALSE	NA	FALSE
	LBJ_RS00690	27.0515	0.00111682	-2.2432	-1.16556	FALSE	0.333706	25.2699	11.4772	11.9245	18.7444	29.8152	28.9155	41.6289	48.6364	TRUE	FALSE	NA	FALSE
hypothetical protein	LBJ_RS00110	1350.88	0.00112169	1.56316	0.644468	FALSE	0.184586	1164.44	1894.56	2025.32	1505.25	1084.53	1267.46	936.651	928.86	TRUE	FALSE	NA	FALSE
glycine cleavage system protein GcvH	LBJ_RS15035	5321.55	0.00113484	1.35043	0.433424	FALSE	0.124257	7075.57	6201.78	6176.87	5007.19	3974.11	4750.57	4717.21	4669.1	TRUE	FALSE	NA	FALSE
homoserine O-acetyltransferase	LBJ_RS10635	3100.14	0.00115646	1.33819	0.420278	FALSE	0.120669	4155.38	3501.36	3621.37	2916.79	2793.93	2499.98	2772.71	2539.58	TRUE	FALSE	NA	FALSE
MBL fold metallo-hydrolase	LBJ_RS13660	4528.26	0.0011606	-1.81359	-0.858851	FALSE	0.246683	5193.47	3270.18	2261.06	2151.53	6630.15	5448.16	5806.14	5465.4	TRUE	FALSE	NA	FALSE
50S ribosomal protein L29	LBJ_RS14625	10140.4	0.0011606	1.24488	0.316003	FALSE	0.090764	12563.2	10192.6	11118.2	11113.8	8491.11	9344.52	9438.81	8861.37	TRUE	FALSE	NA	FALSE
glutamine-hydrolyzing GMP synthase	LBJ_RS10530	8988.53	0.00116675	1.41658	0.502409	FALSE	0.14437	13389	11047.6	9326.76	8389.33	7534.54	7471.04	7429.67	7320.26	TRUE	FALSE	NA	FALSE
NADP-dependent isocitrate dehydrogenase	LBJ_RS01150	14541.6	0.00120208	-1.18738	-0.247779	FALSE	0.0713684	12445.9	13434	13609.5	13692.4	15491.5	16534.8	16164.1	14960.9	TRUE	FALSE	NA	FALSE
TonB-dependent receptor	LBJ_RS20485	112.352	0.00122657	1.57929	0.659275	FALSE	0.1902	164.76	134.447	107.32	145.065	74.5379	75.9031	90.9263	105.856	TRUE	FALSE	NA	FALSE
hypothetical protein	LBJ_RS09665	2484.6	0.00123553	1.45211	0.538153	FALSE	0.155352	2883.8	3640.73	3060.92	2184.94	1965.32	2297.58	1917.12	1926.38	TRUE	FALSE	NA	FALSE
hypothetical protein	LBJ_RS02950	204.652	0.00123637	-1.39863	-0.484015	FALSE	0.139738	183.965	180.356	150.432	168.699	241.006	212.047	221.291	279.421	TRUE	FALSE	NA	FALSE
hypothetical protein	LBJ_RS07250	2274.29	0.00124168	-1.21479	-0.280707	FALSE	0.0810729	1864.92	2066.71	2203.27	2079.81	2392.67	2483.12	2547.03	2556.75	TRUE	FALSE	NA	FALSE
hypothetical protein	LBJ_RS08075	20752.3	0.00124452	1.25371	0.326204	FALSE	0.0942348	23521.2	24762	24078.2	19992.1	18767.4	18684.2	19101.1	17112.4	TRUE	FALSE	NA	FALSE
STAS domain-containing protein	LBJ_RS04405	3298.64	0.00126891	-1.24082	-0.311293	FALSE	0.0900678	2570.45	2993.91	2970.11	3240.33	3673.48	3656.6	3640.34	3643.92	TRUE	FALSE	NA	FALSE
potassium transporter Kef	LBJ_RS16130	4587.86	0.00128844	-1.26468	-0.33877	FALSE	0.0981402	3579.23	4181.79	3919.48	4524.73	5172.93	4815.63	5470.92	5038.16	TRUE	FALSE	NA	FALSE
hypothetical protein	LBJ_RS10695	2519.75	0.00129469	1.21693	0.283245	FALSE	0.0820901	2618.97	2798.79	2828.85	2819.8	2078.37	2218.06	2432.01	2363.16	TRUE	FALSE	NA	FALSE
transcription termination/antitermination protein NusA	LBJ_RS05240	38713.4	0.00132378	1.2798	0.355913	FALSE	0.103336	41138.4	42900.9	46647.6	43170.7	31502.2	39878.1	32581.2	31888.3	TRUE	FALSE	NA	FALSE
lauroyl acyltransferase	LBJ_RS01255	2021.99	0.00134631	1.43459	0.520635	FALSE	0.15137	1751.71	2259.37	2748.13	2771.72	1591.39	1713.24	1758.27	1582.11	TRUE	FALSE	NA	FALSE
DNA polymerase III subunit delta	LBJ_RS00080	1108.96	0.0013639	-1.37169	-0.455952	FALSE	0.132706	741.924	973.921	955.791	1068.43	1284.54	1144.57	1272.97	1429.53	TRUE	FALSE	NA	FALSE
pyridoxal phosphate-dependent aminotransferase	LBJ_RS10325	18751.6	0.00138673	1.3776	0.462154	FALSE	0.134695	25858.2	22091.9	20876.1	18092.4	14716.3	18573.4	14846.2	14958.1	TRUE	FALSE	NA	FALSE
hypothetical protein	LBJ_RS01770	2511.16	0.00139273	1.26186	0.335549	FALSE	0.097834	2982.86	2894.71	2660.07	2671.48	2170.3	1961.43	2453.92	2294.49	TRUE	FALSE	NA	FALSE
hypothetical protein	LBJ_RS17745	6616.02	0.00139473	1.53478	0.618033	FALSE	0.180226	11281.5	7879.09	6819.87	6067.47	5647.49	5065.03	5221.14	4946.61	TRUE	FALSE	NA	FALSE
recombination protein RecR	LBJ_RS16535	2063.97	0.00139899	-1.68236	-0.750483	FALSE	0.218919	2321.8	1601.07	1102.55	1131.18	2746.72	2361.43	2761.75	2485.23	TRUE	FALSE	NA	FALSE
SDR family NAD(P)-dependent oxidoreductase	LBJ_RS16800	2430.23	0.00139899	1.23656	0.306337	FALSE	0.0893627	2508.79	2689.76	2733.45	2816.55	2218.75	1984.32	2389.28	2100.9	TRUE	FALSE	NA	FALSE
50S ribosomal protein L5	LBJ_RS14605	13150.5	0.00141213	1.24041	0.310814	FALSE	0.0907406	16354.7	13788.2	14025	14078.7	11773.3	12574.6	11716.4	10893.6	TRUE	FALSE	NA	FALSE
M23 family metallopeptidase	LBJ_RS04635	5017.61	0.00141339	-1.31768	-0.398	FALSE	0.116208	5184.37	4463.81	3788.31	3884.16	5673.58	5815.62	5485.16	5845.91	TRUE	FALSE	NA	FALSE
hypothetical protein	LBJ_RS07380	1849.79	0.00141467	1.25775	0.33085	FALSE	0.0966138	1910.4	2057.7	2346.37	1929.04	1585.17	1716.86	1678.3	1574.49	TRUE	FALSE	NA	FALSE
SAM-dependent methyltransferase	LBJ_RS01980	1809.87	0.00143185	1.18774	0.248219	FALSE	0.0725573	1914.45	1981.45	2090.45	1874.44	1687.04	1612.04	1675.02	1644.1	TRUE	FALSE	NA	FALSE
hypothetical protein	LBJ_RS01585	187.401	0.00144148	-1.57002	-0.650782	FALSE	0.190343	201.148	149.203	118.327	115.726	247.218	201.204	221.291	245.089	TRUE	FALSE	NA	FALSE
TolC family protein	LBJ_RS03285	1391.87	0.00146135	-1.40777	-0.493413	FALSE	0.14448	1081.55	1043.6	1001.65	1497.1	1725.55	1459.03	1680.49	1646.01	TRUE	FALSE	NA	FALSE
hypothetical protein	LBJ_RS10740	159.46	0.00147942	1.45363	0.539664	FALSE	0.158186	211.256	178.716	151.349	214.338	140.38	128.915	117.218	133.512	TRUE	FALSE	NA	FALSE
hypothetical protein	LBJ_RS09650	178.709	0.00149512	-1.47817	-0.563813	FALSE	0.165418	112.198	165.599	129.334	168.699	234.795	190.36	202.667	226.016	TRUE	FALSE	NA	FALSE
translation initiation factor IF-3	LBJ_RS05110	16485.1	0.00149512	1.25145	0.323601	FALSE	0.094944	20670.8	16300.9	17532.6	18800.6	15103.9	14869.8	14715.8	13886.2	TRUE	FALSE	NA	FALSE
undecaprenyl-phosphate glucose phosphotransferase	LBJ_RS09120	2673.66	0.00150707	1.24565	0.316901	FALSE	0.0930424	2718.03	3152.13	3218.69	2774.17	2408.82	2510.83	2382.71	2223.92	TRUE	FALSE	NA	FALSE
hypothetical protein	LBJ_RS08010	1956.69	0.00151268	1.32412	0.405031	FALSE	0.118959	2201.51	2329.87	2562.84	1823.91	1688.28	1803.6	1621.34	1622.17	TRUE	FALSE	NA	FALSE
helix-turn-helix transcriptional regulator	LBJ_RS06690	547.173	0.00155628	-1.34044	-0.42271	FALSE	0.124442	433.631	402.521	484.316	549.291	668.357	577.105	651.821	610.339	TRUE	FALSE	NA	FALSE
hypothetical protein	LBJ_RS11975	9091.25	0.00156199	-1.56065	-0.642149	FALSE	0.189118	10082.7	6851.88	6032.86	5436.68	10200.5	12756.5	9879.2	11489.6	TRUE	FALSE	NA	FALSE
strictosidine synthase	LBJ_RS15595	2129.06	0.00158114	-1.50785	-0.592491	FALSE	0.174675	1346.38	1411.69	1715.29	2317.78	2552.92	2236.13	2763.94	2688.35	TRUE	FALSE	NA	FALSE
ATP-dependent protease subunit HslV	LBJ_RS07115	3417.47	0.00164423	1.20445	0.268373	FALSE	0.0793755	3989.61	3597.28	3733.27	3618.48	2910.71	3340.94	3066.3	3083.17	TRUE	FALSE	NA	FALSE
citrate synthase	LBJ_RS14010	12766.9	0.0016452	1.15855	0.212317	FALSE	0.0628024	13139.3	14079.2	14232.3	13367.2	11518.6	12012	12096.5	11689.9	TRUE	FALSE	NA	FALSE
PAS domain S-box protein	LBJ_RS06745	2374.89	0.00164725	-1.5471	-0.629566	FALSE	0.186251	1352.44	1643.7	1944.6	2517.45	3052.33	2473.48	3302.93	2712.2	TRUE	FALSE	NA	FALSE
precorrin-3B C(17)-methyltransferase	LBJ_RS17590	625.244	0.0016498	1.36078	0.44443	FALSE	0.131504	593.337	664.037	847.554	777.484	516.796	555.418	546.654	500.669	TRUE	FALSE	NA	FALSE
ATP-dependent Clp protease ATP-binding subunit ClpX	LBJ_RS06025	21820.6	0.00165397	-1.31968	-0.400185	FALSE	0.118443	18232.7	19844.1	20268.8	16907.4	25326.8	29285.4	22128	22572.1	TRUE	FALSE	NA	FALSE
type I-E CRISPR-associated protein Cas5/CasD	LBJ_RS13515	2231.45	0.00165847	-1.39425	-0.479485	FALSE	0.141952	2387.5	1799.46	1753.81	1516.66	2480.87	2798.78	2541.56	2572.96	TRUE	FALSE	NA	FALSE
UbiX family flavin prenyltransferase	LBJ_RS07155	2180.89	0.0016719	1.22987	0.298503	FALSE	0.0884348	2174.22	2537.28	2521.56	2388.68	1928.05	1926.49	2112.12	1858.67	TRUE	FALSE	NA	FALSE
hypothetical protein	LBJ_RS05195	15010.2	0.00168616	1.257	0.329981	FALSE	0.0978335	15874.5	16309.9	17908.7	16782.7	12840.4	15352.9	12673.8	12338.4	TRUE	FALSE	NA	FALSE
chemotaxis protein	LBJ_RS05645	32474.5	0.00169403	-1.62874	-0.703758	FALSE	0.208742	34832	26504.9	19702	17790.9	37457.8	49499.7	34598	39410.8	TRUE	FALSE	NA	FALSE
PBP1A family penicillin-binding protein	LBJ_RS11690	19921.2	0.00170188	1.30272	0.381531	FALSE	0.113215	22345.7	23478.2	25316.5	19019.8	16605.8	19402.3	16785.2	16416.2	TRUE	FALSE	NA	FALSE
serine O-acetyltransferase	LBJ_RS00300	7694.26	0.00170858	-1.62286	-0.69854	FALSE	0.207361	8775.73	5907.47	4289.14	4497.02	9955.78	8795.12	9732.4	9601.4	TRUE	FALSE	NA	FALSE
DUF2179 domain-containing protein	LBJ_RS03350	1180.98	0.00171126	1.28576	0.362621	FALSE	0.107663	1128.05	1432.19	1441.02	1312.11	992.597	1077.1	1083.45	981.311	TRUE	FALSE	NA	FALSE
GNAT family N-acetyltransferase	LBJ_RS12905	4540.37	0.00171626	-1.19155	-0.252835	FALSE	0.0750893	4237.25	4097.36	4336.83	3902.9	4866.09	5024.06	5211.28	4647.16	TRUE	FALSE	NA	FALSE
DedA family protein	LBJ_RS17795	347.543	0.00175223	-1.34429	-0.426839	FALSE	0.126989	277.969	295.128	331.133	281.98	387.597	357.829	471.064	377.648	TRUE	FALSE	NA	FALSE
helix-turn-helix transcriptional regulator	LBJ_RS04805	449.386	0.00175874	1.32174	0.402437	FALSE	0.119772	425.545	572.22	523.759	524.027	367.721	414.455	387.806	379.555	TRUE	FALSE	NA	FALSE
hypothetical protein	LBJ_RS16700	8313.07	0.00176402	-1.4386	-0.52467	FALSE	0.156198	8521.01	7530.67	6175.95	5044.68	10185.6	10032.5	9679.82	9334.38	TRUE	FALSE	NA	FALSE
1-acyl-sn-glycerol-3-phosphate acyltransferase	LBJ_RS17835	2257.52	0.00178248	-1.29329	-0.371051	FALSE	0.110565	1726.44	1886.36	2091.37	2171.09	2518.14	2246.97	2697.12	2722.69	TRUE	FALSE	NA	FALSE
SpoIIE family protein phosphatase	LBJ_RS01010	2063.19	0.00178854	-1.24931	-0.321137	FALSE	0.0957235	1709.26	1777.32	1831.78	2019.5	2324.34	2044.56	2437.48	2361.25	TRUE	FALSE	NA	FALSE
MFS transporter	LBJ_RS12150	1962.75	0.00179047	1.22023	0.287148	FALSE	0.0856044	2318.76	2270.84	2065.68	1974.68	1802.58	1738.54	1822.91	1708	TRUE	FALSE	NA	FALSE
prepilin-type N-terminal cleavage/methylation domain-containing protein	LBJ_RS07805	822.073	0.00179406	1.29598	0.374046	FALSE	0.111535	1031.01	843.573	979.64	858.166	718.049	797.585	656.203	692.354	TRUE	FALSE	NA	FALSE
transglycosylase domain-containing protein	LBJ_RS01325	919.011	0.00180382	-1.55531	-0.637207	FALSE	0.1901	985.526	717.324	535.683	639.753	1167.76	884.332	1218.19	1203.51	TRUE	FALSE	NA	FALSE
hypothetical protein	LBJ_RS16810	11710	0.00180512	1.46073	0.546688	FALSE	0.163114	19118.2	13056.9	12179.5	11256.4	9430.29	9115.6	10074.2	9448.82	TRUE	FALSE	NA	FALSE
hypothetical protein	LBJ_RS01140	265.526	0.00181391	-1.50541	-0.590158	FALSE	0.176164	271.904	204.13	172.446	200.483	342.875	244.577	333.031	354.76	TRUE	FALSE	NA	FALSE
SDR family oxidoreductase	LBJ_RS08980	7396.34	0.00181834	1.31222	0.392014	FALSE	0.117047	8544.25	8997.29	9158.9	6879.18	6546.92	6968.63	6278.3	5797.27	TRUE	FALSE	NA	FALSE
dTDP-4-dehydrorhamnose 3%2C5-epimerase	LBJ_RS06525	1081.18	0.00182721	-1.21066	-0.275798	FALSE	0.0823849	937.007	982.119	978.723	1013.83	1278.33	1107.22	1160.13	1192.07	TRUE	FALSE	NA	FALSE
hypothetical protein	LBJ_RS17695	252.69	0.00183317	-1.3739	-0.458279	FALSE	0.136939	194.073	186.914	228.399	242.047	309.332	251.806	313.312	295.633	TRUE	FALSE	NA	FALSE
glycosyltransferase family 2 protein	LBJ_RS06555	454.481	0.00184215	-1.42866	-0.514665	FALSE	0.153858	356.811	389.405	292.608	457.2	616.18	496.382	487.497	539.769	TRUE	FALSE	NA	FALSE
hypothetical protein	LBJ_RS01785	459.585	0.00185594	-1.49397	-0.579153	FALSE	0.173253	413.415	399.242	273.345	388.742	576.427	416.865	577.327	631.32	TRUE	FALSE	NA	FALSE
pirin family protein	LBJ_RS04890	4653.79	0.00185951	-1.2969	-0.375066	FALSE	0.112224	4707.27	4074.4	3968.09	3460.37	4975.41	5734.9	5177.32	5132.57	TRUE	FALSE	NA	FALSE
FAD-binding oxidoreductase	LBJ_RS12900	5820.46	0.00188615	-1.22723	-0.295411	FALSE	0.0884998	5857.56	5216.38	5123.85	4709.73	6474.86	6589.11	6416.33	6175.87	TRUE	FALSE	NA	FALSE
glycosyltransferase family 4 protein	LBJ_RS00920	722.229	0.00188774	-1.33556	-0.417441	FALSE	0.125074	503.376	616.489	656.762	696.802	802.525	749.393	866.539	885.946	TRUE	FALSE	NA	FALSE
hypothetical protein	LBJ_RS04110	907.609	0.00191791	-1.64813	-0.720832	FALSE	0.216272	522.581	501.717	670.521	1046.42	1131.73	1038.55	1241.2	1108.15	TRUE	FALSE	NA	FALSE
site-2 protease family protein	LBJ_RS00305	750.203	0.00193578	-1.33349	-0.415206	FALSE	0.124678	776.291	616.489	563.201	617.749	800.041	803.609	912.55	911.695	TRUE	FALSE	NA	FALSE
type II toxin-antitoxin system VapC family toxin	LBJ_RS12450	1731.27	0.00195444	-1.50872	-0.593323	FALSE	0.178316	1746.65	1398.58	1039.26	1337.37	2202.6	1769.87	1801	2554.84	TRUE	FALSE	NA	FALSE
AarF/ABC1/UbiB kinase family protein	LBJ_RS05955	2642.98	0.00196385	1.25537	0.328115	FALSE	0.0986556	3104.15	3136.55	2959.1	2569.61	2364.1	2216.85	2551.41	2242.04	TRUE	FALSE	NA	FALSE
hypothetical protein	LBJ_RS08295	1220.67	0.00196521	-1.34422	-0.426771	FALSE	0.128333	897.586	1016.55	1133.74	1118.14	1434.86	1196.38	1335.41	1632.66	TRUE	FALSE	NA	FALSE
hypothetical protein	LBJ_RS15190	1748.94	0.00196771	-1.31	-0.38957	FALSE	0.117165	1482.84	1368.24	1370.4	1835.32	1883.33	1945.77	2048.58	2057.03	TRUE	FALSE	NA	FALSE
transporter substrate-binding domain-containing protein	LBJ_RS16545	3081.74	0.00199153	-1.24947	-0.321321	FALSE	0.096742	2479.48	3005.38	2617.88	2856.48	3421.29	3110.82	3614.05	3548.55	TRUE	FALSE	NA	FALSE
hypothetical protein	LBJ_RS14530	135.767	0.00199246	-1.38046	-0.465154	FALSE	0.14006	115.231	111.493	101.817	127.136	157.772	169.878	151.179	151.631	TRUE	FALSE	NA	FALSE
hypothetical protein	LBJ_RS03100	763.1	0.00200638	-1.59888	-0.677058	FALSE	0.203995	871.306	577.139	487.068	414.821	895.698	924.09	955.274	979.404	TRUE	FALSE	NA	FALSE
hypothetical protein	LBJ_RS11190	2600.54	0.00207228	1.35972	0.443313	FALSE	0.13394	3733.88	3001.28	2430.75	2823.06	2165.33	2166.25	2170.18	2313.57	TRUE	FALSE	NA	FALSE
peptidase M14	LBJ_RS01725	4670.12	0.00207263	1.1671	0.222934	FALSE	0.0673607	4854.85	5313.12	5142.19	4809.97	4261.09	4393.95	4345.84	4239.95	TRUE	FALSE	NA	FALSE
DUF885 domain-containing protein	LBJ_RS00595	2431.27	0.00207634	-1.28857	-0.365776	FALSE	0.11055	1927.59	2029	2116.13	2426.17	2675.91	2413.24	2923.88	2938.21	TRUE	FALSE	NA	FALSE
hypothetical protein	LBJ_RS12065	2317.93	0.0020835	-1.15572	-0.208787	FALSE	0.0631241	2070.11	2149.51	2206.94	2174.35	2468.45	2526.49	2511.98	2435.64	TRUE	FALSE	NA	FALSE
serine--tRNA ligase	LBJ_RS00120	2893.82	0.00210174	-1.26491	-0.339034	FALSE	0.102584	2305.62	2499.57	2551.83	2862.18	3354.21	3540.94	3023.57	3012.6	TRUE	FALSE	NA	FALSE
hypothetical protein	LBJ_RS19165	95.4676	0.00210518	1.48467	0.57014	FALSE	0.172544	111.188	119.691	98.1475	127.951	67.0841	73.4935	75.5894	90.5973	TRUE	FALSE	NA	FALSE
	LBJ_RS03740	8238.22	0.00210798	1.16924	0.225577	FALSE	0.0682788	8454.29	8953.03	8844.28	9271.94	7199.12	7909.59	7547.98	7725.56	TRUE	FALSE	NA	FALSE
alpha/beta hydrolase	LBJ_RS15660	1720.62	0.00214313	-1.31327	-0.393166	FALSE	0.119179	1579.87	1369.06	1316.28	1686.18	1700.71	1992.76	1976.28	2143.82	TRUE	FALSE	NA	FALSE
hypothetical protein	LBJ_RS06365	421.787	0.00215862	-1.58552	-0.664959	FALSE	0.201702	344.681	346.775	263.255	350.438	650.965	331.323	498.452	588.405	TRUE	FALSE	NA	FALSE
cell envelope integrity protein CreD	LBJ_RS10735	1604.5	0.00216832	1.21698	0.283302	FALSE	0.0859714	1810.33	1873.24	1600.63	1762.79	1443.55	1365.05	1452.63	1527.76	TRUE	FALSE	NA	FALSE
hypothetical protein	LBJ_RS01945	335.707	0.00219332	-1.30366	-0.382563	FALSE	0.116213	309.303	306.605	245.827	303.985	375.174	366.263	407.525	370.972	TRUE	FALSE	NA	FALSE
hypothetical protein	LBJ_RS14705	221.162	0.00220111	-2.18207	-1.1257	FALSE	0.342081	255.731	152.483	74.2985	74.1625	377.659	256.625	268.397	309.938	TRUE	FALSE	NA	FALSE
glycosyltransferase family 2 protein	LBJ_RS06480	1420.3	0.00220749	-1.31173	-0.391472	FALSE	0.119003	1082.56	1137.06	1238.31	1456.36	1721.83	1450.59	1626.81	1648.87	TRUE	FALSE	NA	FALSE
5-(carboxyamino)imidazole ribonucleotide mutase	LBJ_RS05325	1370.61	0.00220749	1.33164	0.413203	FALSE	0.12561	1600.09	1731.42	1661.17	1268.91	1164.03	1316.86	1159.04	1063.33	TRUE	FALSE	NA	FALSE
glycosyltransferase family 4 protein	LBJ_RS06445	2372.4	0.00221654	-1.22015	-0.287056	FALSE	0.0872977	2025.63	2345.45	2028.99	2147.45	2775.3	2450.59	2539.36	2666.42	TRUE	FALSE	NA	FALSE
hypothetical protein	LBJ_RS15185	407.533	0.00223173	-1.29668	-0.374827	FALSE	0.114063	368.94	313.163	332.05	405.041	463.378	475.901	461.205	440.589	TRUE	FALSE	NA	FALSE
DUF1574 domain-containing protein	LBJ_RS07710	1228.03	0.00223381	-1.29471	-0.372628	FALSE	0.113409	885.457	1095.25	1158.51	1141.78	1306.9	1316.86	1424.15	1495.33	TRUE	FALSE	NA	FALSE
hypothetical protein	LBJ_RS12600	1925.52	0.00225197	1.25205	0.324295	FALSE	0.0987726	1882.1	2211	2122.55	2347.94	1740.46	1562.64	1777.99	1759.49	TRUE	FALSE	NA	FALSE
response regulator	LBJ_RS15410	5493.75	0.00227469	-1.63546	-0.709692	FALSE	0.216354	6182.03	4342.48	2918.74	3233.81	7990.47	6472.25	6531.36	6278.87	TRUE	FALSE	NA	FALSE
30S ribosomal protein S1	LBJ_RS05190	54177.5	0.00229261	1.23759	0.307528	FALSE	0.0938202	66813.6	56114.4	61498.1	55295.1	45870.7	52573.2	47580.8	47674.2	TRUE	FALSE	NA	FALSE
ABC transporter ATP-binding protein	LBJ_RS03875	1430.56	0.00230737	1.20324	0.266928	FALSE	0.0814833	1436.34	1570.73	1683.18	1559.86	1267.15	1312.04	1276.26	1338.93	TRUE	FALSE	NA	FALSE
DNA alkylation repair protein	LBJ_RS09575	1083.54	0.0023232	-1.24438	-0.315422	FALSE	0.0963488	1011.81	961.624	994.316	895.655	1149.13	1136.14	1356.23	1163.46	TRUE	FALSE	NA	FALSE
hypothetical protein	LBJ_RS14215	937.233	0.00235879	1.41916	0.505042	FALSE	0.154481	793.474	1195.27	1132.82	1276.25	824.887	691.562	770.135	813.468	TRUE	FALSE	NA	FALSE
hypothetical protein	LBJ_RS16900	557.911	0.00237025	-1.32789	-0.409134	FALSE	0.125212	422.513	446.79	478.813	568.851	618.665	575.9	695.641	656.115	TRUE	FALSE	NA	FALSE
hypothetical protein	LBJ_RS03625	4146.52	0.00237025	-1.30472	-0.383738	FALSE	0.117445	3232.52	3161.96	3662.64	4334.84	4755.52	4902.38	4578.09	4544.17	TRUE	FALSE	NA	FALSE
hypothetical protein	LBJ_RS13995	291.77	0.00237025	1.40321	0.488732	FALSE	0.149571	369.951	347.595	298.111	347.993	265.852	180.722	260.729	263.209	TRUE	FALSE	NA	FALSE
PTS sugar transporter subunit IIA	LBJ_RS12865	4722	0.0023831	1.27119	0.346183	FALSE	0.106007	4452.55	5309.84	5634.76	5745.56	3890.88	4163.83	4474.01	4104.53	TRUE	FALSE	NA	FALSE
hypothetical protein	LBJ_RS02780	2961.99	0.00240169	1.38098	0.465689	FALSE	0.142705	2689.73	3332.48	3727.77	3993.37	2498.26	2172.27	2826.38	2455.66	TRUE	FALSE	NA	FALSE
hypothetical protein	LBJ_RS20525	40.229	0.00241294	1.78848	0.838732	FALSE	0.257139	45.4858	54.9265	59.6223	46.4534	18.6345	39.7588	27.3875	29.5633	TRUE	FALSE	NA	FALSE
hypothetical protein	LBJ_RS13615	463.579	0.00243034	-1.36358	-0.447398	FALSE	0.137256	438.685	443.511	325.629	361.848	556.55	460.238	557.608	564.564	TRUE	FALSE	NA	FALSE
MBL fold metallo-hydrolase	LBJ_RS11695	5592	0.00246383	1.2186	0.28523	FALSE	0.0876142	6254.8	6235.39	6660.27	5422.83	4853.66	4987.92	5241.96	5079.17	TRUE	FALSE	NA	FALSE
hypothetical protein	LBJ_RS13795	759.289	0.00247617	1.21862	0.285244	FALSE	0.0876616	874.338	811.601	790.683	861.426	639.784	669.875	706.596	720.01	TRUE	FALSE	NA	FALSE
hypothetical protein	LBJ_RS00295	154.848	0.00258314	-1.66531	-0.735794	FALSE	0.226977	169.814	90.9977	82.5539	122.246	208.706	183.131	161.038	220.294	TRUE	FALSE	NA	FALSE
iron dicitrate transporter FecR	LBJ_RS16985	2335.5	0.00258314	-1.31532	-0.395419	FALSE	0.121985	1680.95	1851.93	2130.81	2404.98	2669.7	2661.43	2577.71	2706.47	TRUE	FALSE	NA	FALSE
acyl-[acyl-carrier-protein] thioesterase	LBJ_RS03080	3995.82	0.00258439	-1.39243	-0.477608	FALSE	0.147354	4037.12	3320.19	3063.67	2941.24	4080.95	5750.56	4243.96	4528.91	TRUE	FALSE	NA	FALSE
hypothetical protein	LBJ_RS03955	1381.21	0.00259109	-1.36299	-0.446771	FALSE	0.137879	976.428	1393.66	1153.92	1151.56	1729.28	1383.12	1482.21	1779.52	TRUE	FALSE	NA	FALSE
hypothetical protein	LBJ_RS08090	4959.47	0.00259416	-1.18042	-0.239304	FALSE	0.073868	4666.84	4582.68	4586.33	4360.1	5358.04	5803.58	5064.49	5253.69	TRUE	FALSE	NA	FALSE
glutamine--fructose-6-phosphate transaminase (isomerizing)	LBJ_RS02045	11079.1	0.00259416	1.28723	0.364269	FALSE	0.112436	10183.8	12461.8	13671.8	13563.6	9235.25	9551.74	10273.6	9691.05	TRUE	FALSE	NA	FALSE
hypothetical protein	LBJ_RS08770	2845.11	0.00259975	1.74302	0.801591	FALSE	0.247494	4799.26	4298.21	3315	2050.47	1964.07	2808.42	1773.61	1751.86	TRUE	FALSE	NA	FALSE
hypothetical protein	LBJ_RS05590	186.116	0.0026009	-1.62107	-0.69695	FALSE	0.215206	122.306	100.835	137.59	207.003	253.429	203.613	211.431	252.719	TRUE	FALSE	NA	FALSE
TetR/AcrR family transcriptional regulator	LBJ_RS14100	688.002	0.00261499	-1.34577	-0.428436	FALSE	0.132364	621.639	500.077	525.593	699.246	773.952	734.935	874.207	774.368	TRUE	FALSE	NA	FALSE
flagellin	LBJ_RS06930	46621.4	0.00262736	1.34471	0.427299	FALSE	0.132075	42389.7	50571.8	60845.9	60093.6	37394.4	43522.6	40249.7	37903	TRUE	FALSE	NA	FALSE
endonuclease III	LBJ_RS10195	4645.41	0.0026753	1.19545	0.25756	FALSE	0.0797412	5137.87	5148.34	4911.04	5038.16	3967.9	4692.74	4116.88	4150.31	TRUE	FALSE	NA	FALSE
hypothetical protein	LBJ_RS17915	8146.25	0.00267863	-1.42414	-0.510089	FALSE	0.157951	8152.07	7537.23	6150.27	5044.68	9555.76	10890.3	8636.91	9202.77	TRUE	FALSE	NA	FALSE
NAD(P)H-dependent glycerol-3-phosphate dehydrogenase	LBJ_RS02195	2238.62	0.00267997	-1.21756	-0.283997	FALSE	0.0879496	2264.18	1927.35	1913.42	1972.23	2570.32	2332.51	2485.69	2443.27	TRUE	FALSE	NA	FALSE
polymer-forming cytoskeletal protein	LBJ_RS10875	4736.45	0.0026984	1.28595	0.362836	FALSE	0.112439	5426.96	5405.75	5880.59	4601.33	4312.02	4546.96	4102.64	3615.31	TRUE	FALSE	NA	FALSE
hypothetical protein	LBJ_RS14260	3091.52	0.00270737	1.26117	0.334765	FALSE	0.103776	3658.07	3343.96	3179.24	3614.4	2762.87	2339.74	2970.99	2862.87	TRUE	FALSE	NA	FALSE
NAD(P)/FAD-dependent oxidoreductase	LBJ_RS15840	697.585	0.00271306	1.33217	0.413783	FALSE	0.128303	760.118	728.801	862.23	836.162	547.854	726.501	525.839	593.174	TRUE	FALSE	NA	FALSE
hypothetical protein	LBJ_RS02635	1637.24	0.0027373	-1.22871	-0.297144	FALSE	0.0922142	1577.85	1375.62	1377.73	1546.82	1749.16	1703.6	1960.94	1806.22	TRUE	FALSE	NA	FALSE
leucyl/phenylalanyl-tRNA--protein transferase	LBJ_RS00495	753.454	0.00274964	-1.64456	-0.717706	FALSE	0.22285	848.057	594.354	435.701	401.781	1126.77	873.488	901.595	845.892	TRUE	FALSE	NA	FALSE
tRNA (adenosine(37)-N6)-threonylcarbamoyltransferase complex dimerization subunit type 1 TsaB	LBJ_RS16450	602.761	0.00274964	-1.42424	-0.510193	FALSE	0.15842	453.847	461.547	439.37	634.049	720.533	572.285	805.191	735.268	TRUE	FALSE	NA	FALSE
thiol:disulfide oxidoreductase	LBJ_RS13585	20755.1	0.00274964	1.78728	0.837765	FALSE	0.260134	40824	31685.2	18318.7	15641.8	15964.8	16085.4	14288.6	13232	TRUE	FALSE	NA	FALSE
winged helix-turn-helix transcriptional regulator	LBJ_RS15015	141.819	0.00276752	-1.56118	-0.642635	FALSE	0.19967	148.587	106.574	79.8021	108.391	187.587	189.155	138.033	176.426	TRUE	FALSE	NA	FALSE
hypothetical protein	LBJ_RS07265	1246.2	0.00278606	-1.83014	-0.871955	FALSE	0.271127	540.776	632.885	881.493	1466.95	1673.38	1239.75	1775.8	1758.54	TRUE	FALSE	NA	FALSE
hypothetical protein	LBJ_RS12490	9451.65	0.00278606	1.17527	0.232989	FALSE	0.0724441	10492.1	10316.4	10525.6	9519.69	8246.38	8930.06	9063.06	8519.96	TRUE	FALSE	NA	FALSE
	LBJ_RS20435	44.979	0.00278606	1.68287	0.75092	FALSE	0.233482	51.5506	49.1879	53.2014	71.7176	29.8152	33.7347	37.2469	33.3779	TRUE	FALSE	NA	FALSE
UDP-2%2C3-diacylglucosamine diphosphatase	LBJ_RS17725	218.894	0.0028109	1.33685	0.418833	FALSE	0.130343	237.537	286.93	251.331	225.747	198.768	169.878	194.999	185.963	TRUE	FALSE	NA	FALSE
cell division protein	LBJ_RS09790	1403.2	0.00283054	-1.36518	-0.449092	FALSE	0.139854	969.353	1104.27	1184.19	1487.32	1521.82	1627.7	1773.61	1557.32	TRUE	FALSE	NA	FALSE
hypothetical protein	LBJ_RS05230	4203.46	0.00283235	1.16995	0.226446	FALSE	0.0705269	4606.2	4667.12	4571.65	4287.57	3690.87	3785.52	4054.44	3964.35	TRUE	FALSE	NA	FALSE
IS110 family transposase	LBJ_RS00275	261.355	0.00286038	1.46481	0.55071	FALSE	0.17168	313.347	234.463	297.194	396.892	237.279	214.456	202.667	194.546	TRUE	FALSE	NA	FALSE
HEAT repeat domain-containing protein	LBJ_RS13870	7200.12	0.00286795	-1.24698	-0.318443	FALSE	0.0993014	7246.39	5718.92	5931.04	6739.01	7932.08	8358.98	7978.51	7696	TRUE	FALSE	NA	FALSE
	LBJ_RS04960	19271	0.00294783	-1.26892	-0.343605	FALSE	0.107418	14517	19614.5	16153.1	17661.3	20870.6	22532.4	21669	21150.2	TRUE	FALSE	NA	FALSE
helix-turn-helix transcriptional regulator	LBJ_RS13290	17.148	0.00298679	-2.24616	-1.16746	FALSE	0.365427	11.1188	7.37819	9.17266	14.6695	23.6037	16.8674	29.5784	24.795	TRUE	FALSE	NA	FALSE
DUF1577 domain-containing protein	LBJ_RS08405	4535.41	0.00304963	-1.28946	-0.366763	FALSE	0.115023	4809.37	3670.24	3560.83	3808.37	5343.13	5161.41	5122.55	4807.38	TRUE	FALSE	NA	FALSE
phospho-sugar mutase	LBJ_RS10220	7419.85	0.00307351	1.19545	0.257558	FALSE	0.0808364	8437.11	8270.13	8202.19	7411.36	6908.43	6999.95	6913.69	6215.93	TRUE	FALSE	NA	FALSE
hypothetical protein	LBJ_RS11660	1927.39	0.00308211	1.22901	0.297499	FALSE	0.0934009	1889.18	2094.59	2289.5	2227.32	1705.68	1724.09	1851.39	1637.43	TRUE	FALSE	NA	FALSE
glycosyltransferase	LBJ_RS06390	1854.24	0.00311565	-1.26489	-0.339008	FALSE	0.106543	1671.86	1524.83	1501.56	1850.8	2269.68	1868.66	2106.64	2039.87	TRUE	FALSE	NA	FALSE
LpxI family protein	LBJ_RS12555	1818.95	0.00311727	1.2228	0.290185	FALSE	0.0912089	1918.49	1965.06	2080.36	2039.06	1657.23	1766.25	1687.07	1438.11	TRUE	FALSE	NA	FALSE
hypothetical protein	LBJ_RS08505	2049	0.00314413	1.29213	0.36975	FALSE	0.116315	2324.83	2113.44	2621.55	2180.05	1803.82	2065.05	1611.48	1671.76	TRUE	FALSE	NA	FALSE
gliding motility ABC transporter	LBJ_RS08055	1433.71	0.00315867	-1.2409	-0.311386	FALSE	0.0980011	1222.05	1135.42	1410.75	1350.41	1541.69	1554.21	1689.26	1565.9	TRUE	FALSE	NA	FALSE
hypothetical protein	LBJ_RS20075	2724.77	0.00316287	-1.35229	-0.435401	FALSE	0.137056	1982.17	2916.03	2260.14	2107.52	3267.25	3181.91	2782.56	3300.6	TRUE	FALSE	NA	FALSE
hypothetical protein	LBJ_RS00440	849.996	0.00318868	-1.36175	-0.445458	FALSE	0.140341	622.65	681.253	787.014	788.893	944.147	796.38	1035.25	1144.39	TRUE	FALSE	NA	FALSE
MotA/TolQ/ExbB proton channel family protein	LBJ_RS17250	5825.94	0.00318868	1.26508	0.339229	FALSE	0.10687	6113.29	7003.54	6969.39	5943.59	5118.27	5857.79	4656.96	4944.7	TRUE	FALSE	NA	FALSE
rhomboid family intramembrane serine protease	LBJ_RS00550	625.308	0.00319542	-1.5962	-0.674642	FALSE	0.212599	350.746	417.278	447.626	710.656	801.283	612.044	785.472	877.363	TRUE	FALSE	NA	FALSE
hypothetical protein	LBJ_RS02915	87.1267	0.00326767	1.44932	0.535376	FALSE	0.169067	99.058	100.015	99.982	114.096	63.3573	63.855	75.5894	81.0607	TRUE	FALSE	NA	FALSE
dehypoxanthine futalosine cyclase	LBJ_RS11015	7171.17	0.0032922	-1.18626	-0.246418	FALSE	0.0778746	6634.86	6972.39	6520.84	6113.92	7209.06	7930.07	8022.33	7965.88	TRUE	FALSE	NA	FALSE
ABC transporter permease	LBJ_RS03880	618.906	0.00330053	1.28018	0.356352	FALSE	0.112649	591.315	736.999	690.701	760.369	524.25	509.635	583.9	554.074	TRUE	FALSE	NA	FALSE
hypothetical protein	LBJ_RS10855	7589.57	0.00330317	1.27765	0.353489	FALSE	0.111759	9469.13	8314.4	8107.71	8167.65	6286.03	7858.98	6015.38	6497.25	TRUE	FALSE	NA	FALSE
cobalamin biosynthesis protein	LBJ_RS17585	366.772	0.00332464	1.39634	0.481653	FALSE	0.152378	355.8	365.63	538.435	449.865	289.456	314.456	314.408	306.123	TRUE	FALSE	NA	FALSE
SpoIIE family protein phosphatase	LBJ_RS12595	2454.91	0.00333877	1.29396	0.371794	FALSE	0.117675	2352.12	2611.06	2807.75	3306.34	2087.06	2085.53	2258.92	2130.47	TRUE	FALSE	NA	FALSE
transposase	LBJ_RS07020	13.7785	0.00335589	-2.80627	-1.48865	FALSE	0.471416	5.05398	2.4594	8.25539	13.0396	26.0883	13.2529	23.0055	19.0731	TRUE	FALSE	NA	FALSE
M23 family metallopeptidase	LBJ_RS15590	2477.39	0.00336803	-1.51792	-0.602094	FALSE	0.190741	1406.02	1618.28	2128.06	2717.93	3282.15	2751.79	2985.23	2929.63	TRUE	FALSE	NA	FALSE
F0F1 ATP synthase subunit A	LBJ_RS09645	10331.2	0.00341166	1.31299	0.39286	FALSE	0.124612	9603.57	11182.9	13915.8	12214.8	8194.2	8945.72	9304.06	9288.6	TRUE	FALSE	NA	FALSE
type II toxin-antitoxin system PemK/MazF family toxin	LBJ_RS02230	292.248	0.00347216	-1.48817	-0.573543	FALSE	0.18223	292.12	263.155	174.281	210.263	406.232	344.576	285.925	361.435	TRUE	FALSE	NA	FALSE
50S ribosomal protein L20	LBJ_RS05120	14242	0.00349521	1.28212	0.358529	FALSE	0.113991	19445.7	14456.3	14455.2	15654	12613.1	12722.8	12587.3	12001.8	TRUE	FALSE	NA	FALSE
6-phosphogluconolactonase	LBJ_RS06310	990.521	0.00350557	-1.24411	-0.315118	FALSE	0.100222	902.64	896.86	791.6	939.663	1198.82	1016.86	1035.25	1142.48	TRUE	FALSE	NA	FALSE
NADH-quinone oxidoreductase subunit NuoE	LBJ_RS02810	3039.36	0.0035205	-1.20911	-0.273947	FALSE	0.087167	2927.26	2558.59	2872.88	2648.66	3478.44	3144.56	3530.79	3153.74	TRUE	FALSE	NA	FALSE
hypothetical protein	LBJ_RS00980	1560.66	0.00352404	-1.73304	-0.793302	FALSE	0.252462	1662.76	1249.37	794.352	862.241	2702	1392.76	1903.98	1917.8	TRUE	FALSE	NA	FALSE
metalloenzyme	LBJ_RS15205	4137.24	0.00352404	-1.69641	-0.762486	FALSE	0.242664	4880.12	3214.43	2196.85	1984.46	5143.12	5086.71	5030.53	5561.72	TRUE	FALSE	NA	FALSE
hypothetical protein	LBJ_RS05125	23172.6	0.00355726	1.24148	0.312062	FALSE	0.0994076	29413.1	24931.7	24680	23651.3	20537.7	22243.2	20922.9	19000.6	TRUE	FALSE	NA	FALSE
MotA/TolQ/ExbB proton channel family protein	LBJ_RS07215	16750	0.00356391	1.24215	0.312838	FALSE	0.0996775	21209.5	18679.9	17779.4	16568.4	14885.2	15557.7	13869	15451.1	TRUE	FALSE	NA	FALSE
hypothetical protein	LBJ_RS10090	86.0178	0.00357132	-1.56624	-0.647305	FALSE	0.206298	84.9068	69.6829	63.2913	50.5283	118.018	119.276	83.2578	99.1802	TRUE	FALSE	NA	FALSE
hypothetical protein	LBJ_RS19010	49.2948	0.00373335	1.73977	0.798897	FALSE	0.255687	52.5614	58.2057	85.3057	54.6032	37.269	37.3492	25.1965	43.8681	TRUE	FALSE	NA	FALSE
insulinase family protein	LBJ_RS13150	7426.46	0.00384015	1.23597	0.30564	FALSE	0.0980864	9064.81	8599.69	8142.57	7034.84	6353.12	6765.02	6844.67	6606.92	TRUE	FALSE	NA	FALSE
phosphoglycerate dehydrogenase	LBJ_RS06380	3487.37	0.00384558	-1.19185	-0.253202	FALSE	0.0812735	3037.44	3208.69	3311.33	3169.43	4141.83	3809.61	3502.31	3718.3	TRUE	FALSE	NA	FALSE
PaaI family thioesterase	LBJ_RS08225	671.509	0.00388026	1.20756	0.272095	FALSE	0.0874172	710.589	774.71	766.834	686.207	616.18	595.177	624.434	597.942	TRUE	FALSE	NA	FALSE
hypothetical protein	LBJ_RS16405	127.064	0.00390627	-1.4631	-0.549028	FALSE	0.17651	112.198	102.475	94.4784	104.316	161.499	107.228	158.847	175.473	TRUE	FALSE	NA	FALSE
DNA gyrase subunit A	LBJ_RS00045	9091.83	0.00390823	-1.16819	-0.224277	FALSE	0.0721115	8476.53	8338.18	8598.45	8132.61	9661.36	10636.1	9298.59	9592.82	TRUE	FALSE	NA	FALSE
histone deacetylase	LBJ_RS12605	3369.06	0.00391299	1.31444	0.39445	FALSE	0.126849	3044.52	3768.62	3919.48	4573.63	2930.58	2799.98	2991.81	2923.91	TRUE	FALSE	NA	FALSE
SAM-dependent methyltransferase	LBJ_RS04180	866.005	0.00397571	1.29121	0.368724	FALSE	0.118762	1078.52	1009.17	1022.75	794.598	711.837	799.995	777.804	733.361	TRUE	FALSE	NA	FALSE
	LBJ_RS05895	148.655	0.0039891	-1.44335	-0.529418	FALSE	0.170585	109.166	115.592	114.658	147.51	176.406	140.963	174.184	210.758	TRUE	FALSE	NA	FALSE
leucine--tRNA ligase	LBJ_RS14030	17221	0.00400992	1.33139	0.412931	FALSE	0.133125	15425.8	18471.7	22744.5	22032.8	14272.8	14618	15853	14349.7	TRUE	FALSE	NA	FALSE
	LBJ_RS20310	857.84	0.00401745	-1.34661	-0.429332	FALSE	0.138445	575.143	708.306	776.007	864.686	913.09	943.367	989.235	1092.89	TRUE	FALSE	NA	FALSE
histidine kinase	LBJ_RS00510	1281.61	0.00401872	-1.35359	-0.436794	FALSE	0.140863	1247.32	1136.24	907.176	1065.98	1673.38	1187.94	1527.12	1507.73	TRUE	FALSE	NA	FALSE
methylmalonyl-CoA mutase small subunit	LBJ_RS17290	16123.6	0.00405006	1.2202	0.287114	FALSE	0.0926666	18901.9	17915.1	18110.5	15963.7	13683.9	16136	14340.1	13937.7	TRUE	FALSE	NA	FALSE
DNA polymerase III subunit gamma/tau	LBJ_RS16525	3516.02	0.00413973	-1.21293	-0.278497	FALSE	0.0900793	3488.26	3195.58	2975.61	3052.07	4157.97	3542.15	3870.39	3846.09	TRUE	FALSE	NA	FALSE
winged helix-turn-helix transcriptional regulator	LBJ_RS04705	122.045	0.00415458	-1.37276	-0.45708	FALSE	0.147901	118.263	100.015	99.0647	95.3518	126.715	139.758	144.606	152.585	TRUE	FALSE	NA	FALSE
	LBJ_RS06675	57.3354	0.0042052	-1.73666	-0.796315	FALSE	0.257985	50.5398	37.7108	25.6834	53.7882	84.4763	54.2165	71.2074	81.0607	TRUE	FALSE	NA	FALSE
DsbA family protein	LBJ_RS10290	14922.6	0.00426545	1.33871	0.420848	FALSE	0.136539	19635.7	18344.6	16668.6	13686.6	11786.9	14927.6	11961.7	12368.9	TRUE	FALSE	NA	FALSE
lipoprotein	LBJ_RS05475	5544.68	0.00427183	-1.25746	-0.330507	FALSE	0.10725	5872.72	4799.92	4495.52	4482.35	6186.65	6330.08	6176.42	6013.75	TRUE	FALSE	NA	FALSE
hypothetical protein	LBJ_RS15525	2467.1	0.00430214	1.35955	0.443128	FALSE	0.143903	2468.36	2800.43	3324.17	2777.43	2253.53	2312.03	2184.42	1616.45	TRUE	FALSE	NA	FALSE
hypothetical protein	LBJ_RS06065	236.128	0.00431889	1.51763	0.60182	FALSE	0.195521	269.882	372.189	271.511	224.117	188.829	240.962	163.229	158.307	TRUE	FALSE	NA	FALSE
threonine synthase	LBJ_RS14070	16345.3	0.00433878	1.33077	0.412258	FALSE	0.134003	19572	20290	19657	15139.7	13628	16732.4	13264.3	12478.6	TRUE	FALSE	NA	FALSE
23S rRNA (uracil(1939)-C(5))-methyltransferase RlmD	LBJ_RS03675	3278.04	0.00434077	1.21079	0.275944	FALSE	0.0897037	3703.55	3366.91	3885.54	3406.59	2898.28	3243.35	2784.76	2935.35	TRUE	FALSE	NA	FALSE
MoxR family ATPase	LBJ_RS07480	5252.81	0.00436292	1.32376	0.404638	FALSE	0.131612	6513.57	6683	5889.76	4852.35	4266.05	5239.72	4101.54	4476.46	TRUE	FALSE	NA	FALSE
flagellar motor switch protein FliG	LBJ_RS00100	3977.07	0.00441885	-1.46269	-0.548623	FALSE	0.178675	2532.04	2511.86	3431.49	4443.23	4749.31	4831.29	4736.93	4580.41	TRUE	FALSE	NA	FALSE
malate dehydrogenase	LBJ_RS00835	300.47	0.00452125	-1.30027	-0.378808	FALSE	0.123653	221.364	281.191	268.759	273.016	305.606	344.576	373.565	335.687	TRUE	FALSE	NA	FALSE
dihydropteroate synthase	LBJ_RS00255	1618.73	0.00454256	1.26953	0.344299	FALSE	0.112447	1511.14	1974.9	1908.83	1848.36	1387.65	1349.39	1575.33	1394.24	TRUE	FALSE	NA	FALSE
RNA-directed DNA polymerase	LBJ_RS09835	1151.72	0.00462242	1.37815	0.462729	FALSE	0.151392	1645.58	1489.57	1062.19	1142.59	1014.96	938.548	918.027	1002.29	TRUE	FALSE	NA	FALSE
hypothetical protein	LBJ_RS08720	4115.01	0.0046275	-1.20958	-0.274504	FALSE	0.0898249	4121.01	3789.11	3533.31	3456.3	4649.93	4252.98	4762.13	4355.34	TRUE	FALSE	NA	FALSE
tRNA-Lys	LBJ_RS14805	958.492	0.00465587	1.65092	0.723272	FALSE	0.236829	791.453	828.817	1738.22	1416.42	801.283	722.887	709.883	658.976	TRUE	FALSE	NA	FALSE
hypothetical protein	LBJ_RS09310	8823.82	0.00467606	1.23026	0.29896	FALSE	0.0979393	9051.67	8643.96	10570.6	10672.9	7638.9	7960.19	8289.63	7762.76	TRUE	FALSE	NA	FALSE
hypothetical protein	LBJ_RS00790	575.806	0.00470134	-1.43074	-0.51676	FALSE	0.169402	507.419	609.111	386.169	392.002	741.653	720.477	569.659	679.956	TRUE	FALSE	NA	FALSE
hypothetical protein	LBJ_RS17035	787.744	0.00470134	-1.22814	-0.29648	FALSE	0.097195	688.352	634.524	769.586	735.92	924.27	822.886	856.679	869.734	TRUE	FALSE	NA	FALSE
ferritin family protein	LBJ_RS17305	8712.29	0.00470134	1.31884	0.39927	FALSE	0.130892	9367.04	9700.68	10950.3	9621.57	7132.04	9430.06	6875.35	6621.23	TRUE	FALSE	NA	FALSE
hypothetical protein	LBJ_RS17350	5404.98	0.00471991	-1.199	-0.261836	FALSE	0.0858761	4396.96	4941.75	4998.18	5325.85	5815.2	5597.55	6058.1	6106.26	TRUE	FALSE	NA	FALSE
vitamin B12-dependent ribonucleotide reductase	LBJ_RS07050	42509.5	0.00472958	1.29711	0.3753	FALSE	0.123122	56775.4	49216.6	46772.3	39267	35514.8	40475.6	36345.3	35708.7	TRUE	FALSE	NA	FALSE
CARDB domain protein	LBJ_RS04850	710.641	0.00474871	-1.32046	-0.401038	FALSE	0.131625	679.255	641.083	475.144	654.423	831.098	754.212	869.825	780.09	TRUE	FALSE	NA	FALSE
2-C-methyl-D-erythritol 2%2C4-cyclodiphosphate synthase	LBJ_RS01790	1554.12	0.00477446	1.30136	0.380018	FALSE	0.1248	1906.36	1601.07	1617.14	1907.04	1321.81	1139.75	1566.56	1373.26	TRUE	FALSE	NA	FALSE
Rpn family recombination-promoting nuclease/putative transposase	LBJ_RS13355	2719.15	0.00479176	-1.27809	-0.353988	FALSE	0.1163	2806.98	2242.97	2250.05	2250.14	2750.45	3445.76	2944.7	3062.19	TRUE	FALSE	NA	FALSE
AAA family ATPase	LBJ_RS16725	2965.49	0.00482631	1.23959	0.30986	FALSE	0.10188	3361.91	3328.38	3558.07	2881.74	2714.42	2910.82	2526.22	2442.31	TRUE	FALSE	NA	FALSE
dihydrolipoyl dehydrogenase	LBJ_RS11165	3201.54	0.0048278	1.36601	0.449965	FALSE	0.147959	2791.82	4221.15	4346.92	3426.14	2828.71	2871.07	2567.85	2558.66	TRUE	FALSE	NA	FALSE
hypothetical protein	LBJ_RS12870	1517.19	0.00491625	-1.24528	-0.316468	FALSE	0.10426	1457.57	1420.71	1229.14	1299.88	1576.48	1530.11	1847.01	1776.66	TRUE	FALSE	NA	FALSE
nucleotidyltransferase domain-containing protein	LBJ_RS14000	693.535	0.00491625	1.30787	0.387221	FALSE	0.127572	720.697	666.497	908.093	848.386	583.881	634.936	636.484	549.306	TRUE	FALSE	NA	FALSE
amidophosphoribosyltransferase	LBJ_RS01065	15889.7	0.00500608	-1.1862	-0.246349	FALSE	0.0813165	14714.2	15256.5	15171.6	13004.5	16347.4	17501.1	17554.3	17568.2	TRUE	FALSE	NA	FALSE
hypothetical protein	LBJ_RS11625	5121.9	0.00500608	1.2127	0.278228	FALSE	0.0918343	5529.05	5435.27	5570.56	5924.04	4476	4106	4854.15	5080.12	TRUE	FALSE	NA	FALSE
hypothetical protein	LBJ_RS10720	2488.19	0.0050275	-1.61585	-0.692294	FALSE	0.228628	1143.21	1543.68	2194.1	2727.71	2919.4	3457.81	2947.99	2971.59	TRUE	FALSE	NA	FALSE
	LBJ_RS17200	2695.33	0.00505615	1.17848	0.236933	FALSE	0.0782953	2725.1	3053.75	3014.14	2871.15	2591.44	2312.03	2480.21	2514.79	TRUE	FALSE	NA	FALSE
beta-galactosidase	LBJ_RS16435	484.633	0.00508107	1.23571	0.305343	FALSE	0.100957	512.473	521.392	535.683	573.741	438.532	385.54	463.396	446.311	TRUE	FALSE	NA	FALSE
lytic transglycosylase domain-containing protein	LBJ_RS04195	4178.28	0.0051026	1.17898	0.237536	FALSE	0.0785755	4310.03	4302.31	4952.32	4522.28	3718.2	3751.78	3924.07	3945.27	TRUE	FALSE	NA	FALSE
transcriptional regulator	LBJ_RS08725	1761.76	0.00512242	-1.18497	-0.24485	FALSE	0.0810311	1539.44	1765.85	1600.63	1543.56	1894.51	1990.35	1844.82	1914.94	TRUE	FALSE	NA	FALSE
ABC-F family ATP-binding cassette domain-containing protein	LBJ_RS13440	2622.11	0.00512884	1.20745	0.27196	FALSE	0.0900195	2602.8	2825.03	2893.06	3151.5	2432.42	2327.7	2510.88	2233.46	TRUE	FALSE	NA	FALSE
SAM-dependent methyltransferase	LBJ_RS11215	1557.56	0.00523402	1.22693	0.295058	FALSE	0.09787	1862.9	1800.28	1653.83	1550.08	1326.78	1308.43	1487.69	1470.54	TRUE	FALSE	NA	FALSE
M23 family metallopeptidase	LBJ_RS02555	1349.66	0.00526862	-1.22889	-0.297354	FALSE	0.0987029	1234.18	1119.03	1152.09	1339.81	1382.68	1420.47	1613.67	1535.39	TRUE	FALSE	NA	FALSE
OmpA family protein	LBJ_RS17875	8995.65	0.00529877	-1.19915	-0.262015	FALSE	0.0870274	7717.42	7427.38	8803.92	8774.81	10206.7	9636.08	9579.03	9819.79	TRUE	FALSE	NA	FALSE
hypothetical protein	LBJ_RS18555	141.658	0.00529967	-1.6105	-0.687506	FALSE	0.22837	133.425	118.051	71.5467	111.651	190.072	131.324	151.179	226.016	TRUE	FALSE	NA	FALSE
sugar phosphotransferase	LBJ_RS04985	832.878	0.00534942	1.28397	0.360607	FALSE	0.119904	779.323	1045.24	1044.77	876.095	726.745	708.429	725.22	757.202	TRUE	FALSE	NA	FALSE
hypothetical protein	LBJ_RS16460	139.453	0.00547918	-1.5367	-0.619833	FALSE	0.206611	139.49	88.5383	76.1331	136.1	166.468	155.421	174.184	179.287	TRUE	FALSE	NA	FALSE
hypothetical protein	LBJ_RS12910	751.304	0.00550095	-1.26059	-0.334096	FALSE	0.111417	625.682	652.56	715.467	665.833	781.406	745.778	967.325	856.383	TRUE	FALSE	NA	FALSE
	LBJ_RS17360	8940.61	0.00551512	1.21516	0.281141	FALSE	0.0937867	10214.1	9126	9367.12	10529.4	8303.53	7201.16	8707.02	8076.51	TRUE	FALSE	NA	FALSE
type II secretion system major pseudopilin GspG	LBJ_RS07820	6281.01	0.00552745	1.26443	0.338484	FALSE	0.112948	7935.76	6895.33	7252.82	5974.56	5191.57	6157.79	5605.66	5234.61	TRUE	FALSE	NA	FALSE
methionine--tRNA ligase	LBJ_RS13905	7290.32	0.00552934	1.1692	0.225517	FALSE	0.0752597	7698.22	8141.42	8284.75	7312.75	6411.51	6610.8	6988.18	6874.9	TRUE	FALSE	NA	FALSE
ATP-binding protein	LBJ_RS08840	2274.67	0.00553122	1.49762	0.582675	FALSE	0.194469	3589.33	2969.31	2409.66	1942.89	2274.65	1732.52	1711.17	1567.81	TRUE	FALSE	NA	FALSE
hypothetical protein	LBJ_RS11320	957.05	0.00557116	-1.34746	-0.430239	FALSE	0.143706	707.557	779.629	897.086	877.725	916.817	993.969	1335.41	1148.2	TRUE	FALSE	NA	FALSE
hypothetical protein	LBJ_RS19375	158.604	0.00564734	1.50812	0.592752	FALSE	0.198275	145.555	231.183	211.888	174.404	136.653	90.3609	142.415	136.373	TRUE	FALSE	NA	FALSE
flagellar FlbD family protein	LBJ_RS01845	2268.81	0.00566407	1.32411	0.405024	FALSE	0.135529	2252.05	2358.56	2992.12	2736.68	1975.26	2315.65	1769.23	1750.91	TRUE	FALSE	NA	FALSE
rod shape-determining protein RodA	LBJ_RS09530	2283.13	0.00572797	1.33142	0.412971	FALSE	0.138355	1990.26	2498.75	2942.59	2998.28	1936.74	1938.54	2079.26	1880.61	TRUE	FALSE	NA	FALSE
GyrI-like domain-containing protein	LBJ_RS13920	2517.88	0.00582122	-1.4465	-0.532569	FALSE	0.17873	2718.03	2152.79	1637.32	1726.11	2539.26	3566.24	2742.03	3061.23	TRUE	FALSE	NA	FALSE
hypothetical protein	LBJ_RS16920	502.163	0.00588574	-1.21992	-0.286785	FALSE	0.0963599	460.923	483.681	405.432	459.645	541.642	551.804	540.081	574.101	TRUE	FALSE	NA	FALSE
hypothetical protein	LBJ_RS14245	400.368	0.00589871	-1.31731	-0.397599	FALSE	0.133632	377.027	302.506	353.147	351.253	449.712	384.335	448.059	536.908	TRUE	FALSE	NA	FALSE
sulfatase-like hydrolase/transferase	LBJ_RS04320	2889.55	0.00593103	-1.22719	-0.295358	FALSE	0.0993306	2310.68	2929.14	2693.09	2445.73	2981.52	3266.24	3236.1	3253.87	TRUE	FALSE	NA	FALSE
TonB-dependent receptor	LBJ_RS03995	372.923	0.00596351	1.3322	0.413812	FALSE	0.139254	526.624	431.214	373.327	373.257	332.936	330.118	315.503	300.401	TRUE	FALSE	NA	FALSE
hypothetical protein	LBJ_RS01305	553.737	0.00603571	-1.27112	-0.346104	FALSE	0.116621	466.988	436.133	483.399	563.146	683.264	574.695	631.007	591.266	TRUE	FALSE	NA	FALSE
hypothetical protein	LBJ_RS09475	2244.04	0.00604167	-1.26006	-0.333497	FALSE	0.112391	1711.28	2120.82	1972.12	2138.49	2519.38	2174.68	2709.17	2606.34	TRUE	FALSE	NA	FALSE
glycosyl transferase	LBJ_RS06280	1502.54	0.00611948	-1.25706	-0.330057	FALSE	0.111387	1239.24	1378.08	1293.34	1414.79	1812.51	1520.47	1482.21	1879.65	TRUE	FALSE	NA	FALSE
arginine--tRNA ligase	LBJ_RS06645	6315.82	0.00613433	1.15449	0.207261	FALSE	0.0699701	6866.33	6905.99	7026.26	6276.1	5871.11	6091.53	5749.17	5740.05	TRUE	FALSE	NA	FALSE
chemotaxis protein CheD	LBJ_RS09965	200.432	0.00613433	1.29214	0.369761	FALSE	0.124832	257.753	222.985	210.971	212.708	176.406	178.312	169.802	174.519	TRUE	FALSE	NA	FALSE
STAS domain-containing protein	LBJ_RS15130	2108	0.00630372	-1.27534	-0.35088	FALSE	0.118802	1621.32	2243.79	1740.05	1805.16	2392.67	2462.63	2186.61	2411.79	TRUE	FALSE	NA	FALSE
transcription-repair coupling factor	LBJ_RS09140	7904.79	0.00635013	1.20521	0.26929	FALSE	0.0912521	7866.01	9287.5	9363.45	8043.78	6948.18	7502.36	7287.25	6939.75	TRUE	FALSE	NA	FALSE
hypothetical protein	LBJ_RS06635	1104.56	0.0063697	1.26215	0.335889	FALSE	0.113864	1464.64	1191.99	1177.77	1097.77	964.024	936.138	954.179	1049.97	TRUE	FALSE	NA	FALSE
Na+:solute symporter	LBJ_RS03025	2170.79	0.00641463	1.40491	0.490478	FALSE	0.1664	1758.78	2413.49	2927	3044.74	1931.78	1813.24	1784.57	1692.74	TRUE	FALSE	NA	FALSE
penicillin-binding protein 2	LBJ_RS09535	4515.9	0.00644527	1.32068	0.401283	FALSE	0.136216	4029.03	4774.51	6077.8	5677.91	3652.36	4004.79	4059.92	3850.86	TRUE	FALSE	NA	FALSE
hypothetical protein	LBJ_RS08315	101.567	0.00647953	1.66761	0.73778	FALSE	0.250595	77.8313	118.871	160.522	150.77	63.3573	65.0598	100.786	75.3388	TRUE	FALSE	NA	FALSE
hypothetical protein	LBJ_RS02550	104.353	0.0065039	1.46851	0.554349	FALSE	0.188376	121.295	95.9165	121.996	157.29	78.2648	93.9753	82.1624	83.9217	TRUE	FALSE	NA	FALSE
hypothetical protein	LBJ_RS17970	2544.15	0.00665301	-1.26011	-0.333547	FALSE	0.113623	2208.59	2297.9	1958.36	2540.27	2867.23	2842.15	2502.12	3136.57	TRUE	FALSE	NA	FALSE
hypothetical protein	LBJ_RS18580	190.973	0.00667246	-1.31405	-0.394023	FALSE	0.134273	150.609	170.518	151.349	187.444	216.16	192.77	230.055	228.877	TRUE	FALSE	NA	FALSE
DegT/DnrJ/EryC1/StrS family aminotransferase	LBJ_RS06500	2069.3	0.00672326	-1.2188	-0.285456	FALSE	0.0973603	1895.24	1871.6	1774.91	1917.63	2575.29	2336.13	2039.82	2143.82	TRUE	FALSE	NA	FALSE
50S ribosomal protein L11 methyltransferase	LBJ_RS12300	3525.97	0.00679074	1.27073	0.345658	FALSE	0.118025	3211.3	4163.76	4517.53	3891.49	3134.32	3275.88	3091.5	2922	TRUE	FALSE	NA	FALSE
hypothetical protein	LBJ_RS02290	3296.47	0.00691128	-1.21549	-0.281541	FALSE	0.0963182	3362.92	2784.04	2764.64	2993.39	3600.18	3348.17	3843.01	3675.39	TRUE	FALSE	NA	FALSE
hypothetical protein	LBJ_RS16540	3705.12	0.00696489	-1.25494	-0.327613	FALSE	0.112179	2779.69	3103.76	3418.65	3841.78	4136.86	3983.11	4222.05	4155.08	TRUE	FALSE	NA	FALSE
helix-turn-helix transcriptional regulator	LBJ_RS09825	105.89	0.00705483	1.35828	0.441783	FALSE	0.151489	118.263	126.249	120.162	123.876	84.4763	86.7464	84.3533	102.995	TRUE	FALSE	NA	FALSE
thiamine-phosphate kinase	LBJ_RS14720	1185.88	0.00713653	-1.18276	-0.242155	FALSE	0.0831481	1110.86	1076.4	1080.54	1080.65	1192.61	1225.29	1339.79	1380.89	TRUE	FALSE	NA	FALSE
class I SAM-dependent methyltransferase	LBJ_RS03335	1738.12	0.00713653	-1.16512	-0.220483	FALSE	0.0757147	1654.67	1624.84	1552.01	1592.46	1824.94	1751.8	1936.84	1967.39	TRUE	FALSE	NA	FALSE
hypothetical protein	LBJ_RS00670	9101.49	0.00713653	-1.15411	-0.206778	FALSE	0.07101	8247.08	8685.77	8503.05	8364.06	9904.85	10386.7	9060.86	9659.58	TRUE	FALSE	NA	FALSE
KH domain-containing protein	LBJ_RS00820	8838.99	0.00713653	1.29381	0.371629	FALSE	0.127616	11491.7	9583.45	9348.77	9461.02	6889.79	9333.67	7035.29	7568.21	TRUE	FALSE	NA	FALSE
class I SAM-dependent RNA methyltransferase	LBJ_RS11420	1245.16	0.00718411	-1.22046	-0.287427	FALSE	0.0987822	987.547	1196.09	1186.94	1114.88	1301.93	1338.55	1496.45	1338.93	TRUE	FALSE	NA	FALSE
hypothetical protein	LBJ_RS09425	2128.56	0.00718499	1.21705	0.283386	FALSE	0.0974005	2060	2433.98	2478.45	2374.83	1752.88	1999.99	2049.68	1878.7	TRUE	FALSE	NA	FALSE
hypothetical protein	LBJ_RS02010	5357.51	0.00720896	-1.45812	-0.544111	FALSE	0.187099	3453.89	3230.83	4739.51	6011.24	6837.61	5979.48	6299.11	6308.43	TRUE	FALSE	NA	FALSE
anthranilate synthase component I	LBJ_RS15715	5487.17	0.00720896	1.19696	0.259373	FALSE	0.08919	5353.17	6172.27	6424.53	5964.78	4869.81	5348.16	5061.2	4703.43	TRUE	FALSE	NA	FALSE
response regulator	LBJ_RS06700	2508.68	0.00723028	-1.45071	-0.536761	FALSE	0.184644	1348.4	1926.53	2449.1	2464.48	3095.81	2577.09	3194.47	3013.55	TRUE	FALSE	NA	FALSE
MBL fold metallo-hydrolase	LBJ_RS00685	6588.76	0.00726395	-1.27704	-0.352805	FALSE	0.121432	7101.85	5654.15	5191.72	5201.97	7929.59	6995.13	7224.81	7410.86	TRUE	FALSE	NA	FALSE
DUF1289 domain-containing protein	LBJ_RS16135	861.473	0.00727078	-1.32406	-0.404972	FALSE	0.13941	794.485	693.55	638.417	838.607	1144.16	819.272	1036.34	926.953	TRUE	FALSE	NA	FALSE
hypothetical protein	LBJ_RS14845	11.7079	0.00728652	2.36984	1.24479	FALSE	0.428641	12.1295	18.8554	19.2626	15.4845	7.45379	7.22887	6.57299	6.67559	TRUE	FALSE	NA	FALSE
30S ribosomal protein S11	LBJ_RS14550	11309.8	0.00729678	1.24666	0.318071	FALSE	0.10955	14188.5	12200.2	12584	11233.6	9520.98	11399.9	10164	9187.52	TRUE	FALSE	NA	FALSE
	LBJ_RS14040	38.59	0.00731356	1.84168	0.881024	FALSE	0.303536	49.529	27.8732	56.8705	66.0128	22.3614	26.5059	32.8649	26.7024	TRUE	FALSE	NA	FALSE
hypothetical protein	LBJ_RS04840	2138.05	0.00737794	-1.26564	-0.33987	FALSE	0.117212	1894.23	1715.84	1899.66	2040.69	2420	1956.61	2629.2	2548.17	TRUE	FALSE	NA	FALSE
hypothetical protein	LBJ_RS11790	201.306	0.00739202	1.39358	0.478791	FALSE	0.165167	175.878	254.957	228.399	277.906	163.983	171.083	152.274	185.963	TRUE	FALSE	NA	FALSE
ABC transporter permease	LBJ_RS10400	1846.86	0.00741371	-1.27562	-0.351199	FALSE	0.121197	1433.31	1808.48	1620.81	1629.95	2192.66	1714.45	2097.88	2277.33	TRUE	FALSE	NA	FALSE
sigma-70 family RNA polymerase sigma factor	LBJ_RS17690	3313.76	0.00756597	-1.19874	-0.261517	FALSE	0.0904534	2801.93	3174.26	2809.59	3269.67	3851.13	3415.64	3514.36	3673.48	TRUE	FALSE	NA	FALSE
type Z 30S ribosomal protein S14	LBJ_RS19720	6861.15	0.00758768	1.21192	0.277292	FALSE	0.0959454	8539.2	7041.25	7222.55	7272	5777.93	6583.09	6476.58	5976.56	TRUE	FALSE	NA	FALSE
DUF262 domain-containing protein	LBJ_RS06035	23.9579	0.00759242	-1.81316	-0.858502	FALSE	0.297087	21.2267	18.8554	11.0072	17.1144	29.8152	30.1203	33.9604	29.5633	TRUE	FALSE	NA	FALSE
PhoH family protein	LBJ_RS06615	3254.37	0.00773994	1.18485	0.244709	FALSE	0.0848653	3561.03	3483.33	3836.92	3237.07	2998.91	3127.69	3000.57	2789.44	TRUE	FALSE	NA	FALSE
tRNA-Leu	LBJ_RS05595	5199.09	0.00777144	1.29198	0.369582	FALSE	0.128236	4938.75	5433.63	6786.85	6285.07	4799	4492.74	4913.31	3943.37	TRUE	FALSE	NA	FALSE
phosphoadenylyl-sulfate reductase	LBJ_RS15625	2845.73	0.00777837	-1.35307	-0.436237	FALSE	0.151388	2275.3	2116.72	2838.02	2444.92	3659.81	2598.78	3839.72	2992.57	TRUE	FALSE	NA	FALSE
triose-phosphate isomerase	LBJ_RS06720	8024.64	0.00777897	1.25544	0.328194	FALSE	0.113902	7210	9547.38	9717.51	9258.09	6933.27	6969.83	7627.95	6933.07	TRUE	FALSE	NA	FALSE
MBOAT family protein	LBJ_RS07705	1778	0.00778208	-1.2975	-0.375733	FALSE	0.130414	1187.68	1606.81	1802.43	1593.27	2015.01	1943.36	2058.44	2016.98	TRUE	FALSE	NA	FALSE
F0F1 ATP synthase subunit alpha	LBJ_RS09625	23198	0.00784051	1.27196	0.347053	FALSE	0.120565	25517.5	26750	28636.1	22995.3	18373.6	24343.2	20136.3	18831.8	TRUE	FALSE	NA	FALSE
DUF1564 family protein	LBJ_RS05085	152.465	0.00788373	-1.40032	-0.485754	FALSE	0.168862	160.716	110.673	121.079	116.541	196.283	149.397	197.19	167.843	TRUE	FALSE	NA	FALSE
hypothetical protein	LBJ_RS14065	3751.51	0.00794634	-1.41831	-0.504172	FALSE	0.175427	3985.57	3337.4	2652.73	2435.14	5394.06	3951.78	3915.31	4340.09	TRUE	FALSE	NA	FALSE
NAD-dependent succinate-semialdehyde dehydrogenase	LBJ_RS16040	1756.22	0.00819111	-1.35464	-0.437904	FALSE	0.152889	1822.46	1603.53	1293.34	1248.54	1781.46	2296.37	1816.34	2187.69	TRUE	FALSE	NA	FALSE
hypothetical protein	LBJ_RS03140	572.277	0.00824176	-1.23767	-0.30763	FALSE	0.107486	495.29	495.978	554.029	499.578	637.299	689.152	659.49	547.398	TRUE	FALSE	NA	FALSE
hypothetical protein	LBJ_RS13335	228.138	0.00824176	1.39861	0.483989	FALSE	0.169115	254.72	300.046	282.518	225.747	186.345	244.577	178.566	152.585	TRUE	FALSE	NA	FALSE
hypothetical protein	LBJ_RS17235	1739.96	0.00826476	-1.25988	-0.333291	FALSE	0.116502	1563.7	1324.8	1497.9	1773.38	2001.34	1718.06	2083.64	1956.9	TRUE	FALSE	NA	FALSE
phospholipase	LBJ_RS06115	1141.41	0.00828308	1.47124	0.557035	FALSE	0.194771	1036.07	1624.84	1561.19	1212.68	1048.5	1151.8	728.506	767.693	TRUE	FALSE	NA	FALSE
hypothetical protein	LBJ_RS04200	6213.96	0.00832625	-1.24002	-0.310369	FALSE	0.108592	5157.08	5052.42	5385.27	6597.2	7102.22	6465.02	6758.13	7194.38	TRUE	FALSE	NA	FALSE
tRNA (N(6)-L-threonylcarbamoyladenosine(37)-C(2))-methylthiotransferase MtaB	LBJ_RS15230	5459.95	0.00833795	-1.24472	-0.315827	FALSE	0.110526	5886.87	4502.34	4501.02	4570.37	5802.78	6120.44	6152.32	6143.45	TRUE	FALSE	NA	FALSE
MBOAT family protein	LBJ_RS17410	2614.72	0.00839071	1.38627	0.471208	FALSE	0.165028	2108.52	3183.28	3570	3290.04	2187.69	1897.58	2291.78	2388.91	TRUE	FALSE	NA	FALSE
ATP-dependent Clp protease proteolytic subunit	LBJ_RS08545	8487.94	0.00841068	1.168	0.224043	FALSE	0.0784906	9187.12	9103.87	9772.55	8518.91	7650.08	8193.92	8111.07	7366.03	TRUE	FALSE	NA	FALSE
hypothetical protein	LBJ_RS04240	2833.48	0.00843582	1.18581	0.245873	FALSE	0.0861726	2878.75	2929.96	3037.07	3450.59	2646.1	2521.67	2641.25	2562.47	TRUE	FALSE	NA	FALSE
hypothetical protein	LBJ_RS18215	191.489	0.00848632	1.31795	0.398293	FALSE	0.139694	204.181	208.229	220.144	239.602	141.622	150.601	179.662	187.87	TRUE	FALSE	NA	FALSE
hypothetical protein	LBJ_RS08705	6246.17	0.00859662	-1.22005	-0.286941	FALSE	0.100791	6513.57	5672.19	5271.53	5052.01	6963.09	7110.8	6516.02	6870.13	TRUE	FALSE	NA	FALSE
anthranilate phosphoribosyltransferase	LBJ_RS11860	2985.91	0.00863465	1.25158	0.323754	FALSE	0.113785	3379.09	3484.97	3539.73	2873.59	2688.34	3040.94	2384.9	2495.72	TRUE	FALSE	NA	FALSE
UMP kinase	LBJ_RS05040	13885.2	0.00864032	1.64294	0.716282	FALSE	0.251775	13116.1	21212.3	21105.4	13617.4	9415.38	16424	7828.43	8362.6	TRUE	FALSE	NA	FALSE
DUF350 domain-containing protein	LBJ_RS08015	6257.05	0.00877202	1.13282	0.179918	FALSE	0.0633551	6438.77	7051.09	6574.04	6522.23	5810.23	5954.18	5779.85	5926.01	TRUE	FALSE	NA	FALSE
acyl-CoA thioesterase	LBJ_RS15925	654.812	0.00877202	1.45583	0.541839	FALSE	0.190804	531.678	697.649	839.298	1036.65	499.404	485.539	575.136	573.147	TRUE	FALSE	NA	FALSE
CoA pyrophosphatase	LBJ_RS01055	963.953	0.00885695	1.22044	0.287402	FALSE	0.101323	1161.4	979.66	989.73	1108.36	823.644	869.874	953.083	825.866	TRUE	FALSE	NA	FALSE
adenylate/guanylate cyclase domain-containing protein	LBJ_RS18175	3884.22	0.00895168	-1.23212	-0.301148	FALSE	0.106303	4081.59	3462.83	3061.83	3316.12	4313.26	4080.7	4492.64	4264.75	TRUE	FALSE	NA	FALSE
hypothetical protein	LBJ_RS07935	1982.05	0.00900106	-1.28145	-0.357781	FALSE	0.12638	2186.35	1641.24	1580.45	1543.56	2258.5	2239.74	2155.94	2250.63	TRUE	FALSE	NA	FALSE
hypothetical protein	LBJ_RS11010	2894.77	0.00904079	-1.1596	-0.213633	FALSE	0.0755046	2821.13	2720.91	2439.93	2741.57	3154.2	3040.94	3105.74	3133.71	TRUE	FALSE	NA	FALSE
flagellin	LBJ_RS06985	27119.2	0.00905212	1.29309	0.370818	FALSE	0.131085	34363	30745.7	29994.6	27238	22151.4	29255.2	21171.6	22034.2	TRUE	FALSE	NA	FALSE
hypothetical protein	LBJ_RS02210	3006.25	0.00908779	-1.34814	-0.430969	FALSE	0.152426	3422.55	2319.21	2177.59	2324.3	3487.13	3146.97	3629.38	3542.83	TRUE	FALSE	NA	FALSE
MORN repeat protein	LBJ_RS15330	2303.26	0.00909167	1.2626	0.336395	FALSE	0.11899	2277.32	2581.55	2605.95	2817.36	2022.46	1746.98	2371.75	2002.68	TRUE	FALSE	NA	FALSE
hypothetical protein	LBJ_RS19085	88.1063	0.00914922	-1.42378	-0.509728	FALSE	0.180442	63.6801	66.4037	77.0503	83.9422	103.111	87.9512	99.6903	123.022	TRUE	FALSE	NA	FALSE
WecB/TagA/CpsF family glycosyltransferase	LBJ_RS08375	8953.75	0.0092832	1.19213	0.253537	FALSE	0.0899052	9105.25	10732	9848.68	9267.05	7781.76	8927.65	7877.73	8089.86	TRUE	FALSE	NA	FALSE
DEAD/DEAH box helicase	LBJ_RS01225	7371.43	0.0093612	1.30832	0.387714	FALSE	0.137625	7047.27	7132.25	9479.03	9765	5939.43	7090.32	6212.57	6305.57	TRUE	FALSE	NA	FALSE
alpha/beta hydrolase	LBJ_RS03480	5146.61	0.00942923	1.21348	0.279154	FALSE	0.0991778	6505.48	5754.99	5141.28	5171	4651.17	4618.04	4804.85	4526.05	TRUE	FALSE	NA	FALSE
Re/Si-specific NAD(P)(+) transhydrogenase subunit alpha	LBJ_RS00230	11640.8	0.00949842	1.29713	0.375321	FALSE	0.133464	10540.6	12334.7	14305.7	15404.6	9995.54	9336.08	11254.1	9955.21	TRUE	FALSE	NA	FALSE
ribonuclease P protein component	LBJ_RS18180	5536.4	0.00951115	1.23262	0.301731	FALSE	0.107319	5173.25	6107.5	6600.65	6570.31	4739.37	5469.84	4789.52	4840.75	TRUE	FALSE	NA	FALSE
	LBJ_RS14825	89.0536	0.00956457	1.56794	0.648868	FALSE	0.23095	158.695	87.7185	99.982	88.832	70.811	80.7224	64.6344	61.0339	TRUE	FALSE	NA	FALSE
S-methyl-5-thioribose-1-phosphate isomerase	LBJ_RS11100	2374.89	0.00971475	1.38979	0.474865	FALSE	0.16933	1925.57	2668.45	3371.87	3082.23	2140.48	1843.36	2150.46	1816.71	TRUE	FALSE	NA	FALSE
aldolase	LBJ_RS11080	12207.7	0.0097703	1.40311	0.488632	FALSE	0.174365	12978.6	16080.4	16627.3	11334.6	9291.15	13250.5	9679.82	8418.87	TRUE	FALSE	NA	FALSE
SDR family oxidoreductase	LBJ_RS06260	3881.78	0.00978431	1.15026	0.201962	FALSE	0.0720851	4146.28	4267.87	4111.19	4085.46	3919.45	3455.4	3558.18	3510.41	TRUE	FALSE	NA	FALSE
hypothetical protein	LBJ_RS08340	50.7545	0.00991559	-1.60365	-0.681355	FALSE	0.243581	42.4534	33.6118	32.1043	48.0834	64.5996	42.1684	73.3984	69.6168	TRUE	FALSE	NA	FALSE
hypothetical protein	LBJ_RS05100	4437.01	0.00991948	1.31251	0.392323	FALSE	0.140269	4277.69	4521.19	4802.8	6544.23	3812.62	3715.64	3859.44	3962.44	TRUE	FALSE	NA	FALSE
ABC transporter substrate-binding protein	LBJ_RS04680	5650.73	0.0100268	-1.19205	-0.253439	FALSE	0.0907318	4606.2	5240.16	5533.87	5240.27	6458.71	6481.89	5867.49	5777.24	TRUE	FALSE	NA	FALSE
acetylglutamate kinase	LBJ_RS05660	2958	0.0100418	1.15293	0.2053	FALSE	0.0735154	3060.69	3234.93	3285.65	3092.01	2803.87	2546.97	2783.66	2856.2	TRUE	FALSE	NA	FALSE
histidine kinase	LBJ_RS04280	1159.22	0.010154	-1.18876	-0.249452	FALSE	0.0894465	1116.93	1050.16	1077.79	994.266	1237.33	1143.37	1317.88	1336.07	TRUE	FALSE	NA	FALSE
hypothetical protein	LBJ_RS19310	35.004	0.0101776	1.75081	0.808021	FALSE	0.28983	34.367	36.891	49.5324	57.863	23.6037	16.8674	28.4829	32.4243	TRUE	FALSE	NA	FALSE
IS5 family transposase	LBJ_RS18830	246.485	0.0102164	1.55275	0.634821	FALSE	0.22782	255.731	329.559	399.928	213.523	183.86	262.649	173.089	153.539	TRUE	FALSE	NA	FALSE
flagellar hook-associated protein FlgK	LBJ_RS16320	12958.6	0.0102504	-1.23301	-0.30219	FALSE	0.108496	12216.5	10118.8	11417.2	12672.8	14046.7	16250.5	13192	13754.6	TRUE	FALSE	NA	FALSE
serine protease	LBJ_RS17510	13962.6	0.0103426	1.20545	0.269575	FALSE	0.0968939	16288	16840.3	14257.1	13667.9	12264	13542.1	12579.6	12262.1	TRUE	FALSE	NA	FALSE
hypothetical protein	LBJ_RS09050	179.012	0.0104834	1.31253	0.392351	FALSE	0.141256	172.846	224.625	193.543	221.673	146.591	143.373	165.42	164.029	TRUE	FALSE	NA	FALSE
PepSY domain-containing protein	LBJ_RS10015	1060.12	0.0105248	-1.29317	-0.370914	FALSE	0.133608	1012.82	1005.89	882.41	798.673	1221.18	990.355	1182.04	1387.57	TRUE	FALSE	NA	FALSE
hypothetical protein	LBJ_RS20150	35.4749	0.0106364	-1.60262	-0.680436	FALSE	0.24542	24.2591	34.4316	27.518	22.8192	39.7536	43.3732	44.9154	46.7291	TRUE	FALSE	NA	FALSE
precorrin-2 C(20)-methyltransferase	LBJ_RS17580	369.28	0.0106497	1.38997	0.475055	FALSE	0.171379	364.897	340.217	544.856	468.609	262.125	330.118	314.408	329.011	TRUE	FALSE	NA	FALSE
	LBJ_RS07775	111.721	0.0106523	1.53797	0.621026	FALSE	0.22406	169.814	168.059	99.0647	105.131	86.9609	89.156	74.4939	101.087	TRUE	FALSE	NA	FALSE
hypothetical protein	LBJ_RS06850	10.7744	0.0108306	-2.46936	-1.30414	FALSE	0.471471	8.08636	6.55839	6.42086	4.07486	16.1499	13.2529	8.76398	22.8877	TRUE	FALSE	NA	FALSE
alpha/beta fold hydrolase	LBJ_RS02710	2341.06	0.0109145	-1.18608	-0.246199	FALSE	0.0890925	2302.59	2193.78	2040	2030.91	2730.57	2359.02	2644.53	2427.05	TRUE	FALSE	NA	FALSE
NfeD family protein	LBJ_RS10585	2222.99	0.011085	-1.19397	-0.25577	FALSE	0.0927318	1788.1	2115.9	2191.35	2009.72	2473.42	2266.25	2520.74	2418.47	TRUE	FALSE	NA	FALSE
hypothetical protein	LBJ_RS18730	65.7024	0.0111412	1.43349	0.519529	FALSE	0.188485	74.7989	68.8631	75.2158	90.462	52.1766	57.8309	54.7749	51.4974	TRUE	FALSE	NA	FALSE
YceK/YidQ family lipoprotein	LBJ_RS15085	604.659	0.01116	-1.23102	-0.299853	FALSE	0.108815	581.207	472.204	531.097	584.335	652.207	639.755	731.793	644.671	TRUE	FALSE	NA	FALSE
thioredoxin fold domain-containing protein	LBJ_RS02645	1406.89	0.0111648	-1.31813	-0.398488	FALSE	0.144627	1070.43	1204.28	1118.15	1462.06	1754.13	1309.63	1521.65	1814.81	TRUE	FALSE	NA	FALSE
16S rRNA (uracil(1498)-N(3))-methyltransferase	LBJ_RS10625	392.859	0.0112523	1.4154	0.501211	FALSE	0.182089	329.519	391.864	562.284	557.441	313.059	342.166	338.509	308.031	TRUE	FALSE	NA	FALSE
flagellar basal body P-ring formation protein FlgA	LBJ_RS09805	7675.46	0.0112617	-1.30224	-0.380992	FALSE	0.138436	5623.06	6082.91	7306.02	7658.3	8391.73	10219.2	7527.17	8595.3	TRUE	FALSE	NA	FALSE
UDP-N-acetylmuramate--L-alanine ligase	LBJ_RS02650	3305.35	0.0113302	1.23384	0.30315	FALSE	0.110239	3171.88	3581.7	4283.63	3567.13	3149.23	3016.85	2799	2873.36	TRUE	FALSE	NA	FALSE
peptide chain release factor N(5)-glutamine methyltransferase	LBJ_RS02070	1669.34	0.0113455	-1.17919	-0.237795	FALSE	0.0864921	1508.11	1554.34	1393.33	1672.32	1770.28	1734.93	1865.63	1855.81	TRUE	FALSE	NA	FALSE
TetR/AcrR family transcriptional regulator	LBJ_RS20830	164.055	0.0114364	-1.38051	-0.465199	FALSE	0.169377	159.706	159.041	99.982	132.841	196.283	171.083	196.094	197.407	TRUE	FALSE	NA	FALSE
ferrochelatase	LBJ_RS16710	1652.44	0.0115818	-1.33079	-0.412287	FALSE	0.150349	1789.11	1469.9	1199.78	1213.49	2123.09	1703.6	1962.04	1758.54	TRUE	FALSE	NA	FALSE
DUF1564 domain-containing protein	LBJ_RS10040	18.9691	0.011593	-1.92257	-0.94304	FALSE	0.34396	11.1188	10.6574	11.0072	18.7444	28.5729	24.0962	28.4829	19.0731	TRUE	FALSE	NA	FALSE
FkbM family methyltransferase	LBJ_RS06370	2113.52	0.0116194	-1.3102	-0.389783	FALSE	0.142216	1987.22	1592.05	1617.14	2123	2665.97	2048.18	2191	2683.59	TRUE	FALSE	NA	FALSE
hypothetical protein	LBJ_RS06800	19331.6	0.0119141	-1.18466	-0.244471	FALSE	0.0894724	17488.8	15645.9	18350.8	19304.3	22106.7	20948.1	20679.7	20128.8	TRUE	FALSE	NA	FALSE
KamA family radical SAM protein	LBJ_RS17775	2025.62	0.0119623	-1.151	-0.20289	FALSE	0.0742953	1818.42	1833.07	1952.86	1929.85	2167.81	2028.9	2264.39	2209.62	TRUE	FALSE	NA	FALSE
DNA mismatch repair protein MutS	LBJ_RS10250	4865.34	0.012083	1.29676	0.374908	FALSE	0.137461	6681.36	5877.96	5122.01	4295.72	4058.59	4198.77	4386.37	4301.94	TRUE	FALSE	NA	FALSE
FAD-binding oxidoreductase	LBJ_RS08460	5649.11	0.0122549	1.18821	0.24879	FALSE	0.0913818	5428.98	6041.1	6574.04	6495.33	5134.42	4899.97	5502.69	5116.36	TRUE	FALSE	NA	FALSE
DedA family protein	LBJ_RS07390	4124.71	0.0122687	1.29504	0.373002	FALSE	0.137033	3750.05	4802.38	5392.61	4675.5	3225.01	3234.92	4006.24	3910.94	TRUE	FALSE	NA	FALSE
thioredoxin family protein	LBJ_RS04365	3615.16	0.0125064	-1.27647	-0.352156	FALSE	0.129686	3836.98	3274.28	2914.15	2679.63	3955.48	4469.85	4091.69	3699.23	TRUE	FALSE	NA	FALSE
FliG protein	LBJ_RS05840	5094.16	0.0125206	1.26722	0.34167	FALSE	0.12585	5223.79	6100.12	6583.22	4870.28	4398.98	5122.86	4337.08	4116.93	TRUE	FALSE	NA	FALSE
hypothetical protein	LBJ_RS09220	2250.93	0.0125221	-1.1874	-0.247804	FALSE	0.091283	1949.82	1904.39	2221.62	2155.6	2374.03	2639.74	2464.87	2297.36	TRUE	FALSE	NA	FALSE
alanine racemase	LBJ_RS17830	3313.45	0.0125859	1.24608	0.317401	FALSE	0.117	3092.02	3537.43	4230.43	3845.86	2839.9	2795.16	3251.44	2915.32	TRUE	FALSE	NA	FALSE
WxcM-like domain-containing protein	LBJ_RS06495	349.419	0.0126285	-1.34472	-0.427307	FALSE	0.157589	306.271	285.29	276.097	323.544	508.1	412.045	311.121	372.879	TRUE	FALSE	NA	FALSE
hypothetical protein	LBJ_RS08445	727.994	0.0127963	1.36865	0.452754	FALSE	0.167255	648.931	1041.96	952.122	722.066	649.722	560.237	564.181	684.725	TRUE	FALSE	NA	FALSE
class I SAM-dependent methyltransferase	LBJ_RS08825	1674.64	0.0129162	1.4762	0.561888	FALSE	0.207823	2871.67	2160.17	1596.04	1359.37	1460.94	1284.33	1340.89	1323.67	TRUE	FALSE	NA	FALSE
hypothetical protein	LBJ_RS05620	1300.29	0.0130928	-1.2713	-0.346306	FALSE	0.128309	1042.13	1131.32	1113.56	1293.36	1412.49	1191.56	1563.28	1654.59	TRUE	FALSE	NA	FALSE
serine/threonine protein kinase	LBJ_RS06045	803.031	0.013165	1.21297	0.278548	FALSE	0.103281	844.014	806.682	904.424	965.742	787.618	653.008	742.748	720.01	TRUE	FALSE	NA	FALSE
glycerol-3-phosphate acyltransferase	LBJ_RS14790	4976.93	0.0132585	-1.31236	-0.392166	FALSE	0.145546	3562.04	4000.62	4239.6	5415.49	5709.61	4913.22	6376.89	5597.96	TRUE	FALSE	NA	FALSE
hypothetical protein	LBJ_RS03495	142.346	0.013288	-1.69719	-0.763151	FALSE	0.283328	111.188	96.7363	58.705	155.66	185.103	118.072	179.662	233.646	TRUE	FALSE	NA	FALSE
tRNA-Arg	LBJ_RS00435	1264.19	0.0133194	-1.43955	-0.525621	FALSE	0.195212	902.64	873.906	937.446	1431.91	1248.51	1236.14	1673.92	1809.08	TRUE	FALSE	NA	FALSE
hypothetical protein	LBJ_RS03275	92.1435	0.0133219	-1.40803	-0.493673	FALSE	0.183376	77.8313	80.3403	66.9604	81.4973	103.111	101.204	89.8308	136.373	TRUE	FALSE	NA	FALSE
SAM-dependent methyltransferase	LBJ_RS04185	3092.12	0.0133219	1.20717	0.271627	FALSE	0.100894	3091.01	3246.4	3859.85	3330.79	2854.8	3021.67	2744.22	2588.22	TRUE	FALSE	NA	FALSE
HlyD family efflux transporter periplasmic adaptor subunit	LBJ_RS08490	3978.86	0.013446	-1.30809	-0.387466	FALSE	0.1441	3975.46	3521.86	3517.71	2776.61	4033.75	5479.48	4142.08	4383.95	TRUE	FALSE	NA	FALSE
helix-turn-helix transcriptional regulator	LBJ_RS00870	706.071	0.0135991	-1.39451	-0.479757	FALSE	0.178686	542.797	528.77	554.946	732.66	883.275	573.49	874.207	958.424	TRUE	FALSE	NA	FALSE
PAS domain-containing protein	LBJ_RS09955	1032.15	0.0136297	-1.28702	-0.364035	FALSE	0.135633	1092.67	970.642	783.345	764.444	1119.31	1267.46	1142.6	1116.73	TRUE	FALSE	NA	FALSE
enoyl-CoA hydratase/isomerase family protein	LBJ_RS12180	6199.76	0.0136401	1.24502	0.316174	FALSE	0.117819	5972.79	6459.2	6751.08	8321.68	5723.27	5156.59	5718.5	5494.96	TRUE	FALSE	NA	FALSE
SpoIIE family protein phosphatase	LBJ_RS09990	13061	0.0137657	1.10091	0.138699	FALSE	0.0517476	13886.3	13531.6	13427.9	13907.5	12348.5	12572.2	12415.3	12398.5	TRUE	FALSE	NA	FALSE
DUF342 domain-containing protein	LBJ_RS11105	10647.2	0.0138586	-1.25848	-0.331682	FALSE	0.12386	10580	10054	8933.25	8147.28	11826.7	13834.8	10614.3	11187.3	TRUE	FALSE	NA	FALSE
alcohol dehydrogenase catalytic domain-containing protein	LBJ_RS14130	7503.96	0.0140031	1.4881	0.573475	FALSE	0.214446	13021.1	9908.09	6995.07	5980.27	6399.08	6099.96	6085.49	5542.65	TRUE	FALSE	NA	FALSE
LemA domain protein	LBJ_RS19620	748.684	0.0140743	1.16885	0.225095	FALSE	0.0842316	757.086	860.789	811.78	797.043	719.291	678.309	681.4	683.771	TRUE	FALSE	NA	FALSE
protoheme IX farnesyltransferase	LBJ_RS15395	2071.35	0.014087	1.22509	0.292885	FALSE	0.109619	2189.38	2430.7	2422.5	2080.62	1904.44	1699.99	2135.13	1708	TRUE	FALSE	NA	FALSE
YjgP/YjgQ family permease	LBJ_RS04825	5025.03	0.0142784	-1.18626	-0.246423	FALSE	0.0923921	4186.72	4893.38	4730.34	4575.26	5517.05	6012.01	5032.72	5252.73	TRUE	FALSE	NA	FALSE
hypothetical protein	LBJ_RS00750	6863.44	0.0143427	-1.3523	-0.43541	FALSE	0.163353	7020.99	5639.4	5293.54	5388.6	9963.24	5991.53	7842.67	7767.52	TRUE	FALSE	NA	FALSE
GTP cyclohydrolase I FolE	LBJ_RS16150	3869.46	0.0143548	1.15673	0.210051	FALSE	0.0788186	4309.02	4192.45	4295.56	3805.92	3466.01	3737.32	3718.12	3431.25	TRUE	FALSE	NA	FALSE
uroporphyrinogen-III C-methyltransferase	LBJ_RS15610	1337.01	0.0143684	-1.28655	-0.363509	FALSE	0.136427	989.569	1064.1	1359.39	1264.84	1258.45	1613.24	1586.28	1560.18	TRUE	FALSE	NA	FALSE
STAS domain-containing protein	LBJ_RS03620	4643.03	0.014375	-1.36289	-0.446667	FALSE	0.167669	5214.69	3728.45	3048.99	3728.5	5990.37	4562.62	5677.97	5192.65	TRUE	FALSE	NA	FALSE
hypothetical protein	LBJ_RS08995	631.959	0.014375	1.27386	0.34921	FALSE	0.131081	634.78	885.383	637.5	673.982	554.065	557.828	538.985	573.147	TRUE	FALSE	NA	FALSE
O-methyltransferase	LBJ_RS13140	1248.46	0.0145122	1.19815	0.260804	FALSE	0.098024	1250.35	1405.96	1500.65	1287.66	1031.11	1156.62	1191.9	1163.46	TRUE	FALSE	NA	FALSE
translation initiation factor IF-1	LBJ_RS14560	5330.01	0.0145464	1.20665	0.271008	FALSE	0.101904	6174.95	5791.88	5885.18	5463.58	4802.73	5599.96	4539.74	4382.05	TRUE	FALSE	NA	FALSE
helix-turn-helix domain-containing protein	LBJ_RS01445	5232.92	0.0145464	1.55587	0.63772	FALSE	0.239785	9950.27	6750.23	4846.83	3937.13	4157.97	4334.91	4008.43	3877.56	TRUE	FALSE	NA	FALSE
glycosyltransferase family 4 protein	LBJ_RS16140	1387.36	0.0146648	1.23695	0.306793	FALSE	0.115485	1304.94	1616.64	1570.36	1645.43	1274.6	1079.51	1245.58	1361.82	TRUE	FALSE	NA	FALSE
HAMP domain-containing protein	LBJ_RS01025	1531.33	0.0146936	-1.19366	-0.255391	FALSE	0.096167	1606.15	1308.4	1312.61	1359.37	1646.05	1622.88	1650.92	1744.24	TRUE	FALSE	NA	FALSE
50S ribosomal protein L24	LBJ_RS14610	8369.16	0.0146936	1.23868	0.308803	FALSE	0.116287	10985.3	8179.13	8578.27	9302.91	7827.73	7943.32	7355.17	6781.44	TRUE	FALSE	NA	FALSE
hypothetical protein	LBJ_RS01300	4508.36	0.0147074	-1.25832	-0.331495	FALSE	0.124855	3861.24	3421.02	3745.2	4942.81	5228.84	4725.27	5055.72	5086.8	TRUE	FALSE	NA	FALSE
trypsin-like serine protease	LBJ_RS11255	2400.71	0.0150823	1.18751	0.24794	FALSE	0.093691	2503.74	2495.47	2700.43	2726.9	2154.15	1979.51	2461.58	2183.87	TRUE	FALSE	NA	FALSE
aminoacyl-tRNA hydrolase	LBJ_RS14305	5719.68	0.0151106	1.19239	0.253858	FALSE	0.095957	5854.53	6148.49	6286.94	6596.39	4633.78	5832.49	5041.48	5363.36	TRUE	FALSE	NA	FALSE
YceK/YidQ family lipoprotein	LBJ_RS19785	1669.91	0.0151763	-1.15665	-0.209955	FALSE	0.0794114	1573.81	1506.79	1488.72	1625.87	1808.79	1756.62	1683.78	1914.94	TRUE	FALSE	NA	FALSE
	LBJ_RS14425	114.073	0.0152158	-1.40868	-0.494346	FALSE	0.187064	83.896	81.1601	90.8093	122.246	137.895	155.421	109.55	131.604	TRUE	FALSE	NA	FALSE
crotonase/enoyl-CoA hydratase family protein	LBJ_RS01590	3542.66	0.0152158	-1.14106	-0.190378	FALSE	0.07204	3417.5	3238.21	3215.93	3365.02	3811.37	3709.61	4022.67	3560.95	TRUE	FALSE	NA	FALSE
glycerophosphodiester phosphodiesterase	LBJ_RS02325	2052.52	0.015228	-1.65788	-0.729339	FALSE	0.276034	2680.63	1507.61	931.025	1059.46	2858.53	2384.32	2456.11	2542.45	TRUE	FALSE	NA	FALSE
hypothetical protein	LBJ_RS08205	15138.3	0.0154019	-1.17555	-0.233335	FALSE	0.0884456	15017.4	13416.8	14222.2	13010.2	16997.1	17372.2	16286.8	14783.6	TRUE	FALSE	NA	FALSE
AbrB/MazE/SpoVT family DNA-binding domain-containing protein	LBJ_RS02225	79.9034	0.0154648	-1.51036	-0.594894	FALSE	0.225627	65.7017	79.5205	44.946	64.3828	113.049	78.3127	78.8759	114.439	TRUE	FALSE	NA	FALSE
50S ribosomal protein L36	LBJ_RS19715	4057.93	0.0156972	1.23083	0.299627	FALSE	0.113867	5195.49	3988.32	4394.62	4332.39	3836.22	3975.88	3469.44	3271.04	TRUE	FALSE	NA	FALSE
hypothetical protein	LBJ_RS00015	889.136	0.0157003	-1.20476	-0.268742	FALSE	0.102139	808.636	735.36	818.201	865.501	923.028	879.512	1024.29	1058.56	TRUE	FALSE	NA	FALSE
hypothetical protein	LBJ_RS17530	1558.58	0.0158579	-1.20744	-0.27195	FALSE	0.103499	1186.67	1431.37	1566.69	1462.88	1647.29	1739.75	1707.88	1726.12	TRUE	FALSE	NA	FALSE
dolichol kinase	LBJ_RS08285	1575.15	0.0158936	-1.21959	-0.286394	FALSE	0.109036	1298.87	1491.21	1411.67	1475.92	1718.1	1462.64	1853.58	1889.19	TRUE	FALSE	NA	FALSE
aldose 1-epimerase	LBJ_RS10335	6623.11	0.0161	-1.33998	-0.42221	FALSE	0.161024	6564.11	6803.51	5086.24	4189.77	7210.3	8578.26	7202.9	7349.82	TRUE	FALSE	NA	FALSE
hypothetical protein	LBJ_RS16105	6469.08	0.0161597	-1.18847	-0.249109	FALSE	0.0950581	5800.96	6210.8	5719.15	5915.07	7038.87	8044.53	6556.56	6466.74	TRUE	FALSE	NA	FALSE
hypothetical protein	LBJ_RS03155	4327.25	0.0162075	-1.45172	-0.537763	FALSE	0.205299	4755.79	3767.8	3165.48	2431.06	6503.44	5105.99	4495.92	4392.54	TRUE	FALSE	NA	FALSE
DNA-directed RNA polymerase subunit alpha	LBJ_RS14540	31625	0.0164231	1.16102	0.21539	FALSE	0.0823758	35889.3	32177.9	34505.7	33351.9	28651.1	32288.9	28649.5	27485.3	TRUE	FALSE	NA	FALSE
hypothetical protein	LBJ_RS12690	8108.59	0.0164697	1.12672	0.172132	FALSE	0.0658608	8337.04	8723.48	8301.26	9005.45	7325.84	7539.71	7850.34	7785.64	TRUE	FALSE	NA	FALSE
DoxX family protein	LBJ_RS03850	4832.29	0.0164762	-1.51869	-0.602831	FALSE	0.230681	5590.71	4337.56	3193	2228.13	5589.1	5955.38	6062.49	5701.91	TRUE	FALSE	NA	FALSE
hypothetical protein	LBJ_RS10215	665.117	0.016661	-1.37849	-0.463087	FALSE	0.177485	402.297	619.768	591.637	621.824	894.455	868.669	608.001	714.288	TRUE	FALSE	NA	FALSE
UTP--glucose-1-phosphate uridylyltransferase	LBJ_RS17220	3365.52	0.016661	1.2568	0.329755	FALSE	0.126387	3192.09	3303.79	3952.5	4545.1	2956.67	2887.93	3063.01	3023.09	TRUE	FALSE	NA	FALSE
YggS family pyridoxal phosphate-dependent enzyme	LBJ_RS05445	3168.28	0.0167312	-1.16945	-0.225836	FALSE	0.0866112	3173.9	2777.48	2866.46	2865.44	3408.87	3743.35	3249.25	3261.5	TRUE	FALSE	NA	FALSE
biopolymer transporter ExbD	LBJ_RS03980	366.753	0.0168161	-1.18919	-0.249983	FALSE	0.0959422	318.401	334.478	344.892	341.473	398.778	421.684	389.997	384.323	TRUE	FALSE	NA	FALSE
STAS domain-containing protein	LBJ_RS03735	13780.3	0.016839	1.19967	0.262638	FALSE	0.100824	15521.8	14007.9	15902.6	14692.3	11660.2	14552.9	11862.1	12042.8	TRUE	FALSE	NA	FALSE
	LBJ_RS20465	166.083	0.0169721	1.3328	0.414458	FALSE	0.159282	154.652	232.003	194.46	177.664	142.864	142.168	130.364	154.492	TRUE	FALSE	NA	FALSE
type II secretion system ATPase GspE	LBJ_RS07830	11589	0.0169758	1.19921	0.262089	FALSE	0.100741	13895.4	12606.9	13058.2	10995.6	9791.8	11512	10440.1	10412	TRUE	FALSE	NA	FALSE
pyruvate kinase	LBJ_RS12610	4200.37	0.0169758	1.22549	0.29336	FALSE	0.112754	3808.68	5032.75	4894.53	4765.96	3956.72	3759.01	3949.27	3436.02	TRUE	FALSE	NA	FALSE
STAS domain-containing protein	LBJ_RS04655	10284.6	0.0169764	1.25804	0.33118	FALSE	0.127308	9261.92	11065.6	11836.4	13674.4	9607.94	8662.59	9546.17	8622	TRUE	FALSE	NA	FALSE
	LBJ_RS00715	5945.88	0.017003	-1.33289	-0.414561	FALSE	0.159404	6154.73	4690.07	4310.23	5235.38	7766.85	5137.32	7380.37	6892.07	TRUE	FALSE	NA	FALSE
AAA domain-containing protein	LBJ_RS05735	18274.1	0.0170416	1.19767	0.260236	FALSE	0.100101	19119.2	20910.6	21381.5	18259.5	15662.9	18962.5	15754.4	16142.5	TRUE	FALSE	NA	FALSE
phosphopyruvate hydratase	LBJ_RS08555	11962.1	0.0171043	-1.26623	-0.340538	FALSE	0.131062	9328.63	11025.5	12426.2	9446.35	13141	15646.9	12057.1	12625.4	TRUE	FALSE	NA	FALSE
methyltransferase domain-containing protein	LBJ_RS06375	2115.82	0.0179026	-1.1621	-0.216737	FALSE	0.0839277	1915.46	1979.81	1862.97	2070.03	2361.61	2259.02	2071.59	2406.07	TRUE	FALSE	NA	FALSE
tRNA-Ala	LBJ_RS10000	305.069	0.0183645	1.6295	0.704432	FALSE	0.273732	346.703	413.999	394.424	356.143	392.567	163.854	235.532	137.326	TRUE	FALSE	NA	FALSE
30S ribosomal protein S1	LBJ_RS12955	10978.3	0.0183975	1.32396	0.404858	FALSE	0.157371	16826.7	12257.6	10953.1	9998.08	9140.84	9538.49	9729.12	9382.06	TRUE	FALSE	NA	FALSE
hypothetical protein	LBJ_RS08485	3107.44	0.0184716	-1.29202	-0.369624	FALSE	0.143763	3019.25	2881.59	2780.23	2165.38	3138.05	4275.88	3328.12	3271.04	TRUE	FALSE	NA	FALSE
DNA-directed RNA polymerase subunit beta	LBJ_RS13030	106303	0.0185023	1.23728	0.307173	FALSE	0.119508	131619	117803	118122	102765	85301.2	111837	93415.3	89560.6	TRUE	FALSE	NA	FALSE
hypothetical protein	LBJ_RS14265	2168.04	0.0189062	1.2468	0.318233	FALSE	0.124182	1999.35	2603.68	2306.01	2715.49	1908.17	1701.19	2063.92	2046.54	TRUE	FALSE	NA	FALSE
methylglyoxal synthase	LBJ_RS04810	3087.25	0.0192705	1.21245	0.277922	FALSE	0.10874	3928.96	3393.97	3325.09	2888.26	2708.21	2728.9	2952.37	2772.28	TRUE	FALSE	NA	FALSE
class I SAM-dependent methyltransferase	LBJ_RS14225	4545.13	0.0193489	-1.15335	-0.20583	FALSE	0.0805837	4185.7	4226.88	4531.29	3942.84	4525.7	5021.65	5099.54	4827.4	TRUE	FALSE	NA	FALSE
hypothetical protein	LBJ_RS05925	323.599	0.0193645	-1.29742	-0.375644	FALSE	0.147094	268.872	226.265	287.104	344.733	361.509	362.648	335.222	402.443	TRUE	FALSE	NA	FALSE
membrane protein	LBJ_RS17500	866.596	0.0194074	-1.2216	-0.288774	FALSE	0.11312	662.071	771.431	801.69	885.06	914.332	897.584	978.28	1022.32	TRUE	FALSE	NA	FALSE
transposase	LBJ_RS19525	24.4859	0.0194074	1.70888	0.773047	FALSE	0.302842	34.367	38.5306	22.9316	27.7091	17.3922	18.0722	19.719	17.1658	TRUE	FALSE	NA	FALSE
GNAT family N-acetyltransferase	LBJ_RS02740	461.971	0.0196507	1.18497	0.244845	FALSE	0.0960885	519.549	509.915	501.744	474.314	421.139	418.07	393.284	457.755	TRUE	FALSE	NA	FALSE
hypothetical protein	LBJ_RS07235	2503.03	0.0200327	-1.19981	-0.262811	FALSE	0.103419	2279.34	2168.37	2048.25	2606.28	2864.74	2493.96	2832.96	2730.32	TRUE	FALSE	NA	FALSE
holo-[acyl-carrier-protein] synthase	LBJ_RS05010	3933.73	0.020386	-1.1615	-0.215984	FALSE	0.0852038	3811.71	3425.12	3943.33	3379.69	4217.61	4443.34	4212.19	4036.82	TRUE	FALSE	NA	FALSE
	LBJ_RS09460	28.4292	0.020473	-2.01435	-1.01032	FALSE	0.398823	22.2375	9.01779	15.5935	28.524	62.115	22.8914	31.7694	35.2853	TRUE	FALSE	NA	FALSE
PAS domain S-box protein	LBJ_RS10970	12694.4	0.0205166	-1.27961	-0.355702	FALSE	0.140465	14271.4	11211.6	9641.38	9425.97	14876.5	14632.4	13693.7	13802.3	TRUE	FALSE	NA	FALSE
hypothetical protein	LBJ_RS07350	2408.97	0.0205663	1.33743	0.419463	FALSE	0.165711	1901.31	3048.01	3392.97	2683.7	2077.12	2156.61	2077.06	1934.97	TRUE	FALSE	NA	FALSE
hypothetical protein	LBJ_RS01595	5124.02	0.0205999	-1.22835	-0.296721	FALSE	0.117257	4664.82	3985.86	4526.71	5218.27	5308.34	6425.26	5102.83	5760.08	TRUE	FALSE	NA	FALSE
hypothetical protein	LBJ_RS16570	1229.17	0.0206131	1.13196	0.178824	FALSE	0.0706779	1281.69	1256.75	1322.7	1359.37	1155.34	1165.05	1148.08	1144.39	TRUE	FALSE	NA	FALSE
UDP-N-acetylglucosamine 2-epimerase (non-hydrolyzing)	LBJ_RS06440	4965.82	0.0206585	-1.09933	-0.136619	FALSE	0.0540172	4786.12	4748.28	4713.83	4675.5	5271.07	5116.83	5237.58	5177.4	TRUE	FALSE	NA	FALSE
enoyl-CoA hydratase	LBJ_RS10070	21.7431	0.0206845	-1.8967	-0.92349	FALSE	0.365225	24.2591	8.19799	12.8417	15.4845	24.846	21.6866	28.4829	38.1462	TRUE	FALSE	NA	FALSE
SUMF1/EgtB/PvdO family nonheme iron enzyme	LBJ_RS01720	4901.46	0.0207662	1.19344	0.255128	FALSE	0.100961	4621.36	5293.44	5887.01	5532.85	4103.31	4583.1	4722.69	4467.88	TRUE	FALSE	NA	FALSE
hypothetical protein	LBJ_RS13330	630.163	0.0211637	1.35611	0.439478	FALSE	0.174386	681.276	850.951	796.187	572.111	572.7	666.261	439.295	462.523	TRUE	FALSE	NA	FALSE
DNA ligase (NAD(+)) LigA	LBJ_RS00970	4802.28	0.0211906	-1.16459	-0.219816	FALSE	0.0872456	4253.43	4153.1	4305.65	5035.72	5133.18	5071.05	5308.78	5157.37	TRUE	FALSE	NA	FALSE
DNA adenine methylase	LBJ_RS10600	1218.69	0.0212369	-1.22858	-0.296993	FALSE	0.117921	1044.15	1136.24	1001.65	1192.3	1496.97	1116.86	1351.84	1409.5	TRUE	FALSE	NA	FALSE
DNA-binding protein	LBJ_RS19065	988.327	0.0212816	1.25519	0.327911	FALSE	0.130245	1331.22	962.444	981.475	1127.11	870.852	787.947	900.499	945.073	TRUE	FALSE	NA	FALSE
50S ribosomal protein L30	LBJ_RS14580	3928.22	0.0213347	1.22665	0.294723	FALSE	0.117112	4826.55	3928.48	4564.32	3992.55	3551.73	4077.08	3316.07	3169	TRUE	FALSE	NA	FALSE
thioredoxin	LBJ_RS08700	17098.5	0.0217564	1.39575	0.481045	FALSE	0.19169	27635.2	20254	16926.3	14876.5	15243	16637.2	12846.9	12368.9	TRUE	FALSE	NA	FALSE
hypothetical protein	LBJ_RS15240	6974.91	0.0219364	-1.40042	-0.485863	FALSE	0.193849	8223.83	6212.44	4402.88	4407.37	7653.8	8772.23	7987.28	8139.45	TRUE	FALSE	NA	FALSE
hypothetical protein	LBJ_RS13695	1078.67	0.0220328	-1.19707	-0.259506	FALSE	0.103609	883.435	950.967	966.798	1125.48	1238.57	1092.76	1167.8	1203.51	TRUE	FALSE	NA	FALSE
hypothetical protein	LBJ_RS10170	517.532	0.0220642	-1.30164	-0.380333	FALSE	0.151891	565.035	478.763	395.342	360.218	606.242	626.502	559.799	548.352	TRUE	FALSE	NA	FALSE
HDOD domain-containing protein	LBJ_RS17185	9853.65	0.0221207	1.19792	0.260527	FALSE	0.10409	10022	11328.8	11210.8	10399.9	9191.77	10243.3	8522.97	7909.62	TRUE	FALSE	NA	FALSE
PAS domain-containing protein	LBJ_RS00215	11432.8	0.0222376	-1.21945	-0.286232	FALSE	0.114454	9236.65	9971.22	10349.5	11650.8	11949.7	14512	11274.9	12517.7	TRUE	FALSE	NA	FALSE
hypothetical protein	LBJ_RS19880	1420.23	0.0224009	1.26389	0.337875	FALSE	0.135254	1808.31	1775.68	1518.99	1241.2	1282.05	1163.85	1228.05	1343.7	TRUE	FALSE	NA	FALSE
OmpA family protein	LBJ_RS00250	4610.09	0.0231216	-1.18526	-0.245207	FALSE	0.0986092	4405.05	3616.13	4305.65	4549.99	5376.67	4940.93	4897.97	4788.3	TRUE	FALSE	NA	FALSE
sulfate ABC transporter permease subunit CysW	LBJ_RS11810	754.114	0.0234204	1.19459	0.256518	FALSE	0.103356	829.863	759.954	933.777	760.369	693.203	727.706	667.158	660.883	TRUE	FALSE	NA	FALSE
2-dehydropantoate 2-reductase	LBJ_RS01335	2365.89	0.023573	-1.2111	-0.276322	FALSE	0.111447	2022.6	2131.48	1900.57	2505.23	2544.23	2390.35	2627	2805.65	TRUE	FALSE	NA	FALSE
hypothetical protein	LBJ_RS03720	113.641	0.0236783	-1.85355	-0.89029	FALSE	0.359348	148.587	71.3225	34.8561	64.3828	191.314	96.3849	154.465	147.817	TRUE	FALSE	NA	FALSE
2%2C4-dihydroxyhept-2-ene-1%2C7-dioic acid aldolase	LBJ_RS06325	3955.46	0.0236783	1.15847	0.212217	FALSE	0.0856597	4169.53	4397.4	4352.43	4061.82	3970.39	3856.6	3451.91	3383.57	TRUE	FALSE	NA	FALSE
acyl carrier protein	LBJ_RS11600	31397.2	0.0236885	1.24509	0.31625	FALSE	0.127669	26858.9	36813.9	39155.3	36470	26928.1	28851.6	29531.3	26568.8	TRUE	FALSE	NA	FALSE
3-hydroxyacyl-CoA dehydrogenase family protein	LBJ_RS15965	21316.4	0.0237288	1.41487	0.500667	FALSE	0.202181	35187.8	26605.8	20692.6	17428.2	17063	20651.7	17223.4	15679	TRUE	FALSE	NA	FALSE
ATP phosphoribosyltransferase	LBJ_RS05200	4006.91	0.0242432	1.24172	0.312342	FALSE	0.126532	3760.16	4124.41	5242.17	4628.23	3387.75	4034.91	3549.41	3328.26	TRUE	FALSE	NA	FALSE
Grx4 family monothiol glutaredoxin	LBJ_RS10415	11491	0.0242639	1.31661	0.396823	FALSE	0.160788	15407.6	14781.8	12651.8	9404.78	9651.42	11452.9	9285.44	9292.42	TRUE	FALSE	NA	FALSE
hypothetical protein	LBJ_RS16350	796.942	0.0243645	-1.31489	-0.394942	FALSE	0.160134	603.445	715.685	573.291	861.426	920.544	734.935	941.033	1025.18	TRUE	FALSE	NA	FALSE
IS5 family transposase	LBJ_RS18605	197.708	0.0243703	-1.4155	-0.501308	FALSE	0.203283	120.285	173.797	205.468	154.845	190.072	302.408	198.285	236.507	TRUE	FALSE	NA	FALSE
4a-hydroxytetrahydrobiopterin dehydratase	LBJ_RS17900	889.251	0.0243974	-1.3873	-0.472281	FALSE	0.191558	980.472	865.708	547.608	586.78	1115.58	893.97	1083.45	1040.44	TRUE	FALSE	NA	FALSE
hypothetical protein	LBJ_RS15580	1907.11	0.024454	1.20005	0.26309	FALSE	0.106753	2024.62	2063.43	1881.31	2352.83	1643.56	1612.04	1943.41	1735.65	TRUE	FALSE	NA	FALSE
hypothetical protein	LBJ_RS01155	1209.46	0.0245044	-1.22878	-0.297221	FALSE	0.120648	895.565	1087.05	1254.82	1102.66	1299.44	1407.22	1404.43	1224.49	TRUE	FALSE	NA	FALSE
YfeK family protein	LBJ_RS14120	343.065	0.0245964	1.19521	0.257263	FALSE	0.104493	407.351	370.549	364.155	353.698	291.94	318.07	307.835	330.918	TRUE	FALSE	NA	FALSE
30S ribosomal protein S13	LBJ_RS14555	12510.6	0.0248565	1.20323	0.266914	FALSE	0.108587	15450	13405.4	13168.3	12634.5	11157.1	13032.4	10940.7	10296.6	TRUE	FALSE	NA	FALSE
amidohydrolase family protein	LBJ_RS15670	5234.98	0.0250962	-1.19013	-0.251114	FALSE	0.102311	4300.94	4309.68	5035.79	5474.99	5631.34	5777.07	5602.38	5747.68	TRUE	FALSE	NA	FALSE
5-(carboxyamino)imidazole ribonucleotide synthase	LBJ_RS05320	1354.32	0.0251167	1.15647	0.209729	FALSE	0.0854656	1453.52	1460.06	1474.05	1423.76	1239.81	1140.96	1383.61	1258.83	TRUE	FALSE	NA	FALSE
tRNA dihydrouridine(20/20a) synthase DusA	LBJ_RS01645	3892.95	0.0251246	-1.15083	-0.202672	FALSE	0.0825999	3614.6	3957.99	3601.19	3306.34	3977.84	4215.64	4312.98	4156.98	TRUE	FALSE	NA	FALSE
DUF736 family protein	LBJ_RS13800	2456.13	0.0251272	-1.15546	-0.208467	FALSE	0.0849693	2384.47	2118.36	2381.22	2233.02	2483.36	2846.97	2529.5	2672.14	TRUE	FALSE	NA	FALSE
hypothetical protein	LBJ_RS09445	247.311	0.0252292	-1.2229	-0.290309	FALSE	0.118406	230.461	229.544	222.896	207.818	278.275	271.083	239.914	298.494	TRUE	FALSE	NA	FALSE
WGR and DUF4132 domain-containing protein	LBJ_RS18625	2084.91	0.0255014	1.13926	0.188097	FALSE	0.0768506	2167.15	2159.35	2175.75	2379.72	2019.98	1832.52	2006.95	1937.83	TRUE	FALSE	NA	FALSE
	LBJ_RS03490	7.69522	0.0255014	2.44668	1.29083	FALSE	0.527368	14.1511	9.83759	9.17266	10.5946	3.7269	6.02406	3.28649	4.76828	TRUE	FALSE	NA	FALSE
lipoprotein LipL71	LBJ_RS04660	50740.9	0.0260973	1.20305	0.266699	FALSE	0.109345	48697.1	50898	57119.1	64954.9	45019.7	48706.9	46238.8	44292.5	TRUE	FALSE	NA	FALSE
hypothetical protein	LBJ_RS17850	1008.29	0.026286	-1.18163	-0.240784	FALSE	0.0988406	833.906	1004.25	937.446	920.104	1164.03	1132.52	985.948	1088.12	TRUE	FALSE	NA	FALSE
cytochrome c biogenesis protein CcsA	LBJ_RS03885	3277.69	0.026286	1.16065	0.214939	FALSE	0.0882309	3311.37	3649.75	3646.13	3479.93	2905.74	2773.48	3136.41	3318.72	TRUE	FALSE	NA	FALSE
hypothetical protein	LBJ_RS20620	789.622	0.0264151	-1.31162	-0.391347	FALSE	0.160775	608.499	528.77	757.662	836.977	909.363	1031.32	827.101	817.283	TRUE	FALSE	NA	FALSE
response regulator	LBJ_RS10750	3641.06	0.0264534	1.12965	0.175877	FALSE	0.0722756	4167.51	3889.13	3709.42	3685.31	3451.11	3446.97	3443.15	3335.89	TRUE	FALSE	NA	FALSE
MBL fold metallo-hydrolase	LBJ_RS13145	2067.85	0.0264879	1.18316	0.242645	FALSE	0.0997405	2531.03	2337.25	2093.2	2004.02	1951.65	1945.77	1868.92	1810.99	TRUE	FALSE	NA	FALSE
hypothetical protein	LBJ_RS17540	2575.6	0.026558	1.1594	0.213375	FALSE	0.0877543	2737.23	2974.23	2764.64	2586.72	2263.47	2385.53	2620.43	2272.56	TRUE	FALSE	NA	FALSE
hypothetical protein	LBJ_RS16015	2093.99	0.026558	1.20999	0.274995	FALSE	0.113099	2334.94	2042.94	2185.84	2608.73	1884.57	1673.48	2097.88	1923.52	TRUE	FALSE	NA	FALSE
ketoacyl-ACP synthase III	LBJ_RS12000	13404	0.0268395	-1.19654	-0.258867	FALSE	0.106642	11827.3	13160.2	12331.7	11498.4	13968.4	17202.3	13308.1	13935.8	TRUE	FALSE	NA	FALSE
hypothetical protein	LBJ_RS11370	385.61	0.0268426	1.26061	0.334125	FALSE	0.137658	373.994	376.288	506.331	463.719	310.575	344.576	374.66	334.733	TRUE	FALSE	NA	FALSE
cytochrome-c peroxidase	LBJ_RS03175	7986.67	0.0269545	-1.29449	-0.372382	FALSE	0.153526	9015.29	7283.91	6155.77	5392.67	9147.05	8956.57	8654.43	9287.65	TRUE	FALSE	NA	FALSE
NAD-dependent epimerase/dehydratase family protein	LBJ_RS00935	2197.82	0.0270389	1.24186	0.312503	FALSE	0.128909	1925.57	2426.61	2651.82	2735.05	1966.56	1799.99	2151.56	1925.43	TRUE	FALSE	NA	FALSE
hypothetical protein	LBJ_RS10785	1057.53	0.0270775	-1.2614	-0.335024	FALSE	0.138239	1019.89	985.398	777.841	958.408	1126.77	1291.56	966.229	1334.16	TRUE	FALSE	NA	FALSE
[truncated: 1,510 more rows]

## Sheet: All genes; sorted by expression
JB197_Annotation	GeneID	baseMean	adj_pvalue	log2FoldChange	Fcmin	lfcSE	JB197_37A	JB197_37B	JB197_37C	JB197_37D	HB203_37A_JBC	HB203_37B_JBC	HB203_37C_JBC	HB203_37D_JBC	countSUM	DE_Pvalue	FCmin	CountMin	DE_Gene
transfer-messenger RNA	LBJ_RS18170	780520	0.464636	-0.17	FALSE	0.194086	446396	865041	799894	827013	924138	729669	851192	800814	6.24416e+06	FALSE	FALSE	NA	FALSE
chaperonin GroEL	LBJ_RS09725	296062	0.000183906	0.813026	FALSE	0.204251	501956	373432	389276	244713	207696	268750	194560	188110	2.36849e+06	TRUE	FALSE	NA	FALSE
LigB	LBJ_RS03415	244646	6.10437e-10	-2.62089	TRUE	0.406099	100166	71074.9	62383.3	40057.5	283770	681841	316306	401573	1.95717e+06	TRUE	TRUE	TRUE	TRUE
Lipoprotein LipL32	LBJ_RS09045	226134	0.608062	0.0805628	FALSE	0.127932	188012	229624	247602	264547	198052	247112	223167	210958	1.80907e+06	FALSE	FALSE	NA	FALSE
molecular chaperone DnaK	LBJ_RS02395	225970	0.816179	0.128535	FALSE	0.421408	422160	236462	172019	113477	224671	277903	180384	180683	1.80776e+06	FALSE	FALSE	NA	FALSE
Hsp20/alpha crystallin family protein	LBJ_RS06140	168878	0.900615	-0.0733275	FALSE	0.43277	313024	169641	109871	65810.7	196858	163064	176761	155990	1.35102e+06	FALSE	FALSE	NA	FALSE
Hsp20/alpha crystallin family protein	LBJ_RS06135	164981	0.841086	0.134081	FALSE	0.511317	350467	163230	99225.2	77644.9	188011	145386	150341	145543	1.31985e+06	FALSE	FALSE	NA	FALSE
RNase P RNA component class A	LBJ_RS18060	162801	0.000154164	1.01041	FALSE	0.25091	102581	258921	251487	257368	110625	124559	104525	92342.5	1.30241e+06	TRUE	FALSE	NA	FALSE
elongation factor Tu	LBJ_RS14675	152251	3.62548e-16	0.909504	FALSE	0.108011	201997	208080	208428	176345	98926.8	122731	104701	96796	1.218e+06	TRUE	FALSE	NA	FALSE
elongation factor G	LBJ_RS02110	131593	0.000221266	0.602539	FALSE	0.153191	191073	163393	158781	121477	94597.3	124635	102332	96460.3	1.05275e+06	TRUE	FALSE	NA	FALSE
DNA-directed RNA polymerase subunit beta'	LBJ_RS13025	106928	0.83768	-0.0286862	FALSE	0.106936	110725	106394	112536	93805	100419	124734	106234	100577	855423	FALSE	FALSE	NA	FALSE
DNA-directed RNA polymerase subunit beta	LBJ_RS13030	106303	0.0185023	0.307173	FALSE	0.119508	131619	117803	118122	102765	85301.2	111837	93415.3	89560.6	850422	TRUE	FALSE	NA	FALSE
ATP-dependent Clp protease ATP-binding subunit	LBJ_RS15245	104703	0.253073	-0.345172	FALSE	0.261084	154058	91330.5	64244.4	59316.1	114441	137422	106951	109862	837625	FALSE	FALSE	NA	FALSE
	LBJ_RS04610	94112.9	1.38654e-11	6.47571	TRUE	0.92158	35282.8	211180	446780	51294.4	1473.37	4460.21	1403.33	1028.99	752903	TRUE	TRUE	TRUE	TRUE
PDZ domain-containing protein	LBJ_RS04255	86374	0.940808	-0.0279612	FALSE	0.283088	143015	92789	59046.2	47297.7	84824.2	104561	78218.6	81240	690992	FALSE	FALSE	NA	FALSE
flagellin	LBJ_RS10725	86047.7	1.52494e-07	-1.05229	FALSE	0.191024	39255.3	45289.8	65725.8	73678.4	110325	128971	113226	111910	688381	TRUE	FALSE	NA	FALSE
lipoprotein LipL21	LBJ_RS00065	80628.6	0.123566	-0.18336	FALSE	0.105796	76922.6	65237.1	72541.1	87345.5	86608.1	90372.9	84604.2	81397.4	645029	FALSE	FALSE	NA	FALSE
DNA repair protein RecN	LBJ_RS07210	75985.8	1.435e-14	1.12384	FALSE	0.141171	118496	102650	103538	91998.2	44398.5	60264.7	40980.4	45560.9	607887	TRUE	FALSE	NA	FALSE
protease HtpX	LBJ_RS17520	73325.6	0.709701	-0.117393	FALSE	0.250037	104515	85922.3	47815.2	43123.5	73407.5	83347.6	76553.4	71919.9	586605	FALSE	FALSE	NA	FALSE
TAT-variant-translocated molybdopterin oxidoreductase	LBJ_RS04475	69244.8	0.000699988	0.529635	FALSE	0.146117	77997	91763.4	92345.7	65150.5	53463.6	68108	54740.9	50389.2	553958	TRUE	FALSE	NA	FALSE
hypothetical protein	LBJ_RS01915	68628.5	0.111272	-0.196135	FALSE	0.109785	64455.4	54750.3	62852	73824.3	71125.3	80089.8	72196.6	69734.1	549028	FALSE	FALSE	NA	FALSE
	LBJ_RS01655	66969.4	0.0481762	-2.50956	TRUE	1.14892	3738.93	21971.4	48310.6	6007.98	77590.3	319200	25986.3	32949.7	535756	TRUE	TRUE	TRUE	TRUE
lipoprotein LipL41	LBJ_RS01765	65294.7	0.818827	0.0263618	FALSE	0.0878074	60965.1	62849.9	65726.7	74021.5	63332.4	68310.4	64766.9	62384.3	522357	FALSE	FALSE	NA	FALSE
co-chaperone GroES	LBJ_RS09720	61144.8	0.00011992	0.723716	FALSE	0.176993	105481	70323.2	73532.6	55334.2	47766.4	48908.1	44001.8	43811.9	489159	TRUE	FALSE	NA	FALSE
recombinase RecA	LBJ_RS07440	59503.9	8.09302e-08	0.780221	FALSE	0.138646	81854.2	72892.4	75428.6	70676.9	37220.5	55417.7	38323.8	44217.2	476031	TRUE	FALSE	NA	FALSE
	LBJ_RS12005	57958.8	4.58648e-20	-0.654847	FALSE	0.0693272	47399.2	42254.1	44370.9	46081	69702.9	74316.4	70524.9	69020.8	463670	TRUE	FALSE	NA	FALSE
ATP-dependent chaperone ClpB	LBJ_RS08855	57561.1	0.828316	-0.133097	FALSE	0.468088	107274	60439.7	30971.5	20946.4	73306.8	63658.6	53899.6	49992.5	460489	FALSE	FALSE	NA	FALSE
translational GTPase TypA	LBJ_RS04875	56999.7	1.73229e-21	1.14045	FALSE	0.116443	88434.5	81457.7	80596.5	63210.1	34261.4	36755.2	37383.9	33898.6	455998	TRUE	FALSE	NA	FALSE
heat-inducible transcription repressor HrcA	LBJ_RS02385	55889.3	0.471987	-0.2641	FALSE	0.305798	88886.3	51279.2	35648.6	27338.3	75841.1	44020.2	64603.7	59496.7	447114	FALSE	FALSE	NA	FALSE
flagellin	LBJ_RS10715	54859.2	0.0929595	-0.832416	FALSE	0.443418	12097.2	32958.4	53982.9	58791.3	63741.1	100456	58509.5	58337	438873	FALSE	FALSE	NA	FALSE
hypothetical protein	LBJ_RS17070	54724	3.38753e-28	-2.17417	TRUE	0.192621	28553	19462	13977.3	17416	82127.1	94046.4	91663.6	90546.7	437792	TRUE	TRUE	TRUE	TRUE
30S ribosomal protein S1	LBJ_RS05190	54177.5	0.00229261	0.307528	FALSE	0.0938202	66813.6	56114.4	61498.1	55295.1	45870.7	52573.2	47580.8	47674.2	433420	TRUE	FALSE	NA	FALSE
translation initiation factor IF-2	LBJ_RS05245	54108.2	0.606936	-0.0851872	FALSE	0.134785	45828.5	52756.5	60851.4	50607.3	51256	68332.1	52482	50751.6	432866	FALSE	FALSE	NA	FALSE
FecR domain-containing protein	LBJ_RS00665	52785.9	0.537916	-0.160156	FALSE	0.214274	64406.9	53518.1	44118.7	37392.6	46139	78279	44078.5	54354.5	422287	FALSE	FALSE	NA	FALSE
alpha/beta hydrolase	LBJ_RS09100	51639.9	0.172122	-0.142757	FALSE	0.0920325	52612.9	49787.2	50457.9	43491.8	50175.2	57468.3	52691.3	56434.5	413119	FALSE	FALSE	NA	FALSE
glutamate synthase large subunit	LBJ_RS04150	51304.5	8.40495e-09	0.803971	FALSE	0.133454	66815.6	72439.9	69934.2	51773.6	34498.6	43567.2	36377.1	35029.7	410436	TRUE	FALSE	NA	FALSE
lipoprotein LipL71	LBJ_RS04660	50740.9	0.0260973	0.266699	FALSE	0.109345	48697.1	50898	57119.1	64954.9	45019.7	48706.9	46238.8	44292.5	405927	TRUE	FALSE	NA	FALSE
aconitate hydratase	LBJ_RS17870	50066.4	1.8455e-08	0.627319	FALSE	0.106464	63793.3	63488.5	62950.1	52900.7	36221.7	44961.2	37915.2	38300.7	400531	TRUE	FALSE	NA	FALSE
acyl-CoA dehydrogenase	LBJ_RS03170	48642.8	0.357497	0.21453	FALSE	0.197978	61501.9	60229.8	50262.5	37016.9	39293.9	60885.1	37863.7	42088.6	389142	FALSE	FALSE	NA	FALSE
DEAD/DEAH box helicase	LBJ_RS10330	47938.8	2.02752e-05	0.600693	FALSE	0.133113	68551.1	61960.4	54481.9	46115.2	37142.3	42039.5	37445.2	35774.5	383510	TRUE	FALSE	NA	FALSE
flagellin	LBJ_RS06930	46621.4	0.00262736	0.427299	FALSE	0.132075	42389.7	50571.8	60845.9	60093.6	37394.4	43522.6	40249.7	37903	372971	TRUE	FALSE	NA	FALSE
helix-turn-helix transcriptional regulator	LBJ_RS05700	44517	0.75182	-0.0546713	FALSE	0.135443	36219.8	37960	47232.8	53281.3	42432	45492.5	47175.4	46341.9	356136	FALSE	FALSE	NA	FALSE
50S ribosomal protein L3	LBJ_RS14665	44304.5	3.87403e-05	0.572834	FALSE	0.131299	57480.9	53878.8	55164.4	45421.7	30841.3	43482.8	34133.5	34032.1	354436	TRUE	FALSE	NA	FALSE
tetratricopeptide repeat protein	LBJ_RS17065	44184.9	2.43878e-50	-2.3629	TRUE	0.155608	18782.6	14724.4	11184.2	12842.3	69357.6	78533.2	71460.4	76594.7	353480	TRUE	TRUE	TRUE	TRUE
AAA family ATPase	LBJ_RS05770	43619.6	1.29055e-07	0.676192	FALSE	0.122045	59705.7	53587.8	54589.2	46752.5	30392.8	39747.9	30599.5	33581.1	348957	TRUE	FALSE	NA	FALSE
hypothetical protein	LBJ_RS04980	43229	0.745613	-0.119757	FALSE	0.288881	68838.2	48054.2	26319.1	22532.4	45093	49238.2	44168.3	41588.9	345832	FALSE	FALSE	NA	FALSE
polyribonucleotide nucleotidyltransferase	LBJ_RS05265	43185.8	0.464067	0.0880193	FALSE	0.100364	40994.8	42864.8	49879.1	44271.8	38573.4	46906.9	41231.3	40764	345486	FALSE	FALSE	NA	FALSE
chemotaxis protein	LBJ_RS05145	43135	0.000404761	-0.311803	FALSE	0.0826118	42773.8	38128	37950	35116.4	48542.8	48645.5	47631.2	46292.3	345080	TRUE	FALSE	NA	FALSE
fumarate reductase/succinate dehydrogenase flavoprotein subunit	LBJ_RS08260	42826	0.129103	0.173709	FALSE	0.101704	46276.2	46953.2	48648.1	39726.7	38561	45325	39268.1	37849.6	342608	FALSE	FALSE	NA	FALSE
acetyl-CoA acetyltransferase	LBJ_RS15960	42536.1	0.484606	0.23548	FALSE	0.280584	76005.8	49267.5	32493.2	26233.2	35098.7	49916.5	35689.1	35584.7	340289	FALSE	FALSE	NA	FALSE
vitamin B12-dependent ribonucleotide reductase	LBJ_RS07050	42509.5	0.00472958	0.3753	FALSE	0.123122	56775.4	49216.6	46772.3	39267	35514.8	40475.6	36345.3	35708.7	340076	TRUE	FALSE	NA	FALSE
transcription elongation factor GreA	LBJ_RS03930	42435.6	0.435355	-0.0839145	FALSE	0.0900648	38656.9	38510.9	43283.9	44354.9	41533.8	47756.3	41656.3	43731.8	339485	FALSE	FALSE	NA	FALSE
lipoprotein LipL45	LBJ_RS07310	42318.4	0.0312189	-0.55468	FALSE	0.2344	52904	36094.9	22797.7	25331.8	53138.1	56400.8	45761.1	46118.8	338547	TRUE	FALSE	NA	FALSE
hypothetical protein	LBJ_RS19470	42063.6	6.28568e-52	-3.26386	TRUE	0.211565	11453.3	8357.03	6014.51	5906.11	69792.4	93276.5	68344.8	73363.8	336508	TRUE	TRUE	TRUE	TRUE
2-oxoglutarate dehydrogenase E1 component	LBJ_RS11675	41761.3	0.3928	-0.206731	FALSE	0.203899	56821.9	39123.3	32240.1	26912.8	43617.1	49650.3	43904.3	41820.7	334090	FALSE	FALSE	NA	FALSE
hypothetical protein	LBJ_RS03865	41325.5	0.600927	-0.0586191	FALSE	0.0913993	43023.5	39983.2	40804.6	38133.4	40056.7	47409.3	38845.3	42348	330604	FALSE	FALSE	NA	FALSE
beta-ketoacyl-[acyl-carrier-protein] synthase family protein	LBJ_RS11970	39419.1	0.331574	-0.259829	FALSE	0.228367	54632.5	35341.5	30443.1	23099.6	40520.1	51284	37838.5	42193.5	315353	FALSE	FALSE	NA	FALSE
transcription termination/antitermination protein NusA	LBJ_RS05240	38713.4	0.00132378	0.355913	FALSE	0.103336	41138.4	42900.9	46647.6	43170.7	31502.2	39878.1	32581.2	31888.3	309707	TRUE	FALSE	NA	FALSE
50S ribosomal protein L1	LBJ_RS13050	38529.8	2.53237e-09	0.82767	FALSE	0.132968	53194.1	48667.4	52042	43250.6	24088.2	34439.5	26735.6	25821.2	308239	TRUE	FALSE	NA	FALSE
hypothetical protein	LBJ_RS05290	37949.6	0.063808	-0.396116	FALSE	0.192562	41818.6	31379.4	27664.7	30226.5	36495	59079.1	34235.4	42698	303597	FALSE	FALSE	NA	FALSE
hypothetical protein	LBJ_RS01505	37664.1	8.73598e-98	-2.659	TRUE	0.125283	10079.7	9201.42	9066.26	12837.4	61396.9	65815.2	66474.8	66441.2	301313	TRUE	TRUE	TRUE	TRUE
S-adenosylmethionine decarboxylase	LBJ_RS17810	37662.4	1.11917e-15	0.96784	FALSE	0.116848	41771.1	55335.6	53822.4	48437.1	25730.5	27470.9	26175.8	22555.9	301299	TRUE	FALSE	NA	FALSE
DNA repair protein RadC	LBJ_RS05295	37568.1	0.834034	-0.0501097	FALSE	0.182913	38887.3	39433.2	37877.6	31464.5	34856.4	54084	29420.7	34521.4	300545	FALSE	FALSE	NA	FALSE
polysulfide reductase NrfD	LBJ_RS04480	37456.7	0.0380536	0.294766	FALSE	0.128953	43184.2	44987.3	43692.1	33215.8	31951.9	38549.1	34145.6	29927.6	299654	TRUE	FALSE	NA	FALSE
flagellar filament outer layer protein Flaa	LBJ_RS03925	37286.8	0.39495	-0.0988702	FALSE	0.0979728	36625.2	31595.1	36066	39751.9	37948.5	42250.3	36646.6	37410.9	298294	FALSE	FALSE	NA	FALSE
S-adenosylmethionine decarboxylase proenzyme	LBJ_RS17815	36446	4.058e-12	0.652184	FALSE	0.0905389	39265.4	46529.3	44769	47620.5	27980.3	28032.3	30442.8	26928.4	291568	TRUE	FALSE	NA	FALSE
lipoprotein LipL46	LBJ_RS10705	36071.8	1.43313e-11	0.60349	FALSE	0.0859474	40316.6	45985	43825.1	43904.2	28362.9	31655.2	26736.7	27788.6	288574	TRUE	FALSE	NA	FALSE
hypothetical protein	LBJ_RS15295	35718.3	3.43873e-09	-1.11403	FALSE	0.18045	31465.1	22504.3	18426	17903.3	54815.2	44360	45776.5	50496.1	285746	TRUE	FALSE	NA	FALSE
OmpA family protein	LBJ_RS00875	35663.7	0.757373	0.0453005	FALSE	0.114768	32087.7	38019.8	37656.5	37128.5	32369.3	40741.9	36366.2	30939.4	285309	FALSE	FALSE	NA	FALSE
hypothetical protein	LBJ_RS10615	35639.2	0.0380058	-0.201882	FALSE	0.0882929	32781.1	30313.7	32196	37307	38418.1	40020.2	37067.3	37010.4	285114	TRUE	FALSE	NA	FALSE
electron transfer flavoprotein subunit alpha/FixB family protein	LBJ_RS13405	35126.6	5.55316e-07	0.592505	FALSE	0.112586	42455.4	44429	46496.2	35579.3	26499.5	31360	28086.4	26107.3	281013	TRUE	FALSE	NA	FALSE
cytochrome c oxidase subunit I	LBJ_RS15370	34842.4	0.833024	0.0223331	FALSE	0.0807993	31353.9	35305.5	36980.5	36806.6	34268.8	35893.7	34602.4	33527.7	278739	FALSE	FALSE	NA	FALSE
30S ribosomal protein S2	LBJ_RS05030	34689.4	3.59958e-10	0.800029	FALSE	0.122394	46952.5	45148.8	45531.2	38641.1	23524.2	30731.1	23840.2	23146.2	277515	TRUE	FALSE	NA	FALSE
hypothetical protein	LBJ_RS15280	34624.8	4.30463e-25	-2.22421	TRUE	0.209397	18413.7	11425.5	8447.1	10546.6	52929.4	59069.5	53634.5	62532.1	276998	TRUE	TRUE	TRUE	TRUE
chromosome segregation protein SMC	LBJ_RS08030	34532.6	1.30791e-11	0.501412	FALSE	0.0712723	38245.5	38563.3	42279.5	42805.6	28913.3	29252.8	27918.8	28281.6	276260	TRUE	FALSE	NA	FALSE
nucleotide exchange factor GrpE	LBJ_RS02390	33498.3	0.404558	0.286861	FALSE	0.28966	58100.5	41136.7	29130.5	18903.3	34025.3	38262.4	23638.7	24789.3	267987	FALSE	FALSE	NA	FALSE
response regulator	LBJ_RS07565	33272.4	2.99598e-08	-2.31639	TRUE	0.398851	19463.9	11850.2	6201.63	6990.02	55282.3	60044.2	49849.5	56497.4	266179	TRUE	TRUE	TRUE	TRUE
cAMP/cGMP-dependent 3'%2C5'-cyclic-AMP/GMP phosphodiesterase	LBJ_RS08695	33191.1	0.726901	0.0872092	FALSE	0.196319	50143.5	33991.3	27642.7	24999.3	32472.5	33501	31816.5	30962.3	265529	FALSE	FALSE	NA	FALSE
response regulator transcription factor	LBJ_RS17895	32659.7	2.93046e-14	1.09714	FALSE	0.139446	55235.9	46248.1	37772.1	38793.5	20652	23304.7	20019.1	19252.4	261278	TRUE	FALSE	NA	FALSE
chemotaxis protein	LBJ_RS05645	32474.5	0.00169403	-0.703758	FALSE	0.208742	34832	26504.9	19702	17790.9	37457.8	49499.7	34598	39410.8	259796	TRUE	FALSE	NA	FALSE
preprotein translocase subunit SecY	LBJ_RS14570	32232.6	1.08182e-06	0.398186	FALSE	0.0776228	34953.3	36680.3	39400.2	35576	27352.9	28863.7	29095.3	25939.4	257861	TRUE	FALSE	NA	FALSE
DNA-directed RNA polymerase subunit alpha	LBJ_RS14540	31625	0.0164231	0.21539	FALSE	0.0823758	35889.3	32177.9	34505.7	33351.9	28651.1	32288.9	28649.5	27485.3	253000	TRUE	FALSE	NA	FALSE
acyl carrier protein	LBJ_RS11600	31397.2	0.0236885	0.31625	FALSE	0.127669	26858.9	36813.9	39155.3	36470	26928.1	28851.6	29531.3	26568.8	251178	TRUE	FALSE	NA	FALSE
hypothetical protein	LBJ_RS13255	30971.2	4.35278e-07	-0.51712	FALSE	0.0973833	28446.8	23918.5	23212.3	26339.9	35118.6	39898.5	34687.8	36147.4	247770	TRUE	FALSE	NA	FALSE
4-(cytidine 5'-diphospho)-2-C-methyl-D-erythritol kinase	LBJ_RS14280	30873.9	0.051928	0.343017	FALSE	0.159497	23992.2	35636.7	42286.9	36191.3	26318.1	28872.1	27222	26471.6	246991	FALSE	FALSE	NA	FALSE
hypothetical protein	LBJ_RS09600	30858.3	2.82418e-29	-0.800934	FALSE	0.0696001	24234.8	21312.3	22731.7	21747.5	38651.7	38962.4	40246.4	38979.7	246867	TRUE	FALSE	NA	FALSE
50S ribosomal protein L10	LBJ_RS13045	30536.1	4.79954e-09	0.938621	FALSE	0.153386	43797.8	43204.2	39857	33674.7	17205.8	26867.3	19472.5	20209.9	244289	TRUE	FALSE	NA	FALSE
DNA polymerase III subunit alpha	LBJ_RS15310	30074	0.282206	-0.107792	FALSE	0.0861755	32295.9	28783.1	28371	26355.4	29974.2	32598.6	31369.6	30844.1	240592	FALSE	FALSE	NA	FALSE
transcription termination/antitermination factor NusG	LBJ_RS13060	30072	6.84208e-15	0.890698	FALSE	0.110579	37903.8	41401.5	40265.2	36712.9	18179.8	24752.9	20730.1	20629.5	240576	TRUE	FALSE	NA	FALSE
30S ribosomal protein S10	LBJ_RS14670	30037.3	9.43318e-11	0.768269	FALSE	0.113927	41747.9	37236.9	37708.8	34711.3	20234.6	26450.4	21194.6	21013.8	240298	TRUE	FALSE	NA	FALSE
50S ribosomal protein L2	LBJ_RS14650	29834.2	0.000255156	0.531178	FALSE	0.136302	32749.8	37202.5	40632.1	30475.9	21809.8	29382.9	24397.8	22022.8	238674	TRUE	FALSE	NA	FALSE
DNA gyrase subunit B	LBJ_RS15500	29661.1	0.616423	0.0480695	FALSE	0.0782384	30112.6	29998.9	31371.4	29137.7	27443.6	32143.2	28936.5	28145.2	237289	FALSE	FALSE	NA	FALSE
50S ribosomal protein L7/L12	LBJ_RS13040	29563.6	1.30163e-07	0.639354	FALSE	0.115436	40192.3	36029.3	35535.8	32279.4	20991.1	27260.1	22313.1	21907.4	236509	TRUE	FALSE	NA	FALSE
ATP-dependent metallopeptidase FtsH/Yme1/Tma family protein	LBJ_RS14310	29546.8	0.180961	-0.207862	FALSE	0.136476	33209.7	26755	25367	24356.3	31038.8	37764.8	28338.3	29544.2	236374	FALSE	FALSE	NA	FALSE
flagellar filament outer layer protein Flaa	LBJ_RS03920	29528.8	0.885609	0.0187354	FALSE	0.0970973	29903.4	25895.8	29100.3	33982.7	28936.9	29803.4	29383.4	29224.8	236231	FALSE	FALSE	NA	FALSE
membrane protein	LBJ_RS15900	29483	0.979613	0.00203094	FALSE	0.0580179	30390.6	28741.3	29500.2	29383.8	28653.6	30602.2	28986.9	29605.3	235864	FALSE	FALSE	NA	FALSE
transcriptional repressor LexA	LBJ_RS10860	29413.7	0.000916792	0.446467	FALSE	0.1258	37164.9	31882.8	33749	32919.2	22383.7	30937.1	22837.8	23435.1	235310	TRUE	FALSE	NA	FALSE
hypothetical protein	LBJ_RS14855	29202.2	8.32779e-08	0.549163	FALSE	0.097676	33849.5	35301.4	36132.9	33490.5	22417.3	27142	24118.5	21165.4	233617	TRUE	FALSE	NA	FALSE
long-chain fatty acid--CoA ligase	LBJ_RS00485	28957.8	0.184937	0.227106	FALSE	0.150475	25181.9	30098.9	28295.8	41351.7	27873.5	25580.6	26791.5	26488.7	231663	FALSE	FALSE	NA	FALSE
30S ribosomal protein S3	LBJ_RS14635	28642.9	0.000117068	0.410446	FALSE	0.100225	36507.9	29831.7	33945.3	30476.7	22476.9	26439.6	25469.2	23995.9	229143	TRUE	FALSE	NA	FALSE
hypothetical protein	LBJ_RS09400	28322.1	0.000221266	-0.420322	FALSE	0.106854	28685.4	23200.3	22329	22687.2	33071.2	34658.8	30964.3	30980.4	226577	TRUE	FALSE	NA	FALSE
DUF3347 domain-containing protein	LBJ_RS09190	28241.4	0.488985	-0.551505	FALSE	0.663015	52960.6	23729.1	7980.21	6963.13	34158.3	37525.1	32002.8	30612.3	225931	FALSE	FALSE	NA	FALSE
4Fe-4S dicluster domain-containing protein	LBJ_RS11040	27649.1	0.925993	0.0148983	FALSE	0.11967	23626.3	26959.9	31736.5	28843.5	26663.5	31534.7	26341.2	25487.4	221193	FALSE	FALSE	NA	FALSE
electron transfer flavoprotein subunit beta/FixA family protein	LBJ_RS13400	27516.7	1.11379e-24	1.05512	FALSE	0.100197	39319.9	38760.1	38815	31717.1	17797.2	18921.6	18384.6	16418.1	220134	TRUE	FALSE	NA	FALSE
PAS domain-containing protein	LBJ_RS03320	27288.3	0.658033	-0.120035	FALSE	0.217246	40381.3	24898.1	18548	20788.3	28498.3	31105.8	25595.2	28491.4	218307	FALSE	FALSE	NA	FALSE
flagellin	LBJ_RS06985	27119.2	0.00905212	0.370818	FALSE	0.131085	34363	30745.7	29994.6	27238	22151.4	29255.2	21171.6	22034.2	216954	TRUE	FALSE	NA	FALSE
aminomethyl-transferring glycine dehydrogenase	LBJ_RS15040	26857.2	0.0881649	0.251657	FALSE	0.132199	32251.5	31528.7	30281.7	22713.3	23371.4	27819.1	23901.6	22990.7	214858	FALSE	FALSE	NA	FALSE
peroxiredoxin	LBJ_RS05650	26614.3	2.1941e-13	0.899738	FALSE	0.118328	41885.3	29678.4	31698.9	35356	18172.4	18980.6	18191.8	18951	212914	TRUE	FALSE	NA	FALSE
rod shape-determining protein	LBJ_RS09550	26388.2	0.000897905	0.653232	FALSE	0.183749	23719.3	34749.6	40501	30078.2	20027.1	26158.9	18266.3	17605.4	211106	TRUE	FALSE	NA	FALSE
flagellar filament capping protein FliD	LBJ_RS03590	26358	0.483207	-0.129682	FALSE	0.153962	28422.6	24360.3	25394.5	22519.3	23995	35972.1	23094.2	27105.7	210864	FALSE	FALSE	NA	FALSE
four-helix bundle copper-binding protein	LBJ_RS09185	26328.2	0.937378	-0.0679099	FALSE	0.645972	61696.9	24744	9059.84	7333.94	31086	26144.4	27314.1	23246.3	210626	FALSE	FALSE	NA	FALSE
NADPH-dependent 2%2C4-dienoyl-CoA reductase	LBJ_RS07525	26109.1	0.701037	-0.064107	FALSE	0.132425	29577.9	25812.2	25795.4	20931.8	24699.4	31096.2	24184.2	26775.8	208873	FALSE	FALSE	NA	FALSE
adenylate/guanylate cyclase domain-containing protein	LBJ_RS11965	26052.5	7.28952e-13	1.22939	FALSE	0.165213	44037.3	41285.9	34701.1	26081.6	15530	17768.6	13989.5	15025.8	208420	TRUE	FALSE	NA	FALSE
type I glutamate--ammonia ligase	LBJ_RS05790	26015.6	5.02465e-08	-0.935791	FALSE	0.163729	16183.8	18156.9	18025.2	19081.8	41354.9	24248	39234.2	31839.7	208125	TRUE	FALSE	NA	FALSE
ABC-F family ATPase	LBJ_RS15805	25814.5	4.43184e-08	0.544544	FALSE	0.0948957	31470.1	31637.7	32256.6	27153.3	19419.6	23139.6	21059.9	20379.6	206516	TRUE	FALSE	NA	FALSE
50S ribosomal protein L4	LBJ_RS14660	25212.3	1.87438e-10	0.889227	FALSE	0.133953	33548.3	35062.8	33860	28509.4	15782.2	22067.3	17035	15833.5	201698	TRUE	FALSE	NA	FALSE
flagellar hook-length control protein FliK	LBJ_RS04380	24768.5	6.71858e-07	-0.654296	FALSE	0.125226	18521.8	16446	18762.7	23253.6	30727	33637.1	27736.9	29062.6	198148	TRUE	FALSE	NA	FALSE
Fe-S cluster assembly protein SufB	LBJ_RS05655	24704.6	0.330653	0.193797	FALSE	0.169978	35977.2	26867.3	21320.9	21280.6	24688.2	22646.8	23432.7	21422.9	197637	FALSE	FALSE	NA	FALSE
translation elongation factor Ts	LBJ_RS05035	23964.6	0.000308343	0.670008	FALSE	0.174117	29407.1	32726.4	31789.7	23802.1	17022	25146.8	15295.3	16527.8	191717	TRUE	FALSE	NA	FALSE
hypothetical protein	LBJ_RS04495	23896.8	0.691617	0.052342	FALSE	0.104578	26423.2	25936	24296.5	20665.3	23322.9	25338.4	23462.3	21730	191175	FALSE	FALSE	NA	FALSE
50S ribosomal protein L13	LBJ_RS13195	23860.7	1.8912e-12	0.708352	FALSE	0.0968921	33253.2	27518.2	29909.3	27734.3	16815.8	19369.8	18956.5	17328.9	190886	TRUE	FALSE	NA	FALSE
GatB/YqeY domain-containing protein	LBJ_RS07595	23773.5	0.168181	0.157162	FALSE	0.100432	25130.4	24424.3	27239.1	23474.5	21501.7	25763.7	20432.1	22222.1	190188	FALSE	FALSE	NA	FALSE
molecular chaperone HtpG	LBJ_RS16890	23667.3	0.611538	0.0557111	FALSE	0.089403	24760.4	25338.3	24724.9	21674.2	21506.7	25036	22390.9	23907.2	189339	FALSE	FALSE	NA	FALSE
phosphoenolpyruvate carboxykinase (ATP)	LBJ_RS15340	23650.7	0.0843646	-0.153733	FALSE	0.0798408	24122.6	22299.4	21473.2	21672.6	23665.8	27044.4	24693.6	24234.3	189206	FALSE	FALSE	NA	FALSE
FapA family protein	LBJ_RS08895	23592.9	0.978204	-0.00467967	FALSE	0.121527	27146.9	23056.8	22821.6	21193.4	22388.7	27993.8	21461.9	22679.8	188743	FALSE	FALSE	NA	FALSE
hypothetical protein	LBJ_RS10710	23523.8	4.73018e-28	-2.22271	TRUE	0.197474	7369.71	8089.78	8547.08	9196.96	29654.9	55426.1	29540.1	40365.4	188190	TRUE	TRUE	TRUE	TRUE
elongation factor G-like protein	LBJ_RS14680	23420.6	3.41824e-10	0.453977	FALSE	0.0693656	25597.4	27692	28228.9	26782.4	18923.9	20487.8	20424.5	19227.6	187365	TRUE	FALSE	NA	FALSE
carbohydrate-binding protein	LBJ_RS16640	23417.2	0.211198	-0.163857	FALSE	0.114505	24206.5	23102.8	22478.5	18567.5	24239.7	28116.7	22977	23648.7	187337	FALSE	FALSE	NA	FALSE
hypothetical protein	LBJ_RS08560	23279.9	0.0276033	0.278311	FALSE	0.115232	28336.6	25144.9	26202.6	22389.7	19332.7	24381.8	21136.5	19314.4	186239	TRUE	FALSE	NA	FALSE
DNA gyrase subunit A	LBJ_RS15495	23214.7	0.000117955	0.308867	FALSE	0.0754562	27730.2	26464.8	24804.7	23762.2	20481.8	21127.6	20982.1	20364.4	185718	TRUE	FALSE	NA	FALSE
F0F1 ATP synthase subunit alpha	LBJ_RS09625	23198	0.00784051	0.347053	FALSE	0.120565	25517.5	26750	28636.1	22995.3	18373.6	24343.2	20136.3	18831.8	185584	TRUE	FALSE	NA	FALSE
cytochrome c oxidase subunit II	LBJ_RS15375	23182.6	0.000190813	0.367052	FALSE	0.0924197	22447.7	27132.1	27326.3	27555.9	19603.5	21269.7	20110.1	20015.3	185461	TRUE	FALSE	NA	FALSE
hypothetical protein	LBJ_RS05125	23172.6	0.00355726	0.312062	FALSE	0.0994076	29413.1	24931.7	24680	23651.3	20537.7	22243.2	20922.9	19000.6	185381	TRUE	FALSE	NA	FALSE
adenosylhomocysteinase	LBJ_RS17095	22897.3	2.49096e-20	-1.08871	FALSE	0.114454	16245.5	13742.3	13973.6	14621.4	30364.3	37029.9	28204.7	28996.8	183179	TRUE	FALSE	NA	FALSE
single-stranded DNA-binding protein	LBJ_RS06590	22772.6	4.1304e-17	0.703899	FALSE	0.0810778	29650.7	27057.5	29103.9	27069.3	16566.1	19009.5	17189.5	16534.5	182181	TRUE	FALSE	NA	FALSE
hypothetical protein	LBJ_RS12500	22526.6	0.595187	0.0686101	FALSE	0.10537	24979.8	23319.2	23260	20689.7	20419.7	25428.7	20867	21248.4	180213	FALSE	FALSE	NA	FALSE
ATP-dependent Clp protease ATP-binding subunit ClpX	LBJ_RS06025	21820.6	0.00165397	-0.400185	FALSE	0.118443	18232.7	19844.1	20268.8	16907.4	25326.8	29285.4	22128	22572.1	174565	TRUE	FALSE	NA	FALSE
peptidase inhibitor	LBJ_RS07470	21749.1	0.309812	0.212515	FALSE	0.179163	31397.3	25546.6	19244.2	17204.9	19854.4	21893.8	19281.9	19570	173993	FALSE	FALSE	NA	FALSE
hypothetical protein	LBJ_RS14180	21627.6	5.51529e-31	-2.12378	TRUE	0.179223	10000.8	9021.07	6051.2	7217.4	28844.9	42746.7	32446.5	36691.9	173020	TRUE	TRUE	TRUE	TRUE
transcription termination factor Rho	LBJ_RS04055	21569.5	0.183424	0.136447	FALSE	0.0900934	22305.2	20981.9	23970.9	23096.3	19207.2	22819.1	20848.4	19326.8	172556	FALSE	FALSE	NA	FALSE
sodium-translocating pyrophosphatase	LBJ_RS05390	21530.8	1.29943e-10	1.13278	FALSE	0.169215	20316	31549.1	35953.2	30479.2	12763.4	15566.2	12827.2	12792.3	172247	TRUE	FALSE	NA	FALSE
hypothetical protein	LBJ_RS04045	21517.6	0.201574	0.275357	FALSE	0.188714	33278.4	24241.5	19636.8	17103	20456.9	20379.4	19155.9	17888.7	172141	FALSE	FALSE	NA	FALSE
CHAT domain-containing protein	LBJ_RS15290	21502.3	6.9176e-12	-1.0053	FALSE	0.141049	18295.4	14105.5	11809.8	12989.8	29430.1	28611.9	26408.1	30368.2	172019	TRUE	FALSE	NA	FALSE
gamma-glutamyltransferase	LBJ_RS10435	21492.3	0.687257	-0.0917164	FALSE	0.180881	27564.4	23206.1	17495	14972.7	21223.4	24655.3	21593.4	21228.4	171939	FALSE	FALSE	NA	FALSE
TraR/DksA family transcriptional regulator	LBJ_RS17355	21431.4	0.115352	-0.157945	FALSE	0.0893338	22290.1	19825.2	20246.8	18675.9	24000	21707.1	23631	21074.8	171451	FALSE	FALSE	NA	FALSE
3-hydroxyacyl-CoA dehydrogenase family protein	LBJ_RS15965	21316.4	0.0237288	0.500667	FALSE	0.202181	35187.8	26605.8	20692.6	17428.2	17063	20651.7	17223.4	15679	170531	TRUE	FALSE	NA	FALSE
sigma-70 family RNA polymerase sigma factor	LBJ_RS04975	21139.6	0.917814	0.0346249	FALSE	0.248769	33630.2	23341.3	15527.5	13074.6	22057	22419.1	19457.1	19610	169117	FALSE	FALSE	NA	FALSE
succinate dehydrogenase/fumarate reductase iron-sulfur subunit	LBJ_RS08265	21137.5	0.351853	0.124291	FALSE	0.113372	23295.8	22638.8	23447.2	18807.9	19664.4	23261.3	19540.4	18444.6	169100	FALSE	FALSE	NA	FALSE
Holliday junction branch migration DNA helicase RuvB	LBJ_RS04260	20879.6	0.954634	0.0199567	FALSE	0.254486	33827.3	22026.4	14806.5	13436.5	20809.8	24413.1	18763.7	18953.9	167037	FALSE	FALSE	NA	FALSE
carbamoyl-phosphate synthase large subunit	LBJ_RS04325	20802.2	4.52241e-17	0.84678	FALSE	0.0976591	25112.2	28268.3	29715.7	23854.2	14170.9	15392.7	15599.9	14303.9	166418	TRUE	FALSE	NA	FALSE
3-isopropylmalate dehydratase large subunit	LBJ_RS10480	20766.7	1.75353e-15	0.867634	FALSE	0.105473	26092.7	27017.3	30443.1	23764.6	14108.8	16427.6	14353.2	13926.2	166134	TRUE	FALSE	NA	FALSE
thiol:disulfide oxidoreductase	LBJ_RS13585	20755.1	0.00274964	0.837765	FALSE	0.260134	40824	31685.2	18318.7	15641.8	15964.8	16085.4	14288.6	13232	166040	TRUE	FALSE	NA	FALSE
hypothetical protein	LBJ_RS08075	20752.3	0.00124452	0.326204	FALSE	0.0942348	23521.2	24762	24078.2	19992.1	18767.4	18684.2	19101.1	17112.4	166019	TRUE	FALSE	NA	FALSE
ADP-forming succinate--CoA ligase subunit beta	LBJ_RS12530	20671.8	2.73304e-16	0.962133	FALSE	0.113798	27833.3	28033	30250.5	23164	12865.2	15634.8	14514.3	13079.4	165374	TRUE	FALSE	NA	FALSE
transcriptional regulator	LBJ_RS15350	20638.6	0.563792	-0.0631226	FALSE	0.0899128	21583.5	17835.5	19902.8	21427.3	20494.2	22458.9	20985.4	20421.6	165109	FALSE	FALSE	NA	FALSE
methionine adenosyltransferase	LBJ_RS09035	20393.8	9.03615e-05	0.798962	FALSE	0.192068	21377.3	30737.5	30955	20532.4	14751.1	19568.5	12793.2	12435.7	163151	TRUE	FALSE	NA	FALSE
hypothetical protein	LBJ_RS00360	20281.7	9.16315e-40	-1.46566	FALSE	0.108866	12352.9	9927.77	10118.4	10734	28432.5	27631.1	29229	33828.1	162254	TRUE	FALSE	NA	FALSE
adenylate/guanylate cyclase domain-containing protein	LBJ_RS05090	20275.9	0.0283091	0.30105	FALSE	0.125191	18751.3	23309.3	24437.8	23034.4	20575	19498.7	16048	16552.6	162207	TRUE	FALSE	NA	FALSE
ribosome maturation factor RimP	LBJ_RS05235	20192.4	0.260118	0.137049	FALSE	0.10513	18769.5	20563	23336.2	21934.2	17039.4	21031.2	19809.9	19055.9	161539	FALSE	FALSE	NA	FALSE
pirin family protein	LBJ_RS14700	20044.9	0.833024	0.154437	FALSE	0.558871	44144.5	22199.3	9294.66	8828.6	21673.1	18013.1	19327.9	16877.8	160359	FALSE	FALSE	NA	FALSE
TolC family protein	LBJ_RS12540	19994	2.52033e-08	0.43977	FALSE	0.0753273	23739.5	23360.2	23277.5	21694.6	17325.1	16404.7	18187.5	15963.2	159952	TRUE	FALSE	NA	FALSE
PBP1A family penicillin-binding protein	LBJ_RS11690	19921.2	0.00170188	0.381531	FALSE	0.113215	22345.7	23478.2	25316.5	19019.8	16605.8	19402.3	16785.2	16416.2	159370	TRUE	FALSE	NA	FALSE
hypothetical protein	LBJ_RS11570	19847.7	0.000372158	-0.535263	FALSE	0.140931	13953	13431.6	16873.1	20571.5	22802.4	23272.1	23786.5	24091.2	158782	TRUE	FALSE	NA	FALSE
PaaI family thioesterase	LBJ_RS05600	19837.8	0.30765	0.133798	FALSE	0.112319	17288.6	20652.4	21675	23410.9	17479.1	20373.4	19148.2	18674.5	158702	FALSE	FALSE	NA	FALSE
hypothetical protein	LBJ_RS12695	19712	0.701718	-0.052453	FALSE	0.108748	22127.3	18880	16963.9	19444.4	18789.8	22032.4	18758.2	20700	157696	FALSE	FALSE	NA	FALSE
response regulator	LBJ_RS06910	19544.2	5.69236e-15	-2.09332	TRUE	0.259082	9989.69	8979.26	6015.43	4699.95	31687.3	45425	23006.6	26550.7	156354	TRUE	TRUE	TRUE	TRUE
50S ribosomal protein L9	LBJ_RS06600	19497	5.39638e-06	0.508122	FALSE	0.105873	25510.5	22715.8	22566.6	20789.1	14831.8	18467.3	15423.5	15671.4	155976	TRUE	FALSE	NA	FALSE
30S ribosomal protein S6	LBJ_RS06585	19475.4	4.58491e-07	0.604644	FALSE	0.114091	20849.7	24335.7	26782.3	22023	14192	17577	14761.8	15281.4	155803	TRUE	FALSE	NA	FALSE
hypothetical protein	LBJ_RS06800	19331.6	0.0119141	-0.244471	FALSE	0.0894724	17488.8	15645.9	18350.8	19304.3	22106.7	20948.1	20679.7	20128.8	154653	TRUE	FALSE	NA	FALSE
	LBJ_RS04960	19271	0.00294783	-0.343605	FALSE	0.107418	14517	19614.5	16153.1	17661.3	20870.6	22532.4	21669	21150.2	154168	TRUE	FALSE	NA	FALSE
30S ribosomal protein S7	LBJ_RS13015	19129.5	6.04517e-11	0.67629	FALSE	0.0992766	27217.7	23182.3	22579.4	21152.6	14216.9	15295.1	15241.7	14150.3	153036	TRUE	FALSE	NA	FALSE
30S ribosomal protein S12	LBJ_RS13020	18948.7	2.01364e-17	0.79995	FALSE	0.091261	25867.3	24384.9	24707.5	21326.2	13523.7	14674.6	14252.4	12853.4	151590	TRUE	FALSE	NA	FALSE
30S ribosomal protein S4	LBJ_RS14545	18858.7	0.0413299	0.195031	FALSE	0.0866392	22220.3	19333.3	19217.6	19754.9	16799.6	19136	17572.9	16834.9	150870	TRUE	FALSE	NA	FALSE
pyridoxal phosphate-dependent aminotransferase	LBJ_RS10325	18751.6	0.00138673	0.462154	FALSE	0.134695	25858.2	22091.9	20876.1	18092.4	14716.3	18573.4	14846.2	14958.1	150012	TRUE	FALSE	NA	FALSE
NAD(P)(+) transhydrogenase (Re/Si-specific) subunit beta	LBJ_RS14975	18705.2	6.49307e-12	0.615687	FALSE	0.086275	21349	23516.8	24070	21612.3	13824.3	15175.8	16028.2	14065.5	149642	TRUE	FALSE	NA	FALSE
30S ribosomal protein S20	LBJ_RS02030	18678	6.24923e-21	0.890331	FALSE	0.0921847	21926.2	22813.4	26063.2	26256.8	13877.7	12567.4	13235.8	12683.6	149424	TRUE	FALSE	NA	FALSE
hypothetical protein	LBJ_RS13665	18645.4	0.0289591	-0.21807	FALSE	0.0910184	18602.7	15659	16672.2	18021.5	20814.7	21302.3	18454.8	19635.8	149163	TRUE	FALSE	NA	FALSE
RNA polymerase sigma factor WhiG	LBJ_RS08900	18519.9	0.926572	0.00976323	FALSE	0.079301	17045	19006.2	19464.4	18814.5	17423.2	19456.5	17878.5	19071.2	148160	FALSE	FALSE	NA	FALSE
diaminopimelate epimerase	LBJ_RS00390	18518.3	0.124372	-0.27096	FALSE	0.156705	21755.4	17984.8	13727.8	13670.3	21163.8	19868.5	20848.4	19127.5	148146	FALSE	FALSE	NA	FALSE
glycosyltransferase	LBJ_RS12885	18502.6	8.3382e-05	0.409193	FALSE	0.0979028	18126.6	22447.7	22536.3	21325.4	15455.4	15137.3	17075.5	15916.5	148021	TRUE	FALSE	NA	FALSE
RNA-binding protein	LBJ_RS08740	18466.4	7.7713e-42	-1.41338	FALSE	0.102263	9847.17	9910.55	9055.25	11510.7	24641	26005.9	28217.8	28542.9	147731	TRUE	FALSE	NA	FALSE
30S ribosomal protein S9	LBJ_RS13190	18451.7	2.23351e-09	0.490395	FALSE	0.0785295	22781.3	21603.3	21729.1	20117.6	14626.8	16558.9	15434.5	14761.6	147613	TRUE	FALSE	NA	FALSE
hypothetical protein	LBJ_RS07150	18305.5	2.61541e-07	0.812889	FALSE	0.150318	30972.8	22442	20731.1	19176.3	13436.7	13918	12804.2	12963	146444	TRUE	FALSE	NA	FALSE
AAA domain-containing protein	LBJ_RS05735	18274.1	0.0170416	0.260236	FALSE	0.100101	19119.2	20910.6	21381.5	18259.5	15662.9	18962.5	15754.4	16142.5	146193	TRUE	FALSE	NA	FALSE
leucyl aminopeptidase	LBJ_RS04565	18206.1	0.942545	-0.018363	FALSE	0.191164	24169.1	20273.6	15918.2	12000.5	18441.9	19705.9	18120.6	17018.9	145649	FALSE	FALSE	NA	FALSE
2-oxoglutarate dehydrogenase complex dihydrolipoyllysine-residue succinyltransferase	LBJ_RS11685	18073.4	0.0506847	0.268438	FALSE	0.124208	18457.1	20658.9	22447.3	17435.5	15848	19250.5	16016.2	14473.6	144587	FALSE	FALSE	NA	FALSE
DUF3341 domain-containing protein	LBJ_RS04485	17983.4	0.666223	0.0526049	FALSE	0.0975505	20003.6	19016.1	17996.8	16229.4	16230.6	19239.6	17494	17656.9	143867	FALSE	FALSE	NA	FALSE
response regulator	LBJ_RS11265	17728.7	0.794554	-0.038982	FALSE	0.114355	14183.5	18757.8	19539.6	17474.6	17333.8	19071	17674.8	17794.3	141829	FALSE	FALSE	NA	FALSE
3-oxoacid CoA-transferase	LBJ_RS11995	17573.5	0.000803066	-0.247712	FALSE	0.0690597	15038.6	15710.6	16717.2	16806.4	19087.9	18854.1	19724.4	18648.7	140588	TRUE	FALSE	NA	FALSE
polyamine aminopropyltransferase	LBJ_RS17805	17424.2	1.38839e-05	0.6895	FALSE	0.150025	17411	25135	23867.3	19627	12808.1	16114.4	12571.9	11858.7	139393	TRUE	FALSE	NA	FALSE
tetratricopeptide repeat protein	LBJ_RS05975	17381.3	2.96889e-05	-0.76331	FALSE	0.1725	17885	12688	10054.2	10923.9	23572.6	20799.9	21730.3	21396.2	139050	TRUE	FALSE	NA	FALSE
50S ribosomal protein L6	LBJ_RS14595	17269.8	0.348392	0.112397	FALSE	0.101844	20668.7	15982.8	18122.4	16995.4	16744.9	17708.3	15942.8	15992.8	138158	FALSE	FALSE	NA	FALSE
leucine--tRNA ligase	LBJ_RS14030	17221	0.00400992	0.412931	FALSE	0.133125	15425.8	18471.7	22744.5	22032.8	14272.8	14618	15853	14349.7	137768	TRUE	FALSE	NA	FALSE
crotonyl-CoA carboxylase/reductase	LBJ_RS14405	17181.2	9.1386e-06	1.04711	FALSE	0.22343	16595.2	28146.2	30438.6	17444.5	10129.7	14784.2	10600	9311.49	137450	TRUE	FALSE	NA	FALSE
hypothetical protein	LBJ_RS08305	17155.3	0.369085	-0.0814666	FALSE	0.0768723	18102.3	16107.4	16897	15579.8	17822	17075.8	17278.2	18379.8	137242	FALSE	FALSE	NA	FALSE
50S ribosomal protein L11	LBJ_RS13055	17151.6	2.06678e-15	0.944844	FALSE	0.115157	24151.9	22201	24023.2	19926.1	10481.3	13683	11776.6	10969.9	137213	TRUE	FALSE	NA	FALSE
thioredoxin	LBJ_RS08700	17098.5	0.0217564	0.481045	FALSE	0.19169	27635.2	20254	16926.3	14876.5	15243	16637.2	12846.9	12368.9	136788	TRUE	FALSE	NA	FALSE
glutamate--cysteine ligase	LBJ_RS10430	16956.9	0.597749	-0.176772	FALSE	0.273333	26293.8	17637.2	10738.4	9008.71	18179.8	18056.5	18294.8	17446.2	135655	FALSE	FALSE	NA	FALSE
MotA/TolQ/ExbB proton channel family protein	LBJ_RS07215	16750	0.00356391	0.312838	FALSE	0.0996775	21209.5	18679.9	17779.4	16568.4	14885.2	15557.7	13869	15451.1	134000	TRUE	FALSE	NA	FALSE
hypothetical protein	LBJ_RS13965	16677.8	0.0499267	-0.380944	FALSE	0.175702	19730.7	13832.5	12636.3	11756	16881.6	22515.5	16981.3	19088.4	133422	TRUE	FALSE	NA	FALSE
DUF1858 domain-containing protein	LBJ_RS09510	16642.2	0.757189	-0.0921518	FALSE	0.233157	24918.1	17316.6	11501.6	10707.9	17640.6	16879.4	17162.1	17011.3	133138	FALSE	FALSE	NA	FALSE
30S ribosomal protein S5	LBJ_RS14585	16584.6	0.221727	0.127306	FALSE	0.090877	18248.9	16455	18424.2	16135.6	15144.9	17615.5	15433.4	15219.4	132677	FALSE	FALSE	NA	FALSE
dihydrolipoyl dehydrogenase	LBJ_RS11680	16548.5	0.489188	-0.119508	FALSE	0.143808	15683.5	16862.4	18156.4	12751.1	16788.4	20863.7	16068.8	15213.7	132388	FALSE	FALSE	NA	FALSE
translation initiation factor IF-3	LBJ_RS05110	16485.1	0.00149512	0.323601	FALSE	0.094944	20670.8	16300.9	17532.6	18800.6	15103.9	14869.8	14715.8	13886.2	131881	TRUE	FALSE	NA	FALSE
preprotein translocase subunit SecA	LBJ_RS08510	16445	3.71466e-06	0.629589	FALSE	0.129071	18766.4	21007.4	23101.3	17033.7	12431.7	15195.1	11968.3	12056.1	131560	TRUE	FALSE	NA	FALSE
threonine synthase	LBJ_RS14070	16345.3	0.00433878	0.412258	FALSE	0.134003	19572	20290	19657	15139.7	13628	16732.4	13264.3	12478.6	130762	TRUE	FALSE	NA	FALSE
TldD/PmbA family protein	LBJ_RS07460	16237.3	0.588409	0.280807	FALSE	0.423625	31681.4	18985.7	11942.8	8640.34	14634.3	17280.6	12802	13931	129898	FALSE	FALSE	NA	FALSE
catalase	LBJ_RS08780	16135	1.02846e-37	-2.38947	TRUE	0.182351	7176.65	5350.83	4193.74	3967.29	26017.5	30486.5	25411.2	26476.3	129080	TRUE	TRUE	TRUE	TRUE
methylmalonyl-CoA mutase small subunit	LBJ_RS17290	16123.6	0.00405006	0.287114	FALSE	0.0926666	18901.9	17915.1	18110.5	15963.7	13683.9	16136	14340.1	13937.7	128989	TRUE	FALSE	NA	FALSE
hypothetical protein	LBJ_RS14060	16093	0.741796	0.053011	FALSE	0.126107	19761.1	16286.9	15696.3	13810.5	17157.4	16578.2	14546	14907.5	128744	FALSE	FALSE	NA	FALSE
methyl-accepting chemotaxis protein	LBJ_RS03010	16075.8	0.000221266	-0.558106	FALSE	0.141883	15800.8	13309.4	10878.8	12029.8	21794.9	16313.1	19986.3	18493.3	128606	TRUE	FALSE	NA	FALSE
50S ribosomal protein L16	LBJ_RS14630	16018.4	1.82254e-07	0.548461	FALSE	0.10017	20707.2	18922.6	18744.3	17733	12878.9	14673.4	12968.5	11519.2	128147	TRUE	FALSE	NA	FALSE
cAMP-binding protein	LBJ_RS04555	15957	2.11794e-09	0.505678	FALSE	0.0808633	17748.6	18780	20330.3	18041.9	12606.9	13684.2	13895.3	12569.2	127656	TRUE	FALSE	NA	FALSE
lipoprotein LipL31	LBJ_RS09135	15956.2	3.19443e-15	0.551128	FALSE	0.0676162	18006.3	18954.6	19042.4	19866.6	12539.8	12630	13628	12982.1	127650	TRUE	FALSE	NA	FALSE
alpha-galactosidase	LBJ_RS12575	15946.1	0.685478	-0.0642069	FALSE	0.125906	17584.8	16221.4	15663.2	12896.1	15107.6	19019.2	15544	15532.2	127568	FALSE	FALSE	NA	FALSE
protein meaA	LBJ_RS16960	15901.1	5.58937e-06	0.416371	FALSE	0.08689	18295.4	18386.5	19532.3	16504.8	13224.3	14767.4	13668.5	12829.5	127209	TRUE	FALSE	NA	FALSE
amidophosphoribosyltransferase	LBJ_RS01065	15889.7	0.00500608	-0.246349	FALSE	0.0813165	14714.2	15256.5	15171.6	13004.5	16347.4	17501.1	17554.3	17568.2	127118	TRUE	FALSE	NA	FALSE
2-isopropylmalate synthase	LBJ_RS07100	15800.9	0.0595158	0.379744	FALSE	0.181788	24705.9	18065.9	15964.1	12738.8	13921.2	14834.8	13403.4	12773.3	126407	FALSE	FALSE	NA	FALSE
molecular chaperone DnaJ	LBJ_RS02400	15680.3	0.366254	0.327477	FALSE	0.307324	22211.2	20572	18213.2	8812.3	14425.6	22058.9	9276.68	9872.24	125442	FALSE	FALSE	NA	FALSE
hypothetical protein	LBJ_RS02330	15558.7	2.82494e-07	-1.49191	FALSE	0.276631	14365.4	6822.37	4793.63	6666.48	22967.6	25575.7	19177.8	24100.8	124470	TRUE	FALSE	NA	FALSE
thioredoxin domain-containing protein	LBJ_RS12740	15556.1	0.209725	-0.371282	FALSE	0.258524	20548.5	16181.2	9847.77	7684.38	19460.6	18510.7	15865	16350.4	124449	FALSE	FALSE	NA	FALSE
biotin carboxylase	LBJ_RS09975	15533.7	2.1988e-07	0.465742	FALSE	0.0856133	16179.8	18768.5	19155.3	17972.6	12901.3	14024	12682.6	12585.4	124269	TRUE	FALSE	NA	FALSE
methionine synthase	LBJ_RS17105	15393.4	7.44231e-09	-0.662055	FALSE	0.109515	13080.7	10939.4	11830.9	11837.5	18460.6	22131.2	17313.3	17553.9	123147	TRUE	FALSE	NA	FALSE
flagellar hook protein FlgE	LBJ_RS04390	15326.4	0.000195696	-0.708215	FALSE	0.1786	8469.46	10692.6	13777.3	13612.5	18837	23580.6	16941.9	16699.5	122611	TRUE	FALSE	NA	FALSE
succinate--CoA ligase subunit alpha	LBJ_RS12535	15308.9	1.40856e-13	0.803757	FALSE	0.104878	19676.1	19541.5	21458.5	17189.4	10263.9	12545.7	11206.9	10589.4	122472	TRUE	FALSE	NA	FALSE
50S ribosomal protein L15	LBJ_RS14575	15250.5	0.0943276	0.184658	FALSE	0.0987456	15703.7	16472.2	17451	15272.6	13517.5	16308.3	14253.5	13025	122004	FALSE	FALSE	NA	FALSE
50S ribosomal protein L27	LBJ_RS13760	15173.6	0.000100508	0.510807	FALSE	0.123586	17775.9	19742.4	18615	15195.2	10722.3	14298.7	13000.3	12038.9	121389	TRUE	FALSE	NA	FALSE
caspase	LBJ_RS16025	15169.3	0.442731	0.141833	FALSE	0.154435	12075	14735.9	16040.2	20805.4	14265.3	14763.8	14164.8	14504.1	121355	FALSE	FALSE	NA	FALSE
acyl-CoA dehydrogenase	LBJ_RS08690	15150.8	0.073167	0.283443	FALSE	0.142115	21145.8	17213.3	14723	13456	13462.8	14254.1	13522.8	13428.4	121206	FALSE	FALSE	NA	FALSE
hypothetical protein	LBJ_RS08205	15138.3	0.0154019	-0.233335	FALSE	0.0884456	15017.4	13416.8	14222.2	13010.2	16997.1	17372.2	16286.8	14783.6	121106	TRUE	FALSE	NA	FALSE
AMP-binding protein	LBJ_RS07260	15106.3	3.59949e-07	0.442075	FALSE	0.0826908	16249.5	18184.8	17453.7	17720.8	13122.4	13912	11899.3	12307.9	120850	TRUE	FALSE	NA	FALSE
efflux RND transporter permease subunit	LBJ_RS01395	15065.8	3.95942e-13	0.747647	FALSE	0.0993689	16576	18859.5	20929.3	19172.2	11257.7	11010.8	12257.5	10463.5	120527	TRUE	FALSE	NA	FALSE
ATP-dependent Clp protease ATP-binding subunit ClpA	LBJ_RS10440	15052.2	0.89347	-0.0421079	FALSE	0.232106	21025.6	16835.4	12157.4	9311.88	15066.6	19268.5	13412.2	13339.7	120417	FALSE	FALSE	NA	FALSE
F0F1 ATP synthase subunit beta	LBJ_RS09615	15049.2	0.223933	-0.127655	FALSE	0.0915165	13805.4	13920.2	16015.5	13794.2	14615.6	16803.5	16476.3	14962.9	120394	FALSE	FALSE	NA	FALSE
N-acetylmuramoyl-L-alanine amidase	LBJ_RS07530	15027.3	1.65965e-30	-1.95184	TRUE	0.166045	7007.85	5978.79	5911.78	5794.45	20255.7	31939.6	19071.5	24259.1	120219	TRUE	TRUE	TRUE	TRUE
type II secretion system secretin GspD	LBJ_RS07835	15012.9	9.15941e-11	0.481552	FALSE	0.0713561	18478.4	16626.3	17917.9	16960.4	11944.7	13139.7	12471.1	12564.4	120103	TRUE	FALSE	NA	FALSE
polymer-forming cytoskeletal protein	LBJ_RS01560	15012.6	0.177656	0.148106	FALSE	0.0965938	13659.9	16493.5	17252.9	15723.3	13537.3	14339.7	15154	13940.5	120101	FALSE	FALSE	NA	FALSE
hypothetical protein	LBJ_RS05195	15010.2	0.00168616	0.329981	FALSE	0.0978335	15874.5	16309.9	17908.7	16782.7	12840.4	15352.9	12673.8	12338.4	120081	TRUE	FALSE	NA	FALSE
efflux RND transporter permease subunit	LBJ_RS09870	14977.8	8.9356e-11	0.915476	FALSE	0.135578	17725.3	22274.8	22239.1	16066.4	10462.6	11631.2	10134.5	9288.6	119822	TRUE	FALSE	NA	FALSE
ABC transporter ATP-binding protein	LBJ_RS15890	14926.6	1.27282e-09	0.46951	FALSE	0.0740933	17403.9	17711.8	17440	16781.1	11687.5	13598.7	12584	12205.8	119413	TRUE	FALSE	NA	FALSE
DsbA family protein	LBJ_RS10290	14922.6	0.00426545	0.420848	FALSE	0.136539	19635.7	18344.6	16668.6	13686.6	11786.9	14927.6	11961.7	12368.9	119381	TRUE	FALSE	NA	FALSE
UDP-3-O-acyl-N-acetylglucosamine deacetylase	LBJ_RS07275	14911.2	5.94724e-05	-1.25011	FALSE	0.293399	14624.2	10227	5438.47	5018.6	17962.4	25533.6	19598.5	20887	119290	TRUE	FALSE	NA	FALSE
HAMP domain-containing protein	LBJ_RS04025	14894.8	0.402016	-0.143437	FALSE	0.144062	17150.2	14032.5	12170.3	13266.9	15128.7	18801.1	13313.6	15294.7	119158	FALSE	FALSE	NA	FALSE
30S ribosomal protein S16	LBJ_RS07910	14758.7	0.000245803	0.255321	FALSE	0.0653555	16372.9	15547.5	16517.2	15808.8	12672.7	13742.1	13950.1	13458	118069	TRUE	FALSE	NA	FALSE
septal ring lytic transglycosylase RlpA family protein	LBJ_RS00290	14705.4	0.757189	-0.0644759	FALSE	0.163014	11158.2	12153.5	15051.4	19143.7	14481.5	15527.6	14986.4	15141.2	117644	FALSE	FALSE	NA	FALSE
GTPase HflX	LBJ_RS15690	14651.4	1.13115e-30	-1.5477	FALSE	0.131297	7937.78	7715.95	7379.4	6840.88	20655.7	27487.8	19077	20116.4	117211	TRUE	FALSE	NA	FALSE
50S ribosomal protein L21	LBJ_RS13770	14629.4	3.34813e-05	0.525491	FALSE	0.11952	14304.8	17710.1	18315	18728.9	10434.1	11985.5	13205.1	12351.7	117035	TRUE	FALSE	NA	FALSE
GAF domain-containing protein	LBJ_RS12020	14572.2	3.31004e-32	-1.09406	FALSE	0.0905005	10473.9	9189.95	8501.22	9025.01	20958.8	18779.4	19951.2	19697.8	116577	TRUE	FALSE	NA	FALSE
F0F1 ATP synthase subunit B	LBJ_RS09635	14560.7	0.0809514	0.309015	FALSE	0.158825	13491.1	17751.9	17705.1	15507.3	11993.2	17084.2	11536.7	11416.2	116486	FALSE	FALSE	NA	FALSE
tRNA-Trp	LBJ_RS13070	14550	4.61935e-05	0.716847	FALSE	0.165907	15336.8	15257.3	22553.7	19219.5	12672.7	11927.6	10757.8	8674.45	116400	TRUE	FALSE	NA	FALSE
NADP-dependent isocitrate dehydrogenase	LBJ_RS01150	14541.6	0.00120208	-0.247779	FALSE	0.0713684	12445.9	13434	13609.5	13692.4	15491.5	16534.8	16164.1	14960.9	116333	TRUE	FALSE	NA	FALSE
malate dehydrogenase	LBJ_RS10285	14485.6	0.23148	0.227214	FALSE	0.165276	15839.2	17333	16415.4	12907.5	12644.1	17797.5	11096.3	11852	115885	FALSE	FALSE	NA	FALSE
cytochrome c3 family protein	LBJ_RS04470	14469.8	2.55749e-13	0.722076	FALSE	0.0952185	18937.3	18215.1	19154.3	15761.6	10708.6	11493.9	11421.7	10065.8	115758	TRUE	FALSE	NA	FALSE
S41 family peptidase	LBJ_RS09350	14449.8	0.602304	0.0460336	FALSE	0.0720281	15164	15486	14278.2	13792.6	14183.3	14742.1	14383.9	13568.6	115599	FALSE	FALSE	NA	FALSE
acetate--CoA ligase	LBJ_RS16155	14337.4	1.94433e-17	-1.1099	FALSE	0.126554	11288.6	9135.02	7786.67	8108.16	18996	19769.8	19624.8	19990.5	114699	TRUE	FALSE	NA	FALSE
50S ribosomal protein L20	LBJ_RS05120	14242	0.00349521	0.358529	FALSE	0.113991	19445.7	14456.3	14455.2	15654	12613.1	12722.8	12587.3	12001.8	113936	TRUE	FALSE	NA	FALSE
type I methionyl aminopeptidase	LBJ_RS08020	14191.5	0.047613	0.149827	FALSE	0.0684189	14855.7	15542.6	15457.8	13854.5	13686.4	13473.4	13591.8	13069.8	113532	TRUE	FALSE	NA	FALSE
cytochrome c	LBJ_RS04490	14035.5	0.0788833	0.198849	FALSE	0.101514	17235.1	15215.5	14218.5	13336.2	12927.4	13933.6	13020	12397.5	112284	FALSE	FALSE	NA	FALSE
	LBJ_RS03005	13978.7	1.45254e-55	-1.92945	TRUE	0.120827	7062.43	5657.43	5081.65	5453.8	23161.4	20627.6	23647.4	21137.8	111830	TRUE	TRUE	TRUE	TRUE
serine protease	LBJ_RS17510	13962.6	0.0103426	0.269575	FALSE	0.0968939	16288	16840.3	14257.1	13667.9	12264	13542.1	12579.6	12262.1	111701	TRUE	FALSE	NA	FALSE
UMP kinase	LBJ_RS05040	13885.2	0.00864032	0.716282	FALSE	0.251775	13116.1	21212.3	21105.4	13617.4	9415.38	16424	7828.43	8362.6	111082	TRUE	FALSE	NA	FALSE
M23 family metallopeptidase	LBJ_RS01565	13845.4	0.113336	0.215414	FALSE	0.121201	11813.2	14713.8	16413.6	16567.6	12203.1	12746.9	13470.2	12835.2	110764	FALSE	FALSE	NA	FALSE
membrane protein insertase YidC	LBJ_RS00815	13804.1	2.95777e-09	0.545086	FALSE	0.0879342	16650.8	15262.2	15643.1	17969.3	10339.7	11936.1	11330.7	11300.8	110433	TRUE	FALSE	NA	FALSE
STAS domain-containing protein	LBJ_RS03735	13780.3	0.016839	0.262638	FALSE	0.100824	15521.8	14007.9	15902.6	14692.3	11660.2	14552.9	11862.1	12042.8	110243	TRUE	FALSE	NA	FALSE
bifunctional 3%2C4-dihydroxy-2-butanone-4-phosphate synthase/GTP cyclohydrolase II	LBJ_RS11825	13751.8	0.0797948	0.240503	FALSE	0.123148	16346.6	15588.5	15255	12390.8	12829.2	14526.4	11475.3	11602.2	110014	FALSE	FALSE	NA	FALSE
Asp-tRNA(Asn)/Glu-tRNA(Gln) amidotransferase subunit GatA	LBJ_RS09110	13740.7	0.000474773	0.516604	FALSE	0.138443	17964.9	18222.5	16545.6	11967.1	11121.1	11602.3	11695.5	10806.8	109926	TRUE	FALSE	NA	FALSE
chemotaxis protein CheX	LBJ_RS08080	13711.3	0.955638	-0.00844886	FALSE	0.110947	15291.3	14562.9	12800.4	12029.8	14862.9	12842.1	14622.7	12677.9	109690	FALSE	FALSE	NA	FALSE
50S ribosomal protein L22	LBJ_RS14640	13689.9	9.04019e-08	0.587603	FALSE	0.104802	17294.7	16186.9	17185.9	15092.5	9574.4	12514.4	11006.5	10663.8	109519	TRUE	FALSE	NA	FALSE
DNA primase	LBJ_RS07600	13673.6	0.870419	0.0194032	FALSE	0.0895688	14564.6	14128.4	13091.2	13277.5	13144.8	15233.6	12567.6	13380.7	109388	FALSE	FALSE	NA	FALSE
phosphoglycerate dehydrogenase	LBJ_RS08215	13582.4	0.0761048	0.224903	FALSE	0.113803	15992.8	15038.4	15541.2	11984.2	11764.6	13291.5	13176.7	11870.1	108659	FALSE	FALSE	NA	FALSE
CTP synthase	LBJ_RS07985	13508.9	0.000600697	0.566269	FALSE	0.154441	20341.2	17057.6	15069.8	12038	10883.8	11797.5	10696.4	10186.9	108071	TRUE	FALSE	NA	FALSE
cytochrome c	LBJ_RS01885	13503.8	0.960649	-0.00794524	FALSE	0.11761	13094.9	15733.6	14012.2	11025.8	13221.8	14167.4	13732.1	13043.1	108031	FALSE	FALSE	NA	FALSE
DNA translocase FtsK	LBJ_RS11890	13478.7	5.73842e-16	-0.79168	FALSE	0.0946398	8946.55	9212.08	10345.8	10976.9	16464.2	18067.4	16396.3	17420.4	107830	TRUE	FALSE	NA	FALSE
trigger factor	LBJ_RS06015	13467.9	0.000336453	0.24324	FALSE	0.0635956	14278.5	14502.2	15128.5	14491.8	12123.6	13079.4	12123.9	12015.1	107743	TRUE	FALSE	NA	FALSE
ketoacyl-ACP synthase III	LBJ_RS12000	13404	0.0268395	-0.258867	FALSE	0.106642	11827.3	13160.2	12331.7	11498.4	13968.4	17202.3	13308.1	13935.8	107232	TRUE	FALSE	NA	FALSE
MORN repeat protein	LBJ_RS08750	13380.4	3.92166e-54	-1.24598	FALSE	0.0790744	8118.71	7588.06	7791.26	8249.15	17824.5	20246.9	17703.2	19521.3	107043	TRUE	FALSE	NA	FALSE
RNA polymerase sigma factor RpoD	LBJ_RS07605	13331.8	0.707634	0.0485364	FALSE	0.102624	14797	13270.9	13427.9	12728.2	12733.6	15184.2	12049.4	12463.3	106655	FALSE	FALSE	NA	FALSE
50S ribosomal protein L19	LBJ_RS07890	13249.9	8.14253e-07	0.623002	FALSE	0.120108	17986.1	16901.8	14925.8	14454.4	9822.86	12361.4	9787.18	9759.71	105999	TRUE	FALSE	NA	FALSE
tetratricopeptide repeat protein	LBJ_RS00675	13172.3	2.60251e-25	-0.632544	FALSE	0.0592753	10233.3	10271.3	10045	10770.7	15931.2	15548.1	16140	16439.1	105379	TRUE	FALSE	NA	FALSE
[truncated: 3,230 more rows]
