# Supplementary material for: Distinct transcriptional profiles of Leptospira borgpetersenii serovar Hardjo strains JB197 and HB203 cultured at different temperatures
Source: PLoS Negl Trop Dis. 2021 Apr 7;15(4):e0009320. doi: 10.1371/journal.pntd.0009320 (PMC8055020; doi:10.1371/journal.pntd.0009320)
Supplement: S4 Table — Genes that were considered significantly differentially expressed were required to have an adjusted p-value < 0.05, have a fold change (FC) greater than or equal to three, and a count minimum of at least ten normalized counts in three out of four replicates for a single condition (strain and temperature combination). Significantly DE genes are highlighted in yellow. The first sheet consists of all DE analyses sorted by adjusted p-value, and the second sheet consists of all DE genes sorted by total expression. (XLSX) [file pntd.0009320.s004.xlsx]

## Sheet: All genes; sorted by DE
JB197_Annotation	GeneID	baseMean	adj_pvalue	FoldChange	log2FoldChange	lfcSE	JB197_29A	JB197_29B	JB197_29C	JB197_29D	JB197_37A	JB197_37B	JB197_37C	JB197_37D	DE_pvalue	FCmin	CountMin	DE_Gene
hypothetical protein	LBJ_RS19915	26830.3	4.13359e-211	-26.1888	-4.71088	0.15065	49729	46318.9	45949.1	64751.5	1771.11	1858.25	1869.47	2394.76	TRUE	TRUE	TRUE	TRUE
hypothetical protein	LBJ_RS14945	53982.2	3.7172e-199	-26.362	-4.72039	0.155503	95232.1	104994	82759.3	133090	3379.07	4080.64	4039.48	4283.04	TRUE	TRUE	TRUE	TRUE
hypothetical protein	LBJ_RS02895	53393.6	1.21259e-154	-37.403	-5.22508	0.195282	98316.3	95344.5	97741.3	124626	2036.44	2484.57	2597.98	4002.43	TRUE	TRUE	TRUE	TRUE
DUF736 family protein	LBJ_RS13800	11722.1	2.29758e-127	-10.0174	-3.32444	0.136875	22945.1	23502.9	22721	16096.2	2211.77	1980.91	2235.45	2083.73	TRUE	TRUE	TRUE	TRUE
hypothetical protein	LBJ_RS15950	19486.1	7.99265e-123	-32.9222	-5.04099	0.211406	39370.1	28547.3	29627	53749.4	1230.12	1070.95	897.279	1397.01	TRUE	TRUE	TRUE	TRUE
nuclear transport factor 2 family protein	LBJ_RS06880	5979.95	1.17265e-104	5.68782	2.50788	0.113909	1699.59	1951.28	1940	1564.69	10119.4	9507.44	11364.1	9693.12	TRUE	TRUE	TRUE	TRUE
sigma-70 family RNA polymerase sigma factor	LBJ_RS02880	22729.6	4.46463e-98	-11.4413	-3.51617	0.164991	41551.3	35903.3	38182.4	51583.7	4123.52	3391.46	2826.17	4274.68	TRUE	TRUE	TRUE	TRUE
hypothetical protein	LBJ_RS00360	50299.2	7.71475e-94	-8.99565	-3.16923	0.152051	98246.7	106288	90681.7	66920.2	11458.3	9283.6	9498.93	10016.3	TRUE	TRUE	TRUE	TRUE
hypothetical protein	LBJ_RS11175	7929.27	8.42774e-89	-23.4619	-4.55225	0.224531	14599.4	12136.4	12133.8	21971.7	537.238	502.127	681.14	872.275	TRUE	TRUE	TRUE	TRUE
hypothetical protein	LBJ_RS13795	2145.73	1.50385e-75	-4.50731	-2.17227	0.116116	3756.16	3857.35	3518.74	2917.54	811.014	758.94	742.279	803.831	TRUE	TRUE	TRUE	TRUE
penicillin acylase family protein	LBJ_RS14935	10375.1	4.95555e-74	-4.2636	-2.09207	0.112991	17135	16186.3	14982	18928.1	4348.54	4004.75	3496.12	3920.29	TRUE	TRUE	TRUE	TRUE
hypothetical protein	LBJ_RS06790	3202.98	4.27746e-70	-7.21434	-2.85087	0.158242	5764.16	6403.65	6400.01	3937.35	735.07	788.837	793.946	800.789	TRUE	TRUE	TRUE	TRUE
ABC transporter ATP-binding protein	LBJ_RS05715	2479.38	9.54115e-69	-3.05702	-1.61213	0.0903721	3617.04	3959.44	3720.91	3649.64	1126.98	1210.47	1326.97	1223.62	TRUE	TRUE	TRUE	TRUE
hypothetical protein	LBJ_RS02875	16587.5	1.20712e-66	-9.45214	-3.24064	0.184526	31210.7	25255.8	26898.2	36638.3	4169.46	2851.01	2364.61	3311.91	TRUE	TRUE	TRUE	TRUE
LemA domain protein	LBJ_RS19620	2098.71	5.12954e-59	-4.57089	-2.19247	0.132628	3459.55	3476.72	4075.55	2764.82	702.254	804.936	762.084	743.753	TRUE	TRUE	TRUE	TRUE
N-6 DNA methylase	LBJ_RS05665	8406.14	1.94163e-56	-3.27985	-1.71363	0.106006	13502.2	14307.9	12474.1	11253.4	3905.06	3659.01	3953.37	4194.07	TRUE	TRUE	TRUE	TRUE
	LBJ_RS16215	1668.74	2.89401e-55	-4.2961	-2.10303	0.131487	3177.38	2649.83	2418.37	2584.5	618.809	570.355	590.723	739.951	TRUE	TRUE	TRUE	TRUE
sphingomyelinase C	LBJ_RS01605	8613.33	5.14242e-55	-3.14004	-1.65079	0.103488	13479.9	14576.3	12730.4	11477	4179.77	3907.39	4421.81	4133.99	TRUE	TRUE	TRUE	TRUE
hypothetical protein	LBJ_RS03440	303.055	1.49381e-49	33.1569	5.05124	0.333584	19.6864	11.6669	25.41	13.7945	712.567	785.004	559.723	296.589	TRUE	TRUE	TRUE	TRUE
hypothetical protein	LBJ_RS01595	9534.42	2.35897e-46	-3.44137	-1.78298	0.121758	15675.6	15200.5	15687.9	12538.2	4326.97	3727.24	4249.59	4869.38	TRUE	TRUE	TRUE	TRUE
GNAT family N-acetyltransferase	LBJ_RS14170	608.723	9.61559e-46	-4.01532	-2.00551	0.137913	885.886	1131.69	1015.3	866.099	260.65	207.75	238.528	263.888	TRUE	TRUE	TRUE	TRUE
c-type cytochrome	LBJ_RS13105	1350.55	1.09254e-45	-3.57179	-1.83665	0.126401	1875.45	2420.87	2313.42	1831.72	631.935	581.087	560.584	589.375	TRUE	TRUE	TRUE	TRUE
cytochrome-c oxidase%2C cbb3-type subunit I	LBJ_RS08105	5182.37	3.60533e-45	3.60361	1.84944	0.128028	2190.43	2289.62	1965.41	2559.87	6711.26	8451.83	8455.26	8835.3	TRUE	TRUE	TRUE	TRUE
chromosome segregation protein SMC	LBJ_RS08030	25182.7	3.48875e-44	3.00601	1.58785	0.111149	13497	12426.7	10645.7	13720.6	35475.5	36061.1	39691.3	39943.6	TRUE	TRUE	TRUE	TRUE
hypothetical protein	LBJ_RS14995	1294.59	5.60257e-44	-3.30654	-1.72532	0.121074	1998.82	1923.57	2120.08	1907.59	728.506	541.99	572.64	563.518	TRUE	TRUE	TRUE	TRUE
transcriptional repressor LexA	LBJ_RS10860	67821.4	1.68068e-43	-3.28271	-1.71489	0.121015	102528	121397	105339	86619.8	34473.3	29814.1	31682.9	30718.2	TRUE	TRUE	TRUE	TRUE
imelysin family protein	LBJ_RS12935	2145.65	1.04915e-40	3.39082	1.76163	0.128567	933.133	1022.31	945.695	1007.99	3700.66	3527.15	3409.14	2619.11	TRUE	TRUE	TRUE	TRUE
ACT domain-containing protein	LBJ_RS00735	7721.49	1.18759e-40	-3.22421	-1.68895	0.123363	12283	12832.1	12358.1	9675.88	4082.26	3734.14	3320.45	3486.06	TRUE	TRUE	TRUE	TRUE
hypothetical protein	LBJ_RS20620	1690.4	1.21439e-40	-4.29954	-2.10418	0.153734	3012.01	2763.59	2549.84	2646.58	564.428	494.461	711.279	781.017	TRUE	TRUE	TRUE	TRUE
hypothetical protein	LBJ_RS20080	195.294	1.13913e-39	-4.77769	-2.25631	0.166894	305.795	328.13	356.845	300.524	74.0695	49.8294	74.9168	72.2459	TRUE	TRUE	TRUE	TRUE
dihydrofolate reductase family protein	LBJ_RS03510	1527.39	6.58705e-39	-3.09728	-1.631	0.121863	2396.49	2159.83	2561.99	2117.46	871.957	705.277	669.945	736.148	TRUE	TRUE	TRUE	TRUE
Rpn family recombination-promoting nuclease/putative transposase	LBJ_RS13355	4748.55	7.45282e-39	-3.26226	-1.70587	0.127562	7811.54	7589.29	7673.83	6000.62	2603.68	2097.43	2112.31	2099.7	TRUE	TRUE	TRUE	TRUE
cbb3-type cytochrome c oxidase subunit II	LBJ_RS08110	3576.65	1.35044e-38	3.05505	1.61119	0.120899	1691.71	1869.61	1599.73	1895.76	4491.05	5452.87	5621.34	5991.09	TRUE	TRUE	TRUE	TRUE
glycosyltransferase	LBJ_RS08355	3919.74	2.35587e-38	3.89583	1.96193	0.147697	1548.66	1499.19	1339	2015.97	5557.09	6388.13	7148.09	5861.81	TRUE	TRUE	TRUE	TRUE
IS3 family transposase	LBJ_RS17015	1711.02	3.21554e-38	-3.16423	-1.66185	0.125343	2720.65	2633.79	2915.52	2131.25	818.515	755.107	904.168	809.155	TRUE	TRUE	TRUE	TRUE
IS110 family transposase	LBJ_RS19535	1251.49	6.52946e-38	-5.05723	-2.33835	0.1771	2063.13	2046.07	2588.51	1661.26	417.227	306.642	434.001	495.075	TRUE	TRUE	TRUE	TRUE
hypothetical protein	LBJ_RS13885	659.786	9.93307e-38	-3.10221	-1.6333	0.124014	951.507	1039.81	1139.03	862.158	294.403	324.274	333.25	333.852	TRUE	TRUE	TRUE	TRUE
DNA repair protein RadC	LBJ_RS05295	72071.4	6.54532e-36	-3.18213	-1.66999	0.130008	104065	131290	107825	95527.1	36070.9	36874.5	35558.8	29360.8	TRUE	TRUE	TRUE	TRUE
STAS domain-containing protein	LBJ_RS02000	1861.56	1.63116e-35	-3.08649	-1.62597	0.127314	3099.94	2922.55	2542.11	2683.04	1085.73	811.836	830.112	917.143	TRUE	TRUE	TRUE	TRUE
	LBJ_RS00270	513.386	1.88e-34	-3.47208	-1.7958	0.142789	824.202	705.845	873.884	784.317	243.773	190.118	212.695	272.253	TRUE	TRUE	TRUE	TRUE
methylamine utilization protein	LBJ_RS13100	501.603	4.19186e-34	-3.49866	-1.8068	0.14441	767.768	767.096	881.617	703.521	272.838	203.917	189.445	226.624	TRUE	TRUE	TRUE	TRUE
carboxylate--amine ligase	LBJ_RS03940	1334.19	5.26001e-34	-3.31	-1.72683	0.138234	1796.71	2082.53	2421.69	1896.75	583.18	585.687	570.056	736.909	TRUE	TRUE	TRUE	TRUE
tyrosine-type recombinase/integrase	LBJ_RS03730	418.402	1.87463e-33	-3.71296	-1.89257	0.152795	669.336	697.095	722.528	547.84	198.769	196.251	173.945	141.45	TRUE	TRUE	TRUE	TRUE
IS110 family transposase	LBJ_RS00275	696.569	2.37162e-33	-3.80662	-1.92851	0.155951	1165.43	1038.35	1124.67	1084.84	290.652	219.249	279	370.356	TRUE	TRUE	TRUE	TRUE
hypothetical protein	LBJ_RS14180	19611.9	1.11541e-32	-4.20765	-2.07302	0.169423	36236	33609.3	30553.9	26368.2	9276.5	8435.73	5680.76	6734.84	TRUE	TRUE	TRUE	TRUE
bacterioferritin	LBJ_RS05670	8114.8	2.11646e-32	-3.1112	-1.63747	0.134413	13710.9	12485	12790.1	10142.9	3686.6	3425.96	4111.81	4565.18	TRUE	TRUE	TRUE	TRUE
IS110 family transposase	LBJ_RS20470	205.014	4.64598e-32	-12.5514	-3.64977	0.301216	308.42	246.462	349.112	614.842	37.5035	36.0305	18.0834	29.6589	TRUE	TRUE	TRUE	TRUE
flagellar basal body M-ring protein FliF	LBJ_RS05835	8740.34	3.29691e-31	4.21947	2.07706	0.173811	3752.22	2797.13	2507.86	4337.39	13399.1	14318.7	15809.2	13001.2	TRUE	TRUE	TRUE	TRUE
hypothetical protein	LBJ_RS09455	425.825	4.83732e-31	-3.27223	-1.71027	0.143515	593.215	681.053	772.244	563.605	184.705	216.183	183.417	212.175	TRUE	TRUE	TRUE	TRUE
hypothetical protein	LBJ_RS16285	499.11	1.05375e-30	-4.59386	-2.19971	0.185635	712.646	958.141	876.093	733.081	122.824	179.386	228.195	182.516	TRUE	TRUE	TRUE	TRUE
	LBJ_RS20820	20869.2	2.74571e-30	-26.4846	-4.72708	0.40177	38433	28639.2	24438.9	69367.8	1411.07	1301.7	1309.75	2051.78	TRUE	TRUE	TRUE	TRUE
hypothetical protein	LBJ_RS11935	1631.34	4.75084e-30	3.13087	1.64656	0.140514	826.827	676.678	712.585	940.984	2103.95	2639.42	2722.84	2427.46	TRUE	TRUE	TRUE	TRUE
LipL32	LBJ_RS09045	141283	8.44238e-28	3.31657	1.72969	0.153656	62504.2	63897.9	54522.2	80917.7	174395	214725	232444	246859	TRUE	TRUE	TRUE	TRUE
hypothetical protein	LBJ_RS06145	9337.23	9.81279e-28	-3.62243	-1.85696	0.165171	15633.6	16116.3	16649.1	10139	4690.76	3839.93	3865.53	3763.63	TRUE	TRUE	TRUE	TRUE
hypothetical protein	LBJ_RS04440	145.592	1.32033e-27	-3.78374	-1.91981	0.171175	217.862	245.004	240.843	217.756	61.8809	75.1274	56.8334	49.4314	TRUE	TRUE	TRUE	TRUE
	LBJ_RS07425	120.082	2.96254e-27	-4.35688	-2.1233	0.190619	220.487	202.712	171.241	186.226	55.3177	37.5637	49.0834	38.0242	TRUE	TRUE	TRUE	TRUE
	LBJ_RS20805	2625.85	9.48214e-27	-3.07387	-1.62005	0.146884	4420.24	3911.31	4408.09	3110.67	1494.52	1183.64	1138.39	1339.97	TRUE	TRUE	TRUE	TRUE
type II toxin-antitoxin system HicB family antitoxin	LBJ_RS15935	1395	1.18893e-26	-3.43261	-1.77931	0.161648	2403.05	2124.83	2184.16	1929.26	843.83	554.256	524.417	596.219	TRUE	TRUE	TRUE	TRUE
MarR family transcriptional regulator	LBJ_RS06875	269.619	3.31153e-26	3.39263	1.7624	0.161523	125.993	141.461	113.793	111.342	463.169	434.665	435.723	330.81	TRUE	TRUE	TRUE	TRUE
flagellin	LBJ_RS06930	31415.8	3.95113e-26	3.87813	1.95536	0.179499	12605.8	11789.4	10097.7	17026.4	39319.7	47290.4	57121	56075.8	TRUE	TRUE	TRUE	TRUE
hypothetical protein	LBJ_RS19410	240.481	7.69172e-26	-3.17098	-1.66493	0.153742	317.606	411.257	351.321	382.305	130.325	127.257	97.3057	106.468	TRUE	TRUE	TRUE	TRUE
hypothetical protein	LBJ_RS02160	4998.16	1.20559e-25	-3.40677	-1.7684	0.163946	7955.91	8592.64	7914.67	6447.96	2934.65	2355.78	1909.09	1874.59	TRUE	TRUE	TRUE	TRUE
ankyrin repeat domain-containing protein	LBJ_RS03670	2685.38	4.27694e-25	-3.6491	-1.86754	0.175113	3926.77	4764.45	4516.36	3653.58	1590.15	1083.21	984.251	964.293	TRUE	TRUE	TRUE	TRUE
lipid A Kdo2 1-phosphate O-methyltransferase	LBJ_RS08065	2180.8	2.05638e-23	3.2909	1.71848	0.167012	988.255	844.389	929.123	1301.61	2621.5	3767.87	3672.64	3321.03	TRUE	TRUE	TRUE	TRUE
helicase	LBJ_RS05960	8183.19	2.10458e-23	3.14509	1.6531	0.160704	3840.15	3890.9	3655.73	4406.37	8937.1	11914.6	13801.9	15018.8	TRUE	TRUE	TRUE	TRUE
hypothetical protein	LBJ_RS05290	69743.3	4.34158e-22	-3.56173	-1.83258	0.183592	101979	143736	107281	82640.1	38789.9	29343.4	25971.1	28205.6	TRUE	TRUE	TRUE	TRUE
	LBJ_RS17365	94.1788	1.00751e-20	-4.87107	-2.28424	0.236735	161.428	179.378	181.185	103.459	34.6908	29.131	28.4167	35.7427	TRUE	TRUE	TRUE	TRUE
PilZ domain-containing protein	LBJ_RS00695	1905.34	1.15224e-20	-3.33014	-1.73558	0.180141	2716.72	3174.84	3664.57	2166.73	985.406	789.604	725.057	1019.81	TRUE	TRUE	TRUE	TRUE
hypothetical protein	LBJ_RS00295	315.852	1.71783e-20	-4.82813	-2.27146	0.236787	574.841	485.633	651.822	380.335	157.515	85.0932	77.5001	114.073	TRUE	TRUE	TRUE	TRUE
VOC family protein	LBJ_RS03435	3237.16	3.78306e-20	3.1097	1.63677	0.172196	1493.54	1726.69	1442.85	1638.59	5552.4	5252.02	5531.79	3259.43	TRUE	TRUE	TRUE	TRUE
hypothetical protein	LBJ_RS19045	285.011	4.53213e-20	-3.01492	-1.59212	0.16785	374.041	460.841	531.401	345.849	148.139	147.188	146.389	126.24	TRUE	TRUE	TRUE	TRUE
hypothetical protein	LBJ_RS03755	4307.81	5.02406e-20	-3.16838	-1.66374	0.175621	6815.42	7140.12	7706.97	4532.49	2482.73	2042.24	1765.28	1977.26	TRUE	TRUE	TRUE	TRUE
cytochrome c oxidase accessory protein CcoG	LBJ_RS08125	1589.61	7.50012e-20	3.09573	1.63028	0.172894	800.578	805.013	639.67	860.187	1747.67	2315.15	2532.53	3016.08	TRUE	TRUE	TRUE	TRUE
	LBJ_RS16165	369.965	8.6231e-20	-3.38273	-1.75819	0.186781	690.335	535.217	573.383	484.779	224.084	129.556	148.972	173.39	TRUE	TRUE	TRUE	TRUE
RNA-binding protein	LBJ_RS02735	8612.01	1.27417e-19	-3.2894	-1.71782	0.183325	13309.3	12345	13755.7	13425	2946.84	3281.07	4290.06	5543.17	TRUE	TRUE	TRUE	TRUE
IS110 family transposase	LBJ_RS14880	119.208	1.30647e-19	-3.77531	-1.9166	0.204607	183.739	151.669	238.633	179.329	58.1305	43.6965	42.1945	56.2758	TRUE	TRUE	TRUE	TRUE
symporter	LBJ_RS08860	3623.42	1.7585e-19	3.00152	1.58569	0.169889	1897.76	1757.32	1392.03	2196.29	4780.76	5974.16	6488.48	4500.54	TRUE	TRUE	TRUE	TRUE
sulfite exporter TauE/SafE family protein	LBJ_RS08145	341.686	4.96595e-19	3.06681	1.61674	0.175381	154.866	156.044	156.879	202.977	418.165	446.165	597.612	600.782	TRUE	TRUE	TRUE	TRUE
TonB-dependent receptor	LBJ_RS12915	2474.66	1.98654e-18	3.23466	1.69361	0.18688	1170.68	1127.31	1145.66	1230.67	4955.16	4233.2	3428.09	2506.55	TRUE	TRUE	TRUE	TRUE
hypothetical protein	LBJ_RS04885	1405.36	2.24648e-18	-3.29826	-1.72171	0.190281	2305.93	1512.32	1867.08	2941.19	623.496	614.051	638.084	740.711	TRUE	TRUE	TRUE	TRUE
RNase P RNA component class A	LBJ_RS18060	622112	5.24842e-18	-5.11769	-2.35549	0.263188	881504	1.40604e+06	974055	901776	95151.2	242121	236091	240161	TRUE	TRUE	TRUE	TRUE
transfer-messenger RNA	LBJ_RS18170	1.59453e+06	5.4674e-18	-3.64602	-1.86632	0.208669	2.2765e+06	3.21029e+06	2.30662e+06	2.2172e+06	414065	808912	750926	771719	TRUE	TRUE	TRUE	TRUE
	LBJ_RS19870	653.17	1.90113e-17	-3.50986	-1.81141	0.205919	1063.06	1121.48	1098.15	783.332	420.977	232.282	230.778	275.295	TRUE	TRUE	TRUE	TRUE
hypothetical protein	LBJ_RS17905	10533.1	3.50898e-17	-4.83766	-2.27431	0.260664	18022.2	21042.6	18733.8	12030.8	5704.29	3797	2413.7	2520.24	TRUE	TRUE	TRUE	TRUE
	LBJ_RS13650	258.138	5.70886e-17	-3.96787	-1.98836	0.229432	447.536	415.632	473.952	311.362	160.328	86.6265	85.2501	84.4137	TRUE	TRUE	TRUE	TRUE
hypothetical protein	LBJ_RS16400	227.053	1.8295e-16	-3.95274	-1.98285	0.232527	381.915	357.297	395.513	315.304	60.9433	64.3949	130.028	111.031	TRUE	TRUE	TRUE	TRUE
IS256 family transposase	LBJ_RS04615	327.533	3.70742e-16	-3.25269	-1.70163	0.201594	430.475	498.758	684.966	390.188	157.515	146.422	124.861	187.079	TRUE	TRUE	TRUE	TRUE
hypothetical protein	LBJ_RS18720	205.854	1.60507e-15	-3.29858	-1.72184	0.20847	291.358	310.63	435.285	226.624	101.26	102.725	80.0834	98.8629	TRUE	TRUE	TRUE	TRUE
	LBJ_RS19745	125.719	2.83036e-15	-3.25861	-1.70426	0.208129	161.428	199.795	249.681	158.637	61.8809	48.2962	56.8334	69.204	TRUE	TRUE	TRUE	TRUE
hypothetical protein	LBJ_RS16235	158.609	3.37056e-15	-4.20893	-2.07345	0.253892	234.924	205.628	388.884	196.079	50.6298	53.6624	57.6945	81.3717	TRUE	TRUE	TRUE	TRUE
hypothetical protein	LBJ_RS00420	338.493	5.64909e-15	-3.20813	-1.68173	0.207599	490.846	514.8	684.966	373.438	207.207	155.621	127.445	153.618	TRUE	TRUE	TRUE	TRUE
hypothetical protein	LBJ_RS17670	464.118	6.25031e-15	-3.19109	-1.67405	0.206993	711.334	838.555	744.624	532.075	315.03	210.817	182.556	177.953	TRUE	TRUE	TRUE	TRUE
peptidase M75	LBJ_RS12925	2691.36	9.66588e-15	3.39301	1.76257	0.219471	1160.18	1245.44	1372.14	1123.27	5519.58	5076.46	3567.59	2466.25	TRUE	TRUE	TRUE	TRUE
	LBJ_RS13430	7116.3	1.07161e-14	3.68615	1.88211	0.234767	2782.34	2638.17	2367.55	4359.07	6863.15	11198.6	13559.1	13162.5	TRUE	TRUE	TRUE	TRUE
	LBJ_RS19955	143.474	1.28322e-14	-4.08946	-2.03191	0.254199	173.24	297.505	302.711	148.784	64.6936	49.8294	58.5556	52.4734	TRUE	TRUE	TRUE	TRUE
	LBJ_RS20045	193.547	1.35009e-14	-3.95314	-1.983	0.248285	245.423	399.59	283.929	307.421	45.0043	72.8275	112.806	81.3717	TRUE	TRUE	TRUE	TRUE
tRNA-Gly	LBJ_RS16395	4266.35	1.72591e-14	-3.78313	-1.91958	0.241313	6399.38	8646.6	5199.11	6751.44	948.84	1990.11	1897.89	2297.42	TRUE	TRUE	TRUE	TRUE
type I-E CRISPR-associated endonuclease Cas1	LBJ_RS13535	76.9281	7.36877e-14	-3.33729	-1.73868	0.223914	97.1193	145.836	122.631	108.386	38.4411	33.7307	26.6945	42.5871	TRUE	TRUE	TRUE	TRUE
DUF1564 domain-containing protein	LBJ_RS16950	204.521	1.45895e-12	-3.17845	-1.66832	0.226717	236.236	268.338	381.15	357.672	108.76	101.959	119.695	62.3597	TRUE	TRUE	TRUE	TRUE
	LBJ_RS02745	2514.92	4.49956e-12	-3.58378	-1.84148	0.255908	3829.65	3769.85	5605.67	2524.4	1609.84	1101.61	761.223	917.143	TRUE	TRUE	TRUE	TRUE
tRNA-Ser	LBJ_RS16520	2719.78	1.11251e-11	-3.27143	-1.70992	0.242077	4140.7	4983.21	3052.52	4489.13	688.19	1722.56	1383.81	1298.15	TRUE	TRUE	TRUE	TRUE
	LBJ_RS00475	1025.87	1.81361e-11	-3.33112	-1.73601	0.248282	1834.77	1716.49	1588.68	1171.55	761.322	449.998	322.917	361.23	TRUE	TRUE	TRUE	TRUE
hypothetical protein	LBJ_RS02910	196.109	1.89156e-11	-3.03671	-1.60251	0.2294	249.36	236.254	412.084	282.788	68.444	97.3589	95.5835	127.001	TRUE	TRUE	TRUE	TRUE
hypothetical protein	LBJ_RS16460	213.783	3.16799e-11	-3.16996	-1.66446	0.240952	326.793	242.087	443.018	287.714	129.387	82.7934	71.4723	127.001	TRUE	TRUE	TRUE	TRUE
RNA 2'%2C3'-cyclic phosphodiesterase	LBJ_RS18140	479.558	3.20529e-11	-3.80969	-1.92967	0.279422	678.523	561.467	1309.17	489.706	201.582	226.149	145.528	224.343	TRUE	TRUE	TRUE	TRUE
hypothetical protein	LBJ_RS04910	93.1516	1.38844e-10	-3.0086	-1.58909	0.237758	143.054	150.211	174.556	91.6351	54.3801	38.3303	41.3334	51.7129	TRUE	TRUE	TRUE	TRUE
IS110 family transposase	LBJ_RS16555	53.9426	1.79095e-10	-4.04342	-2.01558	0.303321	104.994	93.3349	95.0114	53.2075	17.8142	15.3321	20.6667	31.1798	TRUE	TRUE	TRUE	TRUE
	LBJ_RS15070	57.3901	3.47824e-10	-4.68499	-2.22805	0.34071	108.931	109.377	101.64	58.1341	34.6908	21.465	11.1945	13.6887	TRUE	TRUE	TRUE	TRUE
	LBJ_RS12220	25.8441	6.77134e-10	-6.68003	-2.73986	0.42582	45.9348	29.1671	67.3918	37.4423	4.68794	3.83303	6.8889	11.4073	TRUE	TRUE	TRUE	TRUE
YbaB/EbfC family nucleoid-associated protein	LBJ_RS16530	4244.48	9.78975e-10	-3.26131	-1.70545	0.267572	6682.86	7857.63	6833.09	4613.28	3275.93	2005.44	1399.31	1288.26	TRUE	TRUE	TRUE	TRUE
5S ribosomal RNA	LBJ_RS00800	1815.77	1.78715e-09	-5.87819	-2.55537	0.407075	2681.28	4080.48	2852.55	2800.29	214.708	679.213	775.001	442.601	TRUE	TRUE	TRUE	TRUE
	LBJ_RS20670	69.6017	2.51021e-09	-3.23488	-1.69371	0.272232	104.994	126.877	132.574	61.0901	37.5035	26.8312	32.7223	34.2218	TRUE	TRUE	TRUE	TRUE
MBL fold metallo-hydrolase	LBJ_RS13660	6100.35	5.29841e-09	-3.06517	-1.61597	0.265075	9215.84	10482.7	10910.8	6187.83	4817.33	3057.99	2122.64	2007.68	TRUE	TRUE	TRUE	TRUE
type II toxin-antitoxin system VapC family toxin	LBJ_RS03505	105.339	5.37433e-09	-3.21679	-1.68562	0.276624	139.117	126.877	259.624	117.253	49.6922	59.0286	37.8889	53.2339	TRUE	TRUE	TRUE	TRUE
transposase	LBJ_RS12350	175.552	1.10336e-08	-3.6476	-1.86695	0.312704	259.86	272.713	416.503	152.725	116.261	80.4936	53.389	52.4734	TRUE	TRUE	TRUE	TRUE
hypothetical protein	LBJ_RS12135	78.8959	3.89647e-08	-3.67724	-1.87862	0.326934	102.369	123.96	184.499	84.7378	58.1305	28.3644	23.25	25.8564	TRUE	TRUE	TRUE	TRUE
transcriptional repressor	LBJ_RS08790	4090.1	4.03844e-08	-3.03538	-1.60188	0.279076	4477.99	6771.15	10225.9	3137.27	2053.32	1922.65	2271.61	1860.9	TRUE	TRUE	TRUE	TRUE
hypothetical protein	LBJ_RS19360	28.4277	4.72942e-08	-4.59939	-2.20144	0.385456	47.2472	26.2504	58.5535	54.1928	15.939	12.2657	6.8889	6.08387	TRUE	TRUE	TRUE	TRUE
hypothetical protein	LBJ_RS18525	27.9212	5.25353e-08	-3.49493	-1.80527	0.317151	43.31	33.5422	51.9248	44.3396	15.0014	9.96588	14.6389	10.6468	TRUE	TRUE	TRUE	TRUE
hypothetical protein	LBJ_RS04010	46.5073	1.49734e-07	-3.76833	-1.91392	0.347961	77.433	91.8765	86.1731	39.4129	9.37589	21.465	18.9445	27.3774	TRUE	TRUE	TRUE	TRUE
hypothetical protein	LBJ_RS03500	55.5304	2.68922e-07	-3.28826	-1.71733	0.318678	61.6839	83.1264	136.993	59.1194	19.6894	25.298	24.1111	34.2218	TRUE	TRUE	TRUE	TRUE
IS110 family transposase	LBJ_RS20055	31.6455	5.77763e-07	-3.65404	-1.86949	0.356757	45.9348	46.6674	70.7062	35.4716	17.8142	15.3321	6.02779	15.2097	TRUE	TRUE	TRUE	TRUE
hypothetical protein	LBJ_RS14940	35.1116	6.27678e-07	-3.55686	-1.8306	0.350449	41.9976	30.6255	68.4966	77.8406	12.1887	15.3321	14.6389	19.7726	TRUE	TRUE	TRUE	TRUE
	LBJ_RS08310	20.7149	1.21347e-06	-3.54178	-1.82447	0.358438	39.3727	24.7921	34.2483	30.545	11.2511	8.43266	9.47224	7.60484	TRUE	TRUE	TRUE	TRUE
	LBJ_RS12230	21.4536	1.35539e-06	-5.53738	-2.4692	0.487183	40.6851	45.2091	43.0866	16.7505	2.81277	3.06642	8.61112	11.4073	TRUE	TRUE	TRUE	TRUE
IS982 family transposase	LBJ_RS19425	62.1352	3.57859e-06	-3.60468	-1.84987	0.380042	68.246	74.3762	178.975	67.002	43.1291	27.5978	17.2222	20.5331	TRUE	TRUE	TRUE	TRUE
	LBJ_RS07615	18.1923	8.48131e-06	-3.71552	-1.89356	0.404323	26.2485	27.7088	39.7722	20.6918	11.2511	6.13285	6.8889	6.84435	TRUE	TRUE	TRUE	TRUE
hypothetical protein	LBJ_RS16225	13.3868	2.58368e-05	-4.76191	-2.25154	0.508039	23.6236	16.0419	27.6196	20.6918	9.37589	1.53321	5.16667	3.04193	TRUE	TRUE	TRUE	TRUE
	LBJ_RS09200	17.3608	3.11456e-05	-8.41299	-3.07262	0.700078	44.6224	23.3337	41.9818	13.7945	11.2511	0	0.861112	3.04193	TRUE	TRUE	TRUE	TRUE
	LBJ_RS08100	13.3724	3.83619e-05	-4.35905	-2.12401	0.489455	24.936	26.2504	23.2005	12.8092	3.75035	2.29982	6.8889	6.84435	TRUE	TRUE	TRUE	TRUE
	LBJ_RS03490	20.6677	3.99683e-05	-3.04916	-1.60841	0.371514	31.4982	33.5422	39.7722	19.7065	13.1262	9.19927	8.61112	9.88629	TRUE	TRUE	TRUE	TRUE
IS110 family transposase	LBJ_RS01210	15.7344	0.000113028	-3.3117	-1.72757	0.423629	31.4982	17.5003	28.7244	18.7211	9.37589	4.59963	8.61112	6.84435	TRUE	TRUE	TRUE	TRUE
	LBJ_RS04900	14.05	0.000291951	-3.75695	-1.90956	0.497926	15.7491	26.2504	28.7244	17.7358	12.1887	5.36624	2.58334	3.80242	TRUE	TRUE	TRUE	TRUE
	LBJ_RS02025	4.83315	0.000320015	-14.5503	-3.86298	1.01374	5.24969	13.1252	9.94305	7.88259	0.937589	0.766606	0	0.760484	TRUE	TRUE	FALSE	FALSE
flagellin	LBJ_RS10715	74611.3	0.000698356	-3.04452	-1.60622	0.446506	87106.9	126693	83130.5	152380	11221.1	30819.9	50678.2	54860.5	TRUE	TRUE	TRUE	TRUE
	LBJ_RS09910	4.13118	0.0020407	-8.92905	-3.15851	0.961277	3.93727	8.75014	11.0478	5.91194	1.87518	0.766606	0	0.760484	TRUE	TRUE	FALSE	FALSE
	LBJ_RS00625	4.0246	0.00399015	-6.71947	-2.74835	0.893434	9.18696	7.29179	6.6287	4.92662	1.87518	0.766606	0	1.52097	TRUE	TRUE	FALSE	FALSE
	LBJ_RS12080	7.48447	0.00510203	-5.32446	-2.41263	0.805535	15.7491	5.83343	17.6765	10.8386	3.75035	0	6.02779	0	TRUE	TRUE	TRUE	TRUE
	LBJ_RS12345	5.5813	0.0119527	-4.39301	-2.13521	0.7916	13.1242	5.83343	15.467	1.97065	2.81277	2.29982	0.861112	2.28145	TRUE	TRUE	FALSE	FALSE
IS110 family transposase	LBJ_RS08655	3.5129	0.0222011	-5.55602	-2.47405	1.00424	9.18696	5.83343	7.73349	0.985323	1.87518	0.766606	1.72222	0	TRUE	TRUE	FALSE	FALSE
	LBJ_RS14785	4.76095	0.0237582	-4.03475	-2.01248	0.826007	14.4367	4.37507	7.73349	3.94129	1.87518	0	3.44445	2.28145	TRUE	TRUE	FALSE	FALSE
	LBJ_RS12330	1.59309	0.0798128	-6.4801	-2.69602	1.40814	2.62485	2.91671	4.41913	0.985323	0.937589	0	0.861112	0	FALSE	TRUE	NA	FALSE
	LBJ_RS19415	1.07157	0.215067	-4.24738	-2.08657	1.51478	1.31242	1.45836	2.20957	1.97065	0	0	0.861112	0.760484	FALSE	TRUE	NA	FALSE
IS110 family transposase	LBJ_RS04925	0.328106	0.603597	-4.33791	-2.117	3.4956	2.62485	0	0	0	0	0	0	0	FALSE	TRUE	NA	FALSE
hypothetical protein	LBJ_RS13950	3819.4	5.14242e-55	-2.47332	-1.30645	0.0818867	5775.98	5409.05	5094.16	5479.38	2151.77	2247.69	2271.61	2125.55	TRUE	FALSE	NA	FALSE
hypothetical protein	LBJ_RS07130	3193.96	2.60438e-48	2.6856	1.42524	0.0953343	1787.52	1634.82	1650.55	1858.32	4312.91	4769.05	5015.12	4523.36	TRUE	FALSE	NA	FALSE
SDR family NAD(P)-dependent oxidoreductase	LBJ_RS16800	1727.4	4.96148e-46	2.65319	1.40773	0.0964857	983.005	924.598	863.941	1010.94	2327.1	2515.23	2566.11	2628.23	TRUE	FALSE	NA	FALSE
ABC transporter permease	LBJ_RS20250	13262.1	1.4447e-41	-2.30715	-1.20611	0.0870704	18215.1	19575.5	18235.6	17991	7406.01	7885.31	8734.26	8054.28	TRUE	FALSE	NA	FALSE
spiro-SPASM protein	LBJ_RS02995	3254.64	5.1414e-41	2.30314	1.2036	0.0874819	2039.51	2032.95	1795.27	2015.97	4684.19	4272.29	4571.65	4625.26	TRUE	FALSE	NA	FALSE
NAD(P)/FAD-dependent oxidoreductase	LBJ_RS15840	1413.59	6.60304e-41	-2.79978	-1.48531	0.108118	2136.63	2067.95	1871.5	2256.39	705.067	681.513	809.446	780.256	TRUE	FALSE	NA	FALSE
hypothetical protein	LBJ_RS15080	6065.44	6.43124e-40	-2.61815	-1.38855	0.102375	9768.37	9192.02	8169.87	7983.09	3475.64	3110.89	3349.73	3473.89	TRUE	FALSE	NA	FALSE
DUF1554 domain-containing protein	LBJ_RS09740	8814.91	3.15232e-39	-2.91618	-1.54408	0.114867	13725.3	13829.6	13203.3	11755.9	3765.36	4689.33	4903.17	4647.32	TRUE	FALSE	NA	FALSE
NAD(P)-binding domain-containing protein	LBJ_RS16945	1937.91	4.50773e-39	-2.55012	-1.35056	0.100684	2569.73	2619.21	2816.09	3130.37	1054.79	1106.98	1060.03	1146.05	TRUE	FALSE	NA	FALSE
Rpn family recombination-promoting nuclease/putative transposase	LBJ_RS04415	5698.23	4.30436e-37	-2.46905	-1.30396	0.0998634	7990.03	7557.21	9128.83	7769.28	3068.73	3237.38	3286	3548.42	TRUE	FALSE	NA	FALSE
hypothetical protein	LBJ_RS10855	14176.1	1.10395e-36	-2.56734	-1.36027	0.104766	19796.6	21423.3	22338.7	18059	8783.33	7774.92	7611.37	7621.57	TRUE	FALSE	NA	FALSE
NAD-dependent epimerase/dehydratase family protein	LBJ_RS01405	3106.4	6.77251e-36	2.67807	1.42119	0.110675	1686.46	1703.36	1511.34	1855.36	3936	4797.42	4585.42	4775.84	TRUE	FALSE	NA	FALSE
hypothetical protein	LBJ_RS14895	793.27	9.2344e-35	-2.89713	-1.53462	0.121466	1149.68	1173.98	1329.05	1065.13	438.792	410.134	350.473	428.913	TRUE	FALSE	NA	FALSE
hypothetical protein	LBJ_RS04375	1808.58	6.54139e-34	-2.53855	-1.344	0.10775	2455.54	2627.96	2755.33	2542.13	926.338	1179.04	973.918	1008.4	TRUE	FALSE	NA	FALSE
GTPase HflX	LBJ_RS15690	12536.3	1.36124e-33	-2.59592	-1.37624	0.110868	17801.7	20205.5	18917.2	15476.5	7362.88	7215.29	6927.65	6383.5	TRUE	FALSE	NA	FALSE
homoserine dehydrogenase	LBJ_RS15680	10021	2.86039e-33	-2.12628	-1.08833	0.0881264	13436.6	14233.6	14156.7	12699.8	6022.13	6184.21	6552.2	6883.14	TRUE	FALSE	NA	FALSE
IS5 family transposase	LBJ_RS20225	754.772	3.31217e-33	-2.84128	-1.50654	0.12212	1099.81	1150.64	1258.35	957.734	379.723	395.569	430.556	365.793	TRUE	FALSE	NA	FALSE
response regulator	LBJ_RS14505	1894.87	8.79377e-33	-2.24095	-1.16411	0.0949804	2670.78	2609	2555.36	2647.56	1102.6	1118.48	1134.95	1320.2	TRUE	FALSE	NA	FALSE
phosphomethylpyrimidine synthase ThiC	LBJ_RS02235	6096.09	1.15621e-31	-2.87845	-1.52529	0.126679	9113.47	10132.7	9437.06	7511.12	3530.96	3023.49	3240.37	2779.57	TRUE	FALSE	NA	FALSE
	LBJ_RS14990	446.431	2.86847e-31	-2.80431	-1.48765	0.124342	598.465	627.094	746.834	660.167	230.647	236.881	213.556	257.804	TRUE	FALSE	NA	FALSE
TonB-dependent receptor plug domain-containing protein	LBJ_RS01970	956.854	3.00939e-31	-2.27803	-1.18779	0.0993222	1431.85	1268.77	1314.69	1304.57	602.87	624.784	533.89	573.405	TRUE	FALSE	NA	FALSE
	LBJ_RS15000	2312.22	5.18584e-31	-2.59142	-1.37374	0.115343	3384.74	3201.09	3533.1	3226.93	1529.21	1248.03	1135.81	1238.83	TRUE	FALSE	NA	FALSE
cAMP-binding protein	LBJ_RS04555	12718.3	2.11714e-30	2.19948	1.13716	0.0964527	7924.41	8086.59	7197.67	8592.02	16463.1	17561.4	19085.7	16835.6	TRUE	FALSE	NA	FALSE
UDP-N-acetylmuramate dehydrogenase	LBJ_RS02140	1506.34	2.35627e-30	-2.27383	-1.18513	0.100608	2090.69	2102.95	2084.73	2092.83	791.325	989.688	966.168	932.353	TRUE	FALSE	NA	FALSE
long-chain fatty acid--CoA ligase	LBJ_RS11925	2852.41	5.75563e-30	2.18242	1.12593	0.0962271	1870.2	1779.2	1679.27	1842.55	3519.71	4253.9	3947.34	3927.14	TRUE	FALSE	NA	FALSE
adenylate/guanylate cyclase domain-containing protein	LBJ_RS18370	2705.7	1.13652e-29	-2.95588	-1.56359	0.134308	3875.59	4290.49	4750.57	3257.48	1471.08	1435.09	1271	1294.34	TRUE	FALSE	NA	FALSE
Ppx/GppA family phosphatase	LBJ_RS09555	3230.69	1.3329e-29	2.43464	1.28371	0.110406	1783.58	1892.95	1698.05	2148.99	4232.28	4787.45	4919.53	4382.67	TRUE	FALSE	NA	FALSE
glucose-6-phosphate isomerase	LBJ_RS03365	5200.1	1.9899e-29	2.7972	1.48399	0.128021	2467.36	2700.88	2726.61	3059.43	6154.33	8108.39	8225.35	8158.47	TRUE	FALSE	NA	FALSE
DUF1566 domain-containing protein	LBJ_RS13725	1139.8	2.06756e-29	-2.31467	-1.21081	0.104493	1578.85	1607.11	1529.02	1652.39	720.068	625.55	638.084	767.328	TRUE	FALSE	NA	FALSE
ribosome-associated translation inhibitor RaiA	LBJ_RS12205	9034.36	2.22654e-29	-2.72484	-1.44617	0.124885	13993.1	14360.4	13468.4	11049.4	5660.22	4575.87	4599.2	4568.23	TRUE	FALSE	NA	FALSE
methylated-DNA--[protein]-cysteine S-methyltransferase	LBJ_RS16070	748.585	5.9252e-29	-2.47041	-1.30475	0.113508	1120.81	1061.68	1058.38	1022.77	459.418	443.098	361.667	460.853	TRUE	FALSE	NA	FALSE
S-adenosylmethionine decarboxylase	LBJ_RS17810	31049.9	6.07245e-29	2.9947	1.58241	0.137701	15142.7	16513	12880.7	17646.2	38745.9	51745.1	50527.5	45198.6	TRUE	FALSE	NA	FALSE
SET domain-containing protein	LBJ_RS03345	5512.69	7.05579e-29	2.393	1.25882	0.109676	3236.44	3607.98	3137.59	3019.03	6715.95	7820.91	8377.76	8185.85	TRUE	FALSE	NA	FALSE
ImmA/IrrE family metallo-endopeptidase	LBJ_RS13125	5451.34	7.81707e-29	-2.82018	-1.49579	0.130434	8038.59	7971.38	9480.15	6705.13	2791.2	2542.83	2888.17	3193.27	TRUE	FALSE	NA	FALSE
hypothetical protein	LBJ_RS12655	6523.22	1.3127e-28	2.06298	1.04473	0.0914684	4228.63	4265.69	4327.44	4216.2	8139.21	8203.45	9142.43	9662.71	TRUE	FALSE	NA	FALSE
2-isopropylmalate synthase	LBJ_RS12795	10863.1	1.34126e-28	2.09998	1.07038	0.0937372	6787.85	7024.91	6450.83	7769.28	14104.1	15656.4	14246.2	14865.2	TRUE	FALSE	NA	FALSE
endonuclease III	LBJ_RS10195	6553.58	1.45348e-27	-1.77517	-0.82796	0.0738855	8137.03	8492.01	8827.22	8080.64	4765.76	4814.28	4610.4	4701.31	TRUE	FALSE	NA	FALSE
BamA/TamA family outer membrane protein	LBJ_RS09375	5102.92	2.31007e-27	2.54696	1.34877	0.120826	2647.16	2823.38	2818.3	3219.05	6267.78	8313.07	7752.59	6982	TRUE	FALSE	NA	FALSE
hypothetical protein	LBJ_RS02855	512.026	2.31007e-27	-2.59572	-1.37614	0.123266	721.833	663.552	758.986	810.921	320.655	258.346	266.084	295.828	TRUE	FALSE	NA	FALSE
hypothetical protein	LBJ_RS18375	1324.3	2.60472e-27	-2.63353	-1.397	0.125276	1914.83	2172.95	1994.13	1597.21	813.827	724.442	694.057	682.914	TRUE	FALSE	NA	FALSE
hypothetical protein	LBJ_RS10540	769.433	3.50635e-27	2.65007	1.40603	0.126407	456.723	371.881	393.303	463.102	989.156	1179.81	1232.25	1069.24	TRUE	FALSE	NA	FALSE
NADPH-dependent 7-cyano-7-deazaguanine reductase QueF	LBJ_RS10535	1395.93	5.28172e-27	2.47155	1.30542	0.117759	872.762	767.096	680.547	895.659	2019.57	2036.87	2067.53	1827.44	TRUE	FALSE	NA	FALSE
type I glutamate--ammonia ligase	LBJ_RS05790	11896.2	6.08697e-27	2.34488	1.22952	0.111048	7371.88	6889.28	6195.63	7994.91	15011.7	16978.8	16921.7	17806	TRUE	FALSE	NA	FALSE
ankyrin repeat domain-containing protein	LBJ_RS12355	930.613	7.53458e-27	-2.14467	-1.10076	0.0995991	1221.87	1330.02	1375.46	1150.86	597.244	593.353	576.084	600.022	TRUE	FALSE	NA	FALSE
hypothetical protein	LBJ_RS02435	5086.87	9.48214e-27	-2.1368	-1.09545	0.0993206	7152.71	6881.99	7554.51	6132.65	3253.43	3002.79	3360.06	3356.77	TRUE	FALSE	NA	FALSE
putative lipoprotein	LBJ_RS12580	3790.43	1.1644e-26	2.07646	1.05412	0.0957418	2664.22	2168.58	2492.39	2529.33	5206.43	5344.01	4909.2	5009.31	TRUE	FALSE	NA	FALSE
CRISPR-associated helicase/endonuclease Cas3	LBJ_RS13495	3992.69	1.23805e-26	2.92711	1.54948	0.140826	2174.69	1973.16	1984.19	2001.19	7679.79	5277.31	5530.06	5321.1	TRUE	FALSE	NA	FALSE
ABC transporter ATP-binding protein	LBJ_RS11940	3468.53	1.83274e-26	2.89248	1.53231	0.139726	1825.58	1761.7	1443.95	2096.77	4512.61	5346.31	5860.73	4900.56	TRUE	FALSE	NA	FALSE
VacB/RNase II family 3'-5' exoribonuclease	LBJ_RS16455	5952.72	2.03298e-26	-2.29215	-1.1967	0.109225	8483.51	8690.35	8231.74	7750.55	4209.77	3328.6	3292.89	3634.35	TRUE	FALSE	NA	FALSE
tRNA uridine-5-carboxymethylaminomethyl(34) synthesis GTPase MnmE	LBJ_RS00825	5991.95	3.73964e-26	-2.0111	-1.00798	0.0924815	7437.5	8871.19	8047.24	7660.89	3923.81	3891.29	4229.78	3873.9	TRUE	FALSE	NA	FALSE
hypothetical protein	LBJ_RS17035	1253.72	4.28085e-26	-2.79664	-1.48369	0.136302	2120.88	1846.28	1945.52	1476.01	638.498	593.353	722.473	686.717	TRUE	FALSE	NA	FALSE
peptide chain release factor-like protein	LBJ_RS10185	2868.77	4.76269e-26	-2.87973	-1.52593	0.140318	4336.25	4653.62	4135.21	3908.78	1813.3	1448.88	1477.67	1176.47	TRUE	FALSE	NA	FALSE
lipoprotein LipL46	LBJ_RS10705	28824.7	4.88513e-26	2.38663	1.25497	0.115435	17027.4	16071.1	14928.9	20061.2	37396.7	43001.2	41142.2	40968.8	TRUE	FALSE	NA	FALSE
hypothetical protein	LBJ_RS13120	3927.33	7.97234e-26	-2.59452	-1.37547	0.127061	5688.04	5508.21	6706.04	4775.86	2190.21	1977.08	2163.98	2409.21	TRUE	FALSE	NA	FALSE
	Riboswitch4	1356.04	1.25233e-25	-2.32339	-1.21623	0.1128	1887.26	2059.2	2029.49	1609.03	805.389	784.238	877.473	796.226	TRUE	FALSE	NA	FALSE
hypothetical protein	LBJ_RS11500	929.966	1.2614e-25	2.54739	1.34902	0.125132	568.279	507.508	486.105	535.031	1559.21	1353.06	1269.28	1161.26	TRUE	FALSE	NA	FALSE
S-adenosylmethionine decarboxylase proenzyme	LBJ_RS17815	29852	2.88159e-25	2.29767	1.20017	0.112134	18648.2	17911.5	15818.3	20041.5	36421.6	43510.2	42028.3	44436.6	TRUE	FALSE	NA	FALSE
hypothetical protein	LBJ_RS00620	6198.11	2.88159e-25	-2.14962	-1.10408	0.103151	8576.69	9437.03	7943.39	7885.54	4216.34	4106.71	3838.84	3580.36	TRUE	FALSE	NA	FALSE
molecular chaperone HtpG	LBJ_RS16890	16159.6	2.88714e-25	2.29963	1.2014	0.112259	10343.2	9717.03	8331.17	10787.3	22967.2	23694.3	23211.3	20225.1	TRUE	FALSE	NA	FALSE
ATP-binding protein	LBJ_RS10610	2596.81	4.39558e-25	1.86271	0.897406	0.0841725	1767.83	1849.2	1868.19	1772.6	3154.05	3594.61	3433.25	3334.72	TRUE	FALSE	NA	FALSE
tRNA (adenosine(37)-N6)-threonylcarbamoyltransferase complex transferase subunit TsaD	LBJ_RS10845	12816.1	5.13891e-25	-2.30904	-1.20729	0.113401	16736	20266.8	17437.9	17103.2	8487.99	7923.64	7911.04	6661.84	TRUE	FALSE	NA	FALSE
B12-binding domain-containing radical SAM protein	LBJ_RS01460	1729	5.55472e-25	1.91915	0.940467	0.0884045	1183.81	1092.31	1223	1236.58	2217.4	2356.55	2347.39	2174.98	TRUE	FALSE	NA	FALSE
helicase	LBJ_RS08865	3346.27	7.70622e-25	2.50166	1.32289	0.124719	1896.45	1881.28	1700.26	2165.74	4584.81	4826.55	5543.84	4171.25	TRUE	FALSE	NA	FALSE
GFA family protein	LBJ_RS15010	917.393	8.09806e-25	-2.56134	-1.3569	0.127991	1580.16	1277.52	1168.86	1252.35	552.24	500.594	466.723	540.704	TRUE	FALSE	NA	FALSE
glucose 1-dehydrogenase	LBJ_RS11985	5662.56	8.2454e-25	-2.18522	-1.12778	0.106403	7127.77	8868.27	7434.09	7650.05	3199.99	3639.84	3735.51	3645	TRUE	FALSE	NA	FALSE
hypothetical protein	LBJ_RS04145	2851.85	1.06564e-24	2.54745	1.34905	0.127577	1532.91	1662.53	1524.6	1711.51	3251.56	4169.57	4527.73	4434.38	TRUE	FALSE	NA	FALSE
hypothetical protein	LBJ_RS02445	1045.64	1.98353e-24	-2.43785	-1.28561	0.122261	1567.03	1386.9	1624.03	1353.83	656.312	673.08	531.306	572.644	TRUE	FALSE	NA	FALSE
hypothetical protein	LBJ_RS04305	3791.4	3.6685e-24	2.42538	1.27821	0.122242	2199.62	2046.07	2020.65	2586.47	4634.5	5656.78	5775.48	5411.6	TRUE	FALSE	NA	FALSE
MFS transporter	LBJ_RS17480	1106.53	5.53837e-24	2.89229	1.53221	0.147094	519.72	602.301	677.232	475.911	1674.53	1924.95	1473.36	1504.24	TRUE	FALSE	NA	FALSE
GTP cyclohydrolase I FolE	LBJ_RS16150	5441.41	1.66458e-23	-1.80824	-0.854587	0.0828841	6869.22	7350.12	6881.7	6928.79	3996.94	3920.42	4032.59	3551.46	TRUE	FALSE	NA	FALSE
Holliday junction DNA helicase RuvA	LBJ_RS10870	1517.2	2.27969e-23	2.09168	1.06466	0.103584	1093.25	940.64	932.437	960.69	1873.3	2213.19	2114.89	2009.2	TRUE	FALSE	NA	FALSE
exodeoxyribonuclease V subunit gamma	LBJ_RS03825	2750.17	2.79901e-23	2.14966	1.10411	0.107637	1850.52	1700.44	1555.54	1878.03	3999.75	3830.73	3856.92	3329.4	TRUE	FALSE	NA	FALSE
HDOD domain-containing protein	LBJ_RS06785	5374.97	5.0495e-23	1.8642	0.898555	0.088095	3719.41	3523.39	3893.26	3874.29	7045.04	7429.94	7111.93	6402.51	TRUE	FALSE	NA	FALSE
S41 family peptidase	LBJ_RS10850	22869.9	7.03515e-23	-2.041	-1.02928	0.101238	30318.3	34759.9	28912.2	28805.9	15162.7	15567.5	15745.4	13687.2	TRUE	FALSE	NA	FALSE
UvrD-helicase domain-containing protein	LBJ_RS03820	1968.26	9.21844e-23	1.9602	0.971002	0.0957613	1421.35	1334.4	1204.21	1359.75	2769.64	2594.19	2635.86	2426.7	TRUE	FALSE	NA	FALSE
SDR family oxidoreductase	LBJ_RS17135	1148.91	9.41293e-23	2.62153	1.39041	0.137161	582.716	628.552	634.146	691.697	1357.63	1932.61	1811.78	1552.15	TRUE	FALSE	NA	FALSE
hypothetical protein	LBJ_RS16895	2381.92	1.17609e-22	2.4519	1.2939	0.127924	1490.91	1306.69	1220.79	1501.63	2914.03	3154.58	3653.7	3813.06	TRUE	FALSE	NA	FALSE
hypothetical protein	LBJ_RS16410	663.948	1.68415e-22	-2.32003	-1.21414	0.120466	933.133	832.722	1010.88	934.087	432.228	373.337	355.639	439.56	TRUE	FALSE	NA	FALSE
hypothetical protein	LBJ_RS07455	2616.55	2.00693e-22	-2.00948	-1.00682	0.100074	3386.05	3670.68	3623.69	3295.91	1953	1737.9	1669.7	1595.49	TRUE	FALSE	NA	FALSE
thiol oxidoreductase	LBJ_RS12930	9767.64	2.04617e-22	2.70639	1.43637	0.142806	4901.9	5452.8	5149.4	5577.92	16961	15431	13796.7	10870.4	TRUE	FALSE	NA	FALSE
methylmalonyl-CoA mutase	LBJ_RS11290	2997.83	3.00096e-22	2.20074	1.13799	0.113575	1874.14	1907.53	1610.77	2099.72	4111.33	4059.18	4532.03	3787.97	TRUE	FALSE	NA	FALSE
excinuclease ABC subunit UvrB	LBJ_RS12970	4261.49	3.57314e-22	1.87083	0.903678	0.0903517	3147.19	3037.76	2673.58	3018.05	5588.97	5240.52	5810.79	5575.11	TRUE	FALSE	NA	FALSE
	LBJ_RS10080	716.965	4.38429e-22	-2.38375	-1.25323	0.125573	1051.25	1036.89	1060.59	891.718	496.922	400.168	374.584	423.589	TRUE	FALSE	NA	FALSE
hypothetical protein	LBJ_RS20095	2531.41	4.4022e-22	-2.5503	-1.35067	0.13535	3619.66	3762.56	4199.28	2965.82	1588.28	1512.51	1262.39	1340.73	TRUE	FALSE	NA	FALSE
hypothetical protein	LBJ_RS04295	3404.29	6.95959e-22	2.75818	1.46372	0.147361	1788.83	1681.49	1510.24	2264.27	4416.98	5594.69	5338.9	4638.95	TRUE	FALSE	NA	FALSE
YihY family inner membrane protein	LBJ_RS09780	3883.03	7.4463e-22	2.36305	1.24065	0.125	2367.61	2095.66	1981.98	2789.45	5143.61	5570.92	5444.81	5670.17	TRUE	FALSE	NA	FALSE
tRNA pseudouridine(55) synthase TruB	LBJ_RS05255	5998.01	7.4463e-22	-1.87403	-0.906141	0.0913005	7572.68	8195.97	7418.62	8101.33	4007.25	3850.66	4464.01	4373.54	TRUE	FALSE	NA	FALSE
AI-2E family transporter	LBJ_RS07075	2294.71	1.00789e-21	1.96441	0.974097	0.0984541	1530.29	1381.06	1554.43	1723.33	3011.53	3209.01	2969.98	2978.05	TRUE	FALSE	NA	FALSE
DUF1343 domain-containing protein	LBJ_RS10700	4375.7	1.01222e-21	2.08043	1.05688	0.106833	2813.84	2772.34	2489.08	3287.04	5773.67	6084.55	5745.34	6039.76	TRUE	FALSE	NA	FALSE
carbon starvation protein A	LBJ_RS14380	5788.36	1.35008e-21	2.49329	1.31805	0.133632	3418.86	3255.05	2718.87	3862.47	7322.57	8668.78	9224.24	7836.02	TRUE	FALSE	NA	FALSE
nicotinate-nucleotide--dimethylbenzimidazole phosphoribosyltransferase	LBJ_RS15545	1068.32	1.58804e-21	-1.94505	-0.95981	0.0974784	1347.86	1528.36	1337.89	1430.69	777.261	719.843	676.834	727.783	TRUE	FALSE	NA	FALSE
EVE domain-containing protein	LBJ_RS14315	5658.01	2.13668e-21	-2.2134	-1.14627	0.116777	7958.54	7975.75	8007.47	7235.23	4237.9	3175.28	3317.87	3356.01	TRUE	FALSE	NA	FALSE
carbamoyl-phosphate synthase large subunit	LBJ_RS04325	17855.9	2.24444e-21	2.32473	1.21706	0.12406	10331.4	10781.6	9407.23	12443.6	23293.5	26434.1	27896.6	22259.4	TRUE	FALSE	NA	FALSE
AMP-binding protein	LBJ_RS07260	12135.6	2.81955e-21	2.02559	1.01834	0.104055	8041.22	7624.29	7245.17	9175.33	15072.7	17004.8	16385.2	16536	TRUE	FALSE	NA	FALSE
beta-ketoacyl-ACP reductase	LBJ_RS02505	3825.47	3.07514e-21	1.9156	0.937799	0.0959172	2719.34	2540.46	2598.45	2638.7	4482.61	4998.27	5066.79	5559.14	TRUE	FALSE	NA	FALSE
polyamine aminopropyltransferase	LBJ_RS17805	13400.4	4.50638e-21	2.9959	1.58299	0.162562	6862.66	6858.65	5232.26	7874.7	16150	23504.1	22406.1	18314.7	TRUE	FALSE	NA	FALSE
MATE family efflux transporter	LBJ_RS00315	554.736	4.5808e-21	-2.17455	-1.12072	0.115117	773.017	751.054	806.492	710.418	318.78	332.707	346.167	399.254	TRUE	FALSE	NA	FALSE
prolipoprotein diacylglyceryl transferase	LBJ_RS10905	4278.89	5.35015e-21	2.21957	1.15028	0.118353	2769.21	2559.42	2274.75	3027.9	5373.32	6076.88	6430.79	5718.84	TRUE	FALSE	NA	FALSE
hypothetical protein	LBJ_RS11560	1901.78	6.04631e-21	2.27718	1.18725	0.122322	1252.05	1079.18	1038.5	1272.05	2287.72	2660.12	2968.25	2656.37	TRUE	FALSE	NA	FALSE
YajQ family cyclic di-GMP-binding protein	LBJ_RS13180	3633.64	6.52787e-21	-2.078	-1.0552	0.108811	4938.65	5457.17	4444.54	4785.72	2231.46	2411.74	2632.42	2167.38	TRUE	FALSE	NA	FALSE
glutamyl-tRNA reductase	LBJ_RS16660	10264.7	6.66811e-21	-2.64325	-1.40231	0.144646	17431.6	15448.4	13450.7	13247.7	5724.92	6283.1	6098.4	4432.86	TRUE	FALSE	NA	FALSE
HAMP domain-containing histidine kinase	LBJ_RS15060	1107.87	6.91558e-21	-2.38968	-1.25681	0.129696	1641.84	1535.65	1716.83	1353.83	751.946	626.317	559.723	676.83	TRUE	FALSE	NA	FALSE
adenylate/guanylate cyclase domain-containing protein	LBJ_RS03945	2085.21	7.49646e-21	-2.78232	-1.47629	0.152484	2699.66	3322.14	3469.02	2779.6	1367	1139.94	983.39	920.946	TRUE	FALSE	NA	FALSE
hypothetical protein	LBJ_RS16405	183.563	7.86609e-21	-2.81403	-1.49264	0.154261	250.673	237.712	319.282	274.905	104.072	95.8257	88.6946	97.3419	TRUE	FALSE	NA	FALSE
alpha/beta fold hydrolase	LBJ_RS03055	2931.97	8.15759e-21	2.13995	1.09758	0.113483	1715.34	1779.2	1826.21	2147.02	3515.02	4240.1	4157.45	4075.43	TRUE	FALSE	NA	FALSE
threonine--tRNA ligase	LBJ_RS11645	10665.8	9.16006e-21	2.3625	1.24031	0.128406	6247.14	6205.31	5455.42	7466.78	13445	15235.5	17100	14171.6	TRUE	FALSE	NA	FALSE
hypothetical protein	LBJ_RS06640	828.294	1.73019e-20	2.07126	1.05051	0.109525	536.781	482.716	528.087	606.959	1167.3	1174.44	1066.92	1063.16	TRUE	FALSE	NA	FALSE
hypothetical protein	LBJ_RS01990	642.881	1.86186e-20	-2.00747	-1.00538	0.104912	951.507	803.555	852.893	824.716	436.916	431.599	442.612	399.254	TRUE	FALSE	NA	FALSE
pyridoxal phosphate-dependent aminotransferase	LBJ_RS15445	1180.15	1.86186e-20	-2.13937	-1.09718	0.114495	1695.65	1572.11	1583.15	1583.41	729.444	653.148	747.446	876.838	TRUE	FALSE	NA	FALSE
cell division protein FtsW	LBJ_RS02660	1121.93	2.34779e-20	1.82498	0.867878	0.0907989	838.639	775.846	773.349	789.244	1530.14	1354.59	1446.67	1466.97	TRUE	FALSE	NA	FALSE
hypothetical protein	LBJ_RS09475	1354.29	2.36657e-20	2.16981	1.11757	0.116946	799.266	838.555	825.273	953.793	1587.34	1983.21	1851.39	1995.51	TRUE	FALSE	NA	FALSE
S41 family peptidase	LBJ_RS09350	10153.4	2.36657e-20	2.07621	1.05395	0.110288	6980.78	6876.15	5495.19	7053.93	14065.7	14481.2	13404.1	12870.4	TRUE	FALSE	NA	FALSE
23S rRNA (adenine(2030)-N(6))-methyltransferase RlmJ	LBJ_RS04310	1987.29	2.60884e-20	2.25358	1.17222	0.122802	1140.5	1133.14	1196.48	1413.94	2365.54	2716.08	2988.06	2944.59	TRUE	FALSE	NA	FALSE
hypothetical protein	LBJ_RS16430	1020.48	2.76047e-20	-1.95787	-0.969284	0.101611	1413.48	1392.73	1237.36	1360.73	656.312	663.114	765.529	674.549	TRUE	FALSE	NA	FALSE
hypothetical protein	LBJ_RS01305	821.652	3.03467e-20	-2.61065	-1.38441	0.145287	1284.86	1044.18	1403.08	1020.8	433.166	407.834	453.806	525.494	TRUE	FALSE	NA	FALSE
hypothetical protein	LBJ_RS13135	8965.01	3.99033e-20	1.73948	0.798652	0.0840758	6909.91	6340.94	6328.2	6601.67	10712.9	12264.2	11410.6	11151.7	TRUE	FALSE	NA	FALSE
N-acetylmuramoyl-L-alanine amidase	LBJ_RS07530	8978.08	5.00234e-20	-2.11621	-1.08148	0.114146	12290.8	13946.3	11701.9	10837.6	6500.3	5590.86	5549.87	5407.04	TRUE	FALSE	NA	FALSE
NUDIX hydrolase	LBJ_RS14375	721.309	5.29833e-20	2.4247	1.27781	0.134969	421.288	399.59	372.312	490.691	855.081	1082.45	1092.75	1056.31	TRUE	FALSE	NA	FALSE
hypothetical protein	LBJ_RS02155	519.501	6.20378e-20	-2.58554	-1.37047	0.145017	787.454	729.179	842.95	636.519	352.533	258.346	272.973	276.056	TRUE	FALSE	NA	FALSE
alpha/beta hydrolase	LBJ_RS01370	4579.41	7.48693e-20	2.22024	1.15071	0.122025	2674.72	2827.75	2752.02	3121.5	5197.99	6493.15	6373.95	7194.18	TRUE	FALSE	NA	FALSE
hypothetical protein	LBJ_RS16020	3806.9	7.72829e-20	-2.92959	-1.5507	0.164518	6097.52	5019.67	4655.56	6930.77	2348.66	1575.37	1868.61	1959.01	TRUE	FALSE	NA	FALSE
dicarboxylate/amino acid:cation symporter	LBJ_RS00320	2132.91	7.95797e-20	-1.85678	-0.892802	0.0947564	3098.63	2714	2641.54	2637.71	1443.89	1576.14	1457	1494.35	TRUE	FALSE	NA	FALSE
DUF1564 family protein	LBJ_RS04625	262.885	1.11989e-19	-2.3709	-1.24544	0.132704	375.353	347.089	419.818	336.981	151.889	168.653	155	148.294	TRUE	FALSE	NA	FALSE
SDR family oxidoreductase	LBJ_RS06260	3121.78	1.17146e-19	1.6378	0.711758	0.075882	2366.3	2237.12	2428.31	2433.75	3845.99	3990.95	3859.51	3812.3	TRUE	FALSE	NA	FALSE
DUF2236 domain-containing protein	LBJ_RS11795	1167.94	1.59461e-19	2.40898	1.26842	0.135724	712.646	705.845	631.936	691.697	1307	1667.37	1694.67	1932.39	TRUE	FALSE	NA	FALSE
signal peptidase I	LBJ_RS14095	1188.35	1.59461e-19	-1.84672	-0.884963	0.094698	1602.47	1626.07	1415.23	1524.3	848.518	776.572	855.085	858.586	TRUE	FALSE	NA	FALSE
peptidylprolyl isomerase	LBJ_RS07505	8658.01	1.67482e-19	-1.74011	-0.799179	0.0855708	10718.6	11987.7	10513.1	10768.6	6018.38	6258.57	6691.7	6307.45	TRUE	FALSE	NA	FALSE
ParB N-terminal domain-containing protein	LBJ_RS09040	336.013	2.02356e-19	2.23142	1.15796	0.124267	194.239	195.42	228.69	211.845	494.109	488.328	450.362	425.11	TRUE	FALSE	NA	FALSE
hypothetical protein	LBJ_RS08115	575.997	2.07631e-19	2.36417	1.24133	0.133265	326.793	351.464	359.055	333.039	685.377	783.471	806.001	962.772	TRUE	FALSE	NA	FALSE
hypothetical protein	LBJ_RS08195	3300.02	2.07631e-19	1.89724	0.923904	0.0991895	2064.44	2323.16	2249.34	2474.15	3989.44	4692.39	4315.03	4292.17	TRUE	FALSE	NA	FALSE
hypothetical protein	LBJ_RS06385	2866.55	2.46146e-19	1.61333	0.690045	0.0742307	2103.81	2170.04	2269.23	2230.77	3475.64	3570.08	3508.17	3604.69	TRUE	FALSE	NA	FALSE
tetratricopeptide repeat protein	LBJ_RS12210	6756.89	3.1049e-19	-2.26885	-1.18196	0.127494	9676.5	10694.1	9524.34	7624.43	4672	3967.18	3947.34	3949.19	TRUE	FALSE	NA	FALSE
	LBJ_RS01115	443.955	3.54867e-19	-2.91793	-1.54495	0.166914	738.894	561.467	652.927	690.712	293.465	210.817	178.25	225.103	TRUE	FALSE	NA	FALSE
hypothetical protein	LBJ_RS04300	1725.35	3.75186e-19	2.16567	1.11481	0.120527	1145.75	1095.23	934.647	1184.36	2353.35	2404.08	2622.95	2062.43	TRUE	FALSE	NA	FALSE
ATP-dependent metallopeptidase FtsH/Yme1/Tma family protein	LBJ_RS14310	41216.6	4.55397e-19	-2.22115	-1.1513	0.124759	60212.7	61294.7	54462.5	51397.4	30804.5	25018.9	23814.1	22727.8	TRUE	FALSE	NA	FALSE
helicase	LBJ_RS18335	613.049	5.01913e-19	-2.51443	-1.33023	0.144327	791.391	924.598	1029.66	762.64	375.035	295.91	387.501	337.655	TRUE	FALSE	NA	FALSE
phosphoenolpyruvate carboxykinase (ATP)	LBJ_RS15340	28578	5.1769e-19	-1.73439	-0.794432	0.0862296	34970.8	38510.8	37632.2	33900.1	22375.6	20852.4	20158.6	20223.5	TRUE	FALSE	NA	FALSE
Gfo/Idh/MocA family oxidoreductase	LBJ_RS06335	4756.06	6.5396e-19	1.64524	0.718296	0.078183	3582.92	3357.14	3678.93	3761.96	5840.24	5890.6	5812.51	6124.17	TRUE	FALSE	NA	FALSE
sodium:proton antiporter	LBJ_RS09855	1889.52	8.25353e-19	2.69641	1.43104	0.156197	968.569	987.308	874.989	1257.27	2163.02	2860.97	3162.87	2841.17	TRUE	FALSE	NA	FALSE
response regulator transcription factor	LBJ_RS01950	3889.41	8.56211e-19	-2.15743	-1.10932	0.12114	5214.26	5782.39	5669.75	4594.56	2824.95	2463.1	2182.92	2383.36	TRUE	FALSE	NA	FALSE
hypothetical protein	LBJ_RS16975	277.269	1.03647e-18	-2.22193	-1.15181	0.126071	408.164	354.381	383.36	384.276	159.39	170.186	164.472	193.923	TRUE	FALSE	NA	FALSE
hypothetical protein	LBJ_RS12830	2019.96	1.03877e-18	2.03062	1.02192	0.111863	1363.61	1344.61	1209.74	1414.92	2352.41	2878.6	2623.81	2971.97	TRUE	FALSE	NA	FALSE
	LBJ_RS11765	931.475	1.07353e-18	1.96399	0.973788	0.106642	656.212	597.926	572.278	686.77	1148.55	1204.34	1321.81	1263.92	TRUE	FALSE	NA	FALSE
alpha/beta hydrolase	LBJ_RS12145	1680.73	1.14923e-18	1.96187	0.97223	0.106563	1127.37	1159.39	1193.17	1061.19	1945.5	2466.94	2252.67	2239.62	TRUE	FALSE	NA	FALSE
heavy metal translocating P-type ATPase	LBJ_RS08135	1426.43	1.3961e-18	2.80339	1.48717	0.163391	750.706	670.844	730.262	847.378	1594.84	1894.28	2340.5	2582.6	TRUE	FALSE	NA	FALSE
acyl-CoA thioesterase	LBJ_RS10190	3097.5	1.80924e-18	-2.62372	-1.39161	0.153375	4321.81	4662.37	4773.77	4182.7	2111.45	1809.96	1652.47	1265.44	TRUE	FALSE	NA	FALSE
hypothetical protein	LBJ_RS01610	400.303	2.06783e-18	-1.91387	-0.936492	0.103391	530.219	529.384	509.305	534.045	282.214	272.145	285.028	260.085	TRUE	FALSE	NA	FALSE
enoyl-CoA hydratase/isomerase family protein	LBJ_RS12180	4502.05	2.29361e-18	2.48516	1.31334	0.145193	2651.1	2375.66	2234.98	3071.25	5540.21	6040.09	6337.79	7765.3	TRUE	FALSE	NA	FALSE
hypothetical protein	LBJ_RS12665	5831.03	2.30278e-18	2.15613	1.10844	0.122553	3127.51	3947.77	3950.71	3754.08	6863.15	7846.98	8870.32	8287.75	TRUE	FALSE	NA	FALSE
hypothetical protein	LBJ_RS06795	5632.63	2.33513e-18	-2.20489	-1.14071	0.126149	8328.64	7501.79	8576.44	6594.77	3524.4	3133.88	3352.31	4048.81	TRUE	FALSE	NA	FALSE
hypothetical protein	LBJ_RS05785	880.113	3.41908e-18	2.10396	1.07311	0.11923	538.094	546.884	543.554	638.49	1044.47	1330.06	1223.64	1175.71	TRUE	FALSE	NA	FALSE
glutamine-hydrolyzing carbamoyl-phosphate synthase small subunit	LBJ_RS11655	6594.06	3.95164e-18	1.89793	0.924426	0.102898	4638.1	4516.53	3952.92	5095.11	8365.17	8613.58	9124.35	8446.69	TRUE	FALSE	NA	FALSE
hypothetical protein	LBJ_RS08360	1440.29	3.96438e-18	2.55717	1.35455	0.150789	850.45	632.927	746.834	1006.02	1858.3	2052.2	2288.84	2086.77	TRUE	FALSE	NA	FALSE
malate dehydrogenase	LBJ_RS00835	385.351	4.33079e-18	-2.15867	-1.11014	0.123722	485.597	533.759	531.401	556.708	205.332	262.946	252.306	254.762	TRUE	FALSE	NA	FALSE
c-type cytochrome	LBJ_RS08120	2493.43	4.58625e-18	2.26486	1.17942	0.131542	1448.92	1601.28	1408.6	1651.4	2775.26	3499.56	3574.48	3987.98	TRUE	FALSE	NA	FALSE
trypsin-like serine protease	LBJ_RS12645	2854.95	4.76494e-18	2.25903	1.1757	0.131196	1707.46	1768.99	1543.38	1987.4	3874.12	4371.19	4318.48	3268.56	TRUE	FALSE	NA	FALSE
AAA family ATPase	LBJ_RS05770	37750	5.01098e-18	1.97145	0.979259	0.109348	26071.3	26396.3	22487.9	26678.6	55381.5	50110.7	51247.4	43626.7	TRUE	FALSE	NA	FALSE
type II toxin-antitoxin system HicA family toxin	LBJ_RS15930	1706.97	5.361e-18	-2.88485	-1.5285	0.170838	2775.78	2365.46	2717.77	2281.02	1138.23	755.107	666.501	955.928	TRUE	FALSE	NA	FALSE
ATP-grasp domain-containing protein	LBJ_RS09765	2831.59	5.4229e-18	1.866	0.89995	0.100606	1956.82	2024.2	1768.76	2153.92	3482.2	3719.57	3997.28	3549.94	TRUE	FALSE	NA	FALSE
HIT domain-containing protein	LBJ_RS02685	2833.04	5.70534e-18	-1.70679	-0.771282	0.0862879	3459.55	3554.02	3703.23	3574.75	1919.24	2204.76	2192.39	2056.35	TRUE	FALSE	NA	FALSE
peptide chain release factor 1	LBJ_RS00525	5926.81	5.70534e-18	-1.94628	-0.960723	0.107483	8096.34	8228.05	7572.19	7424.41	4700.13	3875.96	3819.89	3697.47	TRUE	FALSE	NA	FALSE
HAD-IA family hydrolase	LBJ_RS02615	1152.03	6.13393e-18	-2.01367	-1.00983	0.113085	1656.28	1494.82	1673.75	1334.13	764.135	830.234	719.89	742.993	TRUE	FALSE	NA	FALSE
NUDIX hydrolase	LBJ_RS00545	814.258	6.2193e-18	2.49197	1.31729	0.14756	455.411	484.175	439.704	486.75	886.021	1147.61	1241.72	1372.67	TRUE	FALSE	NA	FALSE
DUF2029 domain-containing protein	LBJ_RS17430	1486.54	6.2193e-18	2.35068	1.23308	0.138126	841.263	844.389	878.303	984.338	1631.4	2403.31	2118.34	2190.95	TRUE	FALSE	NA	FALSE
SET domain-containing protein	LBJ_RS02320	2726.64	6.2193e-18	1.99958	0.999695	0.111986	1830.83	1846.28	1688.11	1907.59	3058.41	3730.3	3741.53	4010.03	TRUE	FALSE	NA	FALSE
hypothetical protein	LBJ_RS03520	1814.92	6.29137e-18	1.82464	0.86761	0.0972084	1283.55	1233.77	1272.71	1348.91	2405.85	2587.29	2187.23	2200.08	TRUE	FALSE	NA	FALSE
phospho-sugar mutase	LBJ_RS10220	5967.79	6.29746e-18	1.71766	0.780442	0.0874473	4475.36	4392.57	4086.59	4612.3	7826.05	7733.52	7700.07	6915.84	TRUE	FALSE	NA	FALSE
SDR family NAD(P)-dependent oxidoreductase	LBJ_RS03800	432.791	6.42557e-18	-2.02864	-1.02051	0.114381	521.032	599.385	581.116	616.812	307.529	273.678	266.945	295.828	TRUE	FALSE	NA	FALSE
50S ribosomal protein L28	LBJ_RS10200	12812	7.73784e-18	-2.17849	-1.12333	0.126203	16892.2	21112.6	17351.7	14894.1	7881.37	7333.35	8466.46	8563.81	TRUE	FALSE	NA	FALSE
WGR and DUF4132 domain-containing protein	LBJ_RS18625	2741.23	1.04545e-17	-1.64415	-0.717346	0.0808998	3288.93	3537.97	3433.67	3376.7	2010.19	2019.24	2042.56	2220.61	TRUE	FALSE	NA	FALSE
hypothetical protein	LBJ_RS08075	16199.8	1.12611e-17	1.98856	0.991723	0.111953	11012.5	11500.6	9450.32	11402.2	21817.7	23155.3	22604.2	18655.4	TRUE	FALSE	NA	FALSE
hypothetical protein	LBJ_RS10785	1409.52	1.2329e-17	-2.22809	-1.15581	0.130632	2084.13	2054.83	2027.28	1617.9	946.027	921.46	730.223	894.329	TRUE	FALSE	NA	FALSE
ferredoxin	LBJ_RS15420	5013.1	1.42395e-17	-2.07055	-1.05002	0.118897	6972.91	7624.29	6687.26	5761.19	3104.36	2966.76	3390.2	3597.85	TRUE	FALSE	NA	FALSE
N-acetyltransferase	LBJ_RS15830	437.128	1.4546e-17	-1.98385	-0.988306	0.111945	614.214	625.635	551.287	535.031	308.467	298.21	279	285.181	TRUE	FALSE	NA	FALSE
M23 family metallopeptidase	LBJ_RS16330	1389.14	1.58165e-17	-2.60991	-1.384	0.15694	2406.98	1701.9	1766.55	2158.84	801.638	627.084	747.446	902.694	TRUE	FALSE	NA	FALSE
response regulator transcription factor	LBJ_RS01030	1874.88	1.65282e-17	-1.86876	-0.902079	0.102354	2378.11	2439.83	2620.55	2332.26	1235.74	1179.04	1416.53	1397.01	TRUE	FALSE	NA	FALSE
hypothetical protein	LBJ_RS08235	2038.63	1.89149e-17	2.341	1.22713	0.139482	1212.68	1201.69	1216.37	1250.38	2566.18	3170.68	3400.53	2290.58	TRUE	FALSE	NA	FALSE
DUF1318 domain-containing protein	LBJ_RS12660	1160.78	2.211e-17	2.08702	1.06145	0.120903	677.211	840.014	721.424	770.523	1392.32	1469.58	1742.89	1672.3	TRUE	FALSE	NA	FALSE
DNA starvation/stationary phase protection protein	LBJ_RS02590	13805.1	2.4841e-17	-2.69611	-1.43088	0.163235	21032.9	23259.3	20974.3	15294.2	8861.15	8099.96	6811.4	6107.44	TRUE	FALSE	NA	FALSE
universal stress protein	LBJ_RS18695	345.571	2.57385e-17	-2.5348	-1.34187	0.153158	492.159	583.343	481.686	426.645	165.953	216.183	222.167	176.432	TRUE	FALSE	NA	FALSE
hypothetical protein	LBJ_RS10695	1925.46	2.70123e-17	2.03658	1.02615	0.117201	1270.43	1157.94	1132.4	1509.52	2429.29	2617.19	2655.67	2631.27	TRUE	FALSE	NA	FALSE
homoserine kinase	LBJ_RS10305	1785.75	2.77268e-17	2.34756	1.23116	0.14067	1035.5	968.349	1037.39	1224.76	1953.93	2594.96	2760.73	2710.36	TRUE	FALSE	NA	FALSE
HAMP domain-containing protein	LBJ_RS01025	2266.51	3.58081e-17	-2.47729	-1.30876	0.150047	3315.18	3572.97	3632.53	2397.29	1489.83	1223.5	1232.25	1268.49	TRUE	FALSE	NA	FALSE
hypothetical protein	LBJ_RS01890	669.317	3.90011e-17	-2.6811	-1.42282	0.163313	1015.82	971.266	1027.45	884.82	469.732	313.542	283.306	388.607	TRUE	FALSE	NA	FALSE
2%2C3-bisphosphoglycerate-independent phosphoglycerate mutase	LBJ_RS15795	5224.85	4.07708e-17	1.72271	0.784683	0.090123	3959.58	4052.77	3471.23	3870.35	6594.06	7015.98	6580.62	6254.22	TRUE	FALSE	NA	FALSE
rhomboid family intramembrane serine protease	LBJ_RS12975	683.963	4.52943e-17	2.03627	1.02593	0.117998	440.974	433.132	415.399	511.383	861.644	898.462	881.779	1028.93	TRUE	FALSE	NA	FALSE
Rpn family recombination-promoting nuclease/putative transposase	LBJ_RS12140	1675.18	4.6812e-17	-2.1063	-1.07471	0.123668	2399.11	2326.08	2441.57	1920.4	1246.99	1055.62	991.14	1020.57	TRUE	FALSE	NA	FALSE
cysteine protease	LBJ_RS17230	7671.32	4.94838e-17	-1.71721	-0.780068	0.0898327	9252.59	9677.66	9242.62	10610	5823.36	5313.34	5945.12	5505.9	TRUE	FALSE	NA	FALSE
tetratricopeptide repeat protein	LBJ_RS02095	4513.83	5.12963e-17	1.94533	0.960011	0.110612	3082.88	3030.47	2893.43	3253.54	5187.68	5651.42	6242.2	6769.06	TRUE	FALSE	NA	FALSE
response regulator	LBJ_RS03890	5037.13	5.76152e-17	1.83463	0.875487	0.101037	3563.23	3519.02	3104.44	4028	6615.63	6487.02	6479.87	6499.85	TRUE	FALSE	NA	FALSE
prephenate dehydrogenase	LBJ_RS05175	963.233	6.28878e-17	2.05299	1.03772	0.119904	623.401	619.802	552.392	727.169	1261.99	1175.21	1364.86	1381.04	TRUE	FALSE	NA	FALSE
hypothetical protein	LBJ_RS02990	1635.73	6.5086e-17	1.76283	0.817895	0.0945514	1208.74	1204.6	1137.93	1185.34	2271.78	1910.38	2014.14	2152.93	TRUE	FALSE	NA	FALSE
citrate synthase	LBJ_RS04190	8957.26	6.56718e-17	2.32328	1.21617	0.140616	5815.35	5018.21	4423.55	6304.1	12669.6	13135.8	13732.2	10559.3	TRUE	FALSE	NA	FALSE
5-formyltetrahydrofolate cyclo-ligase	LBJ_RS05135	2995.77	7.22855e-17	-1.65063	-0.723015	0.0837068	3614.41	3874.85	3655.73	3778.72	2423.67	2112.77	2246.64	2259.4	TRUE	FALSE	NA	FALSE
hypothetical protein	LBJ_RS00210	1035.5	7.22966e-17	-1.90006	-0.926047	0.107218	1393.79	1360.65	1348.94	1325.26	610.37	717.543	790.501	736.909	TRUE	FALSE	NA	FALSE
1-acyl-sn-glycerol-3-phosphate acyltransferase	LBJ_RS11285	1029.63	7.2545e-17	2.39528	1.2602	0.145925	665.399	565.843	470.638	723.227	1424.2	1544.71	1519	1324	TRUE	FALSE	NA	FALSE
ferrous iron transport protein B	LBJ_RS05945	2591.6	7.2545e-17	2.13405	1.09359	0.126634	1662.84	1607.11	1384.29	1959.81	3355.63	3771.7	3725.17	3266.28	TRUE	FALSE	NA	FALSE
endonuclease	LBJ_RS07755	7883.43	7.57438e-17	2.53519	1.34209	0.155506	4963.59	3882.15	3598.28	5394.65	9953.44	10536.2	11757.6	12981.5	TRUE	FALSE	NA	FALSE
SAM-dependent methyltransferase	LBJ_RS04185	2246.34	7.6982e-17	2.36746	1.24334	0.144101	1447.6	1290.65	1044.02	1553.86	2867.15	3035.76	3623.56	3108.1	TRUE	FALSE	NA	FALSE
	LBJ_RS11295	124.743	1.15905e-16	-2.93145	-1.55161	0.180822	216.55	160.419	201.071	165.534	75.9447	59.7953	58.5556	60.0782	TRUE	FALSE	NA	FALSE
acyl-CoA dehydrogenase	LBJ_RS14900	2817.83	1.8295e-16	-2.02598	-1.01862	0.119448	3655.1	3992.98	4078.86	3365.86	2145.2	1711.06	1674.86	1918.7	TRUE	FALSE	NA	FALSE
argininosuccinate lyase	LBJ_RS10575	6691.03	1.85951e-16	1.85673	0.892761	0.104721	4404.49	4868	4332.96	5131.56	8357.67	9306.59	9255.24	7871.77	TRUE	FALSE	NA	FALSE
glycosyltransferase family 2 protein	LBJ_RS12675	2514.43	2.21675e-16	1.91996	0.941074	0.110658	1712.71	1789.4	1633.97	1753.88	2820.27	3207.48	3668.34	3529.4	TRUE	FALSE	NA	FALSE
hypothetical protein	LBJ_RS08130	535.503	2.23278e-16	2.46626	1.30233	0.153158	290.046	363.131	275.091	309.392	622.559	707.577	824.946	891.287	TRUE	FALSE	NA	FALSE
hypothetical protein	LBJ_RS15775	305.382	2.3948e-16	-2.13853	-1.09662	0.129096	387.165	431.674	446.333	400.041	181.892	178.619	193.75	223.582	TRUE	FALSE	NA	FALSE
HAMP domain-containing histidine kinase	LBJ_RS01390	1378.68	2.53945e-16	-2.45419	-1.29525	0.152608	1933.2	2280.87	2147.7	1475.03	906.648	793.437	778.446	714.094	TRUE	FALSE	NA	FALSE
phosphatidylserine decarboxylase	LBJ_RS08960	5573.37	2.56784e-16	2.27942	1.18867	0.140079	3307.31	3246.3	3081.24	3960.01	6114.95	8257.11	8782.48	7837.54	TRUE	FALSE	NA	FALSE
	LBJ_RS15895	3528.48	2.61623e-16	1.80056	0.848444	0.100015	2643.22	2381.5	2338.83	2714.57	4808.89	4702.36	4094.59	4543.89	TRUE	FALSE	NA	FALSE
hypothetical protein	LBJ_RS11440	832.859	2.6655e-16	2.26795	1.18139	0.139305	561.717	500.216	418.713	558.678	1051.04	1120.01	1092.75	1359.74	TRUE	FALSE	NA	FALSE
FtsX-like permease family protein	LBJ_RS14020	5057.83	2.8606e-16	1.58648	0.665826	0.0785918	3754.84	4020.69	3834.7	4033.91	5833.68	6240.94	6440.26	6303.65	TRUE	FALSE	NA	FALSE
YceK/YidQ family lipoprotein	LBJ_RS15085	727.894	2.86681e-16	-1.87654	-0.908073	0.107194	988.255	947.932	940.171	922.263	539.114	441.565	498.584	545.267	TRUE	FALSE	NA	FALSE
universal stress protein	LBJ_RS04775	373.063	3.78856e-16	-2.31349	-1.21007	0.143408	486.909	651.886	497.153	449.307	225.021	219.249	223.028	231.948	TRUE	FALSE	NA	FALSE
response regulator	LBJ_RS14710	3027.57	4.29014e-16	-2.26779	-1.18129	0.140245	4174.82	4354.65	4697.54	3581.65	2184.58	1793.09	1508.67	1925.54	TRUE	FALSE	NA	FALSE
DoxX family protein	LBJ_RS14685	5573.83	4.60532e-16	-2.56848	-1.36092	0.161737	8597.69	7665.12	8619.52	7211.58	4178.83	3032.69	2549.75	2735.46	TRUE	FALSE	NA	FALSE
	LBJ_RS15075	2256.77	4.99004e-16	-2.40992	-1.26899	0.150988	3357.18	2798.59	3804.87	2798.32	1554.52	1363.79	1077.25	1299.67	TRUE	FALSE	NA	FALSE
DUF883 family protein	LBJ_RS17910	14465.3	5.80734e-16	-2.69106	-1.42817	0.170297	23416.3	22273.5	22197.3	16482.5	10231.9	7558.73	7271.23	6290.72	TRUE	FALSE	NA	FALSE
hypothetical protein	LBJ_RS04755	872.482	5.86239e-16	-2.4552	-1.29584	0.154545	1418.73	1280.44	1203.11	1057.25	623.496	410.901	465.001	520.931	TRUE	FALSE	NA	FALSE
acetyl-CoA C-acetyltransferase	LBJ_RS03200	4000.47	5.94647e-16	2.05311	1.03781	0.123803	2593.35	2595.88	2295.74	2996.37	5032.04	5874.5	5878.81	4737.05	TRUE	FALSE	NA	FALSE
YIP1 family protein	LBJ_RS17740	521.707	5.99807e-16	1.9612	0.97174	0.11594	367.479	326.672	362.369	352.746	621.621	770.439	667.362	704.968	TRUE	FALSE	NA	FALSE
bifunctional tRNA (5-methylaminomethyl-2-thiouridine)(34)-methyltransferase MnmD/FAD-dependent 5-carboxymethylaminomethyl-2-thiouridine(34) oxidoreductase MnmC	LBJ_RS01635	2801.94	6.02374e-16	1.85466	0.891157	0.106341	2050.01	2059.2	1687	2057.36	3440.95	3443.59	3868.12	3809.26	TRUE	FALSE	NA	FALSE
TrkA family potassium uptake protein	LBJ_RS02300	2061.02	6.02374e-16	-1.70467	-0.76949	0.0918232	2686.53	2756.29	2449.31	2500.75	1632.34	1557.74	1452.7	1452.52	TRUE	FALSE	NA	FALSE
glycoside hydrolase family 3 protein	LBJ_RS06000	8505.2	6.85286e-16	2.41639	1.27285	0.152173	5096.14	4402.78	4057.87	6357.31	11093.5	12843.7	13107	11083.3	TRUE	FALSE	NA	FALSE
magnesium transporter	LBJ_RS07555	6212.38	7.32067e-16	2.20815	1.14284	0.136763	3590.79	4109.65	3720.91	4070.37	7327.26	10100	9494.62	7285.43	TRUE	FALSE	NA	FALSE
PDZ domain-containing protein	LBJ_RS17505	5620.79	8.87288e-16	1.5913	0.67021	0.0804258	4408.43	4445.07	4097.64	4402.43	7242.87	7068.11	6502.26	6799.48	TRUE	FALSE	NA	FALSE
UDP-N-acetylglucosamine 2-epimerase (non-hydrolyzing)	LBJ_RS06440	3494.46	1.10398e-15	1.71676	0.77969	0.0938595	2565.79	2471.92	2354.29	2895.87	4439.48	4440.18	4425.26	4362.89	TRUE	FALSE	NA	FALSE
sulfurtransferase	LBJ_RS11235	11739.9	1.19227e-15	2.04105	1.02931	0.124052	7822.04	7405.54	6580.09	9074.83	14212	15554.4	17402.2	15868.3	TRUE	FALSE	NA	FALSE
dolichyl-phosphate-mannose--protein mannosyltransferase	LBJ_RS08465	1084.25	1.22376e-15	2.46164	1.29962	0.156694	566.967	580.426	620.888	736.037	1156.98	1721.8	1570.67	1720.21	TRUE	FALSE	NA	FALSE
triose-phosphate isomerase	LBJ_RS06720	6083.66	1.2957e-15	2.18245	1.12595	0.135872	3708.91	3645.89	3455.76	4481.25	6687.82	8927.89	9122.62	8639.09	TRUE	FALSE	NA	FALSE
protein meaA	LBJ_RS16960	12816.5	1.29672e-15	1.96068	0.971358	0.117224	8949.42	8575.14	7286.05	9819.73	16970.4	17193.4	18336.5	15401.3	TRUE	FALSE	NA	FALSE
aminotransferase class I/II-fold pyridoxal phosphate-dependent enzyme	LBJ_RS05730	2015.31	1.3318e-15	2.4418	1.28794	0.155496	1139.18	1068.98	1003.14	1471.09	2449.92	2963.7	3387.62	2638.88	TRUE	FALSE	NA	FALSE
tetratricopeptide repeat protein	LBJ_RS01340	1917.3	1.54396e-15	-1.7632	-0.818199	0.0989979	2341.36	2337.75	2721.08	2387.44	1304.19	1434.32	1327.84	1484.46	TRUE	FALSE	NA	FALSE
hypothetical protein	LBJ_RS01625	211.64	1.56579e-15	-2.24319	-1.16555	0.141061	280.859	277.088	331.435	280.817	144.389	136.456	125.722	116.354	TRUE	FALSE	NA	FALSE
site-specific DNA-methyltransferase	LBJ_RS10830	4574.02	1.61632e-15	-1.61813	-0.694331	0.0840775	5285.13	6004.06	5860.88	5466.57	3438.14	3659.78	3492.67	3384.91	TRUE	FALSE	NA	FALSE
50S ribosomal protein L32	LBJ_RS05210	4699.32	1.63058e-15	1.68618	0.753756	0.0912891	3500.23	3344.01	3346.39	3802.36	6231.21	5429.1	6026.93	5914.28	TRUE	FALSE	NA	FALSE
hypothetical protein	LBJ_RS08210	1893.29	1.86683e-15	1.67748	0.746292	0.0905666	1430.54	1357.73	1365.51	1501.63	2401.16	2537.47	2343.09	2209.2	TRUE	FALSE	NA	FALSE
IS256 family transposase	LBJ_RS16300	1894.39	2.25116e-15	-2.49376	-1.31832	0.16043	2619.6	2662.96	2595.14	2940.21	908.523	888.496	1101.36	1438.84	TRUE	FALSE	NA	FALSE
DUF3095 domain-containing protein	LBJ_RS00720	4527.95	2.43232e-15	-1.66047	-0.731592	0.0891338	5555.49	5690.51	5681.9	5681.37	3235.62	3427.49	3172.34	3778.84	TRUE	FALSE	NA	FALSE
hypothetical protein	LBJ_RS12685	928.497	2.53822e-15	-1.86042	-0.89563	0.109192	1274.36	1168.14	1078.27	1309.49	710.692	645.482	608.806	632.722	TRUE	FALSE	NA	FALSE
hypothetical protein	LBJ_RS15910	1068.97	2.58525e-15	2.17741	1.12261	0.136909	679.835	656.261	644.089	711.404	1166.36	1743.26	1430.31	1520.21	TRUE	FALSE	NA	FALSE
DEAD/DEAH box helicase	LBJ_RS01225	13340.9	3.15335e-15	-2.41882	-1.27431	0.155877	20198.2	18653.8	15384.1	21274.1	6536.87	6669.47	8898.74	9112.11	TRUE	FALSE	NA	FALSE
alkaline phosphatase family protein	LBJ_RS05940	708.643	3.42659e-15	2.37301	1.24672	0.15271	448.849	401.048	322.597	507.442	920.712	938.325	1126.33	1003.84	TRUE	FALSE	NA	FALSE
aminotransferase class V-fold PLP-dependent enzyme	LBJ_RS17310	6717.33	3.42659e-15	1.68004	0.748499	0.0916831	5097.45	4875.29	4598.11	5479.38	7981.69	8295.44	8889.26	8521.98	TRUE	FALSE	NA	FALSE
hypothetical protein	LBJ_RS15165	786.289	3.82228e-15	2.49047	1.31642	0.161516	433.1	421.465	386.674	559.664	871.957	1195.14	1172.84	1249.47	TRUE	FALSE	NA	FALSE
tRNA (adenosine(37)-N6)-threonylcarbamoyltransferase complex ATPase subunit type 1 TsaE	LBJ_RS16445	928.648	3.86511e-15	-2.03051	-1.02184	0.125399	1145.75	1166.69	1472.68	1192.24	611.308	584.154	566.612	689.759	TRUE	FALSE	NA	FALSE
tetratricopeptide repeat protein	LBJ_RS01780	2254.56	4.10255e-15	-2.50143	-1.32275	0.162478	2997.58	3606.52	3862.32	2418.97	1502.02	1304.76	1162.5	1181.79	TRUE	FALSE	NA	FALSE
YfbM family protein	LBJ_RS20600	200.067	4.49106e-15	-2.8441	-1.50797	0.185487	316.294	298.963	321.492	247.316	133.138	100.425	74.9168	107.989	TRUE	FALSE	NA	FALSE
WYL domain-containing protein	LBJ_RS14190	3155.7	5.18033e-15	1.71573	0.778819	0.0960071	2392.55	2390.25	2121.18	2393.35	3927.56	4389.58	3713.12	3918.01	TRUE	FALSE	NA	FALSE
thiamine phosphate synthase	LBJ_RS08380	4746.38	5.61764e-15	-1.85662	-0.892676	0.110181	5676.23	6814.9	6483.98	5704.04	3571.28	3556.28	3155.12	3009.23	TRUE	FALSE	NA	FALSE
biliverdin-producing heme oxygenase	LBJ_RS17485	1510.26	6.24474e-15	2.62035	1.38976	0.171829	784.829	770.013	1116.94	665.093	2371.16	2483.8	1929.75	1960.53	TRUE	FALSE	NA	FALSE
DUF2505 family protein	LBJ_RS17825	2433.12	6.24474e-15	2.37571	1.24836	0.154349	1501.41	1308.15	1375.46	1580.46	2913.09	2958.33	3367.81	4460.24	TRUE	FALSE	NA	FALSE
pyruvate dehydrogenase (acetyl-transferring) E1 component subunit alpha	LBJ_RS10755	4776.24	6.31675e-15	1.91282	0.935697	0.115721	2918.83	3403.81	3222.65	3571.8	5644.28	6946.21	6754.57	5747.74	TRUE	FALSE	NA	FALSE
NADH-quinone oxidoreductase subunit M	LBJ_RS02840	2464.57	7.00401e-15	2.13894	1.09689	0.135877	1666.78	1480.23	1343.42	1790.33	2852.14	3221.28	3515.06	3847.29	TRUE	FALSE	NA	FALSE
ribonuclease HI family protein	LBJ_RS08440	1720.91	7.00401e-15	1.98267	0.987446	0.122327	1152.31	1131.69	1094.84	1236.58	1899.55	2414.04	2616.92	2221.37	TRUE	FALSE	NA	FALSE
cytochrome c	LBJ_RS13095	428.09	7.00401e-15	-2.69686	-1.43128	0.177304	615.527	651.886	679.442	550.796	308.467	246.08	187.722	184.798	TRUE	FALSE	NA	FALSE
	LBJ_RS15770	408.089	7.57649e-15	-1.96834	-0.976978	0.12118	616.839	536.675	514.829	497.588	267.213	298.21	275.556	257.804	TRUE	FALSE	NA	FALSE
	LBJ_RS01825	1034.35	8.29134e-15	1.87592	0.907598	0.112733	708.709	659.177	690.49	816.833	1269.5	1328.53	1301.14	1500.43	TRUE	FALSE	NA	FALSE
dihydrolipoyl dehydrogenase	LBJ_RS11165	2396.93	8.40699e-15	2.57701	1.3657	0.169677	1338.67	1370.86	1090.42	1560.75	2589.62	3947.25	4080.81	3197.07	TRUE	FALSE	NA	FALSE
alkaline phosphatase family protein	LBJ_RS05695	6398.83	8.86029e-15	1.86152	0.89648	0.111475	4744.41	4379.45	3805.98	4959.13	7856.06	8563.75	8914.24	7967.59	TRUE	FALSE	NA	FALSE
glycosyltransferase family 4 protein	LBJ_RS17425	1556.64	9.77137e-15	2.34447	1.22926	0.153097	962.006	939.182	751.253	1071.05	1775.79	2040.7	2515.31	2397.8	TRUE	FALSE	NA	FALSE
NADH-quinone oxidoreductase subunit L	LBJ_RS02835	3925.5	1.04057e-14	2.16914	1.11713	0.139271	2568.41	2394.62	2035.01	2910.65	4660.75	5079.53	5696.26	6058.77	TRUE	FALSE	NA	FALSE
DNA-binding protein	LBJ_RS00355	6264.58	1.07161e-14	-1.60006	-0.678129	0.084587	8222.33	7582	7689.29	7347.56	5198.93	4714.63	4734.4	4627.54	TRUE	FALSE	NA	FALSE
hypothetical protein	LBJ_RS13715	2041.33	1.08917e-14	1.65972	0.730943	0.0912015	1548.66	1411.69	1494.77	1681.95	2530.55	2450.07	2601.42	2611.5	TRUE	FALSE	NA	FALSE
hydrolase	LBJ_RS04100	1352.08	1.17443e-14	1.79874	0.846984	0.105807	977.755	974.183	907.027	1006.02	1679.22	1957.14	1753.22	1562.03	TRUE	FALSE	NA	FALSE
hypothetical protein	LBJ_RS16965	2413.42	1.22126e-14	2.08057	1.05698	0.132125	1560.47	1432.11	1506.92	1766.68	2614	3325.54	3444.45	3657.17	TRUE	FALSE	NA	FALSE
efflux RND transporter permease subunit	LBJ_RS13670	2798.93	1.48769e-14	-1.69468	-0.76101	0.095431	3597.35	3777.14	3371.8	3336.31	2276.47	2102.8	1972.81	1956.72	TRUE	FALSE	NA	FALSE
peptidase M14	LBJ_RS01725	3777.09	1.69717e-14	1.64365	0.716907	0.0900883	2842.71	2862.75	2643.75	3080.12	4503.24	4968.37	4827.4	4488.37	TRUE	FALSE	NA	FALSE
M23 family metallopeptidase	LBJ_RS00130	2746.69	1.70871e-14	1.95223	0.96512	0.121297	2191.75	1760.24	1670.43	1821.86	3537.52	3530.22	3354.89	4106.61	TRUE	FALSE	NA	FALSE
tRNA dihydrouridine synthase DusB	LBJ_RS00050	4015.94	1.71971e-14	-1.56478	-0.645956	0.081196	4853.34	4971.54	4589.27	5186.74	3095.92	3249.64	3168.03	3013.04	TRUE	FALSE	NA	FALSE
3-phosphoserine/phosphohydroxythreonine transaminase	LBJ_RS15160	1383.71	1.83384e-14	2.21818	1.14938	0.144633	917.384	780.221	710.376	1030.65	1619.22	1944.11	2029.64	2038.1	TRUE	FALSE	NA	FALSE
hypothetical protein	LBJ_RS01295	1566.18	2.11713e-14	-1.71088	-0.774743	0.0977135	1861.02	2167.12	1973.14	1907.59	1187.92	1189.01	1049.7	1193.96	TRUE	FALSE	NA	FALSE
hypothetical protein	LBJ_RS09785	240.278	2.2577e-14	2.30127	1.20243	0.151814	148.304	131.252	125.945	175.388	303.779	363.371	354.778	319.403	TRUE	FALSE	NA	FALSE
polysaccharide deacetylase family protein	LBJ_RS07640	3429.91	2.31276e-14	1.65926	0.730538	0.092274	2443.73	2591.5	2581.88	2700.77	3830.05	4333.62	4509.65	4448.07	TRUE	FALSE	NA	FALSE
lysine--tRNA ligase	LBJ_RS08365	3811.43	2.76896e-14	2.41742	1.27347	0.161315	2193.06	2202.12	1737.82	2788.47	4457.3	5232.08	6211.2	5669.41	TRUE	FALSE	NA	FALSE
alpha/beta hydrolase	LBJ_RS09100	35133.6	2.80758e-14	1.87517	0.907018	0.114925	24880.9	24638.9	20841.7	27394.9	48802.4	46556.7	47368.9	40584	TRUE	FALSE	NA	FALSE
class 1 fructose-bisphosphatase	LBJ_RS07575	5468.08	2.85227e-14	2.0092	1.00662	0.127583	3551.42	3682.35	3427.04	3876.26	5797.11	7354.05	8364.85	7691.53	TRUE	FALSE	NA	FALSE
uroporphyrinogen synthase	LBJ_RS16665	6646.56	2.96685e-14	-2.2884	-1.19434	0.151476	10108.3	10768.5	7661.67	8464.91	4139.45	4206.37	4602.65	3220.65	TRUE	FALSE	NA	FALSE
transporter	LBJ_RS11800	754.187	3.11056e-14	2.9841	1.5773	0.200204	388.477	333.964	346.902	444.381	749.133	1129.98	1128.06	1512.6	TRUE	FALSE	NA	FALSE
2%2C4-dihydroxyhept-2-ene-1%2C7-dioic acid aldolase	LBJ_RS06325	3131.7	3.11873e-14	1.72283	0.784782	0.0996199	2212.75	2092.74	2288.01	2604.21	3867.55	4112.07	4085.98	3790.25	TRUE	FALSE	NA	FALSE
cobyrinate a%2Cc-diamide synthase	LBJ_RS17605	496.969	3.28922e-14	2.0208	1.01493	0.128949	313.669	322.297	334.749	343.878	740.695	601.019	735.39	584.051	TRUE	FALSE	NA	FALSE
acetyltransferase	LBJ_RS01110	676.813	3.45767e-14	-2.47727	-1.30875	0.166419	1164.12	748.137	996.515	947.881	463.169	396.335	314.306	384.044	TRUE	FALSE	NA	FALSE
	LBJ_RS18115	3017.51	3.45847e-14	-2.50236	-1.32329	0.168275	4321.81	4459.66	4163.93	4302.91	1490.77	1315.5	1745.47	2340.01	TRUE	FALSE	NA	FALSE
esterase	LBJ_RS02510	2793.29	3.47007e-14	1.61254	0.689331	0.0876668	2214.06	2101.49	1954.36	2282.99	3512.21	3546.32	3338.53	3396.32	TRUE	FALSE	NA	FALSE
hypothetical protein	LBJ_RS15465	1645.6	3.6502e-14	1.68046	0.748857	0.095318	1245.49	1111.27	1273.82	1278.95	1922.06	2080.57	2050.31	2202.36	TRUE	FALSE	NA	FALSE
fructose-6-phosphate aldolase	LBJ_RS07340	3949.59	3.96632e-14	1.95428	0.966635	0.123206	2677.34	2391.71	2399.59	3223.98	4846.4	5195.29	5613.59	5248.86	TRUE	FALSE	NA	FALSE
MarR family transcriptional regulator	LBJ_RS16265	3316.55	4.38275e-14	-2.04007	-1.02862	0.131322	4623.67	4771.74	4548.39	3862.47	2050.51	1875.88	2176.03	2623.67	TRUE	FALSE	NA	FALSE
Ig-like domain-containing protein	LBJ_RS11495	1446.04	4.80595e-14	2.05103	1.03635	0.132511	874.074	905.64	944.59	1065.13	2173.33	2140.36	1871.2	1593.97	TRUE	FALSE	NA	FALSE
glutathione S-transferase	LBJ_RS03310	3136.48	5.14119e-14	1.56227	0.64364	0.0823906	2354.49	2445.66	2387.44	2604.21	3662.22	3760.97	3844.01	4032.84	TRUE	FALSE	NA	FALSE
carbamoyltransferase	LBJ_RS06200	7116.35	5.16475e-14	1.53444	0.617711	0.0790806	5916.41	5247.17	5694.05	5604.52	8219.84	8801.4	8749.76	8697.65	TRUE	FALSE	NA	FALSE
hypothetical protein	LBJ_RS04575	5820.14	6.22331e-14	-1.91806	-0.939652	0.120665	7383.69	8296.59	8319.02	6607.58	3556.27	3924.25	3927.53	4546.17	TRUE	FALSE	NA	FALSE
ABC transporter ATP-binding protein	LBJ_RS05305	8833.02	6.42168e-14	-1.7952	-0.844147	0.10846	10393.1	12000.8	12418.9	10570.5	6778.77	6646.47	6257.7	5597.92	TRUE	FALSE	NA	FALSE
alpha/beta fold hydrolase	LBJ_RS14920	5141.31	6.58156e-14	1.81392	0.859109	0.110432	4051.45	3430.06	3208.29	3926.51	7015.98	6519.22	6089.79	6889.22	TRUE	FALSE	NA	FALSE
acyl dehydratase	LBJ_RS09005	7299.66	7.42269e-14	2.2175	1.14893	0.147988	4870.4	4118.4	3728.64	5431.1	9501.52	11020.7	11150.5	8575.97	TRUE	FALSE	NA	FALSE
DUF4349 domain-containing protein	LBJ_RS11665	627.703	7.75725e-14	1.99262	0.99467	0.128216	444.912	344.172	416.503	469.999	767.885	801.87	909.335	866.951	TRUE	FALSE	NA	FALSE
permease	LBJ_RS17525	4539.78	9.12973e-14	2.131	1.09153	0.141087	2872.89	2680.46	2641.54	3403.31	4999.22	6919.38	6900.09	5901.35	TRUE	FALSE	NA	FALSE
hypothetical protein	LBJ_RS20210	532.147	9.12973e-14	-2.02142	-1.01537	0.131245	673.273	718.97	785.501	671.005	312.217	314.308	372.001	409.901	TRUE	FALSE	NA	FALSE
hypothetical protein	LBJ_RS14925	3233.15	1.14087e-13	1.88716	0.916217	0.11887	2361.05	2085.45	1884.76	2625.89	4174.14	4234.73	4256.48	4242.74	TRUE	FALSE	NA	FALSE
hypothetical protein	LBJ_RS15525	1940.72	1.20402e-13	2.1661	1.1151	0.144808	1118.18	1443.77	1029.66	1313.44	2289.59	2618.73	3120.67	2591.73	TRUE	FALSE	NA	FALSE
inositol monophosphatase	LBJ_RS16425	5053.07	1.22006e-13	-1.82852	-0.870679	0.113097	6871.85	6870.32	5697.37	6694.29	3223.43	3371.53	4025.7	3670.09	TRUE	FALSE	NA	FALSE
N-acetylmuramoyl-L-alanine amidase	LBJ_RS13805	1520.72	1.259e-13	2.10269	1.07223	0.139357	1002.69	924.598	784.396	1208.01	1931.43	2059.87	2061.5	2193.23	TRUE	FALSE	NA	FALSE
1-acyl-sn-glycerol-3-phosphate acyltransferase	LBJ_RS09395	5232.21	1.40833e-13	2.05729	1.04075	0.135529	3044.82	3485.47	3286.73	3873.31	5728.67	8112.99	7539.9	6785.8	TRUE	FALSE	NA	FALSE
Rpn family recombination-promoting nuclease/putative transposase	LBJ_RS04765	216.774	1.40833e-13	-2.08471	-1.05984	0.138011	301.857	285.838	315.968	268.008	160.328	134.156	126.584	141.45	TRUE	FALSE	NA	FALSE
efflux RND transporter permease subunit	LBJ_RS11510	1481.95	1.42813e-13	1.56729	0.648268	0.0844424	1147.06	1130.23	1193.17	1146.92	1751.42	1882.78	1881.53	1722.5	TRUE	FALSE	NA	FALSE
	LBJ_RS12650	1100.44	1.47512e-13	1.75035	0.807644	0.105264	845.201	768.554	701.538	884.82	1409.2	1418.22	1349.36	1426.67	TRUE	FALSE	NA	FALSE
polysaccharide biosynthesis protein	LBJ_RS17535	5040.08	1.68893e-13	1.87632	0.907902	0.118604	3605.23	3342.55	3115.49	3954.1	5638.66	6687.1	7105.04	6872.49	TRUE	FALSE	NA	FALSE
class I SAM-dependent methyltransferase	LBJ_RS09775	1002.41	1.74819e-13	1.6932	0.759753	0.0993124	721.833	707.303	743.519	803.039	1168.24	1251.1	1364.86	1259.36	TRUE	FALSE	NA	FALSE
multidrug efflux SMR transporter	LBJ_RS13550	639.707	1.85181e-13	-1.76178	-0.817032	0.106912	790.079	767.096	784.396	921.277	482.858	443.098	458.112	470.739	TRUE	FALSE	NA	FALSE
KH domain-containing protein	LBJ_RS00820	12959.7	1.85181e-13	-1.78508	-0.83599	0.10939	16973.6	18072	14777.6	16628.3	10659.4	8961.62	8776.46	8828.45	TRUE	FALSE	NA	FALSE
phosphatase PAP2 family protein	LBJ_RS11280	1497.78	1.87572e-13	1.85066	0.888037	0.116233	1000.07	945.015	1046.23	1208.99	1893.93	2141.13	1977.98	1768.88	TRUE	FALSE	NA	FALSE
hypothetical protein	LBJ_RS14530	177.169	1.9401e-13	-2.33577	-1.2239	0.160292	238.861	211.462	298.292	243.375	106.885	104.258	95.5835	118.635	TRUE	FALSE	NA	FALSE
thiol peroxidase	LBJ_RS14715	693.573	2.11932e-13	-2.27154	-1.18367	0.155261	849.138	1074.81	1165.55	763.626	444.417	405.534	389.223	456.29	TRUE	FALSE	NA	FALSE
	LBJ_RS10960	641.327	2.12241e-13	1.80507	0.852058	0.111771	427.85	427.299	451.857	519.265	850.393	868.564	818.057	767.328	TRUE	FALSE	NA	FALSE
	LBJ_RS18085	333.275	2.21303e-13	-2.85681	-1.5144	0.198805	490.846	468.133	576.697	438.469	240.96	156.388	120.556	174.151	TRUE	FALSE	NA	FALSE
DUF1109 domain-containing protein	LBJ_RS10460	511.299	2.23071e-13	2.1481	1.10306	0.144831	279.546	335.422	317.073	366.54	567.241	736.708	790.501	697.363	TRUE	FALSE	NA	FALSE
SIS domain-containing protein	LBJ_RS06320	3111.98	2.24479e-13	1.56279	0.644126	0.0845858	2588.1	2294	2305.68	2525.38	3833.8	3781.67	3901.7	3665.53	TRUE	FALSE	NA	FALSE
NADH-quinone oxidoreductase subunit I	LBJ_RS00765	5137.93	2.34476e-13	-1.69623	-0.762328	0.100186	6398.06	6620.94	6069.68	6771.14	3298.44	3909.69	4036.89	3998.62	TRUE	FALSE	NA	FALSE
DNA repair exonuclease	LBJ_RS03685	7248.73	2.39641e-13	-2.00188	-1.00136	0.131654	9592.5	11251.2	9438.17	8391.01	5138.92	5282.68	4899.73	3995.58	TRUE	FALSE	NA	FALSE
DUF4178 domain-containing protein	LBJ_RS14350	4796.95	2.65251e-13	2.67479	1.41942	0.18695	2413.55	2420.87	2322.26	3285.07	5139.86	6373.56	7165.32	9255.09	TRUE	FALSE	NA	FALSE
ATP-binding cassette domain-containing protein	LBJ_RS06295	2082.04	2.88368e-13	2.02011	1.01443	0.133806	1371.48	1099.6	1508.03	1533.16	2458.36	3084.82	2765.03	2835.84	TRUE	FALSE	NA	FALSE
transglutaminase	LBJ_RS14440	3539.74	3.1363e-13	2.20531	1.14098	0.15072	2246.87	2063.58	1827.31	2695.84	4011	4749.12	5224.37	5499.82	TRUE	FALSE	NA	FALSE
DegT/DnrJ/EryC1/StrS family aminotransferase	LBJ_RS06195	9219.69	3.16775e-13	1.47127	0.557065	0.0736024	7294.45	7353.04	7699.24	7498.31	10545.1	11315.9	11380.5	10671.1	TRUE	FALSE	NA	FALSE
pyruvate kinase	LBJ_RS12610	3235.46	4.35844e-13	2.00872	1.00627	0.133694	2168.12	2104.41	1853.83	2476.12	3532.83	4706.19	4594.9	4447.31	TRUE	FALSE	NA	FALSE
transketolase	LBJ_RS14445	3264.93	4.64288e-13	2.52423	1.33585	0.177684	1930.57	1706.28	1344.52	2428.82	3981.94	4443.25	5239.01	5045.05	TRUE	FALSE	NA	FALSE
glutathione S-transferase family protein	LBJ_RS08985	436.477	5.40432e-13	1.87744	0.908766	0.121202	287.421	298.963	311.549	315.304	486.609	607.152	585.556	599.261	TRUE	FALSE	NA	FALSE
alpha/beta hydrolase	LBJ_RS12410	638.767	5.61885e-13	2.11416	1.08008	0.144155	410.789	364.589	349.112	514.339	805.389	827.934	910.196	927.79	TRUE	FALSE	NA	FALSE
MBOAT family protein	LBJ_RS17400	1688.54	6.25217e-13	2.2913	1.19617	0.159955	1131.31	907.098	835.216	1229.68	1952.06	2202.46	2558.36	2692.11	TRUE	FALSE	NA	FALSE
	LBJ_RS19455	183.527	6.85567e-13	-2.01666	-1.01197	0.135549	265.11	227.504	254.1	234.507	129.387	118.057	117.111	122.438	TRUE	FALSE	NA	FALSE
Na+:solute symporter	LBJ_RS03025	1642.91	7.35424e-13	2.5849	1.37011	0.183755	905.572	908.556	770.034	1081.89	1631.4	2256.89	2747.81	2841.17	TRUE	FALSE	NA	FALSE
alpha-glucosidase	LBJ_RS05335	3410.77	7.67262e-13	1.81257	0.858039	0.115169	2325.61	2438.37	2491.29	2446.56	3578.78	4762.16	4689.62	4553.78	TRUE	FALSE	NA	FALSE
hypothetical protein	LBJ_RS12680	1828.92	7.73012e-13	2.05797	1.04123	0.139781	1315.05	1150.64	1027.45	1291.76	2124.58	2199.39	2628.11	2894.4	TRUE	FALSE	NA	FALSE
efflux RND transporter permease subunit	LBJ_RS09870	13373.9	7.82682e-13	2.16067	1.11148	0.149251	8189.52	8575.14	7197.67	9887.72	16441.6	20829.4	20877.7	14992.2	TRUE	FALSE	NA	FALSE
glutathione peroxidase	LBJ_RS16270	10729.3	8.01391e-13	-1.95883	-0.969994	0.130312	15589	13960.9	15063.7	12211.1	8376.42	6437.96	6448.01	7747.05	TRUE	FALSE	NA	FALSE
bile acid:sodium symporter family protein	LBJ_RS12430	1937.23	8.049e-13	1.72656	0.787901	0.105862	1472.54	1494.82	1428.49	1289.79	2692.75	2539.76	2395.61	2184.11	TRUE	FALSE	NA	FALSE
IS4 family transposase	LBJ_RS00185	481.158	8.17266e-13	-2.48885	-1.31548	0.176802	723.145	669.386	667.289	686.77	259.712	221.549	235.084	386.326	TRUE	FALSE	NA	FALSE
LIC_13355 family lipoprotein	LBJ_RS15535	1167.44	9.16716e-13	-1.58716	-0.666447	0.0897583	1435.79	1477.32	1341.21	1475.03	928.213	841.733	929.14	911.059	TRUE	FALSE	NA	FALSE
pyruvate dehydrogenase complex E1 component subunit beta	LBJ_RS10760	2740.29	9.58161e-13	1.9209	0.941781	0.126946	1657.59	1967.32	1773.18	2106.62	3245.93	4166.5	3732.06	3273.12	TRUE	FALSE	NA	FALSE
	LBJ_RS20405	101.651	9.84118e-13	-2.67583	-1.41999	0.191505	150.929	145.836	157.984	136.96	61.8809	39.8635	55.1112	64.6411	TRUE	FALSE	NA	FALSE
hypothetical protein	LBJ_RS18285	342.752	1.01362e-12	-2.95031	-1.56086	0.210624	608.964	473.966	444.123	521.236	180.955	135.689	129.167	247.918	TRUE	FALSE	NA	FALSE
hypothetical protein	LBJ_RS08230	684.46	1.02388e-12	2.41516	1.27212	0.171698	393.727	322.297	540.239	345.849	912.274	1108.51	978.224	874.556	TRUE	FALSE	NA	FALSE
MFS transporter	LBJ_RS17715	10964.6	1.07107e-12	-2.22614	-1.15454	0.155961	14813.3	16486.7	14150.1	15077.4	7242.87	8566.05	6276.65	5103.61	TRUE	FALSE	NA	FALSE
acyl-CoA--6-aminopenicillanic acid acyltransferase	LBJ_RS04790	3455.05	1.07477e-12	1.81834	0.86262	0.116539	2170.75	2581.29	2465.88	2589.43	3767.23	4863.35	4697.37	4505.11	TRUE	FALSE	NA	FALSE
M23 family metallopeptidase	LBJ_RS10895	4847.12	1.10848e-12	1.97931	0.984995	0.133151	3182.63	3257.97	3038.15	3536.33	5266.44	6212.57	7824.07	6458.79	TRUE	FALSE	NA	FALSE
glycosyltransferase	LBJ_RS10150	2279.98	1.13804e-12	1.76038	0.815885	0.110347	1573.6	1570.65	1741.14	1721.36	2573.68	2896.24	2826.17	3337	TRUE	FALSE	NA	FALSE
tetratricopeptide repeat protein	LBJ_RS19305	2110.22	1.15576e-12	2.1492	1.1038	0.149335	1421.35	1433.56	1203.11	1303.58	3398.76	3283.37	2529.95	2308.07	TRUE	FALSE	NA	FALSE
hypothetical protein	LBJ_RS12510	3597.51	1.29249e-12	1.6773	0.746143	0.101155	2729.84	2537.54	3011.64	2470.21	4658.88	4315.99	4270.26	4785.72	TRUE	FALSE	NA	FALSE
hypothetical protein	LBJ_RS09600	16966.6	1.30729e-12	1.62587	0.701209	0.0950865	12344.7	13589	11800.2	13956.1	22479.6	19929.5	21340.1	20293.5	TRUE	FALSE	NA	FALSE
3-isopropylmalate dehydrogenase	LBJ_RS10230	6463.84	1.39126e-12	1.76631	0.820739	0.111425	4559.36	4984.66	4380.47	4768.97	8820.83	8937.86	8338.15	6920.4	TRUE	FALSE	NA	FALSE
cytochrome c biogenesis protein CcsA	LBJ_RS03885	2490.23	1.43037e-12	1.9427	0.958062	0.130139	1686.46	1481.69	1509.13	2089.87	3071.54	3412.93	3422.92	3247.27	TRUE	FALSE	NA	FALSE
hypothetical protein	LBJ_RS07080	1662.98	1.4411e-12	1.69697	0.762961	0.103656	1210.05	1185.64	1209.74	1326.25	1918.31	2321.28	2174.31	1958.25	TRUE	FALSE	NA	FALSE
electron transfer flavoprotein subunit beta/FixA family protein	LBJ_RS13400	25575.8	1.55985e-12	2.10694	1.07515	0.146291	18166.6	15481.9	12866.3	19338.9	36472.2	36245.1	36438.8	29596.5	TRUE	FALSE	NA	FALSE
cyclic nucleotide-binding protein	LBJ_RS13085	167.086	1.56692e-12	-2.33209	-1.22162	0.166242	223.112	234.795	277.301	200.021	105.01	83.56	110.222	102.665	TRUE	FALSE	NA	FALSE
carbamoyltransferase	LBJ_RS06190	9079.12	1.63664e-12	1.50556	0.590296	0.0803962	7201.27	7067.2	7353.44	7366.28	10023.8	11251.5	11465.7	10903.8	TRUE	FALSE	NA	FALSE
DMT family transporter	LBJ_RS01730	1524.63	1.67e-12	1.51303	0.597444	0.0814029	1227.12	1153.56	1192.06	1278.95	1839.55	1839.85	1799.72	1866.23	TRUE	FALSE	NA	FALSE
type I-E CRISPR-associated protein Cse1/CasA	LBJ_RS13500	2132.58	1.68868e-12	1.92996	0.948571	0.129281	1538.16	1491.9	1287.07	1505.57	3384.7	2581.93	2808.09	2463.21	TRUE	FALSE	NA	FALSE
FkbM family methyltransferase	LBJ_RS06315	3105.11	1.68868e-12	1.54304	0.625772	0.0852863	2467.36	2223.99	2568.62	2505.68	3751.29	3922.72	3658.87	3742.34	TRUE	FALSE	NA	FALSE
ParB/RepB/Spo0J family partition protein	LBJ_RS00170	6449.93	1.70453e-12	1.56552	0.64664	0.0881496	5169.64	5073.62	4739.52	5129.59	8604.25	7729.69	7839.57	7313.57	TRUE	FALSE	NA	FALSE
Hsp33 family molecular chaperone HslO	LBJ_RS16440	3240.3	1.70778e-12	-1.70855	-0.772772	0.105352	4014.7	4188.4	4456.7	3692.99	2303.66	2202.46	2396.48	2667.02	TRUE	FALSE	NA	FALSE
3-deoxy-manno-octulosonate cytidylyltransferase	LBJ_RS06330	2853.29	1.74442e-12	1.69236	0.759034	0.103523	2237.68	1827.32	2122.29	2287.92	3688.47	3336.27	3630.45	3695.95	TRUE	FALSE	NA	FALSE
ABC transporter permease	LBJ_RS05300	6668.91	1.78869e-12	-1.70263	-0.767769	0.104767	8193.46	7975.75	9222.73	8217.6	5434.26	5236.68	4507.92	4562.9	TRUE	FALSE	NA	FALSE
helix-turn-helix domain-containing protein	LBJ_RS18955	1637.18	1.83418e-12	2.46688	1.30269	0.177848	888.511	947.932	772.244	1168.59	1741.1	2170.26	2624.67	2784.13	TRUE	FALSE	NA	FALSE
NAD+/NADH kinase	LBJ_RS16915	2948.19	1.98664e-12	-1.51396	-0.598323	0.0818084	3640.66	3466.51	3488.91	3607.27	2240.84	2291.38	2534.25	2315.67	TRUE	FALSE	NA	FALSE
class I SAM-dependent methyltransferase	LBJ_RS08035	552.86	1.98758e-12	1.69809	0.763913	0.104455	385.853	383.548	435.285	432.557	692.878	703.744	660.473	728.543	TRUE	FALSE	NA	FALSE
hypothetical protein	LBJ_RS00540	1076.6	2.003e-12	2.28667	1.19325	0.16319	654.899	618.343	591.059	755.743	1116.67	1505.61	1516.42	1854.06	TRUE	FALSE	NA	FALSE
methyl-accepting chemotaxis protein	LBJ_RS13090	1686.06	2.05707e-12	-2.0912	-1.06433	0.145636	1927.95	2639.63	2632.7	1925.32	1126.98	1202.04	1037.64	996.234	TRUE	FALSE	NA	FALSE
	LBJ_RS19155	175.433	2.19865e-12	-2.74262	-1.45555	0.199421	223.112	259.588	348.007	198.05	88.1333	88.9263	90.4168	107.228	TRUE	FALSE	NA	FALSE
pilus assembly protein PilM	LBJ_RS07795	3638.8	2.24643e-12	1.62202	0.697789	0.0956435	2758.71	2609	2678	3054.5	4281.03	4870.25	4569.06	4289.89	TRUE	FALSE	NA	FALSE
NAD-dependent succinate-semialdehyde dehydrogenase	LBJ_RS16040	2218.74	2.26226e-12	-2.18705	-1.12898	0.154772	2929.33	3555.47	3123.22	2572.68	1690.47	1499.48	1214.17	1165.06	TRUE	FALSE	NA	FALSE
formylglycine-generating enzyme family protein	LBJ_RS01220	4841.79	2.30132e-12	-2.08817	-1.06224	0.145674	7142.21	6510.11	5442.16	7097.28	2994.66	2537.47	3282.56	3727.89	TRUE	FALSE	NA	FALSE
DUF1574 domain-containing protein	LBJ_RS07335	998.737	2.38623e-12	2.1753	1.12122	0.153871	568.279	546.884	683.861	715.345	1074.48	1612.17	1381.22	1407.66	TRUE	FALSE	NA	FALSE
	LBJ_RS05425	1314.97	2.40501e-12	2.08852	1.06248	0.145838	833.389	867.722	719.214	985.323	1502.95	1822.22	2129.53	1659.38	TRUE	FALSE	NA	FALSE
TerC family protein	LBJ_RS04785	2039.33	2.40891e-12	1.76912	0.823028	0.112978	1426.6	1499.19	1648.34	1318.36	2366.47	2763.61	2829.62	2462.45	TRUE	FALSE	NA	FALSE
threonylcarbamoyl-AMP synthase	LBJ_RS16560	3453.79	2.43581e-12	-2.74623	-1.45745	0.200114	5523.99	5393	5471.99	3865.42	2564.31	1928.01	1410.5	1473.06	TRUE	FALSE	NA	FALSE
	LBJ_RS17010	163.589	2.53426e-12	-2.98817	-1.57926	0.217008	265.11	255.212	288.349	171.446	111.573	68.9945	75.7779	72.2459	TRUE	FALSE	NA	FALSE
	LBJ_RS03090	255.78	2.62903e-12	-2.42618	-1.27868	0.175831	387.165	373.339	406.56	281.803	188.455	144.888	124.861	139.169	TRUE	FALSE	NA	FALSE
hypothetical protein	LBJ_RS14215	707.534	2.95221e-12	2.64169	1.40146	0.193138	368.791	298.963	378.941	505.471	736.007	1117.71	1063.47	1190.92	TRUE	FALSE	NA	FALSE
SDR family oxidoreductase	LBJ_RS06430	2385	3.05054e-12	1.58729	0.666562	0.0919202	1836.08	1645.03	1904.65	1985.43	2909.34	2998.96	2839.95	2960.56	TRUE	FALSE	NA	FALSE
lipoprotein LipL71	LBJ_RS04660	38514.8	3.09016e-12	2.04709	1.03357	0.142571	25682.8	24644.8	20852.8	29938.1	45170.2	47595.5	53622.3	60612.1	TRUE	FALSE	NA	FALSE
CBS domain-containing protein	LBJ_RS09285	12539.5	3.12637e-12	-1.8268	-0.869316	0.119945	17087.8	16400.7	16219.3	15119.8	10540.4	8014.1	9147.6	7786.59	TRUE	FALSE	NA	FALSE
thiolase family protein	LBJ_RS00975	2106.14	3.23277e-12	-1.96187	-0.972233	0.134234	2567.1	3004.22	3200.56	2388.42	1651.09	1347.69	1277.03	1412.98	TRUE	FALSE	NA	FALSE
tetratricopeptide repeat protein	LBJ_RS11630	2357.1	3.24719e-12	2.17094	1.11832	0.154423	1803.27	1369.4	1098.15	1676.04	3052.79	3259.61	3380.73	3216.85	TRUE	FALSE	NA	FALSE
SGNH/GDSL hydrolase family protein	LBJ_RS17405	3628.12	3.42402e-12	1.87703	0.908449	0.125573	2615.66	2470.46	2249.34	2752.99	3920.06	4814.28	5410.37	4791.81	TRUE	FALSE	NA	FALSE
glycosyltransferase family 4 protein	LBJ_RS06445	1515.31	3.43739e-12	1.92455	0.944519	0.130573	958.069	860.431	1109.2	1213.92	1878.93	2193.26	1904.78	2003.87	TRUE	FALSE	NA	FALSE
FliG protein	LBJ_RS05840	3981.28	3.50795e-12	2.01158	1.00833	0.139453	2652.41	2699.42	2219.51	3004.25	4845.46	5704.31	6180.2	4544.65	TRUE	FALSE	NA	FALSE
NADH dehydrogenase	LBJ_RS02825	1519.67	3.55359e-12	1.86995	0.902998	0.124921	1131.31	991.683	919.18	1193.23	1773.92	1872.05	2100.25	2175.74	TRUE	FALSE	NA	FALSE
NfeD family protein	LBJ_RS10585	1471.24	4.05052e-12	1.80163	0.849303	0.117787	1094.56	984.391	945.695	1175.49	1658.59	1978.61	2057.2	1875.35	TRUE	FALSE	NA	FALSE
hypothetical protein	LBJ_RS13965	23262.5	4.79244e-12	-2.44191	-1.28801	0.179214	39129.9	34459.5	31664.2	26777.1	18301.7	12934.9	11862.7	10970	TRUE	FALSE	NA	FALSE
HlyD family efflux transporter periplasmic adaptor subunit	LBJ_RS08490	4774.91	4.86355e-12	-1.96714	-0.976101	0.135859	5891.47	7388.04	5995.66	6049.89	3687.54	3293.34	3302.37	2590.97	TRUE	FALSE	NA	FALSE
lipoprotein LipL41	LBJ_RS01765	45201.9	4.87285e-12	2.13034	1.09109	0.151874	30332.7	27328.2	22074.7	35783	56549.7	58771.8	61703	69072.4	TRUE	FALSE	NA	FALSE
murein biosynthesis integral membrane protein MurJ	LBJ_RS06830	1464.76	4.97617e-12	2.16964	1.11745	0.155613	973.818	854.597	762.301	1105.53	1585.46	2039.94	2174.31	2222.13	TRUE	FALSE	NA	FALSE
alanine--tRNA ligase	LBJ_RS13185	14700.6	4.98354e-12	-1.74674	-0.804667	0.112062	17436.9	21197.2	17625.7	18530	10028.4	10540.1	12238.1	10008.7	TRUE	FALSE	NA	FALSE
DUF3347 domain-containing protein	LBJ_RS01075	2126.77	5.46231e-12	-2.38147	-1.25185	0.174652	3183.94	2925.46	3326.5	2546.08	1651.09	1351.53	987.696	1041.86	TRUE	FALSE	NA	FALSE
SDR family oxidoreductase	LBJ_RS16565	4294.12	5.77383e-12	-1.45134	-0.53739	0.0750565	5043.64	5336.13	5094.16	4866.51	3574.09	3424.43	3429.81	3584.16	TRUE	FALSE	NA	FALSE
hypothetical protein	LBJ_RS13900	7040.28	6.21034e-12	-1.61103	-0.687985	0.096228	8703.99	9706.82	8500.21	7843.17	5127.67	5646.05	5447.4	5346.96	TRUE	FALSE	NA	FALSE
PAS domain-containing protein	LBJ_RS00215	12844.2	6.52381e-12	-1.6702	-0.740021	0.103608	16309.5	16822.1	14796.4	16345.5	8567.69	9324.23	9715.93	10871.9	TRUE	FALSE	NA	FALSE
M23 family metallopeptidase	LBJ_RS00965	7274.02	6.53416e-12	-1.56751	-0.648479	0.0907981	8999.29	9148.27	9242.62	8137.79	6121.52	5526.46	5282.92	5733.29	TRUE	FALSE	NA	FALSE
transporter MotA/TolQ/ExbB proton channel family protein	LBJ_RS13975	1415.69	6.7015e-12	1.95119	0.964354	0.135097	933.133	955.224	900.399	1048.38	1539.52	1920.35	2253.53	1774.97	TRUE	FALSE	NA	FALSE
hypothetical protein	LBJ_RS08420	911.651	6.77627e-12	2.04549	1.03245	0.144673	653.587	532.3	519.248	688.741	1004.16	1266.43	1357.97	1270.77	TRUE	FALSE	NA	FALSE
hypothetical protein	LBJ_RS16925	917.171	7.23446e-12	-1.69042	-0.757378	0.106267	1089.31	1117.1	1266.08	1137.06	697.566	751.274	636.362	642.609	TRUE	FALSE	NA	FALSE
hypothetical protein	LBJ_RS08200	2204.94	8.18454e-12	1.7657	0.820242	0.11537	1498.79	1588.15	1483.72	1806.1	2650.56	2562	2868.37	3181.86	TRUE	FALSE	NA	FALSE
biotin/lipoyl-binding protein	LBJ_RS09385	2274.38	8.18454e-12	1.65485	0.726703	0.102215	1628.72	1838.99	1565.48	1820.88	2715.26	3028.86	2964.81	2632.03	TRUE	FALSE	NA	FALSE
hypothetical protein	LBJ_RS10175	2179.75	8.79158e-12	-2.58112	-1.368	0.192691	2590.72	3392.14	3826.97	2757.92	1637.03	1270.27	1010.08	952.886	TRUE	FALSE	NA	FALSE
peptidase	LBJ_RS05725	206.493	8.79925e-12	2.43758	1.28545	0.181074	116.806	102.085	109.374	150.754	231.584	286.711	330.667	323.966	TRUE	FALSE	NA	FALSE
hypothetical protein	LBJ_RS13860	1826.88	8.93838e-12	-1.7701	-0.823831	0.116088	2153.69	2439.83	2685.73	2060.31	1238.55	1320.86	1421.7	1294.34	TRUE	FALSE	NA	FALSE
transcriptional regulator	LBJ_RS04060	3000.63	9.16703e-12	1.4902	0.57551	0.0811398	2446.36	2461.71	2219.51	2512.57	3628.47	3645.21	3596.01	3495.18	TRUE	FALSE	NA	FALSE
NADP-dependent isocitrate dehydrogenase	LBJ_RS15400	5689.45	9.20346e-12	-1.65048	-0.722882	0.101929	7860.1	7067.2	6275.17	7140.64	4598.87	4003.98	4221.17	4348.45	TRUE	FALSE	NA	FALSE
DUF2797 domain-containing protein	LBJ_RS10690	1323.26	9.46261e-12	2.15708	1.10908	0.156475	824.202	805.013	726.948	996.162	1400.76	1742.49	2081.31	2009.2	TRUE	FALSE	NA	FALSE
hypothetical protein	LBJ_RS03690	1420.89	9.48685e-12	1.68227	0.750411	0.105882	1141.81	962.516	979.943	1151.84	1793.61	1665.83	1899.61	1771.93	TRUE	FALSE	NA	FALSE
sodium:solute symporter	LBJ_RS10310	1554.42	9.71248e-12	2.02237	1.01605	0.143434	1031.56	947.932	935.752	1198.15	1624.84	2194.03	2247.5	2255.59	TRUE	FALSE	NA	FALSE
efflux RND transporter permease subunit	LBJ_RS01395	13244.3	9.76618e-12	1.9926	0.994651	0.140434	9179.09	8665.56	7043	10517.3	15375.5	17635.8	19648	17890.4	TRUE	FALSE	NA	FALSE
alpha/beta hydrolase	LBJ_RS03950	569.833	9.85294e-12	-1.95711	-0.968726	0.136803	700.834	735.012	887.141	693.668	430.353	383.303	323.778	404.577	TRUE	FALSE	NA	FALSE
hypothetical protein	LBJ_RS16145	365.37	1.0757e-11	-1.80959	-0.855659	0.121048	456.723	418.548	517.039	488.72	268.15	272.145	264.361	237.271	TRUE	FALSE	NA	FALSE
pyridoxamine 5'-phosphate oxidase	LBJ_RS11770	2719.17	1.10935e-11	1.76782	0.82197	0.116357	1975.2	1987.74	1752.19	2144.06	3584.4	3964.12	3164.59	3181.1	TRUE	FALSE	NA	FALSE
hypothetical protein	LBJ_RS03865	48056.6	1.19386e-11	-1.54288	-0.62563	0.0886985	55867.2	64258.1	57369.2	55771.3	39907.5	37388.9	38306.6	35583.8	TRUE	FALSE	NA	FALSE
ankyrin repeat domain-containing protein	LBJ_RS16605	466.932	1.2333e-11	-1.90548	-0.930155	0.131962	643.088	514.8	648.508	641.446	373.16	294.377	308.278	311.798	TRUE	FALSE	NA	FALSE
hypothetical protein	LBJ_RS03205	1117.42	1.33862e-11	2.1128	1.07915	0.153356	741.519	647.511	743.519	738.993	1240.43	1551.61	1337.31	1938.47	TRUE	FALSE	NA	FALSE
type II secretion system secretin GspD	LBJ_RS07835	13533.7	1.33862e-11	1.52169	0.605675	0.0860737	10614.9	11001.8	9908.8	11409.1	17140.1	15547.5	16821	15826.4	TRUE	FALSE	NA	FALSE
TonB-dependent receptor	LBJ_RS03135	1187.23	1.37875e-11	-1.73897	-0.798237	0.11351	1539.47	1703.36	1358.88	1429.7	854.143	831.001	965.307	815.999	TRUE	FALSE	NA	FALSE
efflux RND transporter periplasmic adaptor subunit	LBJ_RS11455	4132.49	1.41754e-11	1.57432	0.654732	0.0931583	3321.74	3163.18	3048.1	3308.72	5478.33	5284.21	4644.84	4810.82	TRUE	FALSE	NA	FALSE
IS5 family transposase	LBJ_RS20590	572.524	1.59373e-11	-2.15425	-1.10718	0.157909	858.325	713.137	800.968	755.743	392.85	308.176	296.223	454.769	TRUE	FALSE	NA	FALSE
DUF1304 domain-containing protein	LBJ_RS16210	492.86	1.68153e-11	-1.64377	-0.717007	0.102375	616.839	635.844	591.059	608.93	342.22	368.737	388.362	390.889	TRUE	FALSE	NA	FALSE
aerotolerance regulator BatD	LBJ_RS16885	5918.31	1.76308e-11	1.57411	0.654536	0.0935472	4649.92	4767.37	4374.94	4601.46	7733.23	7280.46	7531.29	6407.84	TRUE	FALSE	NA	FALSE
leucine--tRNA ligase	LBJ_RS14030	13404.6	1.77822e-11	2.17792	1.12295	0.160533	8247.27	7848.88	7287.15	10359.7	14308.5	17273.2	21352.1	20559.7	TRUE	FALSE	NA	FALSE
glutamate--tRNA ligase	LBJ_RS15485	6349.03	1.77822e-11	1.49311	0.578317	0.0826729	5307.44	5063.42	4640.09	5362.13	7576.65	7472.11	7681.12	7689.25	TRUE	FALSE	NA	FALSE
heme-binding domain-containing protein	LBJ_RS10580	1318.78	1.83185e-11	1.85759	0.893434	0.127808	913.447	917.307	987.677	872.997	2039.26	1737.9	1648.17	1433.51	TRUE	FALSE	NA	FALSE
hypothetical protein	LBJ_RS05620	820.69	1.89198e-11	1.86783	0.90136	0.129036	656.212	481.258	559.021	592.179	966.654	1057.92	1045.39	1206.89	TRUE	FALSE	NA	FALSE
	LBJ_RS10510	1174.6	1.9232e-11	1.68226	0.750398	0.107464	829.452	847.305	883.827	940.984	1429.82	1597.61	1562.06	1305.75	TRUE	FALSE	NA	FALSE
MBL fold metallo-hydrolase	LBJ_RS10375	5931.48	1.95259e-11	1.95374	0.966237	0.138422	4054.08	3985.69	3551.88	4473.37	6098.08	8013.33	8794.54	8480.91	TRUE	FALSE	NA	FALSE
(E)-4-hydroxy-3-methylbut-2-enyl-diphosphate synthase	LBJ_RS04105	6970.41	1.98013e-11	-1.56816	-0.649069	0.0930144	9173.84	8389.93	7768.84	8717.16	5490.52	5493.5	5725.54	5003.98	TRUE	FALSE	NA	FALSE
biotin carboxylase	LBJ_RS09975	13137.8	2.00071e-11	1.78114	0.832805	0.119374	9197.46	9323.28	8201.91	11067.2	15008	17550.7	17982.6	16770.9	TRUE	FALSE	NA	FALSE
deoxyguanosinetriphosphate triphosphohydrolase	LBJ_RS07395	4222.32	2.06626e-11	1.6789	0.747517	0.107223	3149.82	2983.8	3031.53	3442.72	4602.62	5267.35	5843.51	5457.23	TRUE	FALSE	NA	FALSE
hypothetical protein	LBJ_RS05585	3933.35	2.12195e-11	-2.35236	-1.23411	0.17712	6243.2	5012.37	6122.71	4700.98	3223.43	2133.46	2011.56	2019.08	TRUE	FALSE	NA	FALSE
hypothetical protein	LBJ_RS02780	2380.26	2.12852e-11	2.06867	1.0487	0.150526	1609.03	1477.32	1340.1	1778.51	2494.92	3116.25	3499.56	3726.37	TRUE	FALSE	NA	FALSE
hypothetical protein	LBJ_RS04495	16616.7	2.16214e-11	2.15911	1.11044	0.159443	11566.4	9569.74	8018.52	12923.5	24509.5	24253.1	22809.1	19283.6	TRUE	FALSE	NA	FALSE
aspartate aminotransferase family protein	LBJ_RS10225	3954.14	2.1696e-11	1.81299	0.858371	0.123263	2998.89	2754.84	2278.06	3213.14	4879.21	4980.64	5455.15	5073.19	TRUE	FALSE	NA	FALSE
acetylneuraminic acid synthetase	LBJ_RS06270	2509.92	2.19165e-11	1.52491	0.608725	0.087435	2089.38	1802.53	2016.23	2042.58	2912.15	3118.55	3107.75	2990.22	TRUE	FALSE	NA	FALSE
MORN repeat protein	LBJ_RS15330	1904.3	2.30855e-11	1.70452	0.769366	0.110629	1456.79	1348.98	1283.76	1543.02	2112.39	2414.04	2446.42	2628.99	TRUE	FALSE	NA	FALSE
aminotransferase class I/II-fold pyridoxal phosphate-dependent enzyme	LBJ_RS10280	6227.93	2.40726e-11	-1.72457	-0.786235	0.113155	7564.81	8147.84	7424.15	8399.88	4269.78	5085.66	4966.9	3964.4	TRUE	FALSE	NA	FALSE
tRNA-Leu	LBJ_RS09895	3202.91	2.4597e-11	-2.33535	-1.22364	0.176191	4409.74	4465.49	4199.28	4865.53	1902.37	1378.36	2616.92	1785.62	TRUE	FALSE	NA	FALSE
hypothetical protein	LBJ_RS05350	798.69	2.56433e-11	1.82353	0.866733	0.124911	612.902	494.383	575.592	578.385	1070.73	979.722	1172.84	904.976	TRUE	FALSE	NA	FALSE
MMPL family transporter	LBJ_RS12280	1095	2.66154e-11	-1.90208	-0.927579	0.133786	1486.98	1357.73	1364.41	1532.18	655.375	650.082	890.39	822.843	TRUE	FALSE	NA	FALSE
TIGR04452 family lipoprotein	LBJ_RS02250	1475.58	3.04602e-11	-1.79302	-0.84239	0.121839	1834.77	2019.82	2093.56	1630.71	1109.17	1169.07	988.557	958.97	TRUE	FALSE	NA	FALSE
YceI family protein	LBJ_RS14725	3713.91	3.16382e-11	1.64746	0.720243	0.104258	2917.52	3034.84	2626.07	2646.58	4958.91	4942.31	4164.34	4420.69	TRUE	FALSE	NA	FALSE
	LBJ_RS10145	1624.04	3.45715e-11	1.68763	0.755001	0.109501	1186.43	1169.6	1264.98	1212.93	1718.6	2148.03	2202.73	2089.05	TRUE	FALSE	NA	FALSE
chemotaxis protein	LBJ_RS16065	454.273	3.45923e-11	-1.924	-0.944106	0.136934	602.402	543.967	671.708	572.473	345.033	349.572	272.973	276.056	TRUE	FALSE	NA	FALSE
signal peptide peptidase SppA	LBJ_RS07740	4882.25	3.64785e-11	2.07617	1.05392	0.153036	3064.51	3093.18	2619.44	3918.63	6045.57	7699.79	6999.98	5616.93	TRUE	FALSE	NA	FALSE
hypothetical protein	LBJ_RS04290	1268.84	3.77925e-11	1.88391	0.913729	0.132781	943.632	835.639	717.005	1022.77	1535.77	1728.7	1794.56	1572.68	TRUE	FALSE	NA	FALSE
YbhB/YbcL family Raf kinase inhibitor-like protein	LBJ_RS13230	686.706	3.851e-11	-2.14023	-1.09777	0.159593	944.945	927.515	862.836	1009.96	314.092	436.965	465.001	532.339	TRUE	FALSE	NA	FALSE
DUF3365 domain-containing protein	LBJ_RS03035	1272.33	3.85189e-11	-1.57903	-0.659035	0.0958144	1578.85	1652.32	1557.74	1443.5	1071.66	926.06	984.251	964.293	TRUE	FALSE	NA	FALSE
sodium-translocating pyrophosphatase	LBJ_RS05390	19279.1	3.95812e-11	2.52988	1.33907	0.194799	10622.8	10371.8	8657.08	14040.9	18844.6	29502.1	33752.2	28441.3	TRUE	FALSE	NA	FALSE
polysulfide reductase NrfD	LBJ_RS04480	28004.9	3.99066e-11	2.20501	1.14078	0.165988	18526.2	16938.8	12968	21469.2	40056.6	42068.3	41017.4	30995	TRUE	FALSE	NA	FALSE
recombination protein RecR	LBJ_RS16535	2806	4.12747e-11	-2.91019	-1.54111	0.224403	4426.8	4601.12	4401.46	3277.19	2153.64	1497.18	1035.06	1055.55	TRUE	FALSE	NA	FALSE
hypothetical protein	LBJ_RS04035	796.538	4.24066e-11	-1.76176	-0.817018	0.119038	1081.44	968.349	1103.68	911.424	637.56	551.19	514.084	604.584	TRUE	FALSE	NA	FALSE
3-phosphoshikimate 1-carboxyvinyltransferase	LBJ_RS05180	2539.43	4.25796e-11	1.76056	0.81603	0.118909	1716.65	1986.28	1619.61	2036.66	3064.04	3360.03	3589.12	2943.07	TRUE	FALSE	NA	FALSE
hypothetical protein	LBJ_RS04355	818.109	4.3455e-11	2.17582	1.12156	0.163504	556.468	463.758	402.141	637.504	930.088	1142.24	1240	1172.67	TRUE	FALSE	NA	FALSE
hypothetical protein	LBJ_RS01505	14002.7	4.64692e-11	-1.91375	-0.936402	0.136708	20427.9	19046.1	17068.9	17034.3	9349.63	8604.38	8511.23	11979.1	TRUE	FALSE	NA	FALSE
DUF2203 domain-containing protein	LBJ_RS04080	1314.32	4.72781e-11	1.77931	0.83132	0.121415	996.129	915.848	810.911	1059.22	1798.3	1718.73	1738.59	1476.86	TRUE	FALSE	NA	FALSE
hypothetical protein	LBJ_RS09850	607.254	4.99704e-11	2.65594	1.40922	0.206064	300.545	312.088	319.282	396.1	546.614	872.397	1072.95	1038.06	TRUE	FALSE	NA	FALSE
	LBJ_RS16340	217.315	5.08899e-11	-2.96126	-1.56621	0.229116	389.79	280.005	285.034	343.878	166.891	92.7593	77.5001	102.665	TRUE	FALSE	NA	FALSE
hypothetical protein	LBJ_RS14855	24184.3	5.26388e-11	2.02809	1.02012	0.149342	17354.2	16281.1	11498.6	18759.6	31398	33010.8	33920.9	31251.3	TRUE	FALSE	NA	FALSE
CARDB domain protein	LBJ_RS04850	865.69	5.3142e-11	-2.0301	-1.02155	0.149587	1206.12	1028.14	1046.23	1358.76	630.06	599.486	446.056	610.668	TRUE	FALSE	NA	FALSE
exopolysaccharide biosynthesis polyprenyl glycosylphosphotransferase	LBJ_RS06450	1830.71	5.38464e-11	1.82996	0.871812	0.127705	1203.49	1106.89	1353.36	1508.53	2082.38	2526.73	2364.61	2499.71	TRUE	FALSE	NA	FALSE
UbiX family flavin prenyltransferase	LBJ_RS07155	1773.71	5.38464e-11	1.72581	0.787277	0.115322	1111.62	1319.81	1321.32	1451.38	2016.75	2372.64	2367.2	2228.98	TRUE	FALSE	NA	FALSE
polymer-forming cytoskeletal protein	LBJ_RS04215	9775.25	5.64726e-11	1.6115	0.688407	0.100944	7726.24	7196.99	6721.5	8299.38	11387	12606.1	12722.9	11541.9	TRUE	FALSE	NA	FALSE
hypothetical protein	LBJ_RS19235	73.3858	5.66268e-11	-2.73482	-1.45145	0.212853	124.68	100.627	112.688	91.6351	43.1291	30.6642	45.639	38.0242	TRUE	FALSE	NA	FALSE
hypothetical protein	LBJ_RS13160	1662.82	5.81636e-11	1.60036	0.6784	0.0995463	1333.42	1270.23	1211.95	1299.64	2228.65	2075.97	2066.67	1816.03	TRUE	FALSE	NA	FALSE
PBP1A family penicillin-binding protein	LBJ_RS11690	16161.7	6.34619e-11	1.86698	0.900709	0.132416	11229.1	11245.4	9575.16	13046.7	20727.3	21954.8	23766.7	17748.2	TRUE	FALSE	NA	FALSE
host attachment protein	LBJ_RS02940	1832.37	6.43692e-11	-1.98599	-0.989855	0.145571	2446.36	2553.58	2643.75	2105.64	1546.08	1183.64	1031.61	1148.33	TRUE	FALSE	NA	FALSE
aspartate carbamoyltransferase	LBJ_RS04075	4170.99	6.79847e-11	1.73702	0.79661	0.117292	3038.26	3275.47	2715.56	3162.89	5173.61	5686.68	5813.37	4502.06	TRUE	FALSE	NA	FALSE
orotidine-5'-phosphate decarboxylase	LBJ_RS17800	1763.72	7.20386e-11	1.97728	0.983518	0.144996	1219.24	1149.19	961.162	1409.01	1990.5	2254.59	2509.28	2616.82	TRUE	FALSE	NA	FALSE
polysaccharide biosynthesis protein	LBJ_RS06435	2762.21	7.84653e-11	1.68388	0.751787	0.111039	1997.51	1881.28	1953.26	2398.28	3623.78	3622.98	3447.89	3172.74	TRUE	FALSE	NA	FALSE
alginate export family protein	LBJ_RS01235	528.468	7.88087e-11	-2.19182	-1.13213	0.167237	782.204	691.261	736.891	691.697	452.855	310.475	276.417	285.942	TRUE	FALSE	NA	FALSE
hypothetical protein	LBJ_RS03695	1116.48	8.2952e-11	-2.1734	-1.11996	0.165627	1594.59	1617.32	1660.49	1244.46	926.338	663.881	589.001	635.764	TRUE	FALSE	NA	FALSE
MBOAT family protein	LBJ_RS07330	1801.23	8.30487e-11	1.88174	0.912066	0.134894	1253.36	1112.73	1095.95	1536.12	2223.02	2607.23	2384.42	2197.04	TRUE	FALSE	NA	FALSE
SRPBCC domain-containing protein	LBJ_RS01515	815.634	8.30487e-11	-1.83224	-0.873605	0.129207	1070.94	946.474	1032.97	1170.56	526.925	532.024	555.417	689.759	TRUE	FALSE	NA	FALSE
TAT-variant-translocated molybdopterin oxidoreductase	LBJ_RS04475	55865	8.63701e-11	2.16345	1.11333	0.164814	36112.6	36001	26922.5	42239.8	72348.1	85809.3	86692.5	60794.6	TRUE	FALSE	NA	FALSE
STAS domain-containing protein	LBJ_RS04655	8246.46	8.63701e-11	1.84834	0.886231	0.131191	5785.16	5455.71	5719.46	6200.64	8591.13	10347.6	11111.8	12760.2	TRUE	FALSE	NA	FALSE
TIGR01777 family protein	LBJ_RS13720	2228.52	9.08766e-11	-2.11213	-1.0787	0.159867	2637.97	3399.43	3082.35	2980.6	1164.49	1773.16	1593.92	1196.24	TRUE	FALSE	NA	FALSE
hypothetical protein	LBJ_RS17415	1095.19	9.78536e-11	1.49845	0.583476	0.0866147	847.826	882.306	914.761	862.158	1246.99	1312.43	1326.97	1368.11	TRUE	FALSE	NA	FALSE
D-glycero-beta-D-manno-heptose-7-phosphate kinase	LBJ_RS07995	4806.39	1.11977e-10	1.61179	0.68866	0.102532	3492.36	3756.73	3749.64	3723.54	5199.87	6162.74	6625.4	5740.89	TRUE	FALSE	NA	FALSE
ABC transporter ATP-binding protein	LBJ_RS14025	1982.64	1.11977e-10	1.51856	0.602705	0.0897373	1585.41	1614.4	1495.88	1602.14	2570.87	2462.34	2296.59	2233.54	TRUE	FALSE	NA	FALSE
hypothetical protein	LBJ_RS05230	3338.32	1.14455e-10	1.73127	0.791829	0.117957	2716.72	2238.58	2082.52	2739.2	4272.59	4364.29	4291.78	4000.9	TRUE	FALSE	NA	FALSE
	LBJ_RS18405	308.632	1.18698e-10	-1.72529	-0.786838	0.11731	406.851	374.798	414.294	366.54	241.898	217.716	232.5	214.456	TRUE	FALSE	NA	FALSE
ATP-binding cassette domain-containing protein	LBJ_RS06780	1390.35	1.25932e-10	1.57444	0.654838	0.0977598	1002.69	1033.98	1157.81	1124.25	1589.21	1828.35	1705.86	1680.67	TRUE	FALSE	NA	FALSE
metallophosphoesterase	LBJ_RS12755	7543.81	1.3253e-10	-2.98295	-1.57674	0.235661	10391.8	12352.3	14190.9	8262.92	5243.93	4468.55	2866.64	2573.48	TRUE	FALSE	NA	FALSE
GMC family oxidoreductase	LBJ_RS01475	1296.33	1.39579e-10	-1.47736	-0.563024	0.0842519	1494.85	1547.32	1600.83	1542.03	996.657	1072.48	1022.14	1094.34	TRUE	FALSE	NA	FALSE
	LBJ_RS19860	271.585	1.46647e-10	-2.17523	-1.12117	0.167962	405.539	310.63	361.264	409.895	200.644	134.923	155.861	193.923	TRUE	FALSE	NA	FALSE
excinuclease ABC subunit UvrC	LBJ_RS10180	6652.5	1.63221e-10	-2.35369	-1.23492	0.185447	8823.42	10134.1	10010.4	8382.15	5447.39	4182.6	3359.2	2880.71	TRUE	FALSE	NA	FALSE
	LBJ_RS18880	321.407	1.79095e-10	-2.08303	-1.05868	0.159317	363.541	494.383	456.276	423.689	180.955	249.913	223.028	179.474	TRUE	FALSE	NA	FALSE
	LBJ_RS15155	9142	1.8324e-10	1.4922	0.577439	0.0869486	7542.5	7675.33	6554.68	7575.17	10805.7	11366.5	10791.5	10824.7	TRUE	FALSE	NA	FALSE
STAS domain-containing protein	LBJ_RS15685	2379.59	1.8324e-10	-1.56574	-0.646847	0.0973987	2968.7	2595.88	3114.39	2937.25	1824.55	1824.52	1765.28	2006.16	TRUE	FALSE	NA	FALSE
NAD(P)-dependent oxidoreductase	LBJ_RS06425	2329.04	1.98851e-10	1.51835	0.602502	0.0908908	1824.27	1758.78	1767.65	2045.53	2740.57	2883.2	2901.95	2710.36	TRUE	FALSE	NA	FALSE
riboflavin synthase	LBJ_RS11830	908.731	2.09151e-10	-1.73411	-0.794196	0.119949	1035.5	1198.77	1172.18	1205.05	562.553	739.775	703.529	652.495	TRUE	FALSE	NA	FALSE
Gfo/Idh/MocA family oxidoreductase	LBJ_RS06205	5416.03	2.22671e-10	1.48193	0.567473	0.0858326	4320.5	4111.11	4749.46	4275.32	6129.02	6586.68	6434.23	6721.91	TRUE	FALSE	NA	FALSE
sensor domain-containing diguanylate cyclase	LBJ_RS05465	7847.13	2.22671e-10	-1.6553	-0.727092	0.109976	9494.07	11394.1	9642.55	8605.81	6323.1	5849.2	5668.7	5799.45	TRUE	FALSE	NA	FALSE
hypothetical protein	LBJ_RS11625	4111.99	2.27484e-10	1.75781	0.813777	0.123151	3502.86	2520.04	2708.93	3195.4	5128.61	5082.6	5229.54	5527.96	TRUE	FALSE	NA	FALSE
cytochrome c3 family protein	LBJ_RS04470	12954.4	2.40085e-10	1.85117	0.888436	0.134617	9789.37	8454.1	7456.18	10647.4	17565.7	17033.2	17981.7	14707.8	TRUE	FALSE	NA	FALSE
hypothetical protein	LBJ_RS14770	3379.01	2.47894e-10	-1.88273	-0.912825	0.138417	4463.55	4372.15	5189.17	3629.93	2681.5	2291.38	2021.03	2383.36	TRUE	FALSE	NA	FALSE
sigma-70 family RNA polymerase sigma factor	LBJ_RS04770	278.374	2.56523e-10	-2.59058	-1.37328	0.208406	358.292	393.756	544.658	310.377	162.203	170.953	111.083	175.672	TRUE	FALSE	NA	FALSE
FecR domain-containing protein	LBJ_RS17685	4352.88	2.58163e-10	1.42365	0.509597	0.0773497	3588.17	3691.1	3391.69	3697.92	5071.42	5350.14	4967.76	5064.82	TRUE	FALSE	NA	FALSE
lytic transglycosylase domain-containing protein	LBJ_RS04195	3477.33	2.58927e-10	1.54582	0.628372	0.0953879	2691.78	2928.38	2537.69	2770.73	3997.88	4023.15	4649.15	4219.92	TRUE	FALSE	NA	FALSE
hypothetical protein	LBJ_RS14080	12239.5	2.60803e-10	-1.97045	-0.978523	0.148571	15264.8	18446.8	17080	14161.1	9939.38	8852.76	7494.26	6677.05	TRUE	FALSE	NA	FALSE
DNA primase	LBJ_RS07600	16707.1	2.66231e-10	-1.60025	-0.678298	0.103039	18619.4	22538.9	22224.9	18872.9	13509.7	13211.7	12289.8	12389.8	TRUE	FALSE	NA	FALSE
DUF1564 family protein	LBJ_RS04620	124.361	2.73819e-10	-2.38362	-1.25316	0.190493	173.24	163.336	222.062	141.887	84.383	75.894	67.1668	66.9226	TRUE	FALSE	NA	FALSE
aldose 1-epimerase	LBJ_RS10335	8296.16	2.80708e-10	-2.14019	-1.09774	0.166968	10431.1	13104.8	11538.4	10159.7	6088.7	6362.06	4774.87	3909.65	TRUE	FALSE	NA	FALSE
SET domain-containing protein	LBJ_RS00725	1205.31	2.86358e-10	1.66256	0.73341	0.111607	984.318	797.721	949.009	889.747	1405.45	1426.65	1517.28	1672.3	TRUE	FALSE	NA	FALSE
	LBJ_RS00490	10133.4	3.06477e-10	1.93407	0.951636	0.145045	6984.72	7745.33	7045.21	5856.76	12729.6	11246.1	12827.1	16632.5	TRUE	FALSE	NA	FALSE
DUF4395 domain-containing protein	LBJ_RS10810	3028.44	3.06958e-10	-2.85308	-1.51252	0.230549	3687.91	5215.08	6456.36	2580.56	1682.97	1530.15	1554.31	1520.21	TRUE	FALSE	NA	FALSE
ROK family protein	LBJ_RS11945	2578.68	3.16686e-10	1.93162	0.949815	0.144886	1670.72	1688.78	1614.09	2062.28	2633.69	3461.99	3822.48	3675.42	TRUE	FALSE	NA	FALSE
	LBJ_RS10820	121.273	3.19844e-10	-2.61719	-1.38802	0.211786	173.24	161.878	224.271	141.887	89.0709	58.262	57.6945	63.8806	TRUE	FALSE	NA	FALSE
glycosyltransferase family 2 protein	LBJ_RS08470	1550.21	3.22026e-10	2.28553	1.19253	0.181993	867.512	927.515	804.282	1174.51	1523.58	2131.16	2573	2400.09	TRUE	FALSE	NA	FALSE
adenosylcobinamide amidohydrolase	LBJ_RS17610	217.433	3.30557e-10	1.89152	0.919547	0.140421	157.491	144.377	143.622	155.681	270.963	268.312	329.806	269.211	TRUE	FALSE	NA	FALSE
4a-hydroxytetrahydrobiopterin dehydratase	LBJ_RS17900	1193.94	3.3258e-10	-2.43554	-1.28424	0.196147	1682.53	1681.49	1991.92	1414.92	909.461	809.536	514.084	547.548	TRUE	FALSE	NA	FALSE
hypothetical protein	LBJ_RS07380	1560.27	3.34331e-10	1.60924	0.686375	0.104853	1187.74	1178.35	1166.65	1250.38	1772.04	1924.18	2202.73	1800.06	TRUE	FALSE	NA	FALSE
FAD-binding oxidoreductase	LBJ_RS07675	2095.75	3.34331e-10	1.5824	0.662118	0.101147	1459.41	1535.65	1728.99	1765.7	2394.6	2653.22	2604	2624.43	TRUE	FALSE	NA	FALSE
DNA alkylation repair protein	LBJ_RS09575	1124.5	3.37687e-10	-1.49442	-0.579588	0.0885633	1401.67	1327.1	1347.84	1312.45	938.526	899.229	933.446	835.772	TRUE	FALSE	NA	FALSE
hypothetical protein	LBJ_RS13970	3457.7	3.47824e-10	2.1953	1.13442	0.17347	2035.57	2228.37	2057.11	2336.2	3228.12	4765.22	4978.09	6032.92	TRUE	FALSE	NA	FALSE
formate hydrogenase	LBJ_RS16185	4580.8	3.75289e-10	-1.59283	-0.671594	0.102882	5625.05	6305.94	4827.9	5755.27	3533.77	3507.99	3551.23	3539.29	TRUE	FALSE	NA	FALSE
alpha/beta fold hydrolase	LBJ_RS01985	1610.11	3.76471e-10	1.8585	0.894139	0.136989	1187.74	1031.06	1009.77	1276.98	1716.72	2131.93	2117.48	2409.21	TRUE	FALSE	NA	FALSE
prohibitin family protein	LBJ_RS02530	3276.24	3.80233e-10	-1.4444	-0.530467	0.0812929	4013.39	3694.02	3697.71	4081.21	2735.88	2747.52	2633.28	2606.94	TRUE	FALSE	NA	FALSE
cbb3-type cytochrome oxidase assembly protein CcoS	LBJ_RS08140	127.737	3.83334e-10	2.57184	1.3628	0.208893	73.4957	77.2929	64.0775	71.9286	134.075	163.287	218.723	219.019	TRUE	FALSE	NA	FALSE
hypothetical protein	LBJ_RS14260	2607.58	4.08923e-10	1.61235	0.689163	0.105797	2144.5	1723.78	2015.13	2099.72	3393.13	3126.98	2984.62	3372.74	TRUE	FALSE	NA	FALSE
collagenase	LBJ_RS04155	1885	4.12264e-10	2.70085	1.43341	0.220101	965.944	918.765	1292.6	896.644	3261.87	2870.17	3286.87	1587.13	TRUE	FALSE	NA	FALSE
oligosaccharide repeat unit polymerase	LBJ_RS06455	729.417	4.20144e-10	2.01944	1.01396	0.155767	492.159	389.381	585.535	464.087	947.902	877.764	899.001	1179.51	TRUE	FALSE	NA	FALSE
hypothetical protein	LBJ_RS04505	665.866	4.2183e-10	1.56712	0.648117	0.0995786	536.781	527.925	498.257	513.354	749.133	856.299	848.196	796.987	TRUE	FALSE	NA	FALSE
Rrf2 family transcriptional regulator	LBJ_RS09450	5530.49	4.25291e-10	-2.53938	-1.34448	0.206616	8455.94	8763.27	9015.03	5508.94	4254.78	3230.48	2642.75	2372.71	TRUE	FALSE	NA	FALSE
GNAT family N-acetyltransferase	LBJ_RS06220	1552.02	4.57969e-10	1.76788	0.822019	0.126547	1043.38	977.099	1311.38	1151.84	1726.1	2121.96	2061.5	2022.89	TRUE	FALSE	NA	FALSE
hypothetical protein	LBJ_RS15470	4716.36	5.01497e-10	1.38619	0.471124	0.0726836	3870.34	4035.27	3814.82	4092.05	5366.76	5597.76	5394.01	5559.9	TRUE	FALSE	NA	FALSE
hypothetical protein	LBJ_RS12490	8102.99	5.05719e-10	1.42964	0.51565	0.0795715	6577.87	6860.11	6365.76	6876.57	9732.17	9646.97	9881.26	8883.21	TRUE	FALSE	NA	FALSE
rod shape-determining protein RodA	LBJ_RS09530	1797.5	5.09536e-10	2.10021	1.07053	0.165232	1067	1079.18	1056.17	1434.63	1846.11	2336.61	2762.45	2797.82	TRUE	FALSE	NA	FALSE
hypothetical protein	LBJ_RS11785	416.605	5.69929e-10	2.03122	1.02235	0.158214	287.421	252.296	275.091	284.758	423.79	617.118	533.029	659.339	TRUE	FALSE	NA	FALSE
hypothetical protein	LBJ_RS16495	1935.2	5.87174e-10	-1.61739	-0.693665	0.107427	2636.66	2277.95	2358.71	2293.83	1466.39	1316.26	1478.53	1653.29	TRUE	FALSE	NA	FALSE
cytochrome c	LBJ_RS04490	10907.6	6.4612e-10	1.79208	0.841631	0.130641	8160.65	8120.13	6343.67	8628.48	15986.8	14228.2	13348.1	12444.6	TRUE	FALSE	NA	FALSE
histone deacetylase	LBJ_RS12190	1540.46	6.56317e-10	-1.5537	-0.63571	0.0987172	1904.33	1747.11	2027.28	1817.92	1309.81	1231.94	1119.45	1165.82	TRUE	FALSE	NA	FALSE
hypothetical protein	LBJ_RS18200	288.602	6.60319e-10	-2.0765	-1.05416	0.163726	372.728	425.84	447.437	312.348	209.082	151.021	197.195	193.163	TRUE	FALSE	NA	FALSE
peroxiredoxin	LBJ_RS17145	4231.38	6.77134e-10	1.42888	0.514888	0.080023	3324.37	3463.6	3493.33	3654.56	4733.89	4989.84	4941.06	5250.38	TRUE	FALSE	NA	FALSE
sigma-70 family RNA polymerase sigma factor	LBJ_RS17690	2327.46	6.8834e-10	1.5289	0.612493	0.095233	1790.15	1859.41	1917.9	1796.24	2599	2968.3	2637.59	3051.06	TRUE	FALSE	NA	FALSE
hypothetical protein	LBJ_RS02970	1610.83	6.90753e-10	1.66191	0.732841	0.113959	1371.48	1098.14	1068.33	1302.6	1989.56	1931.08	1990.03	2135.44	TRUE	FALSE	NA	FALSE
Ig-like domain-containing protein	LBJ_RS05535	237.508	6.93587e-10	-1.86657	-0.90039	0.140032	291.358	322.297	319.282	303.48	200.644	159.454	150.695	152.857	TRUE	FALSE	NA	FALSE
4Fe-4S dicluster domain-containing protein	LBJ_RS01120	1463.7	6.99775e-10	-1.54209	-0.624884	0.097208	1868.89	1744.2	1724.57	1765.7	1120.42	1036.45	1248.61	1200.8	TRUE	FALSE	NA	FALSE
hypothetical protein	LBJ_RS09845	1513.76	7.07565e-10	2.04188	1.0299	0.16026	992.192	1052.93	794.339	1141.99	1583.59	1981.68	2392.17	2171.18	TRUE	FALSE	NA	FALSE
RNA polymerase sigma factor RpoD	LBJ_RS07605	15968.7	7.16929e-10	-1.52379	-0.607665	0.0945906	17730.8	20888	19927	18585.2	13725.4	12409.8	12605.8	11877.2	TRUE	FALSE	NA	FALSE
hypothetical protein	LBJ_RS05340	4159.21	7.21428e-10	-1.49465	-0.579805	0.0902705	5436.06	4692.99	4850	4956.18	3494.39	3144.62	3230.89	3468.57	TRUE	FALSE	NA	FALSE
NADH-quinone oxidoreductase subunit N	LBJ_RS02845	1816.62	7.57201e-10	2.14422	1.10045	0.171533	1231.05	988.766	964.476	1436.6	2015.82	2308.25	2537.7	3050.3	TRUE	FALSE	NA	FALSE
cyclic nucleotide-binding domain-containing protein	LBJ_RS12470	2901.52	7.58947e-10	1.68376	0.75169	0.117181	1963.39	2320.25	1917.9	2447.54	3312.5	3933.45	3681.26	3635.87	TRUE	FALSE	NA	FALSE
DNA topoisomerase (ATP-hydrolyzing) subunit B	LBJ_RS00040	9149.42	7.93124e-10	-1.44474	-0.530812	0.0828378	11000.7	11146.2	10050.2	11059.3	7098.48	7594.76	7935.15	7310.53	TRUE	FALSE	NA	FALSE
hypothetical protein	LBJ_RS07445	830.421	8.24815e-10	-1.58251	-0.662213	0.103444	983.005	959.599	1144.56	982.367	686.315	635.516	626.89	625.118	TRUE	FALSE	NA	FALSE
precorrin-4 C(11)-methyltransferase	LBJ_RS17595	315.351	8.35291e-10	1.78263	0.834008	0.130324	211.3	240.629	224.271	230.566	370.348	385.603	468.445	391.649	TRUE	FALSE	NA	FALSE
hypothetical protein	LBJ_RS02885	5627.46	8.48395e-10	-2.28175	-1.19014	0.18605	7478.19	8053.05	9802.75	5967.12	4319.47	3745.64	2870.09	2783.37	TRUE	FALSE	NA	FALSE
exodeoxyribonuclease III	LBJ_RS09155	1972.31	8.80507e-10	1.45307	0.539101	0.0843539	1549.97	1744.2	1547.8	1592.28	2265.21	2374.18	2392.17	2312.63	TRUE	FALSE	NA	FALSE
hypothetical protein	LBJ_RS15125	5484.17	9.27861e-10	-1.44124	-0.527308	0.0826152	6659.24	6868.86	6349.19	6027.22	4356.04	4565.9	4381.34	4665.57	TRUE	FALSE	NA	FALSE
AAA family ATPase	LBJ_RS03680	4834.09	9.28654e-10	-1.65808	-0.729515	0.114302	6487.31	6603.44	5494.09	5540.47	3505.64	3918.89	3893.09	3229.77	TRUE	FALSE	NA	FALSE
	LBJ_RS20190	88.9523	9.52402e-10	-2.67458	-1.41931	0.222524	112.868	163.336	140.308	101.488	53.4426	43.6965	57.6945	38.7847	TRUE	FALSE	NA	FALSE
hypothetical protein	LBJ_RS14730	422.487	1.0005e-09	1.90136	0.927029	0.145525	299.233	236.254	334.749	292.641	634.748	576.488	491.695	514.087	TRUE	FALSE	NA	FALSE
recombinase RecA	LBJ_RS07440	88614.9	1.06852e-09	-1.52418	-0.608029	0.0956037	113140	114122	97028.7	103777	75925.9	68162.8	70811	65951.4	TRUE	FALSE	NA	FALSE
UDP-N-acetylmuramoyl-L-alanine--D-glutamate ligase	LBJ_RS04400	1670.74	1.12121e-09	1.51419	0.598544	0.0942253	1388.54	1316.9	1300.33	1311.47	1807.67	2091.3	2151.92	1997.79	TRUE	FALSE	NA	FALSE
hypothetical protein	LBJ_RS00445	825.454	1.13276e-09	1.76413	0.818956	0.12896	627.338	485.633	586.64	686.77	1028.53	987.388	1045.39	1155.94	TRUE	FALSE	NA	FALSE
transcription termination factor Rho	LBJ_RS04055	25820	1.16254e-09	-1.44836	-0.534417	0.08421	30425.9	32293.9	29033.7	30440.6	20689.8	19620.5	22503.4	21552.1	TRUE	FALSE	NA	FALSE
membrane protein	LBJ_RS15900	21340.3	1.17971e-09	1.81986	0.86383	0.13617	16683.5	15251.5	11391.4	17216.6	28189.5	26876.4	27694.2	27419.2	TRUE	FALSE	NA	FALSE
type I-E CRISPR-associated protein Cas5/CasD	LBJ_RS13515	1320.42	1.21475e-09	1.93061	0.949059	0.149717	889.823	969.807	808.702	936.057	2214.58	1682.7	1646.45	1415.26	TRUE	FALSE	NA	FALSE
portal protein	LBJ_RS02295	2262.9	1.32555e-09	-1.44368	-0.529749	0.0837506	2783.65	2609	2510.07	2792.41	1776.73	1829.89	1898.75	1902.73	TRUE	FALSE	NA	FALSE
trypsin-like serine protease	LBJ_RS11255	1903.65	1.32953e-09	1.77169	0.825123	0.130462	1337.36	1379.61	1120.25	1656.33	2322.41	2333.55	2535.11	2544.58	TRUE	FALSE	NA	FALSE
bifunctional cobalt-precorrin-7 (C(5))-methyltransferase/cobalt-precorrin-6B (C(15))-methyltransferase	LBJ_RS17575	828.893	1.39301e-09	1.67382	0.743141	0.117638	565.655	612.51	662.87	637.504	1016.35	936.792	1198.67	1000.8	TRUE	FALSE	NA	FALSE
hypothetical protein	LBJ_RS17540	2131.65	1.49193e-09	1.53651	0.619658	0.0982595	1522.41	1830.24	1661.59	1709.54	2538.99	2781.25	2595.39	2413.78	TRUE	FALSE	NA	FALSE
50S ribosomal protein L31	LBJ_RS04050	9852.15	1.62267e-09	-1.5	-0.584967	0.092954	12264.6	11758.7	11177.1	12088.9	8292.97	7095.7	8481.1	7658.07	TRUE	FALSE	NA	FALSE
histidine kinase	LBJ_RS12945	4679.55	1.65612e-09	1.47861	0.564244	0.0897094	3918.9	3466.51	3965.07	3752.11	5448.33	5393.84	5446.54	6045.08	TRUE	FALSE	NA	FALSE
hypothetical protein	LBJ_RS02950	254.776	1.69004e-09	-2.19136	-1.13183	0.180047	396.352	357.297	403.246	243.375	170.641	168.653	141.222	157.42	TRUE	FALSE	NA	FALSE
electron transfer flavoprotein subunit alpha/FixB family protein	LBJ_RS13405	30483.5	1.78719e-09	1.83265	0.873928	0.139223	22009.3	21548.7	17403.7	25129.7	39380.6	41546.2	43649.8	33200.4	TRUE	FALSE	NA	FALSE
hypothetical protein	LBJ_RS00740	9387.75	1.79386e-09	-1.43168	-0.517706	0.0824851	10589.9	11105.4	11665.4	10857.3	7184.74	7991.1	7623.43	8084.7	TRUE	FALSE	NA	FALSE
hypothetical protein	LBJ_RS12585	2414.49	1.81735e-09	1.58296	0.662626	0.105613	2021.13	1955.66	1732.3	1771.61	2822.14	2729.12	2981.17	3302.78	TRUE	FALSE	NA	FALSE
hypothetical protein	LBJ_RS05720	4433.98	1.82207e-09	-1.5364	-0.619552	0.0987576	4912.4	5726.97	5658.7	5189.7	3224.37	3784.73	3596.87	3378.07	TRUE	FALSE	NA	FALSE
type VI secretion system tube protein Hcp	LBJ_RS09565	305.059	1.92402e-09	-1.80394	-0.851148	0.135863	448.849	352.922	395.513	372.452	242.835	199.318	198.917	229.666	TRUE	FALSE	NA	FALSE
phenylalanine--tRNA ligase subunit alpha	LBJ_RS15920	3795.21	1.94014e-09	2.00219	1.00158	0.159914	2686.53	2467.54	1984.19	2974.69	4146.02	4649.46	5938.23	5515.03	TRUE	FALSE	NA	FALSE
	LBJ_RS03095	61.1235	1.96703e-09	-2.8267	-1.49912	0.239443	86.6199	84.5847	102.745	86.7085	44.0667	34.4973	22.3889	27.3774	TRUE	FALSE	NA	FALSE
	LBJ_RS09695	229.77	1.98968e-09	-2.20599	-1.14143	0.18237	406.851	243.546	303.815	310.377	160.328	145.655	116.25	151.336	TRUE	FALSE	NA	FALSE
ABC transporter ATP-binding protein	LBJ_RS10660	2425.99	2.29552e-09	1.57838	0.658448	0.105584	1815.08	1742.74	1797.48	2168.7	2976.84	2886.27	3189.56	2831.28	TRUE	FALSE	NA	FALSE
hypothetical protein	LBJ_RS00855	489.474	2.29552e-09	-2.11174	-1.07843	0.172935	679.835	662.094	786.606	528.133	406.913	269.845	297.945	284.421	TRUE	FALSE	NA	FALSE
hypothetical protein	LBJ_RS01070	4827.77	2.39569e-09	-2.40549	-1.26633	0.203291	7196.02	7161.99	7215.34	5706.99	4139.45	2880.9	2163.98	2157.49	TRUE	FALSE	NA	FALSE
D-sedoheptulose 7-phosphate isomerase	LBJ_RS10495	8020.3	2.61876e-09	-2.1307	-1.09133	0.175604	10744.8	12673.1	11156.1	9093.55	6818.15	5229.78	4439.9	4006.99	TRUE	FALSE	NA	FALSE
M3 family metallopeptidase	LBJ_RS08990	9531.56	2.70799e-09	1.77899	0.83106	0.133843	6614.61	6629.69	6184.58	8008.71	10738.2	13521.4	13789.9	10765.4	TRUE	FALSE	NA	FALSE
tRNA-Met	LBJ_RS05460	1237.21	2.73025e-09	-2.27902	-1.18842	0.191442	1745.52	1894.41	1204.21	2035.68	559.74	753.573	913.64	790.903	TRUE	FALSE	NA	FALSE
hypothetical protein	LBJ_RS16610	111.114	2.78857e-09	-2.11164	-1.07836	0.173813	145.679	156.044	173.451	128.092	79.695	72.0609	65.4445	68.4435	TRUE	FALSE	NA	FALSE
hypothetical protein	LBJ_RS14500	6923.64	2.9252e-09	-1.36762	-0.451671	0.0728925	8060.9	7802.21	7859.43	8270.8	6023.07	5996.39	5774.62	5601.72	TRUE	FALSE	NA	FALSE
NmrA/HSCARG family protein	LBJ_RS12820	4956.75	2.97492e-09	2.08772	1.06193	0.171458	2658.97	3545.27	3053.62	3584.61	4959.84	7475.17	8215.87	6160.68	TRUE	FALSE	NA	FALSE
DNA polymerase I	LBJ_RS14145	3884.76	3.05737e-09	1.79149	0.841157	0.135912	2858.46	2619.21	2301.26	3353.06	4501.36	4728.42	5274.31	5442.02	TRUE	FALSE	NA	FALSE
acetyl-CoA carboxylase carboxyltransferase subunit	LBJ_RS09980	8791.23	3.16158e-09	1.90555	0.930207	0.150434	5905.91	5802.8	5301.86	7193.85	9063.67	12351.6	13573.7	11136.5	TRUE	FALSE	NA	FALSE
arginine--tRNA ligase	LBJ_RS06645	5206.26	3.23569e-09	1.54415	0.626809	0.101432	3937.27	4293.4	3636.95	4502.93	6369.04	6457.89	6596.12	5856.48	TRUE	FALSE	NA	FALSE
bifunctional hydroxymethylpyrimidine kinase/phosphomethylpyrimidine kinase	LBJ_RS00640	1888.44	3.28324e-09	-1.47651	-0.56219	0.0910127	2337.43	2116.08	2323.36	2229.79	1587.34	1600.67	1394.14	1518.69	TRUE	FALSE	NA	FALSE
DUF971 domain-containing protein	LBJ_RS08955	3138.61	3.39281e-09	-1.62307	-0.698725	0.113215	3546.17	4503.41	3725.33	3762.95	2238.02	2397.94	2657.39	2277.65	TRUE	FALSE	NA	FALSE
glycosyltransferase family 2 protein	LBJ_RS05615	1780.83	3.40781e-09	1.47523	0.560942	0.0909039	1452.85	1388.36	1345.63	1567.65	2041.13	2228.52	2117.48	2105.02	TRUE	FALSE	NA	FALSE
hypothetical protein	LBJ_RS11730	2382.55	3.55905e-09	1.70964	0.773694	0.125526	1679.9	1576.48	1713.52	2062.28	2597.12	3172.21	2955.34	3303.54	TRUE	FALSE	NA	FALSE
hypothetical protein	LBJ_RS08870	2225.92	3.6001e-09	1.91653	0.938494	0.152314	1492.23	1509.4	1329.05	1774.57	2270.84	2781.25	3348	3302.02	TRUE	FALSE	NA	FALSE
NAD(P)-dependent oxidoreductase	LBJ_RS10670	1523.1	3.65389e-09	1.5204	0.604453	0.0981412	1136.56	1208.98	1181.01	1306.54	1731.73	1758.59	2014.14	1847.21	TRUE	FALSE	NA	FALSE
ribonuclease D	LBJ_RS01060	3274.72	3.70481e-09	-1.46108	-0.547037	0.0888539	3817.84	4017.77	3812.61	3905.82	2569.93	2520.6	2597.98	2955.24	TRUE	FALSE	NA	FALSE
flagellar motor switch protein FliG	LBJ_RS10770	3752.76	3.76284e-09	1.76137	0.816702	0.132713	2694.41	2654.21	2303.47	3219.05	4209.77	5052.7	5348.37	4540.09	TRUE	FALSE	NA	FALSE
DUF115 domain-containing protein	LBJ_RS08565	3173.73	3.82885e-09	-1.51491	-0.599237	0.0974223	3694.47	4062.98	3942.97	3593.47	2817.45	2361.15	2480	2437.35	TRUE	FALSE	NA	FALSE
hypothetical protein	LBJ_RS00930	1772.95	3.82973e-09	1.54909	0.631421	0.102663	1459.41	1277.52	1332.37	1493.75	1941.75	2139.6	2269.89	2269.28	TRUE	FALSE	NA	FALSE
methyltransferase domain-containing protein	LBJ_RS06375	1521.77	3.82973e-09	1.50088	0.585806	0.0952445	1220.55	1098.14	1237.36	1309.49	1776.73	1851.35	1748.92	1931.63	TRUE	FALSE	NA	FALSE
SDR family NAD(P)-dependent oxidoreductase	LBJ_RS00890	7045.04	3.87736e-09	-2.71991	-1.44356	0.234792	9496.7	13024.6	11558.2	7129.8	5232.68	4327.49	2874.39	2716.45	TRUE	FALSE	NA	FALSE
hypothetical protein	LBJ_RS10295	7525.97	3.89633e-09	-1.69079	-0.757693	0.123257	10201.5	8814.31	8492.47	10322.2	6557.5	5340.94	5512.84	4965.96	TRUE	FALSE	NA	FALSE
tRNA-Val	LBJ_RS13875	2142.67	3.94184e-09	-1.85094	-0.888255	0.144545	3035.64	2747.54	2591.82	2754.96	1134.48	1474.95	1760.11	1641.88	TRUE	FALSE	NA	FALSE
exodeoxyribonuclease VII large subunit	LBJ_RS07070	2886.52	4.39325e-09	1.68058	0.748959	0.122225	2190.43	1996.49	1893.6	2532.28	3335.94	3575.45	4024.84	3543.09	TRUE	FALSE	NA	FALSE
	LBJ_RS14425	139.135	4.57032e-09	-2.15019	-1.10446	0.180432	196.864	170.628	213.223	179.329	77.8199	75.894	85.2501	114.073	TRUE	FALSE	NA	FALSE
hypothetical protein	LBJ_RS15790	7144.73	4.62458e-09	1.44851	0.534574	0.0873614	5744.48	5754.68	5976.88	5867.6	8548.93	9072.01	7590.71	8602.59	TRUE	FALSE	NA	FALSE
RidA family protein	LBJ_RS14220	2352.86	4.81097e-09	1.86662	0.900425	0.147307	1484.35	1755.86	1499.19	1826.79	2433.98	3034.23	3732.06	3056.38	TRUE	FALSE	NA	FALSE
ribose 5-phosphate isomerase B	LBJ_RS15170	5826.1	4.93061e-09	-1.41839	-0.504252	0.08255	6734.04	7112.41	7025.32	6465.69	4574.5	4887.11	5123.62	4686.1	TRUE	FALSE	NA	FALSE
gamma carbonic anhydrase family protein	LBJ_RS01280	964.587	4.95724e-09	-1.7354	-0.795271	0.130215	1183.81	1311.06	1101.47	1300.63	564.428	745.907	753.473	755.921	TRUE	FALSE	NA	FALSE
transcriptional regulator	LBJ_RS01615	1535.05	5.13532e-09	-1.55896	-0.640586	0.104988	1887.26	1783.57	1975.35	1834.67	1306.06	1219.67	1034.2	1239.59	TRUE	FALSE	NA	FALSE
secretion protein HlyD	LBJ_RS05705	16899.5	5.36194e-09	-1.87288	-0.905256	0.148545	21781	24752.7	19820.9	21783.5	8704.57	12304.8	13532.4	12516	TRUE	FALSE	NA	FALSE
cobalamin biosynthesis protein	LBJ_RS17585	298.408	5.44068e-09	2.02073	1.01488	0.166609	203.426	191.045	186.708	208.889	330.031	341.906	505.473	419.787	TRUE	FALSE	NA	FALSE
GMC family oxidoreductase	LBJ_RS15430	634.316	5.54097e-09	-1.46019	-0.54616	0.0897076	732.332	749.596	749.043	780.376	509.111	521.292	520.973	511.805	TRUE	FALSE	NA	FALSE
ABC transporter ATP-binding protein	LBJ_RS10490	4071.49	5.55013e-09	-1.59898	-0.677148	0.111231	5185.39	5339.05	4883.14	4632.01	3573.15	3230.48	2967.39	2761.32	TRUE	FALSE	NA	FALSE
precorrin-2 C(20)-methyltransferase	LBJ_RS17580	294.061	5.94097e-09	2.15169	1.10547	0.181923	166.678	212.92	191.128	176.373	338.47	318.141	511.501	437.278	TRUE	FALSE	NA	FALSE
ParA family protein	LBJ_RS00175	3569.35	6.1539e-09	1.52374	0.607618	0.10009	3005.45	2766.5	2721.08	2820.98	4921.4	4162.67	4085.12	4071.63	TRUE	FALSE	NA	FALSE
M15 family metallopeptidase	LBJ_RS02255	4329.29	6.22463e-09	1.49377	0.578962	0.0954015	3715.47	3377.55	3168.52	3626.98	4822.02	5302.61	5546.42	5074.71	TRUE	FALSE	NA	FALSE
phosphohydrolase	LBJ_RS07140	1884.65	6.35339e-09	1.48373	0.56923	0.0938522	1578.85	1532.73	1501.4	1458.28	2273.65	2391.04	2326.73	2014.52	TRUE	FALSE	NA	FALSE
hypothetical protein	LBJ_RS04630	3938.51	6.46056e-09	1.86655	0.900374	0.148521	2749.53	2286.7	2745.39	3208.21	4448.86	5603.89	4442.48	6023.03	TRUE	FALSE	NA	FALSE
	LBJ_RS00335	5549.66	6.56699e-09	-1.55609	-0.637927	0.105279	6348.19	6848.44	7546.78	6285.38	4251.03	4367.35	3962.84	4787.24	TRUE	FALSE	NA	FALSE
crotonyl-CoA carboxylase/reductase	LBJ_RS14405	15026.4	6.62248e-09	2.57297	1.36344	0.22507	7269.51	9629.53	6469.61	10275.9	15393.3	26319.9	28575.2	16278.2	TRUE	FALSE	NA	FALSE
hydroxyethylthiazole kinase	LBJ_RS02945	4237.94	6.692e-09	1.68677	0.754266	0.12455	3361.12	3548.18	2812.78	2898.82	5833.68	5286.51	5623.06	4539.33	TRUE	FALSE	NA	FALSE
GAF domain-containing protein	LBJ_RS04395	4554.52	6.75003e-09	1.91481	0.937199	0.154798	2920.14	2941.51	3095.6	3542.24	4497.61	5672.88	6487.62	7278.59	TRUE	FALSE	NA	FALSE
hypothetical protein	LBJ_RS14690	190.396	6.88315e-09	-2.63935	-1.40019	0.231399	257.235	310.63	363.474	173.417	129.387	103.492	84.389	101.144	TRUE	FALSE	NA	FALSE
	LBJ_RS12435	715.563	7.48297e-09	1.67476	0.743956	0.123227	598.465	472.508	494.943	573.458	821.328	964.39	957.557	841.855	TRUE	FALSE	NA	FALSE
PAS domain S-box protein	LBJ_RS14870	3970.99	7.50086e-09	-1.43132	-0.517345	0.0857004	4586.92	4939.46	4840.06	4336.41	3380.94	3368.47	3213.67	3102.01	TRUE	FALSE	NA	FALSE
bifunctional ADP-dependent NAD(P)H-hydrate dehydratase/NAD(P)H-hydrate epimerase	LBJ_RS05225	1740.46	7.56157e-09	1.74329	0.801813	0.132857	1405.61	1124.39	1063.91	1479.96	2348.66	2214.72	2254.39	2032.01	TRUE	FALSE	NA	FALSE
endoflagellar motor protein	LBJ_RS15460	1648.61	7.59515e-09	1.51646	0.600711	0.0995508	1225.8	1300.85	1351.15	1362.7	1799.23	1982.44	1971.95	2194.76	TRUE	FALSE	NA	FALSE
hypothetical protein	LBJ_RS01050	6150.61	7.62749e-09	-1.6976	-0.763499	0.126547	6930.91	7175.12	9008.41	7850.07	3845.05	4863.35	4640.53	4891.43	TRUE	FALSE	NA	FALSE
helix-turn-helix domain-containing protein	LBJ_RS02165	450.414	7.68276e-09	-2.35215	-1.23398	0.204575	699.522	520.633	783.292	524.192	362.847	263.712	198.917	250.199	TRUE	FALSE	NA	FALSE
4-hydroxy-tetrahydrodipicolinate synthase	LBJ_RS04990	8651.68	8.23088e-09	-1.77778	-0.830077	0.137874	10066.3	12994	11350.5	9886.74	5873.06	6651.84	7155.84	5235.17	TRUE	FALSE	NA	FALSE
DUF3995 domain-containing protein	LBJ_RS02765	930.166	8.6746e-09	2.312	1.20914	0.201126	564.342	492.925	476.162	712.389	886.959	1212	1463.03	1633.52	TRUE	FALSE	NA	FALSE
ComEC/Rec2 family competence protein	LBJ_RS03795	389.362	8.72052e-09	-1.70432	-0.769196	0.12797	476.41	466.674	536.925	482.808	297.216	266.779	255.75	332.331	TRUE	FALSE	NA	FALSE
GNAT family N-acetyltransferase	LBJ_RS11705	1249.72	8.85955e-09	1.78876	0.838962	0.139641	951.507	803.555	782.187	1046.41	1397.94	1565.41	1871.2	1579.52	TRUE	FALSE	NA	FALSE
tRNA-Asn	LBJ_RS07055	2558.08	9.0044e-09	-2.89237	-1.53225	0.255157	4825.78	4325.49	1809.64	4246.74	1033.22	1222.74	1543.97	1457.09	TRUE	FALSE	NA	FALSE
response regulator	LBJ_RS05565	1592.37	9.17235e-09	1.63592	0.710103	0.118313	1229.74	1235.23	1189.85	1178.45	2238.96	2132.7	1660.22	1873.83	TRUE	FALSE	NA	FALSE
DUF218 domain-containing protein	LBJ_RS00940	1220.85	9.26278e-09	1.56843	0.649324	0.108219	938.383	912.932	1080.48	871.026	1406.38	1553.91	1416.53	1587.13	TRUE	FALSE	NA	FALSE
flagellar biosynthesis protein FliQ	LBJ_RS08935	490.237	9.41124e-09	1.73596	0.795736	0.132682	375.353	379.173	291.663	388.217	555.053	607.918	668.223	656.297	TRUE	FALSE	NA	FALSE
4-hydroxybenzoate octaprenyltransferase	LBJ_RS07160	2295.24	9.65116e-09	1.78159	0.833163	0.139023	1547.35	1618.78	1728.99	1705.59	2583.99	3605.35	3115.5	2456.36	TRUE	FALSE	NA	FALSE
hypothetical protein	LBJ_RS12920	189.507	9.7436e-09	2.84846	1.51018	0.252065	108.931	93.3349	93.9066	97.547	420.04	310.475	203.223	188.6	TRUE	FALSE	NA	FALSE
flagellar type III secretion system protein FlhB	LBJ_RS08925	2270.99	9.92271e-09	1.77145	0.824931	0.137763	1664.15	1599.82	1362.2	1928.28	2702.13	2558.93	3306.67	3045.74	TRUE	FALSE	NA	FALSE
precorrin-3B C(17)-methyltransferase	LBJ_RS17590	516.305	1.06643e-08	1.87002	0.903052	0.151111	380.603	304.797	362.369	390.188	550.365	620.951	795.668	725.501	TRUE	FALSE	NA	FALSE
DUF1566 domain-containing protein	LBJ_RS09370	4577.74	1.1196e-08	1.50425	0.589047	0.0987054	3648.54	3663.39	3604.91	3706.79	5262.69	5731.91	6125.95	4877.74	TRUE	FALSE	NA	FALSE
hypothetical protein	LBJ_RS19375	122.471	1.13499e-08	2.644	1.40272	0.235147	61.6839	43.7507	71.8109	89.6644	135.013	216.183	198.917	162.743	TRUE	FALSE	NA	FALSE
tryptophan synthase subunit alpha	LBJ_RS05080	1391.75	1.24035e-08	1.62166	0.69747	0.117211	1094.56	1083.56	894.875	1173.52	1853.61	1715.66	1759.25	1558.99	TRUE	FALSE	NA	FALSE
putative peptidyl-prolyl cis-trans isomerase	LBJ_RS03000	6564.12	1.2857e-08	1.72448	0.786161	0.132251	5128.95	4868	4443.44	4834	10116.6	8419.63	7867.12	6835.23	TRUE	FALSE	NA	FALSE
tRNA-Leu	LBJ_RS00565	4364.4	1.3134e-08	-2.87819	-1.52516	0.256729	6727.48	7100.74	4735.1	7349.53	1137.3	2371.11	3236.06	2257.88	TRUE	FALSE	NA	FALSE
protein translocase subunit SecF	LBJ_RS11840	3790.57	1.34132e-08	1.61377	0.690431	0.116291	2970.01	2743.17	2563.1	3324.48	4218.21	4536.77	4916.95	5051.89	TRUE	FALSE	NA	FALSE
flippase-like domain-containing protein	LBJ_RS11955	906.326	1.34266e-08	1.96871	0.977247	0.164611	577.466	561.467	542.449	759.684	910.399	1232.7	1322.67	1343.77	TRUE	FALSE	NA	FALSE
DegT/DnrJ/EryC1/StrS family aminotransferase	LBJ_RS06290	4564.49	1.36382e-08	1.57218	0.652768	0.110006	3661.66	3128.18	3451.34	3953.12	5047.04	5409.17	5918.43	5946.98	TRUE	FALSE	NA	FALSE
protein-L-isoaspartate O-methyltransferase	LBJ_RS14760	1648.41	1.39799e-08	-1.5365	-0.619652	0.104501	1900.39	2035.87	2243.82	1808.07	1391.38	1256.47	1241.72	1309.55	TRUE	FALSE	NA	FALSE
response regulator	LBJ_RS05560	839.126	1.50664e-08	1.63632	0.710459	0.120068	618.151	650.427	576.697	700.565	1079.16	1174.44	984.251	929.311	TRUE	FALSE	NA	FALSE
peptidoglycan DD-metalloendopeptidase family protein	LBJ_RS05930	782.6	1.54695e-08	2.1883	1.12981	0.191087	501.346	425.84	378.941	656.225	847.58	1007.32	1178.86	1264.68	TRUE	FALSE	NA	FALSE
	LBJ_RS14865	299.165	1.62184e-08	-1.86462	-0.898883	0.152235	400.289	333.964	434.18	388.217	248.461	185.519	179.111	223.582	TRUE	FALSE	NA	FALSE
alpha-ribazole phosphatase	LBJ_RS15555	221.766	1.66167e-08	-1.69972	-0.7653	0.129704	261.172	309.172	271.777	275.891	158.452	176.319	153.278	168.067	TRUE	FALSE	NA	FALSE
UDP-N-acetylglucosamine 1-carboxyvinyltransferase	LBJ_RS01125	6488.1	1.7086e-08	-1.47256	-0.558326	0.0947031	8083.22	7952.42	6859.6	8017.58	5173.61	5084.13	5661.81	5072.43	TRUE	FALSE	NA	FALSE
tRNA-Leu	LBJ_RS12735	1955.35	1.71403e-08	-1.93458	-0.952022	0.161502	2534.29	2697.96	2740.97	2338.17	1755.17	1337.73	1207.28	1031.22	TRUE	FALSE	NA	FALSE
ABC transporter ATP-binding protein	LBJ_RS15890	13140.8	1.77859e-08	1.60296	0.680742	0.115606	10534.8	11071.8	8136.73	10645.4	16143.4	16562.5	16372.3	15659.1	TRUE	FALSE	NA	FALSE
hypothetical protein	LBJ_RS17420	901.619	1.80452e-08	1.78877	0.83897	0.142541	687.71	627.094	563.44	708.448	916.962	1156.04	1239.14	1314.12	TRUE	FALSE	NA	FALSE
hypothetical protein	LBJ_RS15905	7455.42	1.80452e-08	1.64303	0.716355	0.121712	6198.58	5589.88	4535.14	6243.01	9007.41	8889.56	9439.51	9740.27	TRUE	FALSE	NA	FALSE
flagellar biosynthetic protein FliR	LBJ_RS08930	750.466	1.81962e-08	1.75843	0.814288	0.138393	607.652	490.008	446.333	631.592	888.834	926.826	1036.78	975.701	TRUE	FALSE	NA	FALSE
hypothetical protein	LBJ_RS05760	7589.76	1.81962e-08	-1.503	-0.587842	0.0999077	8219.71	9899.33	9928.69	8412.69	6255.59	6096.82	6025.2	5880.06	TRUE	FALSE	NA	FALSE
metallo-mystery pair system four-Cys motif protein	LBJ_RS11355	2169.43	1.87769e-08	-1.83331	-0.874449	0.148755	2410.92	3045.05	2984.02	2790.44	1213.24	1425.12	1853.11	1633.52	TRUE	FALSE	NA	FALSE
hypothetical protein	LBJ_RS12750	2440.68	1.88341e-08	-1.5201	-0.604165	0.102789	2668.16	3185.05	3175.15	2750.04	1899.55	1826.82	1952.14	2068.52	TRUE	FALSE	NA	FALSE
PAS domain-containing hybrid sensor histidine kinase/response regulator	LBJ_RS09240	5080.52	1.91288e-08	1.41171	0.497446	0.0846726	4316.56	4067.36	3921.98	4545.3	5955.56	5844.6	6169.01	5823.78	TRUE	FALSE	NA	FALSE
precorrin-8X methylmutase	LBJ_RS17570	576.546	1.92411e-08	1.71879	0.781389	0.133031	362.229	472.508	434.18	427.63	702.254	653.915	851.64	708.01	TRUE	FALSE	NA	FALSE
bifunctional (p)ppGpp synthetase/guanosine-3'%2C5'-bis(diphosphate) 3'-pyrophosphohydrolase	LBJ_RS04675	4857.68	1.93e-08	1.47509	0.560803	0.0954915	3853.28	3953.61	3596.07	4297	5711.79	5846.9	6209.48	5393.35	TRUE	FALSE	NA	FALSE
hypothetical protein	LBJ_RS07150	32597.7	1.93e-08	-1.99504	-0.996417	0.169662	43854.6	47651.8	47678	34525.7	28729.6	20985.8	19462	17894.2	TRUE	FALSE	NA	FALSE
DUF2147 domain-containing protein	LBJ_RS00340	9132.92	2.03913e-08	1.60199	0.679862	0.115949	7143.52	7507.62	6587.82	6843.07	9806.24	10799.2	11103.2	13272.7	TRUE	FALSE	NA	FALSE
hypothetical protein	LBJ_RS07135	878.462	2.05022e-08	1.63829	0.712188	0.121485	734.957	618.343	594.374	715.345	1050.1	1069.42	1238.28	1006.88	TRUE	FALSE	NA	FALSE
UDP-N-acetylglucosamine--N-acetylmuramyl-(pentapeptide) pyrophosphoryl-undecaprenol N-acetylglucosamine transferase	LBJ_RS02655	4607.31	2.09931e-08	1.52248	0.606421	0.103516	3872.96	3625.48	3243.64	3869.37	6108.39	5331.74	5652.34	5154.56	TRUE	FALSE	NA	FALSE
hypothetical protein	LBJ_RS17745	12476.6	2.24416e-08	-2.33862	-1.22566	0.209625	18083.9	21007.6	18477.5	12347.1	10464.4	7367.85	6402.37	5661.8	TRUE	FALSE	NA	FALSE
30S ribosomal protein S12	LBJ_RS13020	17932.7	2.30867e-08	1.67804	0.746781	0.12783	13864.4	14251.1	10675.5	14778.9	23993.8	22802.7	23194.9	19900.3	TRUE	FALSE	NA	FALSE
histidine kinase	LBJ_RS11045	938.155	2.31303e-08	-1.97213	-0.979756	0.167725	1162.81	1322.73	1473.78	1020.8	726.631	739.775	534.751	523.973	TRUE	FALSE	NA	FALSE
alpha/beta fold hydrolase	LBJ_RS08660	6305.22	2.33457e-08	-1.61643	-0.692813	0.118638	7692.11	8305.34	7816.34	7348.54	5620.84	4767.52	4863.56	4027.52	TRUE	FALSE	NA	FALSE
SMC-Scp complex subunit ScpB	LBJ_RS05165	3712.26	2.37683e-08	1.44096	0.527031	0.0902991	2950.33	3237.55	2814.99	3163.87	4677.63	4168.8	4420.09	4264.79	TRUE	FALSE	NA	FALSE
inorganic phosphate transporter	LBJ_RS06040	7686.78	2.38014e-08	1.55581	0.637666	0.109263	6223.51	5782.39	5327.27	6726.8	8424.23	9272.1	9699.57	10038.4	TRUE	FALSE	NA	FALSE
SpoIIE family protein phosphatase	LBJ_RS03605	1528.35	2.4796e-08	1.55285	0.634918	0.108926	1248.11	1063.14	1308.06	1168.59	1797.36	1894.28	2039.98	1707.29	TRUE	FALSE	NA	FALSE
SDR family NAD(P)-dependent oxidoreductase	LBJ_RS17990	370.005	2.4796e-08	-1.60919	-0.686335	0.117749	437.037	481.258	473.952	434.528	268.15	282.111	264.361	318.643	TRUE	FALSE	NA	FALSE
hypothetical protein	LBJ_RS19470	13577.7	2.49528e-08	-2.67014	-1.41691	0.243141	20444.9	24964.2	21309.1	12307.7	10623.8	7814.78	5646.31	5511.22	TRUE	FALSE	NA	FALSE
TIGR04454 family lipoprotein	LBJ_RS17700	9528.9	2.50984e-08	1.51249	0.596922	0.102452	7332.51	7905.75	6644.17	8458.02	11330.8	11318.2	12162.4	11079.5	TRUE	FALSE	NA	FALSE
hypothetical protein	LBJ_RS13255	29152.8	2.60097e-08	-1.45181	-0.537856	0.092412	35457.7	33927.2	34040.6	34673.5	26386.6	22366.5	21791.3	24578.8	TRUE	FALSE	NA	FALSE
hypothetical protein	LBJ_RS11540	1187.74	2.66132e-08	1.84119	0.880642	0.151413	716.583	768.554	952.323	905.512	1225.43	1813.79	1518.14	1601.58	TRUE	FALSE	NA	FALSE
2-oxo acid dehydrogenase subunit E2	LBJ_RS10765	4414.77	2.71415e-08	1.74243	0.801097	0.13782	2917.52	3467.97	2884.59	3608.25	4779.83	5668.28	6726.15	5265.59	TRUE	FALSE	NA	FALSE
2Fe-2S iron-sulfur cluster binding domain-containing protein	LBJ_RS00760	11854.6	2.71666e-08	-1.45926	-0.545237	0.0938099	14417	13918.6	13664	14275.4	8726.14	9233	9866.63	10736.5	TRUE	FALSE	NA	FALSE
membrane protein	LBJ_RS14090	484.374	2.71666e-08	-1.60932	-0.686455	0.118108	624.714	527.925	676.128	560.649	368.472	390.202	363.389	363.511	TRUE	FALSE	NA	FALSE
L-aspartate oxidase	LBJ_RS09355	1981.41	2.7896e-08	1.74047	0.799476	0.137664	1447.6	1512.32	1313.59	1511.49	1982.06	2407.91	2896.78	2779.57	TRUE	FALSE	NA	FALSE
ABC transporter ATP-binding protein	LBJ_RS15705	2324.36	2.80689e-08	1.66037	0.731503	0.125991	1777.02	1553.15	1612.98	2044.55	2548.37	2802.71	3100.87	3155.25	TRUE	FALSE	NA	FALSE
	LBJ_RS16490	830.61	2.80689e-08	-1.84778	-0.885792	0.15256	1295.36	982.933	1005.35	1028.68	515.674	502.893	597.612	716.376	TRUE	FALSE	NA	FALSE
TolC family protein	LBJ_RS12540	16805.2	2.85941e-08	1.77305	0.826233	0.142389	13714.8	10990.2	9437.06	14338.4	22020.2	21844.4	21852.4	20244.1	TRUE	FALSE	NA	FALSE
DegT/DnrJ/EryC1/StrS aminotransferase family protein	LBJ_RS01400	8183.94	2.86463e-08	1.63414	0.708528	0.122115	6471.56	6211.14	5973.57	6199.66	8391.42	9455.32	11296.9	11471.9	TRUE	FALSE	NA	FALSE
phosphoribosyl-ATP diphosphatase	LBJ_RS02640	1548.27	2.89201e-08	-1.55453	-0.636483	0.109732	1992.26	1818.57	1816.26	1909.56	1394.19	1166.01	1069.5	1219.82	TRUE	FALSE	NA	FALSE
YjgP/YjgQ family permease	LBJ_RS04825	5197.63	2.90213e-08	-1.42161	-0.50753	0.087512	5873.1	6320.52	6122.71	6095.21	3883.49	4575.87	4440.76	4269.36	TRUE	FALSE	NA	FALSE
carbon-nitrogen family hydrolase	LBJ_RS00885	17595.6	2.92864e-08	-2.92812	-1.54998	0.267338	26232.7	30855.9	29614.8	18225.5	14468.9	9338.79	6319.7	5708.19	TRUE	FALSE	NA	FALSE
phosphoribosylaminoimidazolesuccinocarboxamide synthase	LBJ_RS03895	6200.93	2.93072e-08	1.43725	0.52331	0.090265	4947.84	5094.04	4829.01	5482.34	6704.7	7544.17	7739.68	7265.66	TRUE	FALSE	NA	FALSE
hypothetical protein	LBJ_RS01640	645.716	3.11312e-08	1.70492	0.7697	0.133007	513.158	420.007	404.351	570.502	817.577	837.134	793.084	809.915	TRUE	FALSE	NA	FALSE
GatB/YqeY domain-containing protein	LBJ_RS07595	28173.3	3.11312e-08	-1.40728	-0.492906	0.085173	33058.6	34590.8	32141.5	31968.8	23310.3	22839.5	25571.6	21905	TRUE	FALSE	NA	FALSE
pirin family protein	LBJ_RS04890	5050.65	3.13979e-08	-1.67035	-0.740152	0.127937	6211.7	7242.2	6267.44	5553.28	4366.35	3810.03	3725.17	3229.01	TRUE	FALSE	NA	FALSE
DedA family protein	LBJ_RS07390	3369.47	3.18157e-08	1.81901	0.863157	0.149261	2347.93	2294	2046.06	2873.2	3478.45	4490.78	5062.48	4362.89	TRUE	FALSE	NA	FALSE
MaoC family dehydratase	LBJ_RS01365	5190.74	3.20411e-08	1.64008	0.713765	0.123457	4142.01	3857.35	3335.34	4393.56	7021.6	6828.16	6357.59	5590.32	TRUE	FALSE	NA	FALSE
polyprenyl synthetase family protein	LBJ_RS14435	2754.42	3.24297e-08	2.03845	1.02747	0.177787	1759.96	1693.15	1546.7	2251.46	2651.5	3576.98	4257.34	4298.25	TRUE	FALSE	NA	FALSE
STAS domain-containing protein	LBJ_RS09945	46.6186	3.26855e-08	-2.78159	-1.47591	0.25545	78.7454	67.0844	78.4396	50.2515	27.1901	22.2316	22.3889	26.6169	TRUE	FALSE	NA	FALSE
serine O-acetyltransferase	LBJ_RS00300	9256.97	3.27112e-08	-2.38362	-1.25316	0.216908	12872.2	13667.7	15220.6	10408	8140.15	5524.16	4026.56	4196.35	TRUE	FALSE	NA	FALSE
hypothetical protein	LBJ_RS07300	4102.51	3.33688e-08	1.57926	0.659253	0.11418	3368.99	2940.05	2737.65	3676.24	5073.29	5162.32	4987.56	4873.94	TRUE	FALSE	NA	FALSE
glycosyltransferase family 2 protein	LBJ_RS03525	1862.97	3.41658e-08	1.60882	0.686	0.118903	1336.05	1499.19	1271.61	1605.09	2481.8	2392.58	2312.09	2005.4	TRUE	FALSE	NA	FALSE
N-acetyl sugar amidotransferase	LBJ_RS06395	4227.86	3.41658e-08	1.39669	0.48201	0.0835434	3673.47	3257.97	3469.02	3709.74	5049.85	4880.98	4735.26	5046.57	TRUE	FALSE	NA	FALSE
hypothetical protein	LBJ_RS12090	113.629	3.47723e-08	-2.34059	-1.22687	0.212768	192.926	118.127	153.565	172.432	53.4426	62.0951	69.7501	86.6951	TRUE	FALSE	NA	FALSE
tRNA (guanosine(37)-N1)-methyltransferase TrmD	LBJ_RS07895	14247.3	3.49552e-08	-1.55074	-0.632961	0.109791	17288.6	18088	15855.9	18062	11058.9	12545.5	11492.4	9587.42	TRUE	FALSE	NA	FALSE
two-component system sensor histidine kinase CreC	LBJ_RS10745	3242.31	3.68724e-08	1.48631	0.571735	0.0993296	2463.42	2521.5	2531.06	2914.59	3608.78	4151.94	4010.2	3737.02	TRUE	FALSE	NA	FALSE
type I methionyl aminopeptidase	LBJ_RS08020	12022.8	3.81687e-08	1.37906	0.463683	0.0806422	9693.56	10437.5	10022.6	10275	13779.7	14534.1	14511.5	12928.2	TRUE	FALSE	NA	FALSE
hypothetical protein	LBJ_RS19490	267.491	4.09059e-08	1.75072	0.807949	0.140818	164.053	237.712	196.651	181.3	322.531	358.005	336.695	342.978	TRUE	FALSE	NA	FALSE
type II secretion system ATPase GspE	LBJ_RS07830	9891.24	4.10464e-08	1.47796	0.563605	0.0982444	7675.05	8242.63	7933.45	8081.62	12889	11788.9	12258.8	10260.4	TRUE	FALSE	NA	FALSE
FAD-binding oxidoreductase	LBJ_RS08460	4523.14	4.15727e-08	1.72695	0.788225	0.137456	3215.44	3058.17	2871.33	4122.59	5035.79	5649.12	6171.59	6061.05	TRUE	FALSE	NA	FALSE
acetylglutamate kinase	LBJ_RS17130	2149.96	4.24163e-08	1.83036	0.872125	0.152182	1490.91	1599.82	1313.59	1673.08	2078.63	2816.51	3204.2	3022.92	TRUE	FALSE	NA	FALSE
queuosine precursor transporter	LBJ_RS07725	748.955	4.28048e-08	1.64757	0.720343	0.125736	509.22	516.258	630.831	604.989	803.514	1005.02	950.668	971.138	TRUE	FALSE	NA	FALSE
glycosyltransferase	LBJ_RS14140	2605.32	4.3228e-08	1.56129	0.642742	0.112227	2090.69	2047.53	1758.82	2240.63	2853.08	3113.19	3390.2	3348.41	TRUE	FALSE	NA	FALSE
	LBJ_RS04960	12534.8	4.5402e-08	1.72322	0.785111	0.13729	8761.74	11106.8	8499.1	8459	13465.6	18341.8	15164.2	16480.4	TRUE	FALSE	NA	FALSE
bifunctional riboflavin kinase/FAD synthetase	LBJ_RS03610	4845.42	4.70194e-08	1.46033	0.546297	0.0956324	3951.71	4175.28	3895.47	3734.38	5732.42	5895.2	6245.65	5133.26	TRUE	FALSE	NA	FALSE
hypothetical protein	LBJ_RS08095	54.9982	4.83366e-08	-2.61612	-1.38743	0.243095	78.7454	87.5014	93.9066	58.1341	35.6284	26.8312	31.8612	27.3774	TRUE	FALSE	NA	FALSE
UDP-3-O-(3-hydroxymyristoyl)glucosamine N-acyltransferase	LBJ_RS02465	9979.7	5.02041e-08	-1.44553	-0.531595	0.0932538	12057.2	12454.4	10287.7	12392.4	8328.6	8112.22	8237.4	7967.59	TRUE	FALSE	NA	FALSE
hypothetical protein	LBJ_RS01895	605.446	5.02041e-08	-1.94024	-0.956238	0.167747	902.947	742.304	771.139	780.376	415.352	357.238	328.945	545.267	TRUE	FALSE	NA	FALSE
MBOAT family protein	LBJ_RS09590	557.247	5.09705e-08	1.54912	0.631452	0.110826	423.913	406.882	423.132	492.662	681.627	632.45	679.418	717.897	TRUE	FALSE	NA	FALSE
cob(I)yrinic acid a%2Cc-diamide adenosyltransferase	LBJ_RS17600	336.249	5.11049e-08	1.72869	0.789683	0.138613	213.925	268.338	241.948	261.111	427.54	395.569	496.001	385.565	TRUE	FALSE	NA	FALSE
transcriptional regulator	LBJ_RS15350	24618.1	5.49561e-08	-1.61274	-0.689514	0.121303	30343.2	32748.9	33294.9	25179.9	20020.3	16678.3	18684.4	19994.6	TRUE	FALSE	NA	FALSE
hydrolase	LBJ_RS07730	6718.38	5.58118e-08	1.59728	0.675621	0.11892	5184.07	4869.45	5045.55	5593.68	6953.16	7820.91	8977.96	9302.24	TRUE	FALSE	NA	FALSE
DUF5009 domain-containing protein	LBJ_RS13545	1831.36	5.58118e-08	-1.3679	-0.45196	0.0795538	2198.31	2158.37	2019.54	2088.89	1541.4	1589.94	1493.17	1561.27	TRUE	FALSE	NA	FALSE
hypothetical protein	LBJ_RS08445	588.818	5.79255e-08	2.0063	1.00454	0.177023	362.229	371.881	464.009	368.511	601.932	974.356	893.835	673.788	TRUE	FALSE	NA	FALSE
30S ribosomal protein S7	LBJ_RS13015	17717.6	5.86878e-08	1.6306	0.7054	0.124361	14288.4	13279.8	11359.4	14953.3	25246.5	21678.1	21197.1	19738.4	TRUE	FALSE	NA	FALSE
glycosyltransferase family 2 protein	LBJ_RS12940	2129.46	5.87249e-08	1.53297	0.616326	0.108664	1534.22	1780.65	1723.46	1687.86	2225.84	2614.89	2825.31	2643.44	TRUE	FALSE	NA	FALSE
AAA family ATPase	LBJ_RS01665	375.371	5.89446e-08	-1.78256	-0.833948	0.147054	464.598	490.008	555.706	413.836	286.902	248.38	232.5	311.038	TRUE	FALSE	NA	FALSE
DNA repair protein RecN	LBJ_RS07210	123409	6.07736e-08	-1.53829	-0.621328	0.109667	156808	162146	139423	139943	109914	95989.8	97199.8	85847.2	TRUE	FALSE	NA	FALSE
	LBJ_RS19840	167.035	6.07961e-08	-2.24742	-1.16827	0.206215	293.983	228.962	195.547	206.918	106.885	78.9604	90.4168	134.606	TRUE	FALSE	NA	FALSE
hypothetical protein	LBJ_RS16420	562.216	6.12201e-08	2.18569	1.12809	0.199171	405.539	275.629	345.797	384.276	572.867	674.613	788.779	1050.23	TRUE	FALSE	NA	FALSE
hypothetical protein	LBJ_RS04005	266.073	6.13743e-08	-1.89306	-0.920721	0.162577	283.483	389.381	414.294	305.45	200.644	186.285	188.584	160.462	TRUE	FALSE	NA	FALSE
ABC transporter permease	LBJ_RS10400	1188.74	6.15855e-08	1.75686	0.812996	0.143575	776.955	702.928	985.467	981.382	1329.5	1691.13	1521.59	1520.97	TRUE	FALSE	NA	FALSE
NeuB family protein	LBJ_RS06175	4993.21	6.32308e-08	1.47618	0.561871	0.0993096	3900.52	3880.69	4482.11	3868.38	5334.88	6096.82	6105.29	6277.03	TRUE	FALSE	NA	FALSE
50S ribosomal protein L7/L12	LBJ_RS13040	41999.2	6.33788e-08	-1.49897	-0.583975	0.103227	46777.4	51364.8	48250.3	55146.6	37281.3	33691.6	33360.4	30121.2	TRUE	FALSE	NA	FALSE
gliding motility ABC transporter	LBJ_RS08050	348.928	6.59139e-08	1.57302	0.653539	0.115666	286.108	268.338	252.995	277.861	430.353	428.533	390.945	456.29	TRUE	FALSE	NA	FALSE
hypothetical protein	LBJ_RS00405	2242.12	7.2294e-08	-2.03225	-1.02307	0.181585	2837.46	3199.64	3429.25	2554.94	1925.81	1612.17	1077.25	1300.43	TRUE	FALSE	NA	FALSE
16S rRNA (cytidine(1402)-2'-O)-methyltransferase	LBJ_RS11565	1016.31	7.28204e-08	1.78037	0.832178	0.147741	740.207	718.97	663.975	801.068	1012.6	1220.44	1500.92	1472.3	TRUE	FALSE	NA	FALSE
polyphosphate kinase	LBJ_RS13945	577.143	7.71625e-08	1.62215	0.69791	0.124128	450.161	373.339	444.123	490.691	768.823	736.708	634.64	718.657	TRUE	FALSE	NA	FALSE
Crp/Fnr family transcriptional regulator	LBJ_RS02090	1779.91	7.94821e-08	1.8471	0.885261	0.157599	1266.49	1312.52	1039.6	1383.39	1715.79	2337.38	2615.2	2568.91	TRUE	FALSE	NA	FALSE
hypothetical protein	LBJ_RS06080	4163.76	8.09791e-08	-1.44347	-0.529542	0.0943296	5139.45	5096.96	4494.26	4947.31	3646.28	3489.59	3391.92	3104.29	TRUE	FALSE	NA	FALSE
elongation factor G	LBJ_RS02110	115163	8.19512e-08	1.80149	0.849192	0.151331	83044.9	84189.5	69383.7	92242	177234	152791	149060	113355	TRUE	FALSE	NA	FALSE
tRNA-Asp	LBJ_RS09885	1570.09	8.22144e-08	-2.60903	-1.38351	0.246584	2744.28	2301.29	1236.25	2799.3	588.806	993.521	890.39	1006.88	TRUE	FALSE	NA	FALSE
hypothetical protein	LBJ_RS13810	626.397	8.40099e-08	1.84393	0.882785	0.15745	547.281	368.964	353.531	491.676	841.955	867.031	793.946	746.795	TRUE	FALSE	NA	FALSE
N-acetyl neuraminic (sialic) acid synthetase	LBJ_RS05935	737.813	8.49998e-08	2.18109	1.12505	0.200739	434.412	436.049	341.378	642.431	791.325	954.424	1195.22	1107.26	TRUE	FALSE	NA	FALSE
hypothetical protein	LBJ_RS20550	141.444	8.50096e-08	-2.34054	-1.22684	0.21891	190.301	218.754	228.69	154.696	120.949	77.4272	65.4445	75.2879	TRUE	FALSE	NA	FALSE
sugar phosphotransferase	LBJ_RS04985	685.107	8.53848e-08	1.76802	0.822133	0.146721	459.348	592.093	470.638	460.146	722.881	977.422	980.807	817.52	TRUE	FALSE	NA	FALSE
imidazole glycerol phosphate synthase subunit HisH	LBJ_RS06400	2075.08	8.99664e-08	1.41848	0.504349	0.0901574	1678.59	1633.36	1656.07	1893.79	2336.47	2498.37	2502.39	2401.61	TRUE	FALSE	NA	FALSE
citrate synthase	LBJ_RS14010	10592.6	9.25035e-08	1.52553	0.609313	0.109019	8377.2	8430.76	7175.57	9569.46	12187.7	13165.7	13361	12473.5	TRUE	FALSE	NA	FALSE
IS4 family transposase	LBJ_RS00425	204.707	9.40046e-08	-1.99969	-0.99978	0.178977	300.545	253.754	271.777	266.037	133.138	111.158	117.972	183.277	TRUE	FALSE	NA	FALSE
lipoyl(octanoyl) transferase LipB	LBJ_RS06815	4408.04	9.46354e-08	-1.58749	-0.666744	0.119388	5349.44	5591.34	5889.6	4805.42	3696.91	3790.87	3168.03	2972.73	TRUE	FALSE	NA	FALSE
asparagine--tRNA ligase	LBJ_RS09065	6984.92	9.47768e-08	1.60521	0.682765	0.122266	5164.39	5449.88	5123.99	5709.95	9059.92	9381.72	9132.96	6856.52	TRUE	FALSE	NA	FALSE
DUF1574 domain-containing protein	LBJ_RS17395	1126.23	9.47987e-08	1.82694	0.869429	0.1557	855.7	705.845	672.813	951.822	1174.8	1422.82	1607.7	1618.31	TRUE	FALSE	NA	FALSE
Asp-tRNA(Asn)/Glu-tRNA(Gln) amidotransferase subunit GatA	LBJ_RS09110	11807.8	1.01121e-07	1.77349	0.826592	0.148332	8159.34	9098.69	7618.59	9182.23	16663.8	17040.1	15532.7	11166.9	TRUE	FALSE	NA	FALSE
STAS domain-containing protein	LBJ_RS10380	8265.49	1.01299e-07	-1.4946	-0.579759	0.104047	10634.6	9311.61	10502.1	9168.43	7071.29	5905.16	6510.01	7020.78	TRUE	FALSE	NA	FALSE
hypothetical protein	LBJ_RS02075	351.391	1.01627e-07	-1.87354	-0.90577	0.162578	444.912	462.299	554.601	371.467	236.272	206.217	247.139	288.223	TRUE	FALSE	NA	FALSE
	LBJ_RS20490	140.671	1.02233e-07	-1.88092	-0.911441	0.163632	166.678	188.128	214.328	165.534	106.885	92.7593	86.1112	104.947	TRUE	FALSE	NA	FALSE
N-acetylmuramoyl-L-alanine amidase	LBJ_RS13130	8149.82	1.02335e-07	1.3981	0.483468	0.0868032	6598.87	7443.45	6730.34	6417.41	9441.52	9493.65	10012.2	9061.16	TRUE	FALSE	NA	FALSE
FAD-dependent oxidoreductase	LBJ_RS17560	719.36	1.03674e-07	1.63623	0.710378	0.1276	506.595	571.676	556.811	547.84	826.016	777.338	1058.31	910.299	TRUE	FALSE	NA	FALSE
GyrI-like domain-containing protein	LBJ_RS03315	4170.29	1.03675e-07	1.45449	0.540516	0.0970923	3302.06	3774.23	3048.1	3470.31	4740.45	4938.47	4881.65	5207.03	TRUE	FALSE	NA	FALSE
LL-diaminopimelate aminotransferase	LBJ_RS04085	5296.26	1.09659e-07	1.56387	0.645119	0.11609	4093.45	4239.44	3842.44	4350.2	6631.56	7012.14	6901.82	5299.05	TRUE	FALSE	NA	FALSE
	LBJ_RS16035	1513.92	1.13491e-07	-1.5565	-0.638307	0.114993	1725.84	1897.32	2026.17	1725.3	1153.23	1125.38	1088.45	1369.63	TRUE	FALSE	NA	FALSE
ABC transporter substrate-binding protein	LBJ_RS14750	1277.11	1.18906e-07	1.4972	0.582266	0.105055	997.442	1057.31	971.105	1066.12	1332.31	1553.14	1657.64	1581.81	TRUE	FALSE	NA	FALSE
hypothetical protein	LBJ_RS10650	1093.84	1.27834e-07	1.61672	0.693072	0.125338	776.955	822.513	838.531	905.512	1134.48	1290.2	1437.2	1545.3	TRUE	FALSE	NA	FALSE
YifB family Mg chelatase-like AAA ATPase	LBJ_RS07855	1140.62	1.28105e-07	-1.59355	-0.672245	0.121585	1309.8	1451.07	1410.81	1434.63	843.83	968.223	976.501	730.064	TRUE	FALSE	NA	FALSE
flagellar type III secretion system pore protein FliP	LBJ_RS08940	1525.63	1.36701e-07	1.59661	0.675009	0.122341	1221.87	1179.81	1070.54	1228.7	1712.04	1654.34	1939.23	2198.56	TRUE	FALSE	NA	FALSE
UpxY family transcription antiterminator	LBJ_RS00205	1460.78	1.39854e-07	-1.72743	-0.788629	0.143043	1985.7	1701.9	2064.84	1648.45	1303.25	1054.08	886.946	1041.1	TRUE	FALSE	NA	FALSE
type II toxin-antitoxin system VapC family toxin	LBJ_RS04750	317.648	1.43345e-07	-2.3958	-1.26051	0.228822	538.094	329.589	512.62	411.865	255.024	151.788	130.028	212.175	TRUE	FALSE	NA	FALSE
50S ribosomal protein L4	LBJ_RS14660	24747.8	1.46609e-07	1.61583	0.692276	0.125765	19086.6	19423.9	15620.5	21554.9	31118.6	32787.7	31787.1	26603.2	TRUE	FALSE	NA	FALSE
hypothetical protein	LBJ_RS08485	3309.04	1.4891e-07	-1.61449	-0.691076	0.125614	3815.22	4418.82	3929.72	4182.7	2800.58	2694.62	2610.03	2020.61	TRUE	FALSE	NA	FALSE
	LBJ_RS11780	582.44	1.50205e-07	1.53459	0.617854	0.112344	480.347	452.091	460.695	446.352	635.685	727.509	668.223	788.622	TRUE	FALSE	NA	FALSE
type III pantothenate kinase	LBJ_RS02730	2028.76	1.53311e-07	1.50043	0.585376	0.106512	1578.85	1643.57	1545.59	1723.33	2140.52	2487.64	2376.67	2733.94	TRUE	FALSE	NA	FALSE
lysoplasmalogenase	LBJ_RS17300	493.26	1.54047e-07	1.93627	0.953278	0.173487	286.108	285.838	389.989	380.335	495.047	756.64	644.112	708.01	TRUE	FALSE	NA	FALSE
thioredoxin domain-containing protein	LBJ_RS00585	4560.88	1.56969e-07	1.46739	0.553257	0.100752	3648.54	3527.77	3454.66	4155.11	4936.4	5599.29	5705.73	5459.51	TRUE	FALSE	NA	FALSE
	LBJ_RS01690	141.55	1.58276e-07	-2.21033	-1.14426	0.208441	206.05	179.378	243.052	150.754	115.323	85.8598	70.6112	81.3717	TRUE	FALSE	NA	FALSE
sterol desaturase family protein	LBJ_RS08975	4737.69	1.58617e-07	1.48201	0.567556	0.103398	3846.71	3939.02	3436.98	4048.69	5094.86	6256.27	5741.9	5537.08	TRUE	FALSE	NA	FALSE
transposase	LBJ_RS19525	55.8216	1.59686e-07	-2.87005	-1.52107	0.277181	61.6839	91.8765	112.688	65.0313	31.878	36.0305	21.5278	25.8564	TRUE	FALSE	NA	FALSE
hypothetical protein	LBJ_RS01585	236.438	1.62122e-07	-2.47311	-1.30632	0.238172	279.546	345.631	472.847	248.302	186.58	139.522	111.083	107.989	TRUE	FALSE	NA	FALSE
translational GTPase TypA	LBJ_RS04875	59307.9	1.66317e-07	1.61247	0.689273	0.125778	45295.7	48458.3	40472.6	47388.1	82029.6	76172.2	75662.5	58983.9	TRUE	FALSE	NA	FALSE
chromosomal replication initiator protein DnaA	LBJ_RS00020	1405.68	1.67638e-07	1.88151	0.911891	0.16645	984.318	805.013	950.114	1161.7	1450.45	1755.53	1820.39	2317.95	TRUE	FALSE	NA	FALSE
adenylate/guanylate cyclase domain-containing protein	LBJ_RS05090	16904.7	1.76639e-07	1.62026	0.696221	0.127303	12772.5	12223.9	11601.3	15013.4	17393.2	21796.9	22941.8	21494.3	TRUE	FALSE	NA	FALSE
acyltransferase	LBJ_RS16765	418.459	1.76912e-07	1.68993	0.756967	0.138422	322.856	300.422	309.339	312.348	412.539	555.789	576.945	557.435	TRUE	FALSE	NA	FALSE
	LBJ_RS14320	54.4741	1.85988e-07	-2.5102	-1.3278	0.243211	93.1821	65.6261	85.0683	67.9873	30.0028	26.0646	27.5556	40.3056	TRUE	FALSE	NA	FALSE
zinc-binding alcohol dehydrogenase	LBJ_RS06225	3472.29	1.89162e-07	1.62403	0.69958	0.128216	2610.41	2129.2	3124.33	2719.49	4199.46	4338.99	4059.28	4597.12	TRUE	FALSE	NA	FALSE
hypothetical protein	LBJ_RS17920	2208.39	1.98858e-07	-1.56327	-0.644571	0.118331	2748.21	2907.96	2820.51	2298.76	1870.49	1786.19	1736.86	1498.15	TRUE	FALSE	NA	FALSE
adenylate/guanylate cyclase domain-containing protein	LBJ_RS11965	25647.7	2.00452e-07	1.98181	0.986818	0.181215	17620.6	18457	19573.5	13161	40847.9	38607	32576.7	24337.8	TRUE	FALSE	NA	FALSE
hypothetical protein	LBJ_RS18580	224.498	2.04776e-07	-1.91504	-0.937374	0.172262	313.669	233.337	366.788	266.037	139.701	159.454	142.084	174.911	TRUE	FALSE	NA	FALSE
M61 family metallopeptidase	LBJ_RS17140	3044.01	2.1041e-07	1.64076	0.714363	0.1314	2277.05	2259	2049.37	2635.74	3109.98	3721.87	4085.98	4213.08	TRUE	FALSE	NA	FALSE
hypothetical protein	LBJ_RS20075	3299.59	2.12741e-07	-2.05034	-1.03587	0.190614	3512.05	3991.52	6140.39	4098.95	1838.61	2726.82	2121.78	1966.61	TRUE	FALSE	NA	FALSE
DUF192 domain-containing protein	LBJ_RS04955	1433.57	2.32545e-07	-1.49324	-0.578446	0.106758	1551.28	1755.86	1816.26	1745.01	1061.35	1221.97	1252.92	1063.92	TRUE	FALSE	NA	FALSE
BamA/TamA family outer membrane protein	LBJ_RS09360	8332.48	2.35668e-07	1.39587	0.48116	0.0888454	6764.23	6854.28	6773.43	7429.34	9362.76	9857.78	10560.7	9057.36	TRUE	FALSE	NA	FALSE
long-chain fatty acid--CoA ligase	LBJ_RS00485	22800.9	2.3596e-07	1.77418	0.827154	0.152744	17215.1	16513	15754.2	16270.6	23358.1	28145.9	26563.6	38586.9	TRUE	FALSE	NA	FALSE
divalent-cation tolerance protein CutA	LBJ_RS15655	810.225	2.40138e-07	-1.59907	-0.677235	0.125137	1059.13	888.139	994.305	1045.43	637.56	525.125	622.584	709.531	TRUE	FALSE	NA	FALSE
metal-dependent hydrolase	LBJ_RS12060	2235.24	2.41379e-07	1.50729	0.591956	0.109402	1674.65	1824.4	1666.01	1966.71	2511.8	2972.13	2458.48	2807.71	TRUE	FALSE	NA	FALSE
helix-turn-helix transcriptional regulator	LBJ_RS08475	920.97	2.49615e-07	-1.66896	-0.738954	0.136726	1036.81	1274.6	1215.26	1081.89	550.365	749.74	765.529	693.561	TRUE	FALSE	NA	FALSE
ferritin family protein	LBJ_RS17305	7668.15	2.50659e-07	1.52173	0.60571	0.112096	6216.95	6342.39	5158.23	6609.55	8688.63	9071.25	10280	8978.27	TRUE	FALSE	NA	FALSE
hypothetical protein	LBJ_RS12010	5775.41	2.50659e-07	-1.46426	-0.550175	0.101818	7096.27	6741.98	7206.5	6408.54	5308.63	4322.12	4388.23	4730.97	TRUE	FALSE	NA	FALSE
DNA ligase (NAD(+)) LigA	LBJ_RS00970	5030.91	2.50953e-07	-1.42882	-0.514828	0.0952843	5757.6	5928.22	6169.11	5822.28	3945.37	3883.62	4042.06	4699.03	TRUE	FALSE	NA	FALSE
elongation factor Tu	LBJ_RS14675	153199	2.5494e-07	1.53525	0.618469	0.114532	122260	121077	103626	136455	187368	194578	195669	164554	TRUE	FALSE	NA	FALSE
Uma2 family endonuclease	LBJ_RS13175	8447.28	2.5494e-07	-1.49348	-0.578681	0.107166	9910.11	11194.3	9838.1	9533.99	7491.33	6657.97	7013.76	5938.62	TRUE	FALSE	NA	FALSE
hypothetical protein	LBJ_RS05575	1271.75	2.56245e-07	1.47723	0.562899	0.104265	1098.5	936.265	1047.33	1023.75	1655.78	1557.74	1370.89	1483.7	TRUE	FALSE	NA	FALSE
MBOAT family protein	LBJ_RS17410	2108.11	2.57276e-07	2.05975	1.04247	0.193127	1463.35	1162.31	1140.14	1745.01	1955.81	2976.73	3351.45	3070.07	TRUE	FALSE	NA	FALSE
hypothetical protein	LBJ_RS16590	248.974	2.60429e-07	-1.74775	-0.805498	0.149292	334.668	272.713	359.055	299.538	210.02	168.653	159.306	187.839	TRUE	FALSE	NA	FALSE
4-hydroxythreonine-4-phosphate dehydrogenase	LBJ_RS04220	8108.17	2.64344e-07	1.46811	0.553961	0.102727	6274.7	6851.36	6018.86	7136.7	8660.51	9463.75	10173.2	10286.3	TRUE	FALSE	NA	FALSE
CPBP family intramembrane metalloprotease	LBJ_RS15585	2459.95	2.6493e-07	1.34618	0.428868	0.0795382	2071	2034.41	2174.21	2107.61	2738.7	2992.83	2747.81	2813.03	TRUE	FALSE	NA	FALSE
adenosine deaminase	LBJ_RS03460	2166.37	2.67659e-07	1.65771	0.729195	0.135288	1535.54	1621.69	1562.16	1801.17	2190.21	2515.23	2991.5	3113.42	TRUE	FALSE	NA	FALSE
DUF1564 domain-containing protein	LBJ_RS14205	143.292	2.70133e-07	-1.99089	-0.993416	0.184379	209.988	193.961	215.433	144.843	84.383	95.8257	87.8335	114.073	TRUE	FALSE	NA	FALSE
DUF1574 domain-containing protein	LBJ_RS07710	808.845	2.705e-07	1.61674	0.693084	0.128648	615.527	590.635	573.383	692.682	821.328	1024.19	1087.58	1065.44	TRUE	FALSE	NA	FALSE
MAPEG family protein	LBJ_RS02545	384.589	2.72879e-07	2.15757	1.10941	0.205992	288.733	220.212	237.528	228.595	369.41	499.827	491.695	740.711	TRUE	FALSE	NA	FALSE
hypothetical protein	LBJ_RS01290	6579.65	2.82813e-07	1.5617	0.643119	0.11956	5685.42	4421.74	4576.01	5862.67	8144.83	7984.2	7729.34	8233	TRUE	FALSE	NA	FALSE
iron-containing alcohol dehydrogenase	LBJ_RS06165	3614.18	2.93311e-07	1.54804	0.630444	0.117351	2669.47	2598.79	3282.31	2795.36	3847.86	4690.86	4694.78	4334	TRUE	FALSE	NA	FALSE
DUF4254 domain-containing protein	LBJ_RS10135	1555.27	2.95882e-07	1.59555	0.674054	0.12551	1307.17	1178.35	990.991	1317.38	1741.1	1813.79	2073.56	2019.84	TRUE	FALSE	NA	FALSE
GNAT family N-acetyltransferase	LBJ_RS02740	588.381	3.00958e-07	-1.51386	-0.598231	0.111459	641.775	752.512	782.187	658.196	481.921	476.829	471.028	442.601	TRUE	FALSE	NA	FALSE
restriction endonuclease subunit S	LBJ_RS18250	322.447	3.0735e-07	-1.82413	-0.867207	0.161693	442.287	387.923	389.989	446.352	197.831	194.718	223.889	296.589	TRUE	FALSE	NA	FALSE
DUF4065 domain-containing protein	LBJ_RS06810	2226.87	3.10547e-07	-1.85034	-0.887789	0.1656	2926.7	2970.67	3478.96	2188.4	1869.55	1641.3	1426	1313.36	TRUE	FALSE	NA	FALSE
	LBJ_RS16485	362.321	3.10547e-07	-2.33609	-1.2241	0.228325	557.78	409.798	545.763	516.309	234.397	159.454	154.139	320.924	TRUE	FALSE	NA	FALSE
6-carboxytetrahydropterin synthase	LBJ_RS09505	1195.6	3.16474e-07	1.53779	0.620857	0.115887	935.758	993.141	889.351	951.822	1252.62	1583.04	1600.81	1358.22	TRUE	FALSE	NA	FALSE
lipoprotein LenA	LBJ_RS00060	2803.48	3.20508e-07	-1.4206	-0.506504	0.0945863	3197.06	3279.85	3537.52	3148.11	2419.92	2315.92	2083.03	2446.48	TRUE	FALSE	NA	FALSE
RluA family pseudouridine synthase	LBJ_RS05495	3455.26	3.22138e-07	1.31535	0.395445	0.0738639	2930.64	2982.34	3034.84	2990.46	3802.86	3988.65	4095.45	3816.87	TRUE	FALSE	NA	FALSE
hypothetical protein	LBJ_RS00165	87.6039	3.22138e-07	-2.20385	-1.14003	0.212944	95.8069	125.419	155.774	105.43	46.8794	57.4954	51.6667	62.3597	TRUE	FALSE	NA	FALSE
tryptophan synthase subunit beta	LBJ_RS05075	2957.7	3.22279e-07	1.57413	0.654551	0.122269	2375.49	2368.37	1970.93	2477.1	3968.81	3737.97	3708.81	3054.1	TRUE	FALSE	NA	FALSE
glycosyltransferase family 9 protein	LBJ_RS10140	1918.58	3.3024e-07	1.57353	0.654003	0.122272	1498.79	1505.02	1502.51	1457.29	2828.71	2374.18	2130.39	2051.78	TRUE	FALSE	NA	FALSE
Hpt domain-containing protein	LBJ_RS17995	778.628	3.31088e-07	-1.59943	-0.67756	0.126692	998.754	1019.39	1021.92	794.171	596.306	551.19	573.501	673.788	TRUE	FALSE	NA	FALSE
hypothetical protein	LBJ_RS01140	312.46	3.31599e-07	-2.15655	-1.10872	0.20733	439.662	422.924	552.392	292.641	252.211	190.885	161.889	187.079	TRUE	FALSE	NA	FALSE
	LBJ_RS20810	740.016	3.37292e-07	1.63221	0.706826	0.132257	494.784	656.261	511.515	587.253	924.462	932.193	1014.39	799.268	TRUE	FALSE	NA	FALSE
hypothetical protein	LBJ_RS09660	2486.66	3.45425e-07	-1.42576	-0.51173	0.0958323	2815.15	3031.92	2833.77	3011.15	2051.44	2119.66	2209.61	1820.6	TRUE	FALSE	NA	FALSE
di-heme enzyme	LBJ_RS11360	1309.59	3.45708e-07	-1.56787	-0.648808	0.121511	1492.23	1700.44	1656.07	1548.93	898.21	911.494	1113.42	1155.94	TRUE	FALSE	NA	FALSE
hypothetical protein	LBJ_RS16250	1380.24	3.49111e-07	-1.64102	-0.714593	0.133881	1889.89	1663.99	1545.59	1762.74	852.268	1025.72	1071.22	1230.46	TRUE	FALSE	NA	FALSE
type I-E CRISPR-associated protein Cas6/Cse3/CasE	LBJ_RS13520	1056	3.67139e-07	1.67423	0.743496	0.13954	836.014	786.054	752.358	784.317	1674.53	1212.77	1141.83	1260.12	TRUE	FALSE	NA	FALSE
	LBJ_RS15730	250.684	3.75454e-07	-1.62409	-0.699635	0.131413	299.233	309.172	324.806	307.421	218.458	183.985	166.195	196.205	TRUE	FALSE	NA	FALSE
hypothetical protein	LBJ_RS01795	853.96	3.77349e-07	-1.6906	-0.757534	0.142318	1004	1179.81	1086	1023.75	505.36	660.814	768.112	603.824	TRUE	FALSE	NA	FALSE
serine--tRNA ligase	LBJ_RS00120	2951.78	3.77365e-07	-1.47409	-0.559825	0.105178	3662.97	3613.81	3619.27	3175.7	2138.64	2337.38	2395.61	2670.82	TRUE	FALSE	NA	FALSE
hydroxymethylglutaryl-CoA lyase	LBJ_RS18290	2852.24	3.84768e-07	-1.3189	-0.399338	0.0750788	3363.74	3141.3	3155.26	3316.6	2516.49	2424.01	2492.06	2408.45	TRUE	FALSE	NA	FALSE
hypothetical protein	LBJ_RS08890	8633.55	3.86189e-07	-1.604	-0.68167	0.12818	10267.1	11898.7	11379.3	8999.94	7316	7064.27	6459.2	5683.85	TRUE	FALSE	NA	FALSE
aldo/keto reductase	LBJ_RS06265	3490.45	4.01918e-07	1.3997	0.485114	0.0913484	3040.89	2636.71	2861.39	3094.9	4236.03	3915.82	3923.23	4214.6	TRUE	FALSE	NA	FALSE
	LBJ_RS00830	219.473	4.04498e-07	-1.86014	-0.895414	0.168653	287.421	263.963	282.825	308.406	113.448	166.353	145.528	187.839	TRUE	FALSE	NA	FALSE
type I-E CRISPR-associated endoribonuclease Cas2	LBJ_RS13540	55.8543	4.04498e-07	-2.45514	-1.29581	0.244075	91.8696	97.7099	70.7062	58.1341	30.0028	36.0305	32.7223	29.6589	TRUE	FALSE	NA	FALSE
ribonuclease HII	LBJ_RS07885	4503.86	4.07898e-07	-1.42512	-0.511081	0.0962972	5114.51	5292.38	4986.99	5778.92	3640.66	4045.38	3754.45	3417.61	TRUE	FALSE	NA	FALSE
imidazole glycerol phosphate synthase subunit HisF	LBJ_RS06405	2600.61	4.1339e-07	1.38174	0.466485	0.0879381	2249.49	2178.79	2000.76	2305.66	3037.79	2956.8	3176.64	2898.96	TRUE	FALSE	NA	FALSE
hypothetical protein	LBJ_RS02515	2600.23	4.13601e-07	1.50272	0.587574	0.110771	1903.01	2241.49	1998.55	2169.68	2764.01	3197.51	3022.5	3505.07	TRUE	FALSE	NA	FALSE
flagellar biosynthesis protein FlhA	LBJ_RS08920	2528.34	4.15552e-07	1.61889	0.695003	0.131049	1966.01	1868.16	1660.49	2227.82	2794.01	2933.03	3648.53	3128.63	TRUE	FALSE	NA	FALSE
hypothetical protein	LBJ_RS14520	3633.69	4.19132e-07	-1.57196	-0.652561	0.123087	4791.66	4417.36	4731.79	3827	3097.79	2835.67	2381.84	2986.42	TRUE	FALSE	NA	FALSE
hypothetical protein	LBJ_RS02760	163.794	4.21189e-07	-2.20477	-1.14063	0.215192	240.173	242.087	239.738	179.329	143.451	105.025	72.3334	88.2161	TRUE	FALSE	NA	FALSE
phage Gp37/Gp68 family protein	LBJ_RS16760	220.523	4.30647e-07	-1.90788	-0.931974	0.175968	311.044	247.921	327.016	271.949	111.573	147.188	168.778	178.714	TRUE	FALSE	NA	FALSE
CBS domain-containing protein	LBJ_RS14390	1812.4	4.3715e-07	-1.60613	-0.683588	0.129141	2278.37	2557.96	1976.46	2123.37	1598.59	1395.22	1382.09	1187.11	TRUE	FALSE	NA	FALSE
	LBJ_RS12005	35536.9	4.60788e-07	1.4474	0.533467	0.100968	30718.6	28820.1	25180.2	31442.7	43966.3	39512.4	41654.6	43000	TRUE	FALSE	NA	FALSE
HAD family hydrolase	LBJ_RS10995	2205.51	4.78106e-07	1.53002	0.613548	0.116278	1766.52	1805.45	1472.68	1929.26	2571.81	2749.81	2902.81	2445.72	TRUE	FALSE	NA	FALSE
hypothetical protein	LBJ_RS08995	521.925	4.94873e-07	1.72506	0.78665	0.149268	384.54	331.047	417.608	398.071	588.806	827.934	598.473	628.92	TRUE	FALSE	NA	FALSE
putative porin	LBJ_RS16720	1713.02	4.97245e-07	-1.36969	-0.45385	0.0861359	1984.38	2137.95	1905.75	1894.78	1451.39	1482.62	1464.75	1382.56	TRUE	FALSE	NA	FALSE
endoflagellar protein	LBJ_RS03515	1180.33	5.03469e-07	-1.64079	-0.714393	0.135648	1333.42	1328.56	1640.6	1563.71	826.016	808.769	859.39	1082.17	TRUE	FALSE	NA	FALSE
	LBJ_RS14055	423.62	5.18615e-07	-1.81565	-0.860484	0.163563	611.589	475.424	618.679	478.867	377.848	282.878	253.167	290.505	TRUE	FALSE	NA	FALSE
hypothetical protein	LBJ_RS04370	9114.09	5.29915e-07	-1.58811	-0.66731	0.126944	11210.7	11719.4	11355	10455.3	8394.23	7509.67	6133.7	6134.82	TRUE	FALSE	NA	FALSE
GNAT family N-acetyltransferase	LBJ_RS15665	533.061	5.3395e-07	-1.8215	-0.865129	0.164625	677.211	700.011	597.688	778.406	351.596	305.876	361.667	492.033	TRUE	FALSE	NA	FALSE
DNA alkylation repair protein	LBJ_RS20625	206.082	5.5155e-07	-1.76581	-0.820328	0.156283	253.298	266.879	311.549	221.698	130.325	149.488	148.111	167.306	TRUE	FALSE	NA	FALSE
DUF3808 domain-containing protein	LBJ_RS16880	3317.58	5.89887e-07	1.49318	0.578384	0.110458	2624.85	2932.76	2292.43	2796.35	3951	3884.39	4353.78	3705.08	TRUE	FALSE	NA	FALSE
penicillin-binding protein 2	LBJ_RS09535	3761.91	5.93355e-07	1.76342	0.818378	0.15633	2420.11	2627.96	2599.56	3241.71	3737.23	4464.71	5705.73	5298.29	TRUE	FALSE	NA	FALSE
glycosyltransferase	LBJ_RS12885	15443	5.94364e-07	1.76479	0.819494	0.156558	11675.3	9473.49	9284.6	14249.7	16813.8	20991.2	21156.7	19899.6	TRUE	FALSE	NA	FALSE
DNA polymerase III subunit gamma/tau	LBJ_RS16525	3618.26	6.0126e-07	-1.4397	-0.525769	0.100489	4208.94	4170.9	4761.62	3939.32	3235.62	2988.23	2793.45	2848.01	TRUE	FALSE	NA	FALSE
transcriptional regulator	LBJ_RS16510	1492.23	6.10692e-07	-1.55581	-0.637662	0.121946	2089.38	1650.86	1569.9	1956.85	1155.11	1152.98	1105.67	1257.08	TRUE	FALSE	NA	FALSE
	LBJ_RS17005	191.999	6.15697e-07	-1.7375	-0.797009	0.152469	270.359	202.712	247.472	253.228	154.702	148.722	138.639	120.156	TRUE	FALSE	NA	FALSE
hypothetical protein	LBJ_RS10565	4295.32	6.49179e-07	1.42902	0.51503	0.0987182	3676.1	3438.81	3130.96	3899.91	4911.09	5091.8	5308.76	4905.12	TRUE	FALSE	NA	FALSE
hypothetical protein	LBJ_RS20290	117.915	6.55859e-07	-2.22527	-1.15398	0.221278	136.492	156.044	218.747	138.931	85.3206	81.2602	74.0557	52.4734	TRUE	FALSE	NA	FALSE
dihydrolipoyl dehydrogenase	LBJ_RS10390	7982.67	6.6218e-07	1.41548	0.501288	0.0961588	6577.87	6771.15	6034.33	7054.92	9186.49	9906.85	9831.32	8498.4	TRUE	FALSE	NA	FALSE
cobalamin-binding protein	LBJ_RS16160	3497.79	6.92725e-07	-1.50565	-0.590389	0.113437	4341.5	4270.07	4171.66	4030.96	3300.31	2815.74	2487.75	2564.35	TRUE	FALSE	NA	FALSE
LigB	LBJ_RS03415	45543.1	6.99687e-07	2.34179	1.22761	0.235965	23372.9	32632.2	22611.6	30410	92911.3	66463.2	58564.3	37379.3	TRUE	FALSE	NA	FALSE
hypothetical protein	LBJ_RS07560	3288.42	6.99687e-07	1.31727	0.397546	0.0764196	2832.21	2858.38	2889.01	2773.69	3601.28	3709.61	3966.28	3676.94	TRUE	FALSE	NA	FALSE
30S ribosomal protein S21	LBJ_RS07590	10492.4	6.99687e-07	-1.56971	-0.650498	0.12504	11634.6	13090.2	14292.6	12257.4	6700.95	8137.52	8998.62	8826.93	TRUE	FALSE	NA	FALSE
DNA methylase	LBJ_RS09840	1779.05	7.07781e-07	2.01545	1.0111	0.194449	1119.5	1192.94	1152.29	1255.3	1680.16	1976.31	2487.75	3368.18	TRUE	FALSE	NA	FALSE
hypothetical protein	LBJ_RS20835	3699.16	7.11761e-07	-1.43377	-0.519812	0.0999909	4933.4	4235.07	4163.93	4102.89	2856.83	2934.57	3161.14	3205.44	TRUE	FALSE	NA	FALSE
	LBJ_RS17935	7926.29	7.20292e-07	1.48482	0.570284	0.109751	6375.75	6469.27	6239.82	6435.15	7987.32	9121.84	10310.1	10471.1	TRUE	FALSE	NA	FALSE
hypothetical protein	LBJ_RS01485	901.376	7.21612e-07	-1.65725	-0.728788	0.140269	1091.94	1192.94	1262.77	949.852	780.074	732.109	596.751	604.584	TRUE	FALSE	NA	FALSE
arabinose kinase	LBJ_RS04170	418.846	7.2733e-07	1.56508	0.646235	0.12442	335.98	316.463	314.863	337.966	577.555	509.026	520.112	438.799	TRUE	FALSE	NA	FALSE
hypothetical protein	LBJ_RS01285	879.59	7.30018e-07	1.87975	0.910539	0.175336	645.712	548.342	582.221	667.064	854.143	1088.58	1116	1534.66	TRUE	FALSE	NA	FALSE
	LBJ_RS15515	130.81	7.32483e-07	-2.03707	-1.0265	0.197696	187.677	129.794	198.861	184.255	102.197	65.1615	89.5557	88.9766	TRUE	FALSE	NA	FALSE
chemotaxis protein	LBJ_RS05145	30539.8	7.36327e-07	1.42877	0.514778	0.0991647	25444	25893.1	22674.6	26581.1	39675.9	35654.1	35626.8	32768.5	TRUE	FALSE	NA	FALSE
acetyl-CoA hydrolase/transferase family protein	LBJ_RS17720	1652.49	7.40952e-07	-1.4933	-0.578508	0.11147	1937.14	2035.87	1926.74	2017.94	1215.11	1240.37	1570.67	1276.09	TRUE	FALSE	NA	FALSE
	LBJ_RS11315	575.408	7.71759e-07	1.69407	0.760494	0.146756	448.849	396.673	355.74	506.456	633.81	690.712	831.835	739.19	TRUE	FALSE	NA	FALSE
fumarate reductase/succinate dehydrogenase flavoprotein subunit	LBJ_RS08260	34433.1	7.7186e-07	1.60134	0.679281	0.13109	26723.6	27692.7	21238.4	30238.6	42924.7	43906.6	45670	37070.5	TRUE	FALSE	NA	FALSE
hypothetical protein	LBJ_RS06950	124.465	7.76607e-07	-1.98488	-0.989054	0.190919	119.431	172.086	195.547	174.402	89.0709	91.9927	80.9446	72.2459	TRUE	FALSE	NA	FALSE
6-phosphogluconolactonase	LBJ_RS06310	684.653	7.9409e-07	1.50907	0.593664	0.114693	531.532	488.55	615.364	545.869	837.267	838.667	743.14	876.838	TRUE	FALSE	NA	FALSE
N-6 DNA methylase	LBJ_RS02720	3741.26	7.96816e-07	-1.5627	-0.644039	0.124445	4853.34	4431.95	4204.81	4762.07	2448.98	2916.93	2850.28	3461.72	TRUE	FALSE	NA	FALSE
hypothetical protein	LBJ_RS07265	563.255	8.15492e-07	2.70278	1.43445	0.277413	262.485	272.713	283.929	397.085	501.61	591.82	827.529	1368.87	TRUE	FALSE	NA	FALSE
STAS domain-containing protein	LBJ_RS03735	16814.6	8.27015e-07	-1.39622	-0.481523	0.0931742	20315	21017.8	19237.6	17810.7	14397.6	13099	14929.1	13710	TRUE	FALSE	NA	FALSE
hypothetical protein	LBJ_RS01715	3316.44	8.30999e-07	1.55809	0.63978	0.123823	2649.78	2677.54	2234.98	2810.14	3387.51	4030.81	4319.34	4421.45	TRUE	FALSE	NA	FALSE
cytochrome c	LBJ_RS01885	10185	8.50932e-07	1.61336	0.690073	0.133681	6765.54	8475.97	7810.82	8125.96	12146.5	14712.7	13154.4	10288.6	TRUE	FALSE	NA	FALSE
PAS domain S-box protein	LBJ_RS09230	3510.44	8.50932e-07	1.60466	0.682272	0.132167	2619.6	2660.04	2654.8	2847.58	3360.32	4273.06	4855.81	4812.34	TRUE	FALSE	NA	FALSE
NTP transferase domain-containing protein	LBJ_RS06420	1957.86	8.53406e-07	1.56637	0.647425	0.125437	1535.54	1265.85	1533.44	1765.7	2208.02	2424.77	2285.39	2644.2	TRUE	FALSE	NA	FALSE
DUF2225 domain-containing protein	LBJ_RS09405	4159.67	8.64648e-07	1.40851	0.494171	0.095793	3445.11	3647.35	3082.35	3642.74	4598.87	4990.6	5160.65	4709.68	TRUE	FALSE	NA	FALSE
3-oxoacyl-[acyl-carrier-protein] reductase	LBJ_RS11605	7303.59	9.05815e-07	1.58379	0.66338	0.128816	5648.67	5476.13	4994.73	6493.28	7586.03	9604.8	10081	8544.03	TRUE	FALSE	NA	FALSE
hypothetical protein	LBJ_RS01175	2467.14	9.11256e-07	1.57172	0.652345	0.126705	1952.89	1637.73	1960.99	2121.4	2619.62	3118.55	2871.81	3454.12	TRUE	FALSE	NA	FALSE
hypothetical protein	LBJ_RS19675	2901.22	9.2747e-07	-1.52333	-0.607225	0.118022	3403.11	3599.23	3968.38	3041.69	2401.16	2267.62	2035.67	2492.87	TRUE	FALSE	NA	FALSE
	LBJ_RS18630	1473.7	9.3812e-07	-1.38852	-0.473543	0.0920806	1740.27	1801.07	1765.44	1548.93	1211.36	1218.14	1204.7	1299.67	TRUE	FALSE	NA	FALSE
crotonase/enoyl-CoA hydratase family protein	LBJ_RS09010	902.534	9.38278e-07	1.5495	0.631803	0.12286	738.894	726.262	598.793	768.552	1007.91	1182.87	1184.03	1012.96	TRUE	FALSE	NA	FALSE
suppressor of fused domain protein	LBJ_RS00995	8815.08	9.46264e-07	-1.98653	-0.990254	0.19263	10969.2	13053.8	13414.3	9469.94	8389.54	5348.61	4747.31	5127.94	TRUE	FALSE	NA	FALSE
deoxyribodipyrimidine photolyase	LBJ_RS09700	824.399	9.50922e-07	-1.41966	-0.505549	0.0983635	952.819	978.558	1046.23	891.718	721.943	666.947	683.723	653.255	TRUE	FALSE	NA	FALSE
hypothetical protein	LBJ_RS10215	407.7	9.60432e-07	1.78043	0.832227	0.16199	297.92	280.005	283.929	311.362	373.16	579.554	555.417	580.249	TRUE	FALSE	NA	FALSE
SpoIIE family protein phosphatase	LBJ_RS09990	11398.9	9.60432e-07	1.27551	0.351072	0.0683372	9709.31	10024.7	9912.12	10427.7	12880.6	12653.6	12605.8	12977.7	TRUE	FALSE	NA	FALSE
SUMF1/EgtB/PvdO family nonheme iron enzyme	LBJ_RS01720	4106.46	9.69842e-07	1.54168	0.624504	0.121609	3051.38	3447.56	2845.92	3580.67	4286.66	4949.97	5526.62	5162.92	TRUE	FALSE	NA	FALSE
hypothetical protein	LBJ_RS18530	820.706	1.0034e-06	-1.89698	-0.923702	0.180103	1040.75	1131.69	1182.12	943.94	796.013	509.026	456.39	505.722	TRUE	FALSE	NA	FALSE
	LBJ_RS13850	69.3871	1.00427e-06	-2.25555	-1.17348	0.228819	112.868	100.627	99.4305	71.9286	51.5674	34.4973	37.0278	47.15	TRUE	FALSE	NA	FALSE
aquaporin family protein	LBJ_RS03585	2079.73	1.01055e-06	1.5087	0.593301	0.11572	1486.98	1624.61	1643.92	1875.07	2163.02	2601.86	2658.25	2584.12	TRUE	FALSE	NA	FALSE
	LBJ_RS15025	46.0685	1.02835e-06	-2.82981	-1.5007	0.292902	83.9951	77.2929	58.5535	52.2221	35.6284	17.6319	24.9723	18.2516	TRUE	FALSE	NA	FALSE
succinate dehydrogenase cytochrome B subunit%2C b558 family	LBJ_RS08255	9402.78	1.10744e-06	1.62217	0.697929	0.136597	7297.07	6809.07	5886.29	8693.51	10220.7	12375.3	12308.7	11631.6	TRUE	FALSE	NA	FALSE
ABC transporter permease subunit	LBJ_RS15985	863.595	1.11218e-06	1.75839	0.814258	0.159395	650.962	549.801	596.583	706.477	890.709	982.789	1143.56	1387.88	TRUE	FALSE	NA	FALSE
hypothetical protein	LBJ_RS17545	2877.28	1.12627e-06	1.55384	0.635836	0.124531	2115.63	2347.95	2241.61	2308.61	2816.52	3442.06	3855.2	3890.63	TRUE	FALSE	NA	FALSE
HDOD domain-containing protein	LBJ_RS17185	8715.13	1.12689e-06	1.3554	0.438714	0.0859287	7207.83	7688.46	7607.54	7098.27	9296.19	10593.7	10524.5	9704.53	TRUE	FALSE	NA	FALSE
alanine racemase	LBJ_RS17830	2769.48	1.12833e-06	1.63128	0.706009	0.138294	2151.06	2051.91	1790.85	2425.87	2868.08	3307.9	3971.45	3588.72	TRUE	FALSE	NA	FALSE
hypothetical protein	LBJ_RS07350	1946.68	1.14544e-06	1.95476	0.966995	0.189529	1305.86	1257.1	1088.21	1618.89	1763.6	2850.24	3185.25	2504.27	TRUE	FALSE	NA	FALSE
efflux RND transporter permease subunit	LBJ_RS08480	6334.27	1.14927e-06	-1.64214	-0.715581	0.140275	7157.96	8907.64	7624.11	7804.75	5490.52	4825.02	5153.76	3710.4	TRUE	FALSE	NA	FALSE
PBP1A family penicillin-binding protein	LBJ_RS01555	8430.21	1.15234e-06	1.33409	0.415854	0.0815304	7428.32	7180.95	6699.41	7585.02	9719.04	9707.53	9968.24	9153.18	TRUE	FALSE	NA	FALSE
sigma-54-dependent Fis family transcriptional regulator	LBJ_RS00075	1564.31	1.1559e-06	-1.4038	-0.48934	0.0959521	1759.96	1855.03	1936.69	1757.82	1240.43	1353.06	1203.84	1407.66	TRUE	FALSE	NA	FALSE
diguanylate cyclase	LBJ_RS09175	9308.66	1.18049e-06	1.47929	0.564903	0.11086	7618.62	8042.84	6724.82	7652.02	9835.31	12320.1	11806.7	10468.8	TRUE	FALSE	NA	FALSE
sulfurtransferase	LBJ_RS15745	3040.61	1.19868e-06	-1.78187	-0.833394	0.163648	4223.38	4181.11	3940.76	3235.8	2771.51	2304.42	1698.97	1968.89	TRUE	FALSE	NA	FALSE
Re/Si-specific NAD(P)(+) transhydrogenase subunit alpha	LBJ_RS00230	9739.22	1.25735e-06	1.70544	0.770146	0.151509	7257.7	6434.27	6512.7	8593.01	9777.17	11534.4	13429.9	14374.7	TRUE	FALSE	NA	FALSE
TolC family protein	LBJ_RS08495	7557.85	1.29278e-06	-1.50325	-0.588084	0.115817	8891.67	10434.5	8123.47	8860.03	6542.49	5885.23	6386.01	5339.36	TRUE	FALSE	NA	FALSE
winged helix-turn-helix transcriptional regulator	LBJ_RS15015	151.658	1.32697e-06	-1.93682	-0.953691	0.18801	213.925	195.42	202.175	188.197	137.826	99.6588	74.9168	101.144	TRUE	FALSE	NA	FALSE
AI-2E family transporter	LBJ_RS12465	4179.87	1.37633e-06	1.41013	0.495832	0.0978895	3136.69	3727.56	3536.41	3474.25	4724.51	5344.78	4927.28	4567.46	TRUE	FALSE	NA	FALSE
haloacid dehalogenase-like hydrolase	LBJ_RS11220	2627.72	1.39579e-06	1.54888	0.631229	0.124691	2151.06	2148.16	1933.37	2015.97	3209.37	3825.36	3031.12	2707.32	TRUE	FALSE	NA	FALSE
(2Fe-2S) ferredoxin domain-containing protein	LBJ_RS01080	610.495	1.44356e-06	-1.49797	-0.583007	0.115315	796.641	717.512	684.966	729.139	559.74	485.261	458.973	451.727	TRUE	FALSE	NA	FALSE
ATP-binding protein	LBJ_RS14775	487.891	1.51422e-06	-1.44139	-0.527458	0.10452	601.09	581.884	547.973	574.444	367.535	389.436	420.223	420.547	TRUE	FALSE	NA	FALSE
hypothetical protein	LBJ_RS12360	1346.34	1.57389e-06	-1.40573	-0.491317	0.0975052	1662.84	1640.65	1492.56	1498.68	1119.48	1168.31	1173.7	1014.49	TRUE	FALSE	NA	FALSE
DUF1563 domain-containing protein	LBJ_RS11895	1260.99	1.58472e-06	-1.38398	-0.468821	0.0930684	1443.67	1418.98	1574.32	1418.87	1080.1	1132.28	1020.42	999.275	TRUE	FALSE	NA	FALSE
methionine adenosyltransferase	LBJ_RS09035	18663	1.6357e-06	1.8432	0.882213	0.175351	12435.2	13190.8	11093.1	15792.8	19829.1	28743.1	29060	19159.6	TRUE	FALSE	NA	FALSE
AarF/ABC1/UbiB kinase family protein	LBJ_RS05955	2209.88	1.63708e-06	1.64177	0.715254	0.142175	1664.15	1652.32	1336.79	2037.65	2879.33	2933.03	2777.95	2397.8	TRUE	FALSE	NA	FALSE
glycerol kinase GlpK	LBJ_RS10370	6306.66	1.67821e-06	1.5088	0.593399	0.118069	4945.21	5019.67	4728.47	5417.31	6225.59	7579.43	8227.07	8310.57	TRUE	FALSE	NA	FALSE
tyrosine--tRNA ligase	LBJ_RS07635	3873.71	1.71011e-06	1.53277	0.616138	0.122687	3176.06	2926.92	2717.77	3414.15	4101.01	4381.92	5277.76	4994.1	TRUE	FALSE	NA	FALSE
phosphate ABC transporter substrate-binding protein	LBJ_RS17770	837.451	1.71491e-06	1.57532	0.655649	0.130573	669.336	622.718	669.499	640.46	838.204	1028.78	1016.11	1214.49	TRUE	FALSE	NA	FALSE
acyl-ACP--UDP-N-acetylglucosamine O-acyltransferase	LBJ_RS02265	1692.35	1.81073e-06	1.53199	0.615404	0.122818	1458.1	1109.81	1262.77	1514.44	1894.87	2163.36	2069.25	2066.23	TRUE	FALSE	NA	FALSE
OmpA family protein	LBJ_RS00875	28038.6	1.83713e-06	1.5205	0.604548	0.120723	22307.3	23982.7	18407.9	24297.1	29763.8	35552.9	35351.2	34646.1	TRUE	FALSE	NA	FALSE
adenosine kinase	LBJ_RS12295	5973.2	1.8569e-06	-1.4475	-0.533563	0.106596	6367.88	8004.92	6839.72	7049.99	4605.44	5162.32	5191.65	4563.66	TRUE	FALSE	NA	FALSE
FAD-dependent oxidoreductase	LBJ_RS07630	7185.45	1.87036e-06	1.46929	0.555124	0.110938	5502.99	5993.85	5544.91	6237.1	7902.94	8884.96	9770.18	7646.66	TRUE	FALSE	NA	FALSE
DUF3341 domain-containing protein	LBJ_RS04485	14005.3	1.89162e-06	1.56586	0.646959	0.129352	11343.3	10968.3	8832.75	12521.5	18554.9	17782.2	16895	15144.3	TRUE	FALSE	NA	FALSE
IS110 family transposase	LBJ_RS20725	465.266	1.96181e-06	-1.78593	-0.836677	0.167525	591.903	497.3	770.034	526.163	369.41	315.075	284.167	368.074	TRUE	FALSE	NA	FALSE
PLP-dependent transferase	LBJ_RS00520	4291.37	1.9798e-06	-1.39031	-0.475401	0.0952252	5168.32	5025.5	4973.74	4800.5	4051.32	3560.88	3317.87	3432.82	TRUE	FALSE	NA	FALSE
GDP-mannose 4%2C6-dehydratase	LBJ_RS02275	6662.43	1.98925e-06	1.42779	0.513782	0.102936	5555.49	5630.72	4926.23	5841.98	7053.48	7739.65	8648.15	7903.71	TRUE	FALSE	NA	FALSE
hypothetical protein	LBJ_RS05025	10961.1	2.0128e-06	-1.30016	-0.378693	0.0759081	12370.9	13030.4	12269.7	11895.8	9892.5	9391.69	9727.99	9109.83	TRUE	FALSE	NA	FALSE
DASS family sodium-coupled anion symporter	LBJ_RS06560	901.554	2.01927e-06	1.48808	0.573447	0.114965	678.523	745.22	672.813	802.053	950.715	1177.51	1112.56	1073.04	TRUE	FALSE	NA	FALSE
3-deoxy-D-arabino-heptulosonate 7-phosphate synthase	LBJ_RS01935	9063.14	2.04556e-06	1.41556	0.50137	0.100569	7652.74	7708.88	6580.09	8074.73	9843.74	10871.2	11352	10421.7	TRUE	FALSE	NA	FALSE
SH3 domain-containing protein	LBJ_RS12545	6585.38	2.05219e-06	1.54982	0.632103	0.126813	5178.82	5187.38	4367.21	5927.71	6959.72	7917.5	8977.1	8167.59	TRUE	FALSE	NA	FALSE
radical SAM family heme chaperone HemW	LBJ_RS05995	826.805	2.06666e-06	1.66069	0.731785	0.146856	614.214	605.218	514.829	750.816	889.772	993.521	1187.47	1058.59	TRUE	FALSE	NA	FALSE
hypothetical protein	LBJ_RS14155	295.903	2.08362e-06	-1.60854	-0.68575	0.137667	372.728	344.172	396.617	346.834	210.02	225.382	201.5	269.972	TRUE	FALSE	NA	FALSE
VOC family protein	LBJ_RS12050	1620.04	2.1067e-06	1.71866	0.781281	0.156918	1301.92	1095.23	965.581	1404.09	1633.28	2058.34	2191.53	2310.35	TRUE	FALSE	NA	FALSE
hypothetical protein	LBJ_RS10720	2924.8	2.12985e-06	-2.29114	-1.19606	0.240336	3434.61	4267.15	3530.89	5056.68	1060.41	1443.52	2059.78	2545.34	TRUE	FALSE	NA	FALSE
ATP-dependent DNA helicase RecQ	LBJ_RS03830	3251.75	2.13949e-06	1.373	0.457333	0.0919157	2702.28	2697.96	2681.31	2880.1	3595.65	4084.48	3912.03	3460.2	TRUE	FALSE	NA	FALSE
hypothetical protein	LBJ_RS09160	5194.89	2.14039e-06	-1.76174	-0.817005	0.164212	6429.56	7382.2	7522.47	5176.89	4610.12	3987.12	3315.28	3135.47	TRUE	FALSE	NA	FALSE
RNA polymerase sigma factor	LBJ_RS00950	7512.55	2.17792e-06	-2.29052	-1.19568	0.240494	10722.5	10778.7	12929.3	7404.71	7005.66	4449.38	3137.03	3673.14	TRUE	FALSE	NA	FALSE
serine protease	LBJ_RS11260	1507.43	2.24925e-06	1.65939	0.730649	0.14715	1234.99	1009.18	914.761	1374.53	1762.67	1735.6	1953.86	2073.84	TRUE	FALSE	NA	FALSE
EamA family transporter	LBJ_RS12445	2951.66	2.26099e-06	1.5681	0.649015	0.130741	2379.42	2139.41	1954.36	2720.48	3170.92	3684.31	3955.09	3609.26	TRUE	FALSE	NA	FALSE
glycosyltransferase family 4 protein	LBJ_RS06410	1319.92	2.30149e-06	1.55537	0.637262	0.128467	1046	812.305	1137.93	1133.12	1552.65	1676.57	1515.56	1685.23	TRUE	FALSE	NA	FALSE
response regulator	LBJ_RS09280	2534.11	2.30447e-06	1.45234	0.538383	0.108543	2052.63	2222.54	1873.71	2119.43	2633.69	3174.51	3266.2	2930.14	TRUE	FALSE	NA	FALSE
transposase	LBJ_RS18130	129.108	2.31406e-06	-1.9861	-0.989941	0.199622	143.054	166.253	222.062	155.681	85.3206	103.492	68.0279	88.9766	TRUE	FALSE	NA	FALSE
amino acid permease	LBJ_RS04605	1244	2.37945e-06	1.57178	0.6524	0.131705	1110.31	823.972	877.198	1057.25	1370.75	1615.24	1651.61	1445.68	TRUE	FALSE	NA	FALSE
glutamate synthase large subunit	LBJ_RS04150	49369.8	2.38199e-06	1.61081	0.687789	0.138862	39135.2	38117.1	31876.3	42149.2	61976.5	67739.6	65652.9	48312	TRUE	FALSE	NA	FALSE
hypothetical protein	LBJ_RS16255	2263.25	2.38199e-06	-1.39395	-0.479178	0.0967466	2715.4	2426.71	2544.32	2855.47	1862.05	2020.01	1754.95	1927.07	TRUE	FALSE	NA	FALSE
hypothetical protein	LBJ_RS14105	798.848	2.40889e-06	-1.40893	-0.494602	0.0999084	902.947	915.848	1007.56	911.424	672.251	689.179	601.056	690.519	TRUE	FALSE	NA	FALSE
adenylate/guanylate cyclase domain-containing protein	LBJ_RS05890	2110.25	2.40915e-06	1.44611	0.532182	0.107504	1669.4	1675.65	1593.1	1961.78	2415.23	2719.15	2541.14	2306.55	TRUE	FALSE	NA	FALSE
orotate phosphoribosyltransferase	LBJ_RS11545	2461.32	2.44901e-06	1.48427	0.569755	0.115172	1901.7	1954.2	1962.1	2107.61	2465.86	3048.02	3337.67	2913.41	TRUE	FALSE	NA	FALSE
	LBJ_RS13010	65.8354	2.4701e-06	-2.75003	-1.45945	0.295128	97.1193	105.002	96.1162	87.6938	57.1929	34.4973	16.3611	32.7008	TRUE	FALSE	NA	FALSE
argininosuccinate synthase	LBJ_RS15860	6594.72	2.47948e-06	1.55731	0.639057	0.129254	5338.94	5018.21	4176.08	6096.2	7396.64	8174.32	8604.23	7953.14	TRUE	FALSE	NA	FALSE
SpoIIE family protein phosphatase	LBJ_RS09255	3838.45	2.49536e-06	-1.65954	-0.730782	0.147848	4493.74	5340.5	5295.23	4031.94	3305.94	3034.99	2932.95	2272.33	TRUE	FALSE	NA	FALSE
	LBJ_RS10115	45.4021	2.58154e-06	-2.40788	-1.26776	0.256841	69.5584	75.8346	49.7153	62.0754	29.0652	28.3644	18.9445	29.6589	TRUE	FALSE	NA	FALSE
Gfo/Idh/MocA family oxidoreductase	LBJ_RS06230	2350.66	2.68379e-06	1.69046	0.757412	0.153689	1517.16	1436.48	2303.47	1730.23	2869.96	3136.95	2799.48	3011.52	TRUE	FALSE	NA	FALSE
phosphoribosylformylglycinamidine synthase subunit PurQ	LBJ_RS03905	6001.54	2.74527e-06	1.56956	0.650363	0.132091	4331	4843.2	4054.56	5455.74	6282.78	7398.51	8320.07	7326.5	TRUE	FALSE	NA	FALSE
hypothetical protein	LBJ_RS05355	516.782	2.76923e-06	1.67634	0.745311	0.151433	423.913	325.214	380.046	413.836	706.942	608.685	750.89	524.734	TRUE	FALSE	NA	FALSE
TolC family protein	LBJ_RS12745	6584.65	2.96646e-06	1.43803	0.52409	0.106781	6063.4	5121.75	4745.05	5676.45	7541.96	7339.48	7984.23	8204.86	TRUE	FALSE	NA	FALSE
adenosylmethionine--8-amino-7-oxononanoate transaminase	LBJ_RS10270	2731.99	2.97049e-06	-1.64188	-0.715349	0.145763	3374.24	3761.1	3043.68	3405.28	1608.9	2238.49	2470.53	1953.68	TRUE	FALSE	NA	FALSE
hypothetical protein	LBJ_RS02915	133.958	3.0548e-06	-1.77326	-0.826404	0.168587	178.49	170.628	198.861	137.945	91.8837	93.5259	93.8612	106.468	TRUE	FALSE	NA	FALSE
sigma-70 family RNA polymerase sigma factor	LBJ_RS10455	1593.12	3.088e-06	-1.69176	-0.758528	0.154813	1842.64	2151.08	2352.08	1664.21	1391.38	1272.57	1095.33	975.701	TRUE	FALSE	NA	FALSE
hypothetical protein	LBJ_RS00955	3041.84	3.10273e-06	-2.24671	-1.16781	0.238401	4138.07	4159.23	5659.81	2882.07	2669.32	1905.78	1251.2	1669.26	TRUE	FALSE	NA	FALSE
rRNA pseudouridine synthase	LBJ_RS07325	1267.76	3.1244e-06	1.41024	0.495937	0.101274	1060.44	1079.18	962.267	1106.52	1354.82	1490.28	1622.34	1466.21	TRUE	FALSE	NA	FALSE
peptide permease	LBJ_RS10910	6262.74	3.13113e-06	-1.81898	-0.863131	0.176286	8319.45	9113.27	8303.55	6592.8	5536.46	5092.56	3792.34	3351.45	TRUE	FALSE	NA	FALSE
hypothetical protein	LBJ_RS04065	68.2943	3.13113e-06	-2.11207	-1.07865	0.220298	82.6827	91.8765	120.421	75.8699	42.1915	39.8635	44.7778	48.671	TRUE	FALSE	NA	FALSE
hypothetical protein	LBJ_RS16835	2597.94	3.14014e-06	-1.55915	-0.640763	0.130889	2837.46	3301.72	2816.09	3706.79	1767.35	2138.06	2250.95	1965.09	TRUE	FALSE	NA	FALSE
arsenate reductase family protein	LBJ_RS18090	1341	3.1899e-06	-1.4703	-0.55611	0.113673	1370.17	1659.61	1833.94	1521.34	1049.16	1104.68	1109.97	1079.13	TRUE	FALSE	NA	FALSE
CopG family transcriptional regulator	LBJ_RS11380	58.8916	3.23369e-06	-2.09978	-1.07024	0.218893	94.4945	70.0011	81.754	72.9139	38.4411	31.4308	38.7501	43.3476	TRUE	FALSE	NA	FALSE
FtsQ-type POTRA domain-containing protein	LBJ_RS01745	3291.19	3.24403e-06	1.62121	0.697069	0.142593	2689.16	2362.54	2227.24	2765.8	3284.37	3794.7	4419.23	4786.48	TRUE	FALSE	NA	FALSE
guanylate cyclase	LBJ_RS11325	51.5634	3.26714e-06	-2.68369	-1.42422	0.291434	81.3703	71.4595	89.4875	58.1341	37.5035	36.7971	17.2222	20.5331	TRUE	FALSE	NA	FALSE
MBOAT family protein	LBJ_RS04965	4523.18	3.28357e-06	-1.46378	-0.549698	0.11251	5749.73	5301.13	5003.57	5444.9	3145.61	3554.75	4157.45	3828.27	TRUE	FALSE	NA	FALSE
NADH-quinone oxidoreductase subunit NuoK	LBJ_RS02830	1356.06	3.35134e-06	1.50256	0.587422	0.120335	1088	1160.85	922.494	1164.65	1477.64	1528.61	1708.45	1797.78	TRUE	FALSE	NA	FALSE
	LBJ_RS16085	608.746	3.35264e-06	-1.55102	-0.633218	0.129723	736.27	756.887	728.052	739.978	489.421	398.635	450.362	570.363	TRUE	FALSE	NA	FALSE
hypothetical protein	LBJ_RS14735	1800.87	3.42991e-06	-1.40264	-0.488149	0.1001	2216.68	2101.49	2164.27	1929.26	1552.65	1439.69	1370.89	1632	TRUE	FALSE	NA	FALSE
MBOAT family protein	LBJ_RS10345	2046.7	3.48544e-06	1.62102	0.696899	0.143007	1682.53	1284.81	1351.15	1926.31	2398.35	2463.1	2683.23	2584.12	TRUE	FALSE	NA	FALSE
transposase	LBJ_RS20515	198.908	3.48544e-06	-2.03266	-1.02337	0.210004	265.11	309.172	306.025	186.226	171.579	125.723	124	103.426	TRUE	FALSE	NA	FALSE
DUF2157 domain-containing protein	LBJ_RS10680	1225.45	3.53832e-06	1.81833	0.862614	0.17713	836.014	829.805	766.72	1045.43	1106.35	1884.32	1772.17	1562.79	TRUE	FALSE	NA	FALSE
dolichol kinase	LBJ_RS08285	1129.4	3.59087e-06	1.41891	0.50478	0.103722	875.386	867.722	1002.04	988.279	1204.8	1394.46	1325.25	1377.24	TRUE	FALSE	NA	FALSE
aspartate--tRNA ligase	LBJ_RS06610	8266.13	3.67282e-06	1.47153	0.557317	0.114626	6635.61	6927.2	5927.16	7265.78	10441.9	9989.64	10565	8376.73	TRUE	FALSE	NA	FALSE
chloride channel protein	LBJ_RS15575	5126.18	3.70449e-06	-1.81045	-0.85635	0.176198	6282.57	7619.92	7607.54	4907.9	4486.36	3846.06	3269.64	2989.46	TRUE	FALSE	NA	FALSE
	LBJ_RS20505	155.574	3.80065e-06	-2.08298	-1.05865	0.218057	207.363	192.503	240.843	200.021	120.949	129.556	62.8612	90.4976	TRUE	FALSE	NA	FALSE
hypothetical protein	LBJ_RS09050	145.328	3.84254e-06	1.87621	0.90782	0.187081	91.8696	87.5014	133.679	90.6498	160.328	210.05	181.695	206.852	TRUE	FALSE	NA	FALSE
hypothetical protein	LBJ_RS06105	379.628	3.85006e-06	1.47413	0.559864	0.115388	300.545	294.588	288.349	342.893	420.977	460.73	471.89	457.051	TRUE	FALSE	NA	FALSE
TRAM domain-containing protein	LBJ_RS15345	15437.8	3.90691e-06	-1.65134	-0.723639	0.149237	18133.8	21284.7	21648.2	15854.8	14209.2	11796.5	10189.5	10385.9	TRUE	FALSE	NA	FALSE
hypothetical protein	LBJ_RS11790	168.923	3.98096e-06	1.83621	0.876729	0.180955	116.806	105.002	128.155	126.121	163.14	238.414	214.417	259.325	TRUE	FALSE	NA	FALSE
hypothetical protein	LBJ_RS07880	7102.49	4.01545e-06	-2.08837	-1.06237	0.219358	9730.31	10043.7	10735.2	7912.15	6652.19	5131.66	3475.45	3139.28	TRUE	FALSE	NA	FALSE
UDP-N-acetylmuramate--L-alanine ligase	LBJ_RS02650	2810.31	4.0483e-06	1.54287	0.625613	0.129224	2271.81	2170.04	1928.95	2470.21	2942.15	3349.3	4021.39	3328.64	TRUE	FALSE	NA	FALSE
rod shape-determining protein	LBJ_RS09550	23372	4.06748e-06	1.81625	0.860962	0.177877	15373.7	16269.4	14347.8	20400.1	22001.5	32494.9	38021.6	28067.2	TRUE	FALSE	NA	FALSE
TetR/AcrR family transcriptional regulator	LBJ_RS14100	713.056	4.09563e-06	-1.60402	-0.681695	0.140885	923.946	864.806	958.952	766.582	576.617	467.63	493.417	652.495	TRUE	FALSE	NA	FALSE
M23 family metallopeptidase	LBJ_RS01565	11176.3	4.1505e-06	1.64325	0.71655	0.148175	8158.02	8282.01	7275	10110.4	10957.6	13759	15408.7	15459.9	TRUE	FALSE	NA	FALSE
MFS transporter	LBJ_RS01310	1508.41	4.15342e-06	1.85129	0.88853	0.183751	1118.18	1009.18	886.036	1218.85	1325.75	1930.31	2239.75	2339.25	TRUE	FALSE	NA	FALSE
hypothetical protein	LBJ_RS16415	3753.4	4.21333e-06	1.79534	0.84426	0.174705	2619.6	2609	2794	2719.49	3435.32	4371.95	4990.15	6487.69	TRUE	FALSE	NA	FALSE
WG repeat-containing protein	LBJ_RS14035	2870.24	4.3476e-06	1.80496	0.851968	0.176535	2122.19	1855.03	1767.65	2440.65	2676.82	3402.96	4403.73	4292.93	TRUE	FALSE	NA	FALSE
hypothetical protein	LBJ_RS01440	5279.76	4.36273e-06	-2.45897	-1.29805	0.269016	7112.02	8729.73	8857.05	5327.64	4854.83	3306.37	2187.23	1863.18	TRUE	FALSE	NA	FALSE
thioredoxin domain-containing protein	LBJ_RS12740	21450.2	4.38805e-06	-2.39088	-1.25754	0.260693	29410.1	36120.6	31510.6	23953.2	19060.2	15131.3	9244.9	7170.6	TRUE	FALSE	NA	FALSE
hypothetical protein	LBJ_RS02290	3309.76	4.41337e-06	-1.38299	-0.467791	0.097001	4034.39	3855.9	3824.76	3651.61	3119.36	2603.39	2595.39	2793.26	TRUE	FALSE	NA	FALSE
hypothetical protein	LBJ_RS00610	2724.43	4.44495e-06	-1.57997	-0.659902	0.136882	3557.98	3565.68	2965.24	3258.46	2614	2097.43	1871.2	1865.47	TRUE	FALSE	NA	FALSE
response regulator	LBJ_RS09940	75.2909	4.5433e-06	-2.41067	-1.26943	0.263565	131.242	105.002	110.478	78.8259	64.6936	46.763	31.8612	33.4613	TRUE	FALSE	NA	FALSE
restriction endonuclease subunit S	LBJ_RS18255	687.392	4.59107e-06	-1.70975	-0.773786	0.160732	839.951	926.057	850.683	854.275	385.349	456.13	536.473	650.214	TRUE	FALSE	NA	FALSE
PepSY domain-containing protein	LBJ_RS10015	689.7	4.61286e-06	1.67123	0.740909	0.153939	507.908	424.382	650.718	480.838	939.464	940.625	828.39	745.274	TRUE	FALSE	NA	FALSE
STAS domain-containing protein	LBJ_RS12670	1180.32	4.91871e-06	1.68509	0.752824	0.156839	929.196	756.887	1006.46	823.73	1270.43	1270.27	1535.36	1850.26	TRUE	FALSE	NA	FALSE
phosphoglycerate kinase	LBJ_RS06725	8498.36	4.93599e-06	1.47963	0.565241	0.11778	7217.02	7080.32	5699.58	7421.46	10270.3	10468.8	10839.7	8989.68	TRUE	FALSE	NA	FALSE
pantetheine-phosphate adenylyltransferase	LBJ_RS15855	1705.19	5.16815e-06	1.57	0.650767	0.135868	1376.73	1153.56	1137.93	1637.61	1966.12	2066	2206.17	2097.41	TRUE	FALSE	NA	FALSE
UDP-3-O-(3-hydroxymyristoyl)glucosamine N-acyltransferase	LBJ_RS16500	1961.23	5.25392e-06	-1.76024	-0.815776	0.170442	2653.72	2734.42	2554.26	2063.27	1825.49	1527.85	1216.75	1114.11	TRUE	FALSE	NA	FALSE
hypothetical protein	LBJ_RS02415	2854.62	5.53087e-06	-2.17615	-1.12177	0.234891	3744.34	3966.73	5407.92	2527.35	2550.24	1639	1409.64	1591.69	TRUE	FALSE	NA	FALSE
MCE family protein	LBJ_RS10665	2923.41	5.56783e-06	1.37939	0.464034	0.0971959	2388.61	2364	2379.7	2694.86	3206.55	3210.54	3720.87	3422.18	TRUE	FALSE	NA	FALSE
CTP synthase	LBJ_RS07985	12072.2	5.58334e-06	1.65479	0.726647	0.152226	9230.27	9464.74	8912.29	8771.35	18868	15950.8	14147.2	11233.1	TRUE	FALSE	NA	FALSE
histidine triad nucleotide-binding protein	LBJ_RS11950	1118.5	5.62442e-06	1.68223	0.750375	0.157251	832.076	772.929	679.442	1050.35	1216.99	1294.8	1511.25	1590.17	TRUE	FALSE	NA	FALSE
protein-glutamate O-methyltransferase CheR	LBJ_RS06900	2117.06	5.62501e-06	-1.78437	-0.835417	0.17508	2753.46	2619.21	2686.83	2793.39	1972.69	1746.33	1225.36	1139.2	TRUE	FALSE	NA	FALSE
hypothetical protein	LBJ_RS04225	385.659	5.64791e-06	1.82064	0.864449	0.181202	227.049	231.879	364.579	268.993	449.105	516.692	432.278	594.698	TRUE	FALSE	NA	FALSE
KamA family radical SAM protein	LBJ_RS10990	4185.85	5.71727e-06	1.33298	0.414657	0.0869667	3404.43	3688.19	3671.2	3589.53	4714.2	4960.71	5072.81	4385.71	TRUE	FALSE	NA	FALSE
class II glutamine amidotransferase	LBJ_RS14135	1122.51	5.81405e-06	-2.10592	-1.07445	0.225514	1409.54	1885.66	1798.59	995.177	936.651	794.204	642.39	517.889	TRUE	FALSE	NA	FALSE
phospho-N-acetylmuramoyl-pentapeptide-transferase	LBJ_RS02665	1979.49	5.84393e-06	1.71462	0.77789	0.163312	1481.73	1328.56	1232.94	1789.35	1979.25	2319.75	2817.56	2886.8	TRUE	FALSE	NA	FALSE
ABC transporter ATP-binding protein	LBJ_RS15990	831.016	5.86619e-06	1.59569	0.674178	0.141566	657.524	611.052	551.287	740.963	842.892	1007.32	1078.11	1158.98	TRUE	FALSE	NA	FALSE
flagellin	LBJ_RS10725	80220	6.04957e-06	-2.06743	-1.04784	0.220324	97489.4	101398	87633.6	146021	36412.2	42351.1	61702.1	68752.3	TRUE	FALSE	NA	FALSE
purine-binding chemotaxis protein CheW	LBJ_RS09305	6338.53	6.42015e-06	-1.28898	-0.366229	0.0772035	7169.77	6854.28	7114.81	7414.56	5674.29	5235.92	5474.09	5770.55	TRUE	FALSE	NA	FALSE
lysophospholipid acyltransferase family protein	LBJ_RS12415	2996.5	6.51218e-06	1.38149	0.466221	0.0983458	2455.54	2635.25	2388.54	2587.46	3124.05	3518.72	3850.89	3411.53	TRUE	FALSE	NA	FALSE
IS110 family transposase	LBJ_RS19160	1277.41	6.51737e-06	-2.32258	-1.21573	0.256467	1729.77	1650.86	2482.45	1279.94	1148.55	821.035	502.89	603.824	TRUE	FALSE	NA	FALSE
malate dehydrogenase	LBJ_RS10285	18585.1	6.52498e-06	-1.54784	-0.630259	0.132969	24004.2	23435.8	18635.5	24249.8	14692	16208.3	15410.5	12044.5	TRUE	FALSE	NA	FALSE
trigger factor	LBJ_RS06015	12134.1	6.54587e-06	1.28169	0.358052	0.0755535	10534.8	10231.8	10475.6	11299.7	13244.4	13561.3	14202.3	13522.9	TRUE	FALSE	NA	FALSE
type II secretion system protein GspN	LBJ_RS07785	2372.48	6.63975e-06	1.44078	0.526851	0.111244	1855.77	1741.28	1964.31	2212.05	2615.87	2663.19	2858.03	3069.31	TRUE	FALSE	NA	FALSE
ABC transporter permease	LBJ_RS03880	534.159	6.6967e-06	1.5468	0.629289	0.132927	430.475	401.048	371.207	474.926	548.489	689.179	648.418	709.531	TRUE	FALSE	NA	FALSE
aminoacyl-tRNA hydrolase	LBJ_RS14305	6714.08	6.96397e-06	-1.31134	-0.391046	0.082744	7453.25	7915.96	7252.9	7853.03	5430.51	5749.54	5902.06	6155.35	TRUE	FALSE	NA	FALSE
hypothetical protein	LBJ_RS08745	1071.82	6.99937e-06	-1.52924	-0.612814	0.129703	1124.75	1197.31	1485.93	1375.51	822.265	889.263	744.862	934.634	TRUE	FALSE	NA	FALSE
YjgP/YjgQ family permease	LBJ_RS13240	1664.8	7.43231e-06	1.57231	0.65289	0.138548	1393.79	1101.06	1140.14	1541.05	1796.42	2019.24	2091.64	2235.06	TRUE	FALSE	NA	FALSE
UDP-N-acetylmuramate--alanine ligase	LBJ_RS15915	3468.72	7.60354e-06	1.71351	0.776957	0.165051	2567.1	2431.08	2184.16	3043.66	3256.25	4191.03	5024.59	5051.89	TRUE	FALSE	NA	FALSE
insulinase family protein	LBJ_RS05270	6131.27	7.60354e-06	-1.32956	-0.410949	0.0872978	7125.15	6601.98	6900.48	7365.29	5175.49	4928.51	5707.45	5245.82	TRUE	FALSE	NA	FALSE
phosphoadenylyl-sulfate reductase	LBJ_RS15625	3036.6	7.68342e-06	-1.68849	-0.755732	0.160621	3396.55	4067.36	4750.57	3042.68	2110.51	1979.38	2664.28	2281.45	TRUE	FALSE	NA	FALSE
serine protease	LBJ_RS04250	3727.22	7.68827e-06	-1.4447	-0.530772	0.112816	4560.67	4534.03	4685.39	3840.79	3480.33	2936.1	2987.2	2793.26	TRUE	FALSE	NA	FALSE
hypothetical protein	LBJ_RS09300	7282.05	7.80151e-06	-1.25702	-0.330005	0.0701899	7740.67	8082.21	8280.35	8340.76	6456.24	6402.69	6379.12	6574.38	TRUE	FALSE	NA	FALSE
hypothetical protein	LBJ_RS11200	1482.08	7.81848e-06	-1.89082	-0.919012	0.195494	2004.07	2247.33	1873.71	1629.72	1463.58	986.622	883.501	768.088	TRUE	FALSE	NA	FALSE
hypothetical protein	LBJ_RS06215	2966	7.82503e-06	1.50785	0.592491	0.126045	2256.06	2019.82	2833.77	2350	3220.62	3736.44	3521.09	3790.25	TRUE	FALSE	NA	FALSE
helix-turn-helix transcriptional regulator	LBJ_RS09830	581.451	7.93288e-06	1.7887	0.838915	0.178581	384.54	385.006	549.077	348.804	869.145	826.401	601.918	686.717	TRUE	FALSE	NA	FALSE
prepilin-type N-terminal cleavage/methylation domain-containing protein	LBJ_RS07805	1049.19	8.03041e-06	-1.42224	-0.508161	0.108235	1234.99	1274.6	1278.23	1140.02	956.34	788.837	919.668	800.789	TRUE	FALSE	NA	FALSE
glycosyltransferase family 4 protein	LBJ_RS00925	487.107	8.19577e-06	1.77671	0.829212	0.17678	321.544	304.797	357.95	417.777	453.793	601.019	706.112	733.867	TRUE	FALSE	NA	FALSE
IS982 family transposase	LBJ_RS07780	217.074	8.26315e-06	1.7663	0.820729	0.17504	153.554	135.627	192.232	145.828	216.583	272.145	319.473	301.152	TRUE	FALSE	NA	FALSE
	LBJ_RS14825	151.893	8.57963e-06	-1.99766	-0.998311	0.21328	240.173	202.712	188.918	177.358	147.201	82.0268	93.8612	82.8927	TRUE	FALSE	NA	FALSE
hypothetical protein	LBJ_RS11490	1117.36	8.83998e-06	1.54521	0.627804	0.134306	927.883	873.556	836.321	873.982	1650.16	1409.79	1215.03	1152.13	TRUE	FALSE	NA	FALSE
hypothetical protein	LBJ_RS00480	156.737	8.92899e-06	2.48202	1.31151	0.280705	70.8709	62.7094	114.897	110.356	149.077	200.084	200.639	345.26	TRUE	FALSE	NA	FALSE
hypothetical protein	LBJ_RS05590	210.673	9.11262e-06	-2.17972	-1.12414	0.240826	230.987	261.046	393.303	269.979	113.448	94.2925	129.167	193.163	TRUE	FALSE	NA	FALSE
hypothetical protein	LBJ_RS06360	1763.95	9.11578e-06	1.38183	0.466585	0.0999623	1472.54	1413.15	1482.62	1555.83	1912.68	2085.93	1901.34	2287.53	TRUE	FALSE	NA	FALSE
Na+/H+ antiporter NhaC	LBJ_RS05500	2505.66	9.33979e-06	1.31437	0.394373	0.0845851	2039.51	2228.37	2102.4	2289.89	2865.27	2709.18	2965.67	2844.97	TRUE	FALSE	NA	FALSE
replication-associated recombination protein A	LBJ_RS12235	3442.48	9.56341e-06	-1.46743	-0.553288	0.118798	3712.85	4672.58	3993.79	4000.41	2530.55	2949.9	3127.56	2552.18	TRUE	FALSE	NA	FALSE
DNA repair protein RecO	LBJ_RS06630	1676.68	9.60644e-06	-1.35152	-0.43458	0.0933317	1854.45	2022.74	1748.87	2082.97	1440.14	1416.69	1447.53	1400.05	TRUE	FALSE	NA	FALSE
	LBJ_RS20765	66.9317	9.72772e-06	-2.11146	-1.07824	0.231703	85.3075	93.3349	117.107	67.9873	39.3787	38.3303	43.0556	50.9524	TRUE	FALSE	NA	FALSE
acylphosphatase	LBJ_RS02305	1045.02	9.87609e-06	-1.35124	-0.434287	0.0933903	1208.74	1235.23	1173.28	1187.31	944.152	809.536	874.89	927.03	TRUE	FALSE	NA	FALSE
DUF4041 domain-containing protein	LBJ_RS00470	96.6693	9.87765e-06	-2.31077	-1.20837	0.259864	119.431	123.96	193.337	103.459	51.5674	67.4613	39.6112	74.5274	TRUE	FALSE	NA	FALSE
ABC transporter ATP-binding protein	LBJ_RS10395	3881.3	1.03305e-05	1.39443	0.479673	0.103364	3371.62	3295.89	2838.19	3462.43	4275.4	4529.87	4951.4	4325.63	TRUE	FALSE	NA	FALSE
metal-sulfur cluster assembly factor	LBJ_RS13460	9714.2	1.04137e-05	-2.23794	-1.16217	0.250535	13514	15026.9	15208.5	9962.61	9943.13	5212.92	4506.2	4339.32	TRUE	FALSE	NA	FALSE
aminodeoxychorismate synthase component I	LBJ_RS00505	750.628	1.04788e-05	-1.34997	-0.432926	0.0933571	838.639	869.181	855.103	886.791	642.248	630.917	598.473	683.675	TRUE	FALSE	NA	FALSE
ABC transporter permease subunit	LBJ_RS15980	1420.75	1.05972e-05	1.64921	0.721776	0.155729	1051.25	902.723	1032.97	1301.61	1385.76	1769.33	1937.5	1984.86	TRUE	FALSE	NA	FALSE
MBL fold metallo-hydrolase	LBJ_RS00685	7069.85	1.06336e-05	-1.61811	-0.694306	0.149831	8907.42	9307.23	9865.72	6875.59	6587.5	5287.28	4873.9	4854.17	TRUE	FALSE	NA	FALSE
peptide chain release factor N(5)-glutamine methyltransferase	LBJ_RS02070	1742.07	1.07738e-05	-1.43541	-0.521467	0.112603	1909.58	2231.29	2237.19	1837.63	1398.88	1453.48	1308.03	1560.51	TRUE	FALSE	NA	FALSE
hypothetical protein	LBJ_RS03420	1406.96	1.08619e-05	2.0327	1.0234	0.221076	725.77	1121.48	743.519	1120.31	2545.55	1916.51	1811.78	1270.77	TRUE	FALSE	NA	FALSE
PaaI family thioesterase	LBJ_RS05600	23750.2	1.08768e-05	-1.45024	-0.536293	0.115862	27042.5	28789.4	29855.7	26771.2	16036.5	19312.3	20348.1	21845.7	TRUE	FALSE	NA	FALSE
chemotaxis response regulator protein-glutamate methylesterase	LBJ_RS09970	470.607	1.09409e-05	1.53291	0.616275	0.133182	345.167	319.38	452.961	366.54	596.306	564.222	586.418	533.86	TRUE	FALSE	NA	FALSE
cyclic diguanylate phosphodiesterase	LBJ_RS09595	3836.09	1.11099e-05	1.4252	0.511169	0.110547	2777.09	3376.1	3150.84	3350.1	4089.76	4302.19	4624.17	5018.43	TRUE	FALSE	NA	FALSE
proline--tRNA ligase	LBJ_RS05070	5029.05	1.11364e-05	1.56971	0.650496	0.140699	4094.76	4089.23	3370.69	4101.9	6627.81	6677.14	6570.29	4700.55	TRUE	FALSE	NA	FALSE
HigA family addiction module antidote protein	LBJ_RS05400	1219.19	1.12101e-05	-1.76427	-0.819068	0.17722	1480.41	1687.32	1831.73	1225.74	1064.16	1011.15	739.696	713.334	TRUE	FALSE	NA	FALSE
AAA domain-containing protein	LBJ_RS05735	15879.9	1.126e-05	1.41336	0.499131	0.108021	12675.4	13686.7	11689.7	14587.7	17734.5	19553.8	20072.5	17038.6	TRUE	FALSE	NA	FALSE
D-alanine--D-alanine ligase	LBJ_RS10985	2106.81	1.14314e-05	1.35534	0.43866	0.0950023	1641.84	1853.57	1864.87	1795.26	2369.29	2592.66	2504.98	2232.02	TRUE	FALSE	NA	FALSE
	LBJ_RS20760	230.774	1.15126e-05	-1.83954	-0.879343	0.190511	286.108	255.212	403.246	251.257	156.577	141.822	155	196.965	TRUE	FALSE	NA	FALSE
acyl-CoA dehydrogenase	LBJ_RS15720	7654.81	1.1563e-05	1.49582	0.580936	0.125891	6344.26	5820.3	5312.9	7057.87	8443.92	9763.49	10230	8265.7	TRUE	FALSE	NA	FALSE
ATP-binding cassette domain-containing protein	LBJ_RS20680	458.021	1.1563e-05	-1.5563	-0.638117	0.138286	547.281	643.135	563.44	477.882	409.726	328.874	321.195	372.637	TRUE	FALSE	NA	FALSE
30S ribosomal protein S10	LBJ_RS14670	29763.5	1.16302e-05	1.46049	0.546449	0.118456	25382.3	24408.5	20040.8	26940.7	38724.3	34820.8	35400.3	32390.5	TRUE	FALSE	NA	FALSE
FtsX-like permease family protein	LBJ_RS11435	646.469	1.18069e-05	1.40512	0.490694	0.106447	552.53	506.05	531.401	558.678	791.325	707.577	821.501	702.687	TRUE	FALSE	NA	FALSE
sphingomyelin phosphodiesterase	LBJ_RS18430	11399.5	1.18069e-05	-1.73443	-0.794464	0.17235	17603.5	15992.3	12582.4	11667.2	10682.9	7783.35	7490.82	7393.42	TRUE	FALSE	NA	FALSE
lipoprotein signal peptidase	LBJ_RS12475	3552.97	1.18907e-05	1.55175	0.633899	0.137566	2336.11	2963.38	2576.36	3262.41	3720.35	4808.15	4575.09	4181.9	TRUE	FALSE	NA	FALSE
phosphoribosylformylglycinamidine synthase subunit PurS	LBJ_RS03900	2751.25	1.19336e-05	1.44203	0.528098	0.114629	2172.06	2139.41	2083.62	2616.03	2943.09	3204.41	3593.42	3257.91	TRUE	FALSE	NA	FALSE
hypothetical protein	LBJ_RS15405	787.971	1.20232e-05	-1.48833	-0.573695	0.124572	1021.07	835.639	947.904	965.617	601.932	568.821	618.279	744.513	TRUE	FALSE	NA	FALSE
sensor domain-containing diguanylate cyclase	LBJ_RS02135	9133	1.21123e-05	1.46346	0.549385	0.119338	7007.03	7567.41	7479.39	7605.71	8707.39	11075.2	11848.9	11773	TRUE	FALSE	NA	FALSE
hypothetical protein	LBJ_RS03155	4727.33	1.23138e-05	-1.87054	-0.903455	0.196404	6411.19	6925.74	6471.82	4834.98	4411.35	3523.32	2971.7	2268.52	TRUE	FALSE	NA	FALSE
DegT/DnrJ/EryC1/StrS family aminotransferase	LBJ_RS06210	3801.67	1.23563e-05	1.41229	0.498036	0.10829	2968.7	2921.09	3587.23	3129.39	3962.25	4693.16	4541.51	4610.05	TRUE	FALSE	NA	FALSE
pyridoxal phosphate-dependent aminotransferase	LBJ_RS12640	7718.28	1.24807e-05	1.51156	0.596038	0.129667	5765.48	6244.68	5733.83	6840.12	8416.73	10320.8	10565	7859.6	TRUE	FALSE	NA	FALSE
aminotransferase class III-fold pyridoxal phosphate-dependent enzyme	LBJ_RS16675	5307.91	1.24807e-05	-1.60708	-0.68444	0.148896	7206.52	7210.12	5227.84	6531.71	4052.26	4243.16	4709.42	3282.25	TRUE	FALSE	NA	FALSE
putative sugar O-methyltransferase	LBJ_RS06300	1675.16	1.24992e-05	1.46382	0.549739	0.119608	1418.73	1166.69	1487.04	1365.66	1821.73	2034.57	1856.56	2250.27	TRUE	FALSE	NA	FALSE
hypothetical protein	LBJ_RS11570	19782	1.25241e-05	-1.61413	-0.690756	0.150308	25265.5	22081	23721.9	26649.1	12942.5	12560.1	15840.2	19196.1	TRUE	FALSE	NA	FALSE
glutamate 5-kinase	LBJ_RS13750	1871.25	1.26731e-05	1.35267	0.435805	0.0948854	1598.53	1726.69	1455	1584.4	2221.15	2189.43	2206.17	1988.66	TRUE	FALSE	NA	FALSE
DUF1564 family protein	LBJ_RS17085	1042.61	1.27179e-05	-2.31427	-1.21056	0.26362	1528.97	1698.99	1664.91	931.131	967.592	672.313	456.39	420.547	TRUE	FALSE	NA	FALSE
alpha/beta hydrolase	LBJ_RS08240	1401.84	1.29881e-05	-1.6754	-0.744503	0.16229	1463.35	1748.57	2254.86	1555.83	1101.67	1223.5	930.001	936.916	TRUE	FALSE	NA	FALSE
TolC family protein	LBJ_RS11725	5780.91	1.31062e-05	1.40031	0.485742	0.105932	4586.92	4741.12	4463.33	5474.46	6304.35	7331.05	6972.43	6373.61	TRUE	FALSE	NA	FALSE
YaaR family protein	LBJ_RS00140	816.129	1.35322e-05	2.04068	1.02905	0.224754	556.468	450.632	468.428	671.005	764.135	918.394	1082.42	1617.55	TRUE	FALSE	NA	FALSE
hypothetical protein	LBJ_RS16290	344.582	1.36578e-05	-1.72249	-0.784496	0.17142	460.661	363.131	523.667	396.1	292.528	248.38	194.611	277.577	TRUE	FALSE	NA	FALSE
N-acetylmuramoyl-L-alanine amidase	LBJ_RS14235	3364.76	1.37423e-05	-1.46128	-0.547233	0.119614	3960.89	4081.94	4162.82	3774.77	3269.37	2640.19	2685.81	2342.29	TRUE	FALSE	NA	FALSE
hypothetical protein	LBJ_RS10500	3799.77	1.3766e-05	-1.53508	-0.618309	0.135165	4117.07	5169.88	5154.92	3965.93	3241.24	3323.24	2725.42	2700.48	TRUE	FALSE	NA	FALSE
GNAT family N-acetyltransferase	LBJ_RS05545	868.849	1.38738e-05	-1.43694	-0.523003	0.114376	1093.25	927.515	1016.4	1061.19	644.123	663.881	747.446	796.987	TRUE	FALSE	NA	FALSE
CDP-diacylglycerol--serine O-phosphatidyltransferase	LBJ_RS10840	10526.8	1.39214e-05	-1.47229	-0.558058	0.122066	11751.4	14029.4	11864.3	12506.7	8250.78	9578.74	9109.71	7123.45	TRUE	FALSE	NA	FALSE
hypothetical protein	LBJ_RS07250	2263.8	1.39417e-05	-1.36013	-0.443741	0.0970711	2561.85	2781.09	2668.05	2427.84	1729.85	1932.61	2068.39	1940.75	TRUE	FALSE	NA	FALSE
O-antigen ligase family protein	LBJ_RS08415	1603.17	1.39456e-05	1.41966	0.505545	0.110597	1316.36	1227.94	1482.62	1273.04	1697.97	2098.2	1898.75	1830.48	TRUE	FALSE	NA	FALSE
rhomboid family intramembrane serine protease	LBJ_RS11700	3369.64	1.48419e-05	1.56808	0.648998	0.142392	2796.77	2343.58	2226.14	3129.39	3468.14	4145.04	4547.53	4300.53	TRUE	FALSE	NA	FALSE
hypothetical protein	LBJ_RS09430	40.371	1.52741e-05	-2.44898	-1.29218	0.283894	49.8721	68.5428	71.8109	39.4129	21.5645	25.298	26.6945	19.7726	TRUE	FALSE	NA	FALSE
acyl-CoA thioesterase	LBJ_RS15925	544.718	1.53289e-05	1.98947	0.992381	0.218073	381.915	307.713	298.292	469.014	493.172	652.382	787.918	967.335	TRUE	FALSE	NA	FALSE
hypothetical protein	LBJ_RS01880	2323.98	1.58835e-05	-1.47083	-0.556634	0.122525	2916.2	2394.62	3178.46	2577.61	1802.98	1750.16	1866.03	2105.78	TRUE	FALSE	NA	FALSE
hypothetical protein	LBJ_RS20450	196.819	1.59558e-05	-1.54392	-0.626602	0.13796	237.549	250.837	259.624	207.903	164.078	144.122	157.584	152.857	TRUE	FALSE	NA	FALSE
hypothetical protein	LBJ_RS08275	844.699	1.59865e-05	1.56902	0.649863	0.1431	606.34	545.426	798.759	677.903	927.275	1172.14	1002.33	1027.41	TRUE	FALSE	NA	FALSE
S-methyl-5-thioribose-1-phosphate isomerase	LBJ_RS11100	2004.47	1.60609e-05	1.80678	0.853417	0.18797	1465.98	1335.86	1168.86	1742.05	1786.11	2495.3	3165.45	2876.15	TRUE	FALSE	NA	FALSE
50S ribosomal protein L19	LBJ_RS07890	17771.8	1.62195e-05	-1.37004	-0.454217	0.100093	20702.2	21114.1	19443.1	20926.3	16683.5	15805.1	14012	13487.9	TRUE	FALSE	NA	FALSE
lipoprotein LipL21	LBJ_RS00065	60223.5	1.62503e-05	1.41105	0.496765	0.109483	52080.9	51321	48048.1	48376.4	71351.4	61004.2	68100.2	81505.6	TRUE	FALSE	NA	FALSE
exonuclease	LBJ_RS14515	1967.98	1.63996e-05	-1.70228	-0.767468	0.169222	2295.43	2202.12	3272.37	2147.02	1698.91	1558.51	1196.09	1373.43	TRUE	FALSE	NA	FALSE
valine--tRNA ligase	LBJ_RS02980	9008.36	1.65956e-05	1.45613	0.542138	0.119609	7673.74	7269.91	6206.67	8190.99	9893.44	10346.1	12117.6	10368.4	TRUE	FALSE	NA	FALSE
flagellar hook-length control protein FliK	LBJ_RS04380	14637.3	1.71377e-05	1.58918	0.668283	0.147667	11576.9	11529.8	9064.75	13054.6	17180.4	15378.9	17614.1	21698.9	TRUE	FALSE	NA	FALSE
	LBJ_RS00690	29.9434	1.78706e-05	-2.82277	-1.49711	0.33147	45.9348	45.2091	53.0296	32.5157	23.4397	10.7325	11.1945	17.4911	TRUE	FALSE	NA	FALSE
	LBJ_RS20745	51.0102	1.8277e-05	-2.18234	-1.12587	0.249548	68.246	53.9592	93.9066	63.0607	37.5035	28.3644	31.8612	31.1798	TRUE	FALSE	NA	FALSE
cysteine synthase A	LBJ_RS06085	6503.85	1.83754e-05	-1.91083	-0.934198	0.207124	8357.51	10070	8927.76	6800.7	5955.56	5189.15	3656.28	3073.87	TRUE	FALSE	NA	FALSE
hypothetical protein	LBJ_RS19095	3212.74	1.8415e-05	-1.62088	-0.69678	0.154507	3556.67	4748.41	4189.34	3401.34	2774.32	2663.96	2443.84	1924.02	TRUE	FALSE	NA	FALSE
	LBJ_RS17170	72.9399	1.86141e-05	-2.13507	-1.09428	0.242783	114.181	88.9598	116.002	77.8406	65.6312	40.6301	36.1667	44.1081	TRUE	FALSE	NA	FALSE
imidazole glycerol phosphate synthase subunit HisH	LBJ_RS00575	1589.65	1.87809e-05	1.39823	0.483597	0.107342	1338.67	1178.35	1352.26	1431.67	1734.54	2064.47	1760.11	1857.1	TRUE	FALSE	NA	FALSE
VWA domain-containing protein	LBJ_RS16870	2396.9	1.88323e-05	1.52682	0.610532	0.13554	1853.14	2024.2	1593.1	2118.45	2650.56	3209.78	3217.12	2508.84	TRUE	FALSE	NA	FALSE
DUF455 family protein	LBJ_RS15475	807.674	1.91055e-05	1.45208	0.538123	0.119551	636.525	643.135	638.565	716.33	871.02	899.995	932.585	1123.23	TRUE	FALSE	NA	FALSE
phosphatase PAP2 family protein	LBJ_RS00235	635.085	1.92027e-05	1.64502	0.718101	0.15958	489.534	406.882	468.428	554.737	613.183	747.441	901.585	898.892	TRUE	FALSE	NA	FALSE
response regulator	LBJ_RS05155	6869	1.94381e-05	-1.26519	-0.339358	0.0754599	7377.13	8042.84	7407.57	7865.84	6106.52	6237.87	5874.51	6039.76	TRUE	FALSE	NA	FALSE
YfeK family protein	LBJ_RS14120	423.354	2.03508e-05	-1.42486	-0.510822	0.113839	477.722	538.134	521.458	453.249	377.848	346.506	341.862	330.05	TRUE	FALSE	NA	FALSE
SpoIIE family protein phosphatase	LBJ_RS11775	595.481	2.08328e-05	-1.50055	-0.58549	0.130629	687.71	771.471	714.795	684.8	557.865	506.726	404.723	435.757	TRUE	FALSE	NA	FALSE
4-hydroxy-tetrahydrodipicolinate reductase	LBJ_RS04995	8237.16	2.08409e-05	-1.3286	-0.409911	0.0914604	9193.53	10068.5	8891.3	9445.31	7051.6	6803.63	7779.29	6664.12	TRUE	FALSE	NA	FALSE
	LBJ_RS10865	52.4182	2.09876e-05	-2.03644	-1.02605	0.22902	64.3088	81.668	76.2301	59.1194	41.2539	32.964	31.8612	31.9403	TRUE	FALSE	NA	FALSE
rRNA maturation RNase YbeY	LBJ_RS06625	1214.48	2.1018e-05	-1.38983	-0.474906	0.106013	1379.36	1465.65	1252.82	1551.88	1030.41	1010.39	1081.56	943.76	TRUE	FALSE	NA	FALSE
Fe-S cluster assembly ATPase SufC	LBJ_RS13485	6108.95	2.11896e-05	-1.38306	-0.467868	0.104487	7383.69	7290.33	6068.58	7621.48	5110.8	5445.97	5165.81	4784.96	TRUE	FALSE	NA	FALSE
	LBJ_RS11760	2443.64	2.2214e-05	1.4787	0.564333	0.126319	1933.2	1945.45	1818.47	2189.39	2382.41	2894.7	3277.39	3108.1	TRUE	FALSE	NA	FALSE
DUF962 domain-containing protein	LBJ_RS13530	609.926	2.26312e-05	-1.89277	-0.920498	0.206234	796.641	637.302	1078.27	679.873	503.485	486.795	303.112	393.931	TRUE	FALSE	NA	FALSE
Cys-rich protein	LBJ_RS05775	10468	2.26583e-05	-1.38183	-0.466581	0.104546	11499.5	12148.1	11732.8	13202.3	9674.98	9206.94	8567.21	7712.06	TRUE	FALSE	NA	FALSE
hypothetical protein	LBJ_RS12985	558.28	2.30024e-05	-1.47836	-0.563996	0.12647	653.587	700.011	741.31	570.502	446.292	446.931	406.445	501.159	TRUE	FALSE	NA	FALSE
lipid-A-disaccharide synthase	LBJ_RS12560	2459.01	2.3127e-05	1.31285	0.392704	0.0880857	2183.87	1999.41	2136.65	2184.46	2614.93	2847.17	2997.53	2708.08	TRUE	FALSE	NA	FALSE
ABC transporter ATP-binding protein	LBJ_RS03875	1274.53	2.31746e-05	1.33929	0.42147	0.0945509	1099.81	1111.27	1032.97	1115.39	1332.31	1468.82	1580.14	1455.57	TRUE	FALSE	NA	FALSE
50S ribosomal protein L27	LBJ_RS13760	20165.9	2.33781e-05	-1.42216	-0.508086	0.114036	23034.3	25287.9	21420.6	24979.9	16488.4	18461.4	17475.4	14179.2	TRUE	FALSE	NA	FALSE
	LBJ_RS14185	169.042	2.33781e-05	-1.62831	-0.70338	0.157872	229.674	193.961	235.319	179.329	131.262	134.923	110.222	137.648	TRUE	FALSE	NA	FALSE
transketolase family protein	LBJ_RS09030	8702.74	2.40543e-05	1.72921	0.790117	0.177591	6042.4	6241.77	5310.69	7914.12	9243.69	12833	13325.7	8710.58	TRUE	FALSE	NA	FALSE
hypothetical protein	LBJ_RS06655	3093.72	2.40948e-05	1.32015	0.400705	0.0900754	2543.48	2565.25	2602.87	2953.01	3629.41	3632.94	3381.59	3441.19	TRUE	FALSE	NA	FALSE
(2Fe-2S)-binding protein	LBJ_RS01315	3594.88	2.42688e-05	-1.80293	-0.850347	0.191225	4787.72	4762.99	5264.29	3683.14	3590.03	2531.33	2116.61	2022.89	TRUE	FALSE	NA	FALSE
diaminopimelate epimerase	LBJ_RS00390	21682.2	2.44617e-05	-1.76904	-0.822969	0.185146	26804.9	34408.5	28010.7	21592.4	20179.7	16817.8	12887.4	12756.4	TRUE	FALSE	NA	FALSE
glycerol-3-phosphate acyltransferase	LBJ_RS14790	3309.71	2.50224e-05	1.54613	0.628662	0.141593	2635.35	2480.67	2449.31	2833.79	3304.06	3741.04	3980.06	5053.41	TRUE	FALSE	NA	FALSE
acyltransferase	LBJ_RS04860	1563.88	2.50696e-05	-1.35493	-0.438221	0.098713	1746.84	1750.03	1868.19	1833.69	1217.93	1351.53	1260.67	1482.18	TRUE	FALSE	NA	FALSE
acetyl-CoA carboxylase biotin carboxylase subunit	LBJ_RS09390	6067.5	2.51305e-05	1.77906	0.831117	0.187245	3786.34	4952.58	3760.68	4967.02	5697.73	9178.57	9614.32	6582.75	TRUE	FALSE	NA	FALSE
peroxiredoxin	LBJ_RS04780	5364.34	2.52274e-05	-1.69469	-0.76102	0.171491	6010.9	8098.26	7484.91	5395.63	4220.09	4650.23	4038.62	3016.08	TRUE	FALSE	NA	FALSE
STAS domain-containing protein	LBJ_RS16910	1177.29	2.53862e-05	-1.465	-0.550905	0.124186	1368.86	1192.94	1598.62	1435.62	1000.41	1025.72	838.723	957.449	TRUE	FALSE	NA	FALSE
DUF393 domain-containing protein	LBJ_RS11230	2376.5	2.54166e-05	-1.71473	-0.77798	0.17539	2664.22	3164.63	3835.81	2344.08	1900.49	2036.87	1655.92	1409.94	TRUE	FALSE	NA	FALSE
type II secretion system protein F	LBJ_RS07825	5495.82	2.55052e-05	1.42544	0.511409	0.115318	4363.81	4849.04	4476.58	4437.9	7413.51	6641.11	6359.31	5425.29	TRUE	FALSE	NA	FALSE
HlyC/CorC family transporter	LBJ_RS02185	2771.85	2.59731e-05	1.69862	0.76436	0.172528	2136.63	1955.66	1806.32	2318.47	2580.24	3112.42	3782.01	4483.05	TRUE	FALSE	NA	FALSE
hypothetical protein	LBJ_RS05220	423.725	2.59731e-05	1.5001	0.585062	0.132053	377.978	268.338	340.273	367.526	481.921	501.36	513.223	539.183	TRUE	FALSE	NA	FALSE
hypothetical protein	LBJ_RS02920	11092.9	2.60864e-05	-1.43633	-0.522386	0.11794	12155.7	13908.4	12899.5	13356.1	7404.14	9529.68	9494.62	9995.04	TRUE	FALSE	NA	FALSE
RNA-directed DNA polymerase	LBJ_RS09835	1006.35	2.66631e-05	1.62344	0.699054	0.158001	778.267	714.595	853.998	721.257	1526.39	1392.92	997.168	1066.2	TRUE	FALSE	NA	FALSE
ABC transporter substrate-binding protein	LBJ_RS04680	4041.16	2.6701e-05	1.47315	0.558901	0.126337	3376.87	3169.01	2723.29	3802.36	4272.59	4900.14	5195.09	4889.91	TRUE	FALSE	NA	FALSE
TonB-dependent receptor	LBJ_RS04265	6464.01	2.75617e-05	-1.91141	-0.934638	0.211607	8203.96	10126.8	8593.01	7026.34	5990.25	5104.83	3804.39	2862.46	TRUE	FALSE	NA	FALSE
hypothetical protein	LBJ_RS17915	8430.03	2.82344e-05	-1.68783	-0.755172	0.171184	10128	11515.2	12160.4	8545.71	7561.65	7048.17	5773.76	4707.39	TRUE	FALSE	NA	FALSE
hypothetical protein	LBJ_RS19105	109.727	2.86151e-05	-1.81397	-0.859151	0.194889	154.866	125.419	170.137	115.283	90.0085	69.7611	67.1668	85.1742	TRUE	FALSE	NA	FALSE
MarR family transcriptional regulator	LBJ_RS02770	2063.49	2.88664e-05	1.62942	0.704354	0.15985	1594.59	1563.36	1375.46	1745.01	1862.05	2486.1	2939.84	2941.55	TRUE	FALSE	NA	FALSE
IS5 family transposase	LBJ_RS06565	318.643	2.89502e-05	-1.43684	-0.5229	0.118691	410.789	382.09	372.312	338.951	268.15	275.211	251.445	250.199	TRUE	FALSE	NA	FALSE
DUF1289 domain-containing protein	LBJ_RS16135	856.96	3.03218e-05	-1.4774	-0.563062	0.128105	986.942	994.6	1167.76	939.013	736.945	648.548	599.334	782.538	TRUE	FALSE	NA	FALSE
hypothetical protein	LBJ_RS19500	72.7962	3.05352e-05	-1.91339	-0.936134	0.213066	93.1821	106.46	108.269	74.8846	59.0681	51.3626	40.4723	48.671	TRUE	FALSE	NA	FALSE
hypothetical protein	LBJ_RS10965	2390.55	3.09675e-05	1.45471	0.540733	0.123162	1947.64	1903.16	1896.91	2043.56	2413.35	2862.51	2655.67	3401.64	TRUE	FALSE	NA	FALSE
M23 family metallopeptidase	LBJ_RS04635	3414.06	3.11456e-05	1.44988	0.535937	0.122114	2779.71	2862.75	2907.79	2598.3	4808.89	4174.17	3556.39	3624.46	TRUE	FALSE	NA	FALSE
hypothetical protein	LBJ_RS13395	1011.84	3.16447e-05	1.69294	0.759531	0.173204	602.402	624.177	925.809	851.319	1127.92	1555.44	1209.86	1197.76	TRUE	FALSE	NA	FALSE
DUF1343 domain-containing protein	LBJ_RS04560	1419.76	3.19733e-05	1.39527	0.480548	0.109645	1102.44	1190.02	1276.03	1173.52	1414.82	1716.43	1753.22	1731.62	TRUE	FALSE	NA	FALSE
hypothetical protein	LBJ_RS14410	202.405	3.22976e-05	1.58207	0.66181	0.151084	158.803	132.71	145.831	188.197	223.146	259.879	250.584	260.085	TRUE	FALSE	NA	FALSE
hypothetical protein	LBJ_RS00615	1190.25	3.23067e-05	-1.49133	-0.576595	0.131642	1494.85	1612.94	1253.93	1339.05	1125.11	949.825	848.196	898.131	TRUE	FALSE	NA	FALSE
polyhydroxyalkanoate synthesis repressor PhaR	LBJ_RS13865	4774.6	3.23067e-05	-1.72986	-0.790659	0.180516	6315.38	7186.78	6272.96	4430.01	4425.42	3622.21	3118.09	2825.96	TRUE	FALSE	NA	FALSE
ATP-dependent 6-phosphofructokinase	LBJ_RS17120	5532.65	3.27216e-05	-1.44601	-0.532078	0.121561	6038.46	7055.53	7123.64	5948.4	4747.01	4847.25	4726.65	3774.28	TRUE	FALSE	NA	FALSE
SRPBCC domain-containing protein	LBJ_RS16805	1869.87	3.27341e-05	1.43325	0.519292	0.118646	1538.16	1739.82	1453.9	1418.87	1951.12	2131.93	2208.75	2516.44	TRUE	FALSE	NA	FALSE
methylthioribulose 1-phosphate dehydratase	LBJ_RS17755	2263.8	3.28187e-05	1.33195	0.413536	0.0944993	2039.51	1888.57	1858.25	1979.51	2714.32	2342.75	2523.92	2763.6	TRUE	FALSE	NA	FALSE
hypothetical protein	LBJ_RS13580	89.1031	3.29143e-05	-2.09571	-1.06744	0.243971	131.242	105.002	161.298	84.7378	74.0695	58.262	46.5001	51.7129	TRUE	FALSE	NA	FALSE
dehydrogenase	LBJ_RS07125	4111.66	3.41944e-05	1.47477	0.560491	0.128354	3052.7	3271.09	3307.72	3659.49	3905.99	5256.62	5002.2	5437.46	TRUE	FALSE	NA	FALSE
DUF2339 domain-containing protein	LBJ_RS03565	1664.59	3.4472e-05	1.67748	0.746299	0.17098	1215.3	1220.64	1209.74	1328.22	1508.58	2074.44	1977.98	2781.85	TRUE	FALSE	NA	FALSE
hypothetical protein	LBJ_RS11620	1210.87	3.44918e-05	-1.85542	-0.891745	0.204316	1770.46	1318.35	1675.96	1530.21	654.437	676.146	811.168	1250.24	TRUE	FALSE	NA	FALSE
hypothetical protein	LBJ_RS13620	74.4535	3.48278e-05	-2.07682	-1.05438	0.241705	97.1193	71.4595	136.993	95.5764	60.9433	48.2962	39.6112	45.629	TRUE	FALSE	NA	FALSE
	LBJ_RS04090	51.7568	3.61683e-05	-2.437	-1.2851	0.295167	74.8081	91.8765	81.754	45.3249	41.2539	21.465	24.1111	33.4613	TRUE	FALSE	NA	FALSE
WbuC family cupin fold metalloprotein	LBJ_RS00415	1200.17	3.63314e-05	1.71659	0.77955	0.179097	942.32	743.762	1082.69	764.611	1976.44	1515.58	1271	1304.99	TRUE	FALSE	NA	FALSE
ATP-binding protein	LBJ_RS15480	1904.28	3.64802e-05	1.36627	0.450242	0.10347	1637.9	1472.94	1547.8	1777.52	2116.14	2047.6	2238.03	2396.28	TRUE	FALSE	NA	FALSE
flagellin	LBJ_RS06985	38397.1	3.64802e-05	-1.68979	-0.756841	0.173923	41854.5	59910.8	56356.1	34854.8	31874.3	28750.8	28158.4	25416.9	TRUE	FALSE	NA	FALSE
tRNA guanosine(34) transglycosylase Tgt	LBJ_RS04650	6307.3	3.655e-05	1.27166	0.34671	0.0796881	5375.69	5782.39	5526.13	5528.65	6811.58	6831.99	7594.15	7007.86	TRUE	FALSE	NA	FALSE
WbqC family protein	LBJ_RS06285	1142.05	3.74055e-05	1.66946	0.739385	0.17015	841.263	593.551	1092.63	892.703	1382.01	1434.32	1335.59	1564.31	TRUE	FALSE	NA	FALSE
prolyl oligopeptidase family serine peptidase	LBJ_RS09075	4286.37	3.74055e-05	1.46947	0.555297	0.127789	3614.41	3330.89	3010.54	3929.47	4459.17	5047.33	5927.9	4971.28	TRUE	FALSE	NA	FALSE
hypothetical protein	LBJ_RS03595	11215.6	3.80802e-05	-1.47742	-0.563079	0.129702	13541.6	12848.1	11187	15929.7	10057.5	8254.81	8667.1	9239.12	TRUE	FALSE	NA	FALSE
	LBJ_RS20815	102.646	3.84783e-05	-2.19539	-1.13448	0.261478	152.241	160.419	150.251	101.488	88.1333	49.8294	40.4723	78.3298	TRUE	FALSE	NA	FALSE
rod shape-determining protein MreD	LBJ_RS09540	777.432	3.89308e-05	1.65568	0.727421	0.167764	513.158	576.051	552.392	699.58	705.067	989.688	1114.28	1069.24	TRUE	FALSE	NA	FALSE
hypothetical protein	LBJ_RS09520	5480.76	3.89585e-05	-1.74864	-0.806234	0.185955	6447.94	8242.63	7600.91	5602.55	5195.18	4068.38	3800.95	2887.56	TRUE	FALSE	NA	FALSE
leucine-rich repeat domain-containing protein	LBJ_RS03065	431.588	3.92014e-05	-1.4688	-0.554637	0.127974	515.782	488.55	512.62	536.016	400.35	298.21	325.5	375.679	TRUE	FALSE	NA	FALSE
tRNA-Phe	LBJ_RS14765	930.782	3.92014e-05	-1.53341	-0.61674	0.142305	1170.68	1192.94	1056.17	1088.78	556.928	732.875	838.723	809.155	TRUE	FALSE	NA	FALSE
LON peptidase substrate-binding domain-containing protein	LBJ_RS08000	920.699	3.9729e-05	1.52227	0.606228	0.139979	749.394	698.553	751.253	721.257	858.831	1093.95	1303.72	1188.64	TRUE	FALSE	NA	FALSE
ABC transporter permease subunit	LBJ_RS03780	1613.87	4.04813e-05	1.42822	0.514217	0.118857	1189.06	1249.81	1453.9	1422.81	1700.79	2136.53	1800.59	1957.48	TRUE	FALSE	NA	FALSE
type II secretion system-associated lipoprotein	LBJ_RS07850	1325.01	4.05434e-05	1.55907	0.640686	0.148106	918.696	914.39	1164.44	1142.98	1266.68	1662	1776.47	1754.44	TRUE	FALSE	NA	FALSE
hypothetical protein	LBJ_RS02630	868.844	4.07789e-05	-1.35371	-0.43692	0.101036	948.882	1036.89	1058.38	954.778	688.19	755.107	706.973	801.55	TRUE	FALSE	NA	FALSE
alpha/beta hydrolase	LBJ_RS15660	1658.5	4.10061e-05	-1.38852	-0.473543	0.10954	2022.44	1875.45	1878.13	1937.15	1465.45	1280.23	1235.7	1573.44	TRUE	FALSE	NA	FALSE
bifunctional glycerol-3-phosphate dehydrogenase/glycerol-3-phosphate acyltransferase	LBJ_RS16245	4269.33	4.15457e-05	-1.32843	-0.409727	0.0948448	5106.64	4885.5	4793.66	4699.99	4128.2	3630.64	3484.06	3425.98	TRUE	FALSE	NA	FALSE
hypothetical protein	LBJ_RS13695	1089.19	4.15597e-05	-1.37596	-0.46044	0.10659	1279.61	1241.06	1229.62	1296.69	819.453	889.263	907.612	1050.23	TRUE	FALSE	NA	FALSE
cobalt-precorrin-5B (C(1))-methyltransferase	LBJ_RS17565	977.547	4.19939e-05	1.58511	0.66458	0.153941	616.839	832.722	734.681	840.481	1041.66	1098.55	1488.86	1166.58	TRUE	FALSE	NA	FALSE
YbbR-like domain-containing protein	LBJ_RS05005	5519.3	4.19939e-05	-1.28239	-0.358832	0.0831181	6020.09	6772.61	6139.28	5878.44	4954.22	4676.3	4885.95	4827.55	TRUE	FALSE	NA	FALSE
	LBJ_RS19975	343.198	4.20052e-05	1.42069	0.506589	0.117351	282.171	280.005	296.082	275.891	409.726	366.438	392.667	442.601	TRUE	FALSE	NA	FALSE
ParA family protein	LBJ_RS15320	909.311	4.21599e-05	1.33987	0.422089	0.0977987	816.327	791.888	688.28	812.892	1075.41	1028.02	1028.17	1033.5	TRUE	FALSE	NA	FALSE
oligosaccharide flippase family protein	LBJ_RS11275	2242.09	4.23776e-05	1.58647	0.665823	0.154319	1674.65	1560.44	1552.22	2146.03	2165.83	2940.7	3111.2	2785.65	TRUE	FALSE	NA	FALSE
	LBJ_RS02080	30.5507	4.25276e-05	-2.99091	-1.58058	0.366415	43.31	42.2924	72.9157	24.6331	17.8142	13.0323	12.9167	17.4911	TRUE	FALSE	NA	FALSE
hypothetical protein	LBJ_RS15540	241.575	4.33432e-05	-1.50511	-0.589867	0.136883	301.857	249.379	318.178	290.67	210.957	199.318	171.361	190.881	TRUE	FALSE	NA	FALSE
TetR/AcrR family transcriptional regulator	LBJ_RS03070	1449.91	4.37018e-05	-1.39335	-0.478557	0.111104	1822.96	1628.98	1736.72	1563.71	1371.69	1081.68	1160.78	1232.74	TRUE	FALSE	NA	FALSE
histidinol dehydrogenase	LBJ_RS09150	5253.46	4.40865e-05	1.40273	0.488234	0.113406	4134.13	4617.16	4115.32	4625.11	5796.17	6698.6	6733.04	5308.18	TRUE	FALSE	NA	FALSE
RluA family pseudouridine synthase	LBJ_RS00880	3821.26	4.49397e-05	-1.36313	-0.446928	0.103918	4361.18	4496.11	4785.92	3991.55	3050.91	2966	3405.7	3512.67	TRUE	FALSE	NA	FALSE
	LBJ_RS10470	5705.63	4.54717e-05	1.31375	0.393688	0.0916017	4666.98	4932.16	4758.3	5369.03	6164.65	6878.75	6737.34	6137.86	TRUE	FALSE	NA	FALSE
DUF389 domain-containing protein	LBJ_RS13490	4383.85	4.54717e-05	-1.52677	-0.61048	0.14204	5299.57	5948.64	5407.92	4535.44	4181.65	3662.08	3028.53	3006.95	TRUE	FALSE	NA	FALSE
hypothetical protein	LBJ_RS06680	441.87	4.56135e-05	-1.64906	-0.721641	0.167942	522.345	479.799	694.909	503.5	317.843	366.438	266.084	384.044	TRUE	FALSE	NA	FALSE
ADP-forming succinate--CoA ligase subunit beta	LBJ_RS12530	20927.5	4.60029e-05	1.56092	0.642392	0.14957	17010.3	16440.1	12516.1	19407.9	25817.4	26214.1	28398.6	21615.2	TRUE	FALSE	NA	FALSE
glycosyltransferase family protein	LBJ_RS06250	934.991	4.61407e-05	1.59048	0.669463	0.155903	695.584	586.26	894.875	709.433	937.589	1207.4	1165.09	1283.7	TRUE	FALSE	NA	FALSE
1-acyl-sn-glycerol-3-phosphate acyltransferase	LBJ_RS06890	3617.24	4.63461e-05	1.38411	0.468958	0.109239	3260.06	3113.59	2514.49	3250.58	4203.21	4145.8	4097.17	4353.01	TRUE	FALSE	NA	FALSE
ferrous iron transport protein A	LBJ_RS05950	401.691	4.67992e-05	1.60408	0.681748	0.158899	330.731	339.797	233.109	331.069	575.679	513.626	446.917	442.601	TRUE	FALSE	NA	FALSE
acetylglutamate kinase	LBJ_RS05660	3345.77	4.67992e-05	-1.26167	-0.335332	0.0781554	3904.46	3677.98	3739.69	3610.23	2839.02	3025.03	3084.5	2885.27	TRUE	FALSE	NA	FALSE
porin OmpL1	LBJ_RS03180	7401.87	4.72954e-05	1.73732	0.796867	0.185839	5811.41	4657.99	4726.26	6436.13	7165.05	8219.55	9514.43	12684.1	TRUE	FALSE	NA	FALSE
patatin-like phospholipase family protein	LBJ_RS17710	5257.24	4.74399e-05	1.35813	0.441622	0.103012	4388.74	4729.45	4345.11	4373.85	5286.13	5866.07	6374.81	6693.78	TRUE	FALSE	NA	FALSE
2-oxoglutarate dehydrogenase E1 component	LBJ_RS11675	28133.3	5.03134e-05	1.79949	0.847585	0.198319	19791.3	21022.2	19018.9	20562.7	52706.5	36584.7	30266.4	25113.5	TRUE	FALSE	NA	FALSE
hypothetical protein	LBJ_RS11305	693.169	5.06155e-05	1.69072	0.757641	0.177336	486.909	409.798	505.991	656.225	659.125	889.263	992.001	946.042	TRUE	FALSE	NA	FALSE
hypothetical protein	LBJ_RS08665	3939.19	5.1287e-05	1.30934	0.388842	0.0910799	3506.8	3414.01	3164.1	3560.96	4402.92	4529.11	4815.34	4120.3	TRUE	FALSE	NA	FALSE
ATPase	LBJ_RS15020	452.812	5.15714e-05	-1.58985	-0.668888	0.156728	637.838	462.299	528.087	594.15	431.291	349.572	314.306	304.954	TRUE	FALSE	NA	FALSE
gliding motility ABC transporter	LBJ_RS08055	1010.84	5.19069e-05	1.44711	0.533171	0.124975	849.138	943.557	726.948	787.273	1133.54	1061.75	1324.39	1260.12	TRUE	FALSE	NA	FALSE
hypothetical protein	LBJ_RS05285	466.225	5.1939e-05	-1.63902	-0.71283	0.167099	473.785	657.719	701.538	483.794	360.034	402.468	347.028	303.433	TRUE	FALSE	NA	FALSE
peptide-methionine (S)-S-oxide reductase MsrA	LBJ_RS14915	852.893	5.20213e-05	1.37562	0.460084	0.107864	766.455	707.303	704.852	693.668	1106.35	1015.75	909.335	919.425	TRUE	FALSE	NA	FALSE
hypothetical protein	LBJ_RS00790	619.893	5.26072e-05	-1.8039	-0.851117	0.199665	665.399	825.43	1048.44	651.299	470.67	569.588	362.528	365.793	TRUE	FALSE	NA	FALSE
histidine kinase	LBJ_RS00510	1249.95	5.26917e-05	-1.45955	-0.54552	0.12799	1476.48	1449.61	1671.54	1336.1	1156.98	1062.52	851.64	994.713	TRUE	FALSE	NA	FALSE
50S ribosomal protein L23	LBJ_RS14655	10272	5.33219e-05	1.44385	0.529919	0.124412	8559.63	8704.93	6759.07	9601.98	12060.2	12182.1	13044.1	11264.3	TRUE	FALSE	NA	FALSE
acireductone synthase	LBJ_RS12155	1098.45	5.34099e-05	1.40476	0.490322	0.11513	862.262	958.141	874.989	959.705	1111.98	1329.29	1241.72	1449.48	TRUE	FALSE	NA	FALSE
hypothetical protein	LBJ_RS10620	1520.12	5.35219e-05	1.57083	0.651528	0.153005	1118.18	1143.35	1063.91	1404.09	1472.95	1720.26	2141.59	2096.65	TRUE	FALSE	NA	FALSE
2-C-methyl-D-erythritol 4-phosphate cytidylyltransferase	LBJ_RS01540	1593.07	5.57342e-05	1.58302	0.662681	0.155962	1199.56	1293.56	1114.73	1326.25	1701.72	2265.32	2316.39	1527.05	TRUE	FALSE	NA	FALSE
biotin--[acetyl-CoA-carboxylase] ligase	LBJ_RS02725	2216.05	5.58961e-05	1.43581	0.52187	0.122846	1874.14	1876.91	1523.5	2004.15	2320.53	2757.48	2866.64	2505.03	TRUE	FALSE	NA	FALSE
30S ribosomal protein S6	LBJ_RS06585	18299.8	5.62848e-05	1.49787	0.582915	0.137271	14161	14955.5	12159.2	17332.8	19339.6	22756.7	25142.8	20550.5	TRUE	FALSE	NA	FALSE
hypothetical protein	LBJ_RS16115	3909.08	5.64934e-05	-1.43027	-0.516286	0.121609	5256.26	4401.32	4262.26	4485.19	3440.95	2841.81	2959.64	3625.23	TRUE	FALSE	NA	FALSE
hypothetical protein	LBJ_RS17785	1917.26	5.85579e-05	-1.36661	-0.450606	0.106344	2090.69	2226.91	2475.82	2064.25	1461.7	1587.64	1703.28	1727.82	TRUE	FALSE	NA	FALSE
cyclic nucleotide-binding domain-containing protein	LBJ_RS05550	1838.43	5.93795e-05	-2.01523	-1.01095	0.238772	2326.93	2789.84	2777.43	1935.18	1824.55	1353.83	885.223	814.478	TRUE	FALSE	NA	FALSE
hypothetical protein	LBJ_RS02020	323.19	6.07156e-05	1.55228	0.634391	0.150018	236.236	234.795	304.92	236.478	342.22	360.305	440.89	429.673	TRUE	FALSE	NA	FALSE
chemotaxis protein CheB	LBJ_RS06905	1527.24	6.14785e-05	-1.69964	-0.765228	0.181085	1983.07	2094.2	1554.43	2060.31	1355.75	1358.43	991.14	820.562	TRUE	FALSE	NA	FALSE
hypothetical protein	LBJ_RS15675	5592.08	6.15214e-05	-1.26529	-0.33947	0.080339	6426.94	6548.02	6127.13	5887.31	5057.35	4690.09	5090.9	4908.92	TRUE	FALSE	NA	FALSE
3-methyl-2-oxobutanoate hydroxymethyltransferase	LBJ_RS01930	3595.9	6.2845e-05	-1.43902	-0.525088	0.124413	4400.56	4644.87	3877.79	4049.68	3459.7	3020.43	2790.87	2523.28	TRUE	FALSE	NA	FALSE
transposase family protein	LBJ_RS07005	165.036	6.40331e-05	-1.68107	-0.749383	0.177742	217.862	170.628	246.367	192.138	143.451	103.492	110.222	136.127	TRUE	FALSE	NA	FALSE
anthranilate synthase component I	LBJ_RS15715	4808.68	6.40738e-05	1.38422	0.46907	0.111267	4018.64	4092.15	3533.1	4491.1	4965.47	5771.77	6031.23	5565.98	TRUE	FALSE	NA	FALSE
DUF1554 domain-containing protein	LBJ_RS07035	295.866	6.40738e-05	-1.4488	-0.534858	0.126874	372.728	338.339	336.959	352.746	210.02	235.348	272.112	248.678	TRUE	FALSE	NA	FALSE
	LBJ_RS14150	357.494	6.48583e-05	-1.66178	-0.732732	0.173933	527.594	377.714	394.408	484.779	342.22	238.414	225.611	269.211	TRUE	FALSE	NA	FALSE
caspase	LBJ_RS16025	11895	6.52579e-05	1.66503	0.735545	0.174672	9681.75	8716.6	7271.69	10037.5	11200.4	13779.7	15058.3	19414.4	TRUE	FALSE	NA	FALSE
glycosyltransferase family 2 protein	LBJ_RS06480	951.556	6.52579e-05	1.51627	0.600524	0.142606	771.705	628.552	751.253	872.011	1004.16	1063.28	1162.5	1358.98	TRUE	FALSE	NA	FALSE
DoxX family protein	LBJ_RS15755	449.561	6.53376e-05	-1.45408	-0.540107	0.128274	563.03	465.216	574.487	528.133	347.845	419.333	328.084	370.356	TRUE	FALSE	NA	FALSE
hypothetical protein	LBJ_RS09605	2197.03	6.5786e-05	1.31777	0.398095	0.0945848	1876.77	1997.95	1795.27	1914.48	2330.85	2634.06	2681.5	2345.33	TRUE	FALSE	NA	FALSE
TonB-dependent receptor	LBJ_RS12365	2660.54	6.60142e-05	-1.39809	-0.483457	0.114892	3088.13	3193.8	2894.53	3232.85	1911.74	2156.46	2588.5	2218.33	TRUE	FALSE	NA	FALSE
glycosyltransferase family 4 protein	LBJ_RS00920	483.071	6.78404e-05	1.48636	0.57178	0.136087	389.79	380.631	361.264	422.704	466.919	576.488	616.556	650.214	TRUE	FALSE	NA	FALSE
protein translocase subunit SecD	LBJ_RS11845	9231.49	6.89052e-05	1.52387	0.607737	0.144772	7406.01	7437.62	5973.57	8444.22	9148.05	11013.1	13012.3	11417.1	TRUE	FALSE	NA	FALSE
M48 family metalloprotease	LBJ_RS10685	1742.92	7.01286e-05	1.66121	0.732236	0.174602	1210.05	1276.06	1200.9	1551.88	1513.27	2385.68	2635.86	2169.66	TRUE	FALSE	NA	FALSE
DUF4147 domain-containing protein	LBJ_RS09170	1679.77	7.23273e-05	1.38072	0.465424	0.111171	1399.04	1496.27	1281.55	1468.13	1929.56	2057.57	2120.06	1685.99	TRUE	FALSE	NA	FALSE
hypothetical protein	LBJ_RS03130	239.565	7.38207e-05	-1.49874	-0.583747	0.139594	320.231	304.797	272.882	252.243	208.145	172.486	203.223	182.516	TRUE	FALSE	NA	FALSE
class I SAM-dependent methyltransferase	LBJ_RS09770	1116.07	7.41906e-05	1.55425	0.636218	0.152189	887.198	879.389	745.729	983.353	1104.48	1207.4	1542.25	1578.76	TRUE	FALSE	NA	FALSE
2-oxoglutarate dehydrogenase complex dihydrolipoyllysine-residue succinyltransferase	LBJ_RS11685	15606.8	7.67012e-05	1.4446	0.530668	0.127176	11908.9	13078.5	11360.5	14724.7	17120.4	19318.5	21073.1	16269.8	TRUE	FALSE	NA	FALSE
hypothetical protein	LBJ_RS04500	5835.73	7.76412e-05	1.56351	0.644789	0.154634	5020.02	4219.03	3464.6	5506.97	7808.24	7402.35	7056.82	6207.83	TRUE	FALSE	NA	FALSE
hypothetical protein	LBJ_RS03935	1483.63	7.78527e-05	-1.59031	-0.669308	0.160545	1609.03	1694.61	2047.16	1936.16	850.393	1100.08	1258.95	1372.67	TRUE	FALSE	NA	FALSE
IS5/IS1182 family transposase	LBJ_RS20610	224.487	7.81666e-05	-2.33596	-1.22402	0.293677	286.108	366.048	393.303	211.845	209.082	157.921	88.6946	82.8927	TRUE	FALSE	NA	FALSE
hypothetical protein	LBJ_RS07490	928.29	7.87482e-05	-1.84802	-0.885977	0.212666	1194.31	1071.89	1527.92	1023.75	926.338	679.979	486.528	515.608	TRUE	FALSE	NA	FALSE
ATPase	LBJ_RS03845	6571.17	8.00068e-05	-1.8672	-0.900877	0.216439	8910.04	9451.61	9085.74	6786.91	6675.63	4876.38	3601.17	3181.86	TRUE	FALSE	NA	FALSE
hypothetical protein	LBJ_RS06765	2081.61	8.01935e-05	1.31019	0.389772	0.0936599	1683.84	1684.4	1917.9	1919.41	2366.47	2487.64	2335.34	2257.88	TRUE	FALSE	NA	FALSE
hypothetical protein	LBJ_RS08965	6540.23	8.08277e-05	-1.9322	-0.950248	0.228447	8259.08	10011.6	10082.3	6124.77	6291.22	4696.99	3957.67	2898.2	TRUE	FALSE	NA	FALSE
serine/threonine-protein phosphatase	LBJ_RS11980	7497.86	8.12389e-05	-1.67774	-0.746522	0.179527	9290.65	10777.3	9423.8	8090.49	7656.35	5701.25	4582.84	4460.24	TRUE	FALSE	NA	FALSE
hypothetical protein	LBJ_RS04685	1658.09	8.26321e-05	1.45225	0.538292	0.129577	1301.92	1306.69	1194.27	1605.09	1715.79	1899.65	2174.31	2066.99	TRUE	FALSE	NA	FALSE
WGR domain-containing protein	LBJ_RS13375	676.068	8.59632e-05	-1.65167	-0.723926	0.17465	900.323	866.264	777.768	825.701	401.288	434.665	502.89	699.645	TRUE	FALSE	NA	FALSE
pyridoxal phosphate-dependent aminotransferase	LBJ_RS10210	984.631	9.01304e-05	1.66427	0.734893	0.177768	692.96	701.47	624.203	937.043	901.96	1224.27	1408.78	1386.36	TRUE	FALSE	NA	FALSE
tRNA dihydrouridine(20/20a) synthase DusA	LBJ_RS01645	3882.75	9.19166e-05	-1.29738	-0.375606	0.0909607	4278.5	4587.99	4234.64	4440.85	3352.82	3701.17	3380.73	3085.28	TRUE	FALSE	NA	FALSE
tRNA-Leu	LBJ_RS10515	1136.17	9.29296e-05	1.64469	0.717815	0.173947	801.891	809.388	878.303	946.896	937.589	1616	1557.75	1541.5	TRUE	FALSE	NA	FALSE
KpsF/GutQ family sugar-phosphate isomerase	LBJ_RS00200	3032.27	9.60844e-05	-1.5032	-0.588038	0.14277	3869.02	3768.39	3375.11	3554.06	3135.3	2242.32	2170.86	2143.04	TRUE	FALSE	NA	FALSE
polymer-forming cytoskeletal protein	LBJ_RS00135	1473.36	9.65696e-05	1.75834	0.814218	0.197748	1042.06	1198.77	824.169	1208.99	1295.75	1732.53	2050.31	2434.31	TRUE	FALSE	NA	FALSE
phosphoribosyl-AMP cyclohydrolase	LBJ_RS03555	1589.23	9.66285e-05	1.47843	0.564066	0.137004	1391.17	1378.15	1209.74	1151.84	2276.47	1895.05	1841.06	1570.4	TRUE	FALSE	NA	FALSE
hypothetical protein	LBJ_RS17530	1104.15	9.69858e-05	1.48225	0.56779	0.137943	887.198	877.931	753.462	1039.52	1100.73	1338.49	1470.78	1365.07	TRUE	FALSE	NA	FALSE
carbon storage regulator CsrA	LBJ_RS16305	1020.05	9.7095e-05	-1.65396	-0.725923	0.176379	1433.17	1061.68	1074.95	1515.43	703.192	630.15	763.807	977.982	TRUE	FALSE	NA	FALSE
three-Cys-motif partner protein TcmP	LBJ_RS16755	268.119	9.7951e-05	-1.52463	-0.608459	0.147917	345.167	274.171	364.579	311.362	195.018	203.917	199.778	250.96	TRUE	FALSE	NA	FALSE
hypothetical protein	LBJ_RS07750	1278.58	0.000100735	1.30893	0.388392	0.0945713	1048.63	1052.93	1120.25	1206.04	1437.32	1537.04	1376.92	1449.48	TRUE	FALSE	NA	FALSE
NAD(P)-binding protein	LBJ_RS01705	3453.92	0.000101117	-1.31424	-0.394233	0.0960176	3983.21	4140.28	3811.5	3757.04	3359.38	2877.07	2798.62	2904.29	TRUE	FALSE	NA	FALSE
HPr family phosphocarrier protein	LBJ_RS07950	1274.61	0.000101584	-1.77159	-0.825046	0.201005	1420.04	1824.4	1784.23	1488.82	1170.11	1114.64	780.168	614.471	TRUE	FALSE	NA	FALSE
DUF420 domain-containing protein	LBJ_RS14450	280.072	0.000106263	1.67025	0.740067	0.180775	212.613	154.586	208.804	261.111	281.277	377.17	401.278	343.739	TRUE	FALSE	NA	FALSE
hypothetical protein	LBJ_RS06275	936.403	0.000106263	1.48268	0.568202	0.138789	719.208	600.843	903.713	791.215	1080.1	1166.01	1031.61	1198.52	TRUE	FALSE	NA	FALSE
UDP-glucose 4-epimerase GalE	LBJ_RS02260	1588.94	0.000106619	1.47359	0.559332	0.136664	1324.24	1360.65	1053.96	1401.13	1552.65	1957.91	2023.61	2037.34	TRUE	FALSE	NA	FALSE
	LBJ_RS18095	104.566	0.000106619	-1.86731	-0.900959	0.220132	135.18	131.252	150.251	128.092	77.8199	49.8294	63.7223	100.384	TRUE	FALSE	NA	FALSE
hypothetical protein	LBJ_RS20145	685.664	0.000108243	-1.44596	-0.532028	0.13011	773.017	720.428	889.351	859.202	527.862	534.324	514.945	666.184	TRUE	FALSE	NA	FALSE
hypothetical protein	LBJ_RS03140	563.512	0.000109858	-1.36061	-0.444249	0.10874	710.021	613.968	670.604	604.003	459.418	463.796	520.112	466.176	TRUE	FALSE	NA	FALSE
	LBJ_RS18515	91.8425	0.000109858	-1.74401	-0.802409	0.196413	103.681	118.127	138.098	106.415	84.383	57.4954	61.139	65.4016	TRUE	FALSE	NA	FALSE
hypothetical protein	LBJ_RS17850	1037.69	0.00011055	-1.4043	-0.489854	0.119954	1078.81	1357.73	1300.33	1113.42	773.511	939.092	880.057	858.586	TRUE	FALSE	NA	FALSE
response regulator	LBJ_RS10750	3228.4	0.000111734	1.26467	0.338762	0.0830085	2809.9	2887.55	2743.18	2962.87	3865.68	3636.78	3482.34	3438.91	TRUE	FALSE	NA	FALSE
tyrosine recombinase XerC	LBJ_RS07110	4052.06	0.000113028	1.28103	0.357305	0.0876155	3576.35	3447.56	3589.44	3596.43	4985.16	4220.93	4382.2	4618.42	TRUE	FALSE	NA	FALSE
DUF1579 domain-containing protein	LBJ_RS09755	516.3	0.000113335	1.46055	0.546513	0.13404	446.224	396.673	415.399	420.733	518.487	571.121	635.501	726.262	TRUE	FALSE	NA	FALSE
hypothetical protein	LBJ_RS04040	3150.99	0.00011344	-1.70356	-0.768549	0.188516	3975.33	4096.53	4564.97	3246.64	3257.18	2237.72	1774.75	2054.83	TRUE	FALSE	NA	FALSE
hypothetical protein	LBJ_RS20150	40.0167	0.00011344	-2.13683	-1.09547	0.268715	52.4969	53.9592	68.4966	43.3542	22.5021	32.1974	25.8334	21.2935	TRUE	FALSE	NA	FALSE
hypothetical protein	LBJ_RS11520	97.8751	0.000113708	1.65601	0.727714	0.178537	69.5584	87.5014	72.9157	66.0167	119.074	110.391	121.417	136.127	TRUE	FALSE	NA	FALSE
paraslipin	LBJ_RS10595	3634.51	0.000114007	1.36563	0.449567	0.110317	3071.07	2875.88	2767.48	3574.75	4028.82	4007.81	4270.26	4480.01	TRUE	FALSE	NA	FALSE
winged helix-turn-helix transcriptional regulator	LBJ_RS11205	1650.64	0.000117079	-1.65818	-0.729602	0.179314	2010.63	2387.33	2155.43	1683.92	1635.15	1246.5	1159.92	926.269	TRUE	FALSE	NA	FALSE
hypothetical protein	LBJ_RS03725	1943.43	0.000117205	-1.46909	-0.554918	0.136396	2544.79	2167.12	2363.13	2175.59	1786.11	1480.32	1261.53	1768.88	TRUE	FALSE	NA	FALSE
hypothetical protein	LBJ_RS04840	1551.25	0.000117947	1.31408	0.394058	0.0968963	1333.42	1251.27	1353.36	1422.81	1757.04	1604.51	1783.36	1904.25	TRUE	FALSE	NA	FALSE
type I glyceraldehyde-3-phosphate dehydrogenase	LBJ_RS06730	10594.6	0.000118593	1.49575	0.58087	0.142883	9282.77	9076.81	6366.87	9234.45	13949.4	12423.6	13089.8	11332.7	TRUE	FALSE	NA	FALSE
hypothetical protein	LBJ_RS02870	5230.69	0.000118721	-1.69631	-0.762399	0.187555	6392.81	7773.04	7333.55	4827.1	4725.45	4446.31	3255.87	3091.37	TRUE	FALSE	NA	FALSE
MoxR family ATPase	LBJ_RS16855	6546.79	0.000122612	1.35675	0.440157	0.108486	5264.13	5918.01	4981.47	6059.74	6867.84	7659.92	8308.87	7314.33	TRUE	FALSE	NA	FALSE
ABC-F family ATP-binding cassette domain-containing protein	LBJ_RS13440	3135.4	0.000122641	-1.34127	-0.423598	0.104411	3711.53	3578.81	3221.55	3858.53	2414.29	2641.72	2715.95	2940.79	TRUE	FALSE	NA	FALSE
peptide chain release factor 2	LBJ_RS02965	2885.92	0.000122675	1.36361	0.447436	0.110293	2590.72	2534.62	2047.16	2596.33	3146.55	3224.34	3552.09	3395.56	TRUE	FALSE	NA	FALSE
1%2C4-dihydroxy-6-naphthoate synthase	LBJ_RS16650	6172.1	0.000123511	1.32407	0.404984	0.0998713	5247.07	5410.5	5121.78	5466.57	6432.8	7263.59	7930.84	6503.66	TRUE	FALSE	NA	FALSE
aminopeptidase N	LBJ_RS12730	3707.45	0.000124643	1.23317	0.302377	0.0746101	3248.25	3360.05	3188.41	3484.1	4018.51	4068.38	4180.7	4111.17	TRUE	FALSE	NA	FALSE
biopolymer transporter ExbD	LBJ_RS07220	10482.4	0.000125143	-1.41612	-0.501939	0.123885	11725.2	13486.9	13272.9	10666.1	9994.7	8842.8	8093.59	7776.71	TRUE	FALSE	NA	FALSE
NAD-dependent epimerase/dehydratase family protein	LBJ_RS00935	1864.45	0.000125242	1.56278	0.644116	0.15899	1534.22	1197.31	1331.26	1755.85	1786.11	2269.15	2489.48	2552.18	TRUE	FALSE	NA	FALSE
BolA family transcriptional regulator	LBJ_RS10405	886.348	0.000125339	1.34107	0.42338	0.104513	795.329	694.178	725.843	811.907	985.406	999.654	1113.42	965.054	TRUE	FALSE	NA	FALSE
CoA pyrophosphatase	LBJ_RS01055	1142.91	0.000125939	-1.31089	-0.390541	0.0964376	1330.8	1305.23	1261.66	1288.8	1077.29	916.094	929.14	1034.26	TRUE	FALSE	NA	FALSE
YceK/YidQ family lipoprotein	LBJ_RS19785	1662.17	0.00012641	-1.29938	-0.377818	0.0933197	1997.51	1776.28	1746.66	1993.31	1459.83	1409.02	1397.59	1517.16	TRUE	FALSE	NA	FALSE
EAL domain-containing response regulator	LBJ_RS05570	1779.48	0.000128897	1.47093	0.556724	0.137669	1414.79	1429.19	1513.55	1403.1	2651.5	2079.8	1737.72	2006.16	TRUE	FALSE	NA	FALSE
dTDP-4-dehydrorhamnose 3%2C5-epimerase	LBJ_RS06525	789.225	0.00013122	1.3703	0.454495	0.112515	686.397	577.509	640.775	756.728	869.145	918.394	918.807	946.042	TRUE	FALSE	NA	FALSE
hypothetical protein	LBJ_RS19510	242.921	0.00013122	-1.91542	-0.937662	0.232121	379.29	301.88	319.282	275.891	249.399	174.02	112.806	130.803	TRUE	FALSE	NA	FALSE
hypothetical protein	LBJ_RS02210	3058.04	0.000131404	-1.56002	-0.641564	0.158846	3842.78	3990.06	3893.26	3181.61	3174.68	2168.73	2044.28	2168.9	TRUE	FALSE	NA	FALSE
hypothetical protein	LBJ_RS00330	799.8	0.000132052	-1.59165	-0.670523	0.16607	1019.75	850.222	1051.75	1007.99	533.488	541.224	559.723	834.251	TRUE	FALSE	NA	FALSE
transcription-repair coupling factor	LBJ_RS09140	7063.55	0.000132181	1.3321	0.413697	0.102471	5887.53	6251.98	5700.68	6390.81	7296.32	8684.88	8790.23	7505.97	TRUE	FALSE	NA	FALSE
formate hydrogenase	LBJ_RS16180	5345.75	0.000136748	-1.30726	-0.386549	0.0959402	6455.81	5934.05	5340.52	6500.18	4717.95	4622.63	4450.23	4744.66	TRUE	FALSE	NA	FALSE
DNA gyrase subunit B	LBJ_RS15500	24245.6	0.000137151	1.38462	0.469492	0.116551	21981.8	20449.1	16490	22419.1	27931.7	28052.4	29450.9	27189.6	TRUE	FALSE	NA	FALSE
SGNH/GDSL hydrolase family protein	LBJ_RS08185	3113.28	0.000139879	1.41567	0.501484	0.124642	2561.85	2527.33	2318.94	2901.78	3094.98	3479.62	3944.76	4076.95	TRUE	FALSE	NA	FALSE
tRNA-Gln	LBJ_RS14285	3559.55	0.000141114	-1.49517	-0.58031	0.144314	4531.8	4014.86	3865.64	4651.71	2490.24	2416.34	2966.53	3539.29	TRUE	FALSE	NA	FALSE
serine protease	LBJ_RS17510	12504.5	0.000142461	1.32422	0.405147	0.100818	10931.2	11258.5	10209.3	10642.5	15108.3	15747.6	13384.3	12754.1	TRUE	FALSE	NA	FALSE
hypothetical protein	LBJ_RS00310	2914.33	0.000142461	-1.65659	-0.728218	0.181205	3435.92	4191.32	4003.74	2907.69	2852.14	2344.28	1730.84	1848.74	TRUE	FALSE	NA	FALSE
aldehyde dehydrogenase family protein	LBJ_RS02595	5382.95	0.000143429	-1.32082	-0.401434	0.0999376	6188.08	6524.69	5857.56	5939.53	4672	4289.93	4352.06	5239.73	TRUE	FALSE	NA	FALSE
alginate export family protein	LBJ_RS16175	12277.3	0.000147314	-1.30409	-0.383042	0.0955128	15015.4	13960.9	12648.7	13966	11353.3	10103.1	10000.1	11170.7	TRUE	FALSE	NA	FALSE
type I restriction-modification system subunit M	LBJ_RS01675	1821.06	0.000148402	-1.37473	-0.459154	0.114546	2111.69	2046.07	2078.1	2198.26	1294.81	1464.98	1649.03	1725.54	TRUE	FALSE	NA	FALSE
DNA-3-methyladenine glycosylase 2 family protein	LBJ_RS03700	978.366	0.000148447	1.33421	0.415986	0.103783	767.768	857.514	916.97	810.921	1050.1	1070.18	1156.47	1197	TRUE	FALSE	NA	FALSE
NADH-quinone oxidoreductase subunit NuoH	LBJ_RS02820	2530.18	0.00015031	1.3892	0.47425	0.118411	2098.57	2030.03	1894.7	2447.54	2682.44	2748.28	3167.17	3172.74	TRUE	FALSE	NA	FALSE
ABC transporter permease	LBJ_RS16095	1400.38	0.000152811	1.38593	0.470851	0.117681	1234.99	1079.18	1102.57	1277.96	1616.4	1640.54	1414.81	1836.57	TRUE	FALSE	NA	FALSE
alpha-galactosidase	LBJ_RS12575	12441	0.000152877	1.40937	0.495054	0.123739	10075.5	11623.1	9368.57	10242.4	16311.2	15168.8	14704.4	12033.9	TRUE	FALSE	NA	FALSE
hypothetical protein	LBJ_RS00945	5168.53	0.000154131	-2.08508	-1.0601	0.265112	6874.47	7583.46	9114.46	4372.87	5197.05	3397.6	2301.75	2506.55	TRUE	FALSE	NA	FALSE
hypothetical protein	LBJ_RS12070	223.781	0.000155321	-1.80145	-0.84916	0.212464	253.298	220.212	427.551	249.287	177.204	164.054	141.222	157.42	TRUE	FALSE	NA	FALSE
flippase	LBJ_RS06475	944.175	0.000158582	1.53797	0.621025	0.155582	694.272	605.218	817.54	857.231	961.028	1166.01	1076.39	1375.71	TRUE	FALSE	NA	FALSE
class I SAM-dependent methyltransferase	LBJ_RS16970	1079.48	0.000160262	1.61009	0.687145	0.172261	733.645	796.263	835.216	942.955	964.779	1264.13	1404.47	1694.36	TRUE	FALSE	NA	FALSE
single-stranded DNA-binding protein	LBJ_RS06590	22839.1	0.000161351	1.36287	0.446647	0.11202	19675.9	19903.7	16103.3	21643.6	27503.2	25301.8	27322.2	25259.5	TRUE	FALSE	NA	FALSE
tetratricopeptide repeat protein	LBJ_RS13835	6482.67	0.000161895	1.33367	0.415404	0.104209	5419	5636.55	5266.5	5901.1	6611.88	6922.45	7997.15	8106.76	TRUE	FALSE	NA	FALSE
hypothetical protein	LBJ_RS19165	136.566	0.000163381	-1.5613	-0.642749	0.161336	161.428	151.669	192.232	160.608	103.135	111.924	92.139	119.396	TRUE	FALSE	NA	FALSE
hypothetical protein	LBJ_RS16575	1770.71	0.00016582	-1.3798	-0.464461	0.116692	2177.31	1907.53	2107.93	2020.9	1376.38	1378.36	1426.86	1770.41	TRUE	FALSE	NA	FALSE
NAD(P)(+) transhydrogenase (Re/Si-specific) subunit beta	LBJ_RS14975	17507.4	0.000166059	1.52345	0.607339	0.152609	14063.9	13208.3	10572.8	17657	19802.8	21990.9	22596.4	20167.3	TRUE	FALSE	NA	FALSE
	LBJ_RS19580	104.429	0.000166265	-1.95819	-0.969523	0.243644	107.619	145.836	186.708	113.312	57.1929	98.1255	62.0001	64.6411	TRUE	FALSE	NA	FALSE
NTP transferase domain-containing protein	LBJ_RS06180	2279.03	0.000167948	1.44902	0.535075	0.134552	1775.71	1572.11	2179.74	1915.47	2284.9	2759.78	2751.25	2993.26	TRUE	FALSE	NA	FALSE
glutaredoxin	LBJ_RS10420	3600.93	0.000168904	-1.56823	-0.64914	0.163298	4307.37	4622.99	5055.49	3604.31	3670.66	2588.83	2422.31	2535.45	TRUE	FALSE	NA	FALSE
hypothetical protein	LBJ_RS06820	3617.12	0.000177267	1.41096	0.496678	0.125313	2988.39	2889.01	2785.16	3339.26	3585.34	3997.85	4420.95	4930.98	TRUE	FALSE	NA	FALSE
hypothetical protein	LBJ_RS03425	1078.63	0.000177683	1.85246	0.889442	0.224449	759.893	902.723	620.888	741.949	2152.7	1206.64	1256.36	987.868	TRUE	FALSE	NA	FALSE
amidohydrolase family protein	LBJ_RS02100	2766.49	0.000178453	1.30764	0.386966	0.0976794	2480.48	2496.71	2249.34	2364.78	3413.76	2797.34	3201.62	3127.87	TRUE	FALSE	NA	FALSE
preprotein translocase subunit SecY	LBJ_RS14570	29935	0.000181501	1.33475	0.41657	0.105264	26404.6	26275.2	21965.3	27927	32421.8	34300.2	36988.2	33197.4	TRUE	FALSE	NA	FALSE
	LBJ_RS09095	31.6375	0.000182024	-2.38979	-1.25689	0.317674	32.8106	39.3756	66.287	39.4129	23.4397	16.0987	18.9445	16.7306	TRUE	FALSE	NA	FALSE
phenylalanine--tRNA ligase subunit beta	LBJ_RS01270	3669.42	0.000182666	1.4301	0.516115	0.13048	3152.44	2856.92	2555.36	3514.65	3740.98	4317.52	4448.51	4768.99	TRUE	FALSE	NA	FALSE
alpha/beta hydrolase	LBJ_RS20050	410.794	0.000184776	-1.74912	-0.806629	0.204075	434.412	508.967	711.481	435.513	374.098	324.274	229.917	267.69	TRUE	FALSE	NA	FALSE
hypothetical protein	LBJ_RS07305	310.182	0.000185858	1.57507	0.655412	0.165883	296.608	201.253	198.861	266.037	426.603	335.773	400.417	355.906	TRUE	FALSE	NA	FALSE
ATPase	LBJ_RS04710	573.51	0.00018627	-1.49169	-0.576952	0.14605	671.961	805.013	719.214	551.781	451.918	408.601	527.862	451.727	TRUE	FALSE	NA	FALSE
hypothetical protein	LBJ_RS15240	7419.61	0.000186426	-1.73747	-0.79699	0.201769	8581.94	10298.9	10728.6	8063.89	7628.22	5809.34	4133.34	4112.7	TRUE	FALSE	NA	FALSE
type I restriction endonuclease subunit R	LBJ_RS01660	1247.56	0.000195969	-1.43875	-0.524813	0.133273	1549.97	1500.65	1478.2	1358.76	1275.12	919.16	908.474	990.15	TRUE	FALSE	NA	FALSE
hypothetical protein	LBJ_RS08885	8724	0.000196483	-1.39685	-0.482179	0.122471	10314.3	10646	10368.4	9344.81	8623.94	7457.54	6898.37	6138.62	TRUE	FALSE	NA	FALSE
ABC transporter ATP-binding protein	LBJ_RS00730	8534.74	0.000202465	-1.47658	-0.562263	0.14308	10912.8	10702.9	10555.1	8537.83	8587.37	6762.23	6106.15	6113.53	TRUE	FALSE	NA	FALSE
hypothetical protein	LBJ_RS17115	8666.35	0.000204944	-1.2109	-0.27608	0.0703098	9568.88	9483.7	9725.41	9194.05	7918.87	7702.09	8124.6	7613.2	TRUE	FALSE	NA	FALSE
hypothetical protein	LBJ_RS07165	5995.56	0.000205177	1.27601	0.351643	0.0895637	5093.52	5129.04	5357.1	5493.18	6141.21	7083.44	7167.9	6499.09	TRUE	FALSE	NA	FALSE
hypothetical protein	LBJ_RS07235	1809.51	0.000217041	1.4202	0.50609	0.129353	1560.47	1243.98	1477.1	1697.71	2114.26	2027.67	1922.86	2432.03	TRUE	FALSE	NA	FALSE
hypothetical protein	LBJ_RS11450	292.763	0.000220274	1.60564	0.683151	0.174775	272.984	161.878	216.538	246.331	307.529	366.438	416.778	353.625	TRUE	FALSE	NA	FALSE
GGDEF domain-containing protein	LBJ_RS11005	2482.8	0.000221031	1.27715	0.352926	0.0903144	2068.38	2044.62	2294.64	2312.55	2631.81	2770.51	2815.84	2924.06	TRUE	FALSE	NA	FALSE
	LBJ_RS03005	4617.45	0.000223165	1.42398	0.509931	0.130576	4139.38	3695.48	3344.18	4059.53	6550.93	5290.35	4770.56	5089.16	TRUE	FALSE	NA	FALSE
TetR/AcrR family transcriptional regulator	LBJ_RS07685	4283.38	0.000224313	-1.30955	-0.389067	0.0996622	5471.49	4873.83	4473.27	4612.3	3987.56	3636.01	3547.78	3664.77	TRUE	FALSE	NA	FALSE
hypothetical protein	LBJ_RS12105	942.311	0.000224408	-2.23114	-1.15778	0.296593	1182.49	1109.81	2122.29	790.229	894.46	572.655	393.528	473.021	TRUE	FALSE	NA	FALSE
AarF/ABC1/UbiB kinase family protein	LBJ_RS12480	3065.19	0.000231807	1.31246	0.392275	0.100698	2481.79	2598.79	2668.05	2854.48	3088.42	3458.93	3596.01	3775.04	TRUE	FALSE	NA	FALSE
	LBJ_RS20750	626.404	0.00023843	-1.58753	-0.66678	0.171472	728.395	657.719	803.178	884.82	385.349	417.034	514.945	619.794	TRUE	FALSE	NA	FALSE
DUF342 domain-containing protein	LBJ_RS08150	6681.54	0.000241799	-1.39753	-0.482875	0.124294	7400.76	7875.13	6516.01	9364.51	5593.65	5424.5	5900.34	5377.38	TRUE	FALSE	NA	FALSE
YdeI/OmpD-associated family protein	LBJ_RS01240	434.69	0.000241799	-1.54745	-0.629896	0.162142	548.593	501.675	637.46	424.674	396.6	338.073	279.862	350.583	TRUE	FALSE	NA	FALSE
hypothetical protein	LBJ_RS10170	532.117	0.000244081	-1.53643	-0.619582	0.159588	605.027	653.344	730.262	589.223	524.112	447.698	371.139	336.134	TRUE	FALSE	NA	FALSE
transposase	LBJ_RS09815	906.379	0.000244331	-1.56854	-0.64942	0.167291	1140.5	1179.81	1192.06	915.365	926.338	694.545	632.056	570.363	TRUE	FALSE	NA	FALSE
hypothetical protein	LBJ_RS18825	3883.62	0.000244441	1.23054	0.299289	0.077103	3496.3	3567.14	3315.46	3550.12	4403.85	4063.01	4383.92	4289.13	TRUE	FALSE	NA	FALSE
DNA gyrase subunit A	LBJ_RS00045	9016.84	0.000244441	-1.30314	-0.381991	0.0984162	10815.7	9976.62	8902.35	11119.4	7862.62	7797.15	8072.07	7588.87	TRUE	FALSE	NA	FALSE
hypothetical protein	LBJ_RS00280	2232.44	0.000244441	-1.4737	-0.559443	0.14413	2849.27	2336.29	2809.46	2644.61	1746.73	1526.31	1665.39	2281.45	TRUE	FALSE	NA	FALSE
dephospho-CoA kinase	LBJ_RS03650	9620.72	0.000245388	-1.41022	-0.495921	0.127805	12038.9	12931.3	10314.3	9749.78	8908.97	8178.15	7853.34	6991.13	TRUE	FALSE	NA	FALSE
	LBJ_RS20630	35.6173	0.000248895	-2.09137	-1.06445	0.274579	52.4969	48.1258	43.0866	49.2662	23.4397	18.3985	18.9445	31.1798	TRUE	FALSE	NA	FALSE
hypothetical protein	LBJ_RS06255	2901.44	0.00024899	1.35745	0.4409	0.113739	2374.17	2279.41	2611.71	2579.58	2815.58	3558.58	3636.48	3356.01	TRUE	FALSE	NA	FALSE
rod shape-determining protein MreC	LBJ_RS09545	9292.38	0.000255102	1.52427	0.608117	0.157129	6227.45	7504.71	6942.46	8774.31	8563	11523.6	13148.3	11655.2	TRUE	FALSE	NA	FALSE
hypothetical protein	LBJ_RS16105	6313.93	0.000255102	-1.28784	-0.364957	0.0942964	7680.3	7064.28	6301.69	7387.96	5380.82	5807.81	5369.04	5519.59	TRUE	FALSE	NA	FALSE
TolC family protein	LBJ_RS06945	161.668	0.000262118	-1.54863	-0.630997	0.163327	199.488	226.045	194.442	166.52	131.262	118.824	147.25	109.51	TRUE	FALSE	NA	FALSE
hypothetical protein	LBJ_RS04525	2149.26	0.000265864	1.56847	0.649362	0.168246	1799.33	1623.15	1523.5	1748.95	1890.18	2489.94	2734.89	3384.15	TRUE	FALSE	NA	FALSE
hypothetical protein	LBJ_RS12600	1734.04	0.000265864	1.36046	0.444097	0.11506	1414.79	1354.81	1440.64	1665.2	1745.79	2067.54	1992.61	2190.95	TRUE	FALSE	NA	FALSE
5-(carboxyamino)imidazole ribonucleotide synthase	LBJ_RS05320	1207.2	0.000277627	1.28268	0.359166	0.093318	1076.19	1105.43	943.485	1106.52	1348.25	1365.32	1383.81	1328.56	TRUE	FALSE	NA	FALSE
	LBJ_RS14495	1303.31	0.000278021	-1.44017	-0.526244	0.136746	1729.77	1401.48	1403.08	1618.89	1152.3	899.995	985.974	1235.03	TRUE	FALSE	NA	FALSE
hypothetical protein	LBJ_RS12715	84.3223	0.000279342	-1.75631	-0.81255	0.211216	91.8696	90.4181	144.727	102.474	55.3177	64.3949	57.6945	67.683	TRUE	FALSE	NA	FALSE
hypothetical protein	LBJ_RS00590	623.332	0.000285618	1.49526	0.580393	0.151089	472.472	418.548	489.419	615.827	668.501	696.845	747.446	877.598	TRUE	FALSE	NA	FALSE
cyclic nucleotide-binding domain-containing protein	LBJ_RS09245	3510.29	0.000285715	1.47949	0.565097	0.147117	2500.17	2964.84	2985.13	2876.16	3093.11	4394.18	4613.84	4654.92	TRUE	FALSE	NA	FALSE
response regulator transcription factor	LBJ_RS04285	1265.91	0.000286755	-1.38924	-0.474297	0.123512	1590.66	1573.57	1436.22	1288.8	1182.3	1059.45	1093.61	902.694	TRUE	FALSE	NA	FALSE
histidine--tRNA ligase	LBJ_RS00240	4536.71	0.000288615	1.40048	0.485917	0.126596	3708.91	3696.94	3350.81	4362.03	4490.11	5166.92	5880.54	5637.47	TRUE	FALSE	NA	FALSE
polyamine aminopropyltransferase	LBJ_RS14335	1789.67	0.000290297	1.58292	0.662592	0.172696	1317.67	1367.94	1247.3	1610.02	1516.08	2187.89	2475.7	2594.77	TRUE	FALSE	NA	FALSE
plastocyanin	LBJ_RS06110	13964.6	0.00029083	-1.31643	-0.396631	0.103393	15002.3	18013.6	15961.9	14512.8	11683.3	12888.9	12399.2	11254.4	TRUE	FALSE	NA	FALSE
outer membrane lipoprotein carrier protein LolA	LBJ_RS13410	11056.1	0.000294306	1.30581	0.384947	0.100432	9986.23	9245.98	8625.05	10500.6	12253.3	12839.9	13414.4	11582.9	TRUE	FALSE	NA	FALSE
NAD-dependent deacylase	LBJ_RS07715	683.255	0.000297019	1.50919	0.593777	0.155014	475.097	609.593	518.144	576.414	616.933	854.765	883.501	931.592	TRUE	FALSE	NA	FALSE
transcription termination/antitermination factor NusG	LBJ_RS13060	32165.3	0.000304339	1.31012	0.389698	0.101904	26592.3	30066.9	24773.7	29956.8	35158.6	38715.1	37800.2	34258.3	TRUE	FALSE	NA	FALSE
tRNA (adenosine(37)-N6)-threonylcarbamoyltransferase complex dimerization subunit type 1 TsaB	LBJ_RS16450	581.512	0.000304339	-1.50538	-0.590125	0.15431	665.399	640.219	819.749	670.02	420.977	431.599	412.473	591.656	TRUE	FALSE	NA	FALSE
transcriptional repressor	LBJ_RS04645	6953.29	0.000304557	1.22433	0.291988	0.0763605	6426.94	5839.26	6572.36	6168.12	7668.54	7735.05	7570.9	7645.14	TRUE	FALSE	NA	FALSE
elongation factor 4	LBJ_RS08280	8159.69	0.000312965	1.38227	0.467036	0.122363	6507	7176.58	5939.32	7778.14	8900.53	9980.44	10511.6	8483.96	TRUE	FALSE	NA	FALSE
16S rRNA (cytosine(1402)-N(4))-methyltransferase RsmH	LBJ_RS02680	2399.02	0.000312965	-1.29244	-0.370103	0.0969675	2903.08	2531.71	2626.07	2759.89	1871.43	2154.16	2151.06	2194.76	TRUE	FALSE	NA	FALSE
ATP synthase F1 subunit gamma	LBJ_RS09620	7635.18	0.000316575	1.39305	0.478242	0.125399	6484.68	6413.85	5244.41	7381.06	8496.43	9149.44	9734.88	8176.72	TRUE	FALSE	NA	FALSE
hypothetical protein	LBJ_RS16865	1571.71	0.000316626	1.39742	0.482765	0.126591	1263.86	1382.52	1119.15	1478.97	1787.98	2021.54	1921.14	1598.54	TRUE	FALSE	NA	FALSE
histidinol-phosphate transaminase	LBJ_RS12225	5459.63	0.000319098	1.4593	0.545277	0.143062	4393.99	4363.4	3803.77	5197.58	6546.24	6835.06	7370.26	5166.73	TRUE	FALSE	NA	FALSE
hypothetical protein	LBJ_RS15880	253.259	0.000321484	-1.64208	-0.715523	0.187835	342.543	294.588	332.54	288.7	268.15	183.985	155.861	159.702	TRUE	FALSE	NA	FALSE
hydrolase	LBJ_RS07450	1553.17	0.000322396	-1.47179	-0.557575	0.146404	1626.09	1948.37	2211.78	1611.99	1458.89	1320.86	1101.36	1146.05	TRUE	FALSE	NA	FALSE
transglycosylase domain-containing protein	LBJ_RS01325	869.149	0.000323233	-1.59042	-0.669405	0.175805	1072.25	1076.27	1152.29	967.588	914.149	670.78	502.89	596.98	TRUE	FALSE	NA	FALSE
glycosyltransferase	LBJ_RS06390	1311.14	0.000325717	1.39579	0.481077	0.126413	1039.44	934.807	1241.78	1159.73	1550.77	1425.89	1409.64	1727.06	TRUE	FALSE	NA	FALSE
flagellar assembly protein FliH	LBJ_RS05845	3467.62	0.000333965	1.41089	0.49661	0.130713	2739.03	3005.67	2684.62	3077.17	3470.95	4105.17	4941.06	3717.24	TRUE	FALSE	NA	FALSE
leucine-rich repeat domain-containing protein	LBJ_RS17460	721.732	0.000335106	1.42002	0.505907	0.133195	577.466	485.633	681.651	638.49	895.397	899.229	752.612	843.376	TRUE	FALSE	NA	FALSE
succinate dehydrogenase/fumarate reductase iron-sulfur subunit	LBJ_RS08265	17775.3	0.000340076	1.3755	0.459951	0.121218	14808.1	15662.8	12782.3	16608.6	21608.6	21169.8	22011.8	17550.4	TRUE	FALSE	NA	FALSE
hypothetical protein	LBJ_RS06670	225.493	0.000347189	-1.6089	-0.686073	0.181064	248.048	227.504	372.312	264.067	163.14	180.152	153.278	195.444	TRUE	FALSE	NA	FALSE
	LBJ_RS01040	1469.84	0.000350422	-1.54264	-0.625402	0.16516	1897.76	1855.03	1843.88	1537.1	1558.27	1078.61	951.529	1036.54	TRUE	FALSE	NA	FALSE
exodeoxyribonuclease VII small subunit	LBJ_RS07065	1118.94	0.000351741	-1.31007	-0.389646	0.10293	1304.55	1360.65	1288.18	1125.24	973.217	923.76	932.585	1043.38	TRUE	FALSE	NA	FALSE
DNA polymerase III subunit beta	LBJ_RS00025	3605.33	0.000352445	1.41574	0.501558	0.132516	3370.3	2512.75	2900.06	3155.01	4687.94	4533.71	3570.17	4112.7	TRUE	FALSE	NA	FALSE
nucleotidyltransferase domain-containing protein	LBJ_RS14000	613.718	0.000360566	1.48626	0.571687	0.151278	479.035	485.633	420.923	588.238	668.501	623.25	852.501	791.663	TRUE	FALSE	NA	FALSE
A/G-specific adenine glycosylase	LBJ_RS07180	2329.8	0.000363051	1.26834	0.342944	0.0907933	1885.95	2034.41	2169.8	2124.36	2668.38	2522.13	2757.28	2476.13	TRUE	FALSE	NA	FALSE
hypothetical protein	LBJ_RS15835	352.185	0.000363339	-1.41168	-0.497409	0.1317	414.726	405.423	357.95	470.985	278.464	280.578	281.584	327.768	TRUE	FALSE	NA	FALSE
HDIG domain-containing protein	LBJ_RS06620	7521.03	0.000367144	-1.26777	-0.342289	0.090695	8512.38	8435.14	7688.19	8999.94	6655.94	6821.26	6931.95	6123.41	TRUE	FALSE	NA	FALSE
hypothetical protein	LBJ_RS07790	1053.75	0.000368604	1.3574	0.440844	0.116844	875.386	809.388	919.18	970.544	1034.16	1251.87	1319.22	1250.24	TRUE	FALSE	NA	FALSE
16S rRNA (uracil(1498)-N(3))-methyltransferase	LBJ_RS08390	2303.19	0.000372277	-1.47002	-0.555834	0.147425	2450.29	2802.96	3317.67	2394.34	2219.27	1905.02	1630.95	1705	TRUE	FALSE	NA	FALSE
HAD family hydrolase	LBJ_RS00380	384.854	0.00037257	1.39732	0.482665	0.128031	312.357	285.838	357.95	327.127	403.163	449.231	437.445	505.722	TRUE	FALSE	NA	FALSE
DUF1176 domain-containing protein	LBJ_RS10045	346.875	0.000378414	1.51991	0.603982	0.160383	295.295	227.504	324.806	253.228	402.226	452.297	343.584	476.063	TRUE	FALSE	NA	FALSE
SDR family NAD(P)-dependent oxidoreductase	LBJ_RS06415	3069.21	0.000381597	1.37026	0.454447	0.120747	2687.84	2477.75	2216.2	2976.66	3151.24	3664.38	3780.28	3599.37	TRUE	FALSE	NA	FALSE
WYL domain-containing protein	LBJ_RS14270	4106.49	0.000383372	1.46668	0.552555	0.146866	3602.6	2989.63	2791.79	3933.41	4269.78	4459.35	5144.29	5661.04	TRUE	FALSE	NA	FALSE
TlpA family protein disulfide reductase	LBJ_RS08520	1926.78	0.00038641	1.3289	0.410235	0.1091	1632.65	1540.03	1650.55	1794.27	1942.68	2124.26	2267.31	2462.45	TRUE	FALSE	NA	FALSE
MBL fold metallo-hydrolase	LBJ_RS11695	5060.15	0.000387442	1.30832	0.387719	0.103135	4290.31	4399.86	4067.81	4777.83	5801.8	5830.8	6252.54	5060.26	TRUE	FALSE	NA	FALSE
sulfate adenylyltransferase subunit CysD	LBJ_RS15620	5130.37	0.000393539	-1.53781	-0.620875	0.165335	5345.5	7517.83	7176.67	4831.04	4050.38	3594.61	4734.4	3792.53	TRUE	FALSE	NA	FALSE
response regulator	LBJ_RS10235	4311.81	0.00039491	1.43242	0.51845	0.138102	3567.17	3941.94	3327.61	3345.17	6366.23	4930.81	4640.53	4375.06	TRUE	FALSE	NA	FALSE
hypothetical protein	LBJ_RS05470	1420.82	0.00039491	-1.38376	-0.468596	0.124824	1623.47	1599.82	1532.33	1842.55	1016.35	1115.41	1289.09	1347.58	TRUE	FALSE	NA	FALSE
hypothetical protein	LBJ_RS12890	407.534	0.000396784	-1.74493	-0.803169	0.214023	517.095	516.258	361.264	677.903	234.397	243.781	345.306	364.272	TRUE	FALSE	NA	FALSE
DUF1563 domain-containing protein	LBJ_RS10085	2133.65	0.000397441	-1.42608	-0.512055	0.136476	2509.35	2547.75	2725.5	2250.48	2133.95	1843.69	1527.61	1530.85	TRUE	FALSE	NA	FALSE
	LBJ_RS09495	170.425	0.000397441	-1.71868	-0.781302	0.208237	244.111	189.586	256.31	171.446	166.891	105.025	100.75	129.282	TRUE	FALSE	NA	FALSE
DDE-type integrase/transposase/recombinase	LBJ_RS04590	40.3046	0.000401133	-2.09911	-1.06978	0.285313	77.433	48.1258	44.1913	49.2662	19.6894	25.298	24.9723	33.4613	TRUE	FALSE	NA	FALSE
Fe-S cluster assembly protein SufD	LBJ_RS13480	5865.06	0.000406975	-1.31906	-0.39951	0.106658	6783.92	6755.11	5870.82	7277.6	5056.42	5252.02	5410.37	4514.23	TRUE	FALSE	NA	FALSE
anti-sigma regulatory factor	LBJ_RS12965	2214.66	0.000409588	1.25063	0.322651	0.0861796	1799.33	1971.7	2054.9	2044.55	2446.17	2367.28	2496.36	2536.97	TRUE	FALSE	NA	FALSE
hypothetical protein	LBJ_RS17885	588.205	0.000412234	1.38569	0.470608	0.125758	510.533	485.633	522.563	454.234	645.999	585.687	733.668	767.328	TRUE	FALSE	NA	FALSE
50S ribosomal protein L2	LBJ_RS14650	27949.5	0.000416795	1.43444	0.520488	0.139196	21870.2	24077.5	19268.5	26630.3	30377.9	34788.6	38144.7	28438.3	TRUE	FALSE	NA	FALSE
hypothetical protein	LBJ_RS12870	1118.44	0.000418716	1.29319	0.370938	0.0992365	969.881	930.432	962.267	1037.55	1352	1328.53	1153.89	1212.97	TRUE	FALSE	NA	FALSE
TerC family protein	LBJ_RS17295	2301.1	0.000419828	1.37409	0.458478	0.122683	1950.26	1827.32	2092.46	1882.95	3054.66	2897.77	2367.2	2336.21	TRUE	FALSE	NA	FALSE
30S ribosomal protein S19	LBJ_RS14645	9815.01	0.000424463	1.40935	0.49503	0.132569	8697.43	7477	6734.76	9678.83	12180.2	10821.4	12224.4	10706.1	TRUE	FALSE	NA	FALSE
transcriptional repressor	LBJ_RS20840	285.744	0.000424463	-1.73069	-0.791345	0.211929	301.857	322.297	518.144	306.436	168.766	258.346	223.028	187.079	TRUE	FALSE	NA	FALSE
OmpA family protein	LBJ_RS15650	4025.21	0.000430477	-1.54216	-0.624953	0.167534	4963.59	4216.11	3892.15	6461.75	3062.16	2831.08	3114.64	3660.21	TRUE	FALSE	NA	FALSE
hypothetical protein	LBJ_RS04935	1050.96	0.000436443	1.34257	0.425002	0.114043	937.07	851.681	818.645	980.397	1299.5	1279.47	1176.28	1064.68	TRUE	FALSE	NA	FALSE
hypothetical protein	LBJ_RS06920	877.177	0.00043963	-1.34271	-0.425153	0.114145	1085.37	853.139	1011.98	1070.06	736.945	696.078	763.807	800.029	TRUE	FALSE	NA	FALSE
dihydroxy-acid dehydratase	LBJ_RS11310	9781.85	0.000440117	1.51674	0.60097	0.161375	7466.38	8035.55	6330.41	9261.05	10214.1	13439.4	13769.2	9738.75	TRUE	FALSE	NA	FALSE
adenosylcobinamide-GDP ribazoletransferase	LBJ_RS15550	194.75	0.000440117	-1.44794	-0.534005	0.143388	249.36	220.212	201.071	251.257	140.638	167.887	161.028	166.546	TRUE	FALSE	NA	FALSE
glutathione peroxidase	LBJ_RS14480	2684.72	0.000442606	-1.4113	-0.497029	0.133521	3202.31	3150.05	3228.18	2989.47	2745.26	2309.78	1901.34	1951.4	TRUE	FALSE	NA	FALSE
cytochrome c oxidase subunit I	LBJ_RS15370	27066.4	0.000445844	1.53632	0.619482	0.166506	23136.7	19458.9	15535.5	27240.3	29083.1	33014.6	34716.6	34345.7	TRUE	FALSE	NA	FALSE
hypothetical protein	LBJ_RS13775	7570.34	0.000446782	1.30076	0.37935	0.101982	6366.57	6755.11	6276.28	6925.84	7424.76	8930.96	8535.35	9347.86	TRUE	FALSE	NA	FALSE
RNA pyrophosphohydrolase	LBJ_RS02315	964.204	0.000450339	1.28476	0.361494	0.097238	842.576	864.806	774.453	894.674	1085.73	1130.74	1005.78	1114.87	TRUE	FALSE	NA	FALSE
	LBJ_RS07010	91.4568	0.000451172	-1.65974	-0.730955	0.196652	95.8069	132.71	125.945	102.474	74.0695	80.4936	58.5556	61.5992	TRUE	FALSE	NA	FALSE
hypothetical protein	LBJ_RS12240	922.583	0.00045792	-1.38768	-0.472676	0.1273	1011.88	1140.44	1163.34	973.5	907.586	776.572	732.807	674.549	TRUE	FALSE	NA	FALSE
chemotaxis protein CheX	LBJ_RS08080	11234.2	0.000459285	1.31463	0.394657	0.106314	9574.13	10431.6	9375.19	9448.27	14183.8	13618	12016.8	11225.5	TRUE	FALSE	NA	FALSE
DUF4105 domain-containing protein	LBJ_RS11410	1255.99	0.000460485	1.46566	0.551548	0.148611	1021.07	883.764	1091.53	1077.94	1163.55	1428.95	1600.81	1780.29	TRUE	FALSE	NA	FALSE
dihydropteroate synthase	LBJ_RS00255	1468.87	0.000464073	1.35648	0.439868	0.118588	1210.05	1157.94	1282.65	1335.11	1401.7	1846.75	1791.97	1724.78	TRUE	FALSE	NA	FALSE
4Fe-4S dicluster domain-containing protein	LBJ_RS16205	4062.34	0.000474496	-1.33482	-0.416649	0.112504	4953.09	5078	4026.94	4522.63	3883.49	3312.5	3267.92	3454.12	TRUE	FALSE	NA	FALSE
	LBJ_RS20715	554.501	0.000483333	-1.49199	-0.577241	0.156071	590.591	720.428	718.109	627.651	334.719	439.265	526.14	479.105	TRUE	FALSE	NA	FALSE
hypothetical protein	LBJ_RS15425	459.6	0.000496167	-1.44506	-0.531133	0.14387	578.779	552.717	533.61	508.427	405.038	309.709	337.556	450.967	TRUE	FALSE	NA	FALSE
ABC transporter permease	LBJ_RS10655	2185.81	0.000502087	1.34207	0.424461	0.115074	1723.21	1761.7	1893.6	2085.93	2173.33	2561.23	2777.09	2510.36	TRUE	FALSE	NA	FALSE
ISNCY family transposase	LBJ_RS17665	198.971	0.000508164	-1.93803	-0.954592	0.259022	275.609	204.17	372.312	197.065	202.519	113.458	104.195	122.438	TRUE	FALSE	NA	FALSE
	LBJ_RS02350	126.212	0.000512914	-1.74245	-0.801117	0.217528	156.178	129.794	215.433	139.916	96.5716	91.2261	68.0279	112.552	TRUE	FALSE	NA	FALSE
hypothetical protein	LBJ_RS13525	339.793	0.000516962	-1.46026	-0.546226	0.148404	409.476	325.214	459.59	417.777	303.779	298.21	235.084	269.211	TRUE	FALSE	NA	FALSE
type I 3-dehydroquinate dehydratase	LBJ_RS00195	873.174	0.000518718	-1.38689	-0.471852	0.128233	1094.56	875.014	1114.73	973.5	817.577	685.346	646.695	777.975	TRUE	FALSE	NA	FALSE
phosphoglycerate dehydrogenase	LBJ_RS14525	1765.45	0.000526318	1.26112	0.334704	0.091057	1488.29	1550.23	1604.15	1602.14	2037.38	2069.84	1987.45	1784.09	TRUE	FALSE	NA	FALSE
hypothetical protein	LBJ_RS18490	444.223	0.000530301	-1.96052	-0.971239	0.264378	547.281	698.553	645.194	462.117	447.23	353.405	234.223	165.785	TRUE	FALSE	NA	FALSE
hypothetical protein	LBJ_RS17205	1599.53	0.000531154	1.34273	0.425167	0.115751	1430.54	1324.19	1226.31	1479.96	2067.38	1875.88	1772.17	1619.83	TRUE	FALSE	NA	FALSE
	LBJ_RS20375	4275.13	0.000531617	1.50307	0.587917	0.160076	3706.28	3120.88	2648.17	4187.62	4281.03	5032	5631.67	5593.36	TRUE	FALSE	NA	FALSE
TIGR00266 family protein	LBJ_RS07285	1646.98	0.000531975	1.61402	0.690662	0.188069	1404.29	1138.98	1041.81	1455.32	1372.63	2030.74	2345.67	2386.4	TRUE	FALSE	NA	FALSE
hypothetical protein	LBJ_RS01480	324.747	0.000535355	-1.48624	-0.571671	0.155743	392.415	396.673	434.18	330.083	303.779	268.312	204.084	268.451	TRUE	FALSE	NA	FALSE
hypothetical protein	LBJ_RS13685	1606.29	0.000539583	1.35171	0.434781	0.118519	1392.48	1316.9	1166.65	1587.36	1707.35	1832.19	1914.25	1933.15	TRUE	FALSE	NA	FALSE
ATP-dependent helicase	LBJ_RS07500	6627.4	0.000545798	-1.23531	-0.30487	0.0831763	7471.63	7143.03	7069.51	7615.56	5603.97	5754.14	6400.65	5960.67	TRUE	FALSE	NA	FALSE
phospholipase	LBJ_RS06115	1599.93	0.000550442	-1.52008	-0.604143	0.16493	1784.9	2261.91	1783.12	1891.82	961.028	1519.41	1465.61	1131.6	TRUE	FALSE	NA	FALSE
porphobilinogen synthase	LBJ_RS16670	1824.4	0.000553458	-1.46722	-0.553084	0.151056	2585.47	2051.91	1869.29	2172.64	1580.77	1574.61	1619.75	1140.73	TRUE	FALSE	NA	FALSE
tetratricopeptide repeat protein	LBJ_RS04230	15183.1	0.000559209	-2.74349	-1.45601	0.397964	21229.8	26857.1	26285	14645.8	13534.1	8535.39	5747.92	4629.82	TRUE	FALSE	NA	FALSE
TonB-dependent receptor plug domain-containing protein	LBJ_RS17260	7836.25	0.000563026	1.56209	0.643482	0.175971	6676.3	5404.67	4443.44	7942.69	8612.69	9121.08	11005.9	9483.23	TRUE	FALSE	NA	FALSE
hypothetical protein	LBJ_RS20325	1335.35	0.000570544	-1.53149	-0.614934	0.168328	1372.79	1439.4	2244.92	1405.07	1051.04	1031.85	1002.33	1135.4	TRUE	FALSE	NA	FALSE
flagellar export chaperone FliS	LBJ_RS07365	6326.43	0.000574386	-1.21829	-0.284855	0.0780149	7274.76	6779.9	6785.58	6955.4	5610.53	5545.63	6090.65	5569.02	TRUE	FALSE	NA	FALSE
chemotaxis protein CheD	LBJ_RS17190	7109.47	0.00058245	1.30395	0.382893	0.104973	6083.08	6898.03	6361.34	5346.36	8138.27	8204.22	8347.62	7496.85	TRUE	FALSE	NA	FALSE
	LBJ_RS09935	513.903	0.000592241	-1.6696	-0.739506	0.202988	681.148	669.386	745.729	474.926	501.61	430.832	318.612	288.984	TRUE	FALSE	NA	FALSE
ATP-dependent protease ATPase subunit HslU	LBJ_RS07120	6381.15	0.00059648	1.2409	0.311385	0.0855193	5825.85	5691.97	5395.76	5866.62	7473.52	6477.82	7022.37	7295.32	TRUE	FALSE	NA	FALSE
hypothetical protein	LBJ_RS17680	1512.93	0.000599275	1.36477	0.44866	0.123267	1387.23	1054.39	1320.22	1354.82	1680.16	1740.2	1605.11	1961.29	TRUE	FALSE	NA	FALSE
glycosyl transferase	LBJ_RS06280	1049.54	0.00060044	1.45064	0.536694	0.147481	854.388	638.76	1024.13	906.498	1149.48	1288.66	1214.17	1320.2	TRUE	FALSE	NA	FALSE
lipoprotein	LBJ_RS13165	3776.95	0.000604065	1.29177	0.369347	0.101542	3299.43	3409.64	3055.83	3420.06	3906.93	3991.72	4777.45	4354.53	TRUE	FALSE	NA	FALSE
elongation factor G-like protein	LBJ_RS14680	23029.4	0.000609108	1.21691	0.283222	0.0779139	20421.3	20679.5	20189.9	21813.1	23743.5	25895.2	26500.7	24991.8	TRUE	FALSE	NA	FALSE
SDR family NAD(P)-dependent oxidoreductase	LBJ_RS08455	3576.25	0.000621749	1.47508	0.560789	0.154504	2765.28	2931.3	2317.84	3544.21	3590.96	4390.35	4989.28	4080.76	TRUE	FALSE	NA	FALSE
hypothetical protein	LBJ_RS06365	240.103	0.000622301	1.72525	0.786803	0.216797	152.241	112.293	243.052	195.094	319.718	324.274	247.139	327.008	TRUE	FALSE	NA	FALSE
hypothetical protein	LBJ_RS20235	854.829	0.000627829	1.63083	0.705604	0.194554	620.776	597.926	594.374	785.303	811.014	1031.85	1493.17	904.215	TRUE	FALSE	NA	FALSE
phosphoglycerate dehydrogenase	LBJ_RS06380	2660.69	0.00063273	1.26381	0.337778	0.0931904	2529.04	2149.62	2251.55	2471.19	2817.45	3000.5	3108.62	2957.52	TRUE	FALSE	NA	FALSE
RdgB/HAM1 family non-canonical purine NTP pyrophosphatase	LBJ_RS15810	4376.65	0.00063463	1.37125	0.455492	0.125699	3435.92	3721.73	3501.06	4106.83	4272.59	4930.81	5080.56	5963.71	TRUE	FALSE	NA	FALSE
efflux RND transporter permease subunit	LBJ_RS01415	4432.93	0.000641902	-1.62165	-0.697462	0.192639	5114.51	6431.35	5926.06	4464.5	4305.41	3914.29	2895.06	2412.25	TRUE	FALSE	NA	FALSE
flagellar motor switch protein FliM	LBJ_RS10555	13053.1	0.000645493	-1.42511	-0.511073	0.141221	14501	16587.4	17181.6	13094.9	13247.2	10155.2	9525.62	10131.9	TRUE	FALSE	NA	FALSE
DUF1761 domain-containing protein	LBJ_RS10950	352.986	0.000651766	-1.3805	-0.465192	0.128638	402.914	399.59	430.866	403.983	319.718	335.773	255.75	275.295	TRUE	FALSE	NA	FALSE
nitronate monooxygenase	LBJ_RS09435	3140.35	0.000669063	1.4784	0.564032	0.15627	2445.04	2610.46	2415.06	2666.29	2944.97	4199.47	4667.23	3174.26	TRUE	FALSE	NA	FALSE
acyl-CoA/acyl-ACP dehydrogenase	LBJ_RS13260	11023.3	0.000682943	1.36615	0.450117	0.124899	9113.47	9174.52	8299.13	10681.9	11671.1	14028.1	14028.4	11189.8	TRUE	FALSE	NA	FALSE
2-amino-4-hydroxy-6-hydroxymethyldihydropteridine diphosphokinase	LBJ_RS01925	2587.71	0.00069396	-1.42183	-0.507754	0.141061	2975.26	3279.85	3075.72	2822.95	2556.8	2370.35	1855.7	1765.08	TRUE	FALSE	NA	FALSE
hypothetical protein	LBJ_RS08670	8601.33	0.000695063	-1.31357	-0.393496	0.109336	9175.15	11179.8	10299.9	8415.65	7549.46	7379.35	7361.65	7449.7	TRUE	FALSE	NA	FALSE
hypothetical protein	LBJ_RS09665	3437.02	0.000698293	-1.50145	-0.586352	0.162985	3619.66	4545.7	4539.56	3799.41	2674.94	3404.5	2873.53	2038.86	TRUE	FALSE	NA	FALSE
hypothetical protein	LBJ_RS07090	7020.46	0.000698356	1.29237	0.370018	0.102862	6308.82	6597.61	6073	5522.74	8608.94	8172.02	7784.46	7096.07	TRUE	FALSE	NA	FALSE
methyl-accepting chemotaxis protein	LBJ_RS03010	10381.1	0.000700995	1.40658	0.492193	0.136869	8978.29	8506.6	7508.11	9515.27	14656.4	12445.8	10212.8	11225.5	TRUE	FALSE	NA	FALSE
DUF445 family protein	LBJ_RS09470	1321.97	0.000708206	1.40924	0.494921	0.137736	1031.56	1073.35	984.362	1299.64	1258.24	1619.84	1638.7	1670.02	TRUE	FALSE	NA	FALSE
lipoprotein	LBJ_RS05475	5336.18	0.000716306	-1.32785	-0.409093	0.113949	5940.03	6549.48	5975.77	5885.34	5447.39	4488.48	4220.31	4182.66	TRUE	FALSE	NA	FALSE
thioredoxin family protein	LBJ_RS04365	3524.07	0.000718689	-1.37769	-0.462249	0.128792	4201.07	4396.95	3842.44	3894.98	3559.09	3061.82	2735.75	2500.47	TRUE	FALSE	NA	FALSE
diaminopimelate decarboxylase	LBJ_RS01545	4640.57	0.000723075	1.59473	0.673313	0.18769	3424.11	4046.94	2897.85	3939.32	4541.68	6697.07	7197.18	4380.39	TRUE	FALSE	NA	FALSE
hypothetical protein	LBJ_RS02520	1338.42	0.000724683	-1.23948	-0.309731	0.086357	1488.29	1411.69	1513.55	1511.49	1191.68	1118.48	1215.89	1256.32	TRUE	FALSE	NA	FALSE
serine hydrolase	LBJ_RS02625	2500.72	0.000735049	1.28568	0.362531	0.101188	2256.06	2155.45	1948.84	2391.38	2913.09	2909.27	2852.87	2578.8	TRUE	FALSE	NA	FALSE
hybrid sensor histidine kinase/response regulator	LBJ_RS06915	2276.47	0.00073757	-1.59945	-0.677576	0.189177	2870.27	2839.42	2587.4	2907.69	2499.61	1779.29	1426.86	1301.19	TRUE	FALSE	NA	FALSE
hypothetical protein	LBJ_RS11120	5195.95	0.00073775	1.44106	0.527128	0.147182	3983.21	4245.28	3897.68	4901.98	4961.72	5576.29	6554.79	7446.66	TRUE	FALSE	NA	FALSE
tRNA-Met	LBJ_RS05780	1657.56	0.000739932	-1.45858	-0.544563	0.152089	1809.83	2390.25	1632.87	2034.69	1352	1469.58	1477.67	1093.58	TRUE	FALSE	NA	FALSE
tryptophan--tRNA ligase	LBJ_RS13420	5180.04	0.000741332	1.30851	0.387923	0.108361	4477.99	4201.53	4191.55	5078.36	5358.32	6088.38	6433.37	5610.85	TRUE	FALSE	NA	FALSE
preprotein translocase subunit SecE	LBJ_RS13065	12270	0.000745918	1.25096	0.323037	0.0902812	10986.3	9890.58	10852.3	11876.1	13682.2	13276.8	13178.5	14417.2	TRUE	FALSE	NA	FALSE
tRNA-Ser	LBJ_RS00450	3266.12	0.000754193	-1.88536	-0.914841	0.255894	3640.66	4736.74	3414.89	5281.33	1150.42	2261.49	3168.03	2475.37	TRUE	FALSE	NA	FALSE
helix-turn-helix transcriptional regulator	LBJ_RS04805	584.914	0.000756806	-1.45012	-0.536175	0.15002	636.525	584.801	834.112	713.374	394.725	535.091	491.695	488.991	TRUE	FALSE	NA	FALSE
RNA-binding protein	LBJ_RS07700	1151.25	0.00077354	1.40351	0.489041	0.137064	935.758	912.932	932.437	1050.35	1038.85	1399.82	1514.7	1425.15	TRUE	FALSE	NA	FALSE
DUF4349 domain-containing protein	LBJ_RS01355	1541.66	0.00077354	1.2858	0.362664	0.101642	1376.73	1446.69	1183.22	1390.29	1687.66	1661.23	1863.45	1724.02	TRUE	FALSE	NA	FALSE
hypothetical protein	LBJ_RS01015	1517.39	0.000775011	1.24043	0.310835	0.0871344	1346.55	1293.56	1474.89	1302.6	1637.97	1724.1	1682.61	1676.87	TRUE	FALSE	NA	FALSE
50S ribosomal protein L10	LBJ_RS13045	44108.6	0.000776649	-1.35455	-0.437813	0.122754	47277.4	56120.5	45565.7	54038.1	40625.7	40400.9	37417.1	31423.2	TRUE	FALSE	NA	FALSE
rhodanese-related sulfurtransferase	LBJ_RS13445	4936.23	0.000822186	-1.26558	-0.339804	0.09568	5464.93	5654.05	5206.85	5733.6	4144.14	4073.74	4900.59	4311.94	TRUE	FALSE	NA	FALSE
phosphate acyltransferase PlsX	LBJ_RS05215	11972.1	0.000822375	1.42006	0.505954	0.142472	8441.51	10759.8	9614.93	10759.7	11576.4	14498.8	16954.4	13170.8	TRUE	FALSE	NA	FALSE
	LBJ_RS00700	5178.44	0.000825952	-1.55587	-0.637722	0.179643	6282.57	6088.64	6344.77	6503.13	3554.4	3092.49	3767.37	5794.12	TRUE	FALSE	NA	FALSE
DNA gyrase subunit A	LBJ_RS15495	21249	0.000827847	1.29525	0.373231	0.10516	20040.7	18860.9	15986.2	19175.4	25721.8	24747.6	23286.2	22173.4	TRUE	FALSE	NA	FALSE
alpha/beta hydrolase	LBJ_RS03145	293.643	0.000833604	1.45829	0.544273	0.153438	206.05	239.171	297.187	212.83	360.034	387.903	328.084	317.882	TRUE	FALSE	NA	FALSE
MBOAT family protein	LBJ_RS11910	1030.74	0.000836794	1.4935	0.578696	0.163196	909.509	688.345	744.624	963.646	961.966	1192.07	1341.61	1444.16	TRUE	FALSE	NA	FALSE
hypothetical protein	LBJ_RS15325	2896.81	0.000842728	1.32647	0.407594	0.115009	2485.73	2524.42	2358.71	2593.37	2766.82	3495.72	3217.98	3731.69	TRUE	FALSE	NA	FALSE
ATP-dependent Clp protease adaptor ClpS	LBJ_RS09025	1869.3	0.000853038	1.42316	0.509093	0.143786	1492.23	1526.9	1344.52	1807.08	1837.67	2208.59	2645.34	2092.09	TRUE	FALSE	NA	FALSE
thiol:disulfide oxidoreductase	LBJ_RS13585	18962	0.000873975	1.89465	0.92193	0.260869	14399.9	14532.5	13198.8	10275	37867.3	29629.3	17197.3	14596	TRUE	FALSE	NA	FALSE
UbiD family decarboxylase	LBJ_RS07185	3235.31	0.000876679	1.29535	0.373345	0.105671	2681.28	2915.26	2662.53	3016.08	3740.98	3715.74	3980.92	3169.7	TRUE	FALSE	NA	FALSE
hypothetical protein	LBJ_RS07655	7700.21	0.000907803	-1.18533	-0.245283	0.0696095	8123.9	8658.27	8332.28	8299.38	7009.41	6881.05	7030.98	7266.42	TRUE	FALSE	NA	FALSE
hypothetical protein	LBJ_RS19905	129.375	0.000923163	-1.49229	-0.577524	0.164112	146.991	173.544	150.251	148.784	125.637	92.7593	98.1668	98.8629	TRUE	FALSE	NA	FALSE
ribosome small subunit-dependent GTPase A	LBJ_RS00655	2933.47	0.000923697	-1.45905	-0.54503	0.154892	3597.35	3418.39	3770.63	3137.27	3073.42	2474.6	2021.89	1974.22	TRUE	FALSE	NA	FALSE
sigma-70 family RNA polymerase sigma factor	LBJ_RS01045	2895.47	0.000962543	-1.24416	-0.315167	0.0898509	3177.38	3061.09	3284.52	3317.58	2648.69	2373.41	2510.14	2790.97	TRUE	FALSE	NA	FALSE
HEAT repeat domain-containing protein	LBJ_RS13235	6451.94	0.00096629	1.26168	0.335346	0.0956363	5651.3	5280.71	5970.25	5917.85	7298.19	7413.84	6416.15	7667.2	TRUE	FALSE	NA	FALSE
hypothetical protein	LBJ_RS12690	8838.01	0.000970444	-1.2035	-0.267242	0.0762422	9589.88	9562.45	9327.69	10137	7733.23	8157.45	7793.07	8403.34	TRUE	FALSE	NA	FALSE
aminodeoxychorismate/anthranilate synthase component II	LBJ_RS15710	1580.75	0.000981993	1.39835	0.483728	0.138135	1217.93	1346.06	1181.01	1527.25	1542.33	2007.74	2095.09	1728.58	TRUE	FALSE	NA	FALSE
zinc-binding dehydrogenase	LBJ_RS01090	3645.54	0.000997215	-1.22809	-0.29642	0.0847499	4119.7	3920.06	3767.31	4267.44	3320	3360.03	3075.03	3334.72	TRUE	FALSE	NA	FALSE
hypothetical protein	LBJ_RS20160	59.7884	0.000998016	-1.83588	-0.87647	0.250619	104.994	67.0844	71.8109	66.0167	45.9418	32.1974	37.0278	53.2339	TRUE	FALSE	NA	FALSE
bile acid:sodium symporter family protein	LBJ_RS19970	321.583	0.00100434	-1.36705	-0.451063	0.129046	359.604	336.88	407.665	380.335	264.4	239.948	303.973	279.858	TRUE	FALSE	NA	FALSE
DUF1564 domain-containing protein	LBJ_RS05905	168.127	0.00100984	-1.47632	-0.562005	0.16086	181.114	177.92	237.528	203.962	154.702	143.355	124	122.438	TRUE	FALSE	NA	FALSE
hypothetical protein	LBJ_RS13425	304.983	0.00102015	-1.52562	-0.609395	0.174568	356.979	366.048	387.779	363.584	190.331	200.851	254.889	319.403	TRUE	FALSE	NA	FALSE
hypothetical protein	LBJ_RS05605	3045.04	0.00102701	-1.43198	-0.518012	0.148473	3559.29	4210.28	3383.95	3190.48	3044.35	2431.67	2533.39	2006.92	TRUE	FALSE	NA	FALSE
aldolase	LBJ_RS11080	11198	0.00105297	1.46635	0.552226	0.158591	8921.85	9527.45	7413.1	10460.2	12038.6	15037	15609.4	10576.8	TRUE	FALSE	NA	FALSE
hypothetical protein	LBJ_RS06735	3009.32	0.0010544	-1.265	-0.339132	0.0974081	3330.93	3634.23	3465.71	3016.08	2748.07	2705.35	2732.31	2441.91	TRUE	FALSE	NA	FALSE
membrane protein	LBJ_RS03450	167.22	0.00105706	2.01831	1.01315	0.291075	114.181	74.3762	151.355	102.474	299.091	281.344	117.972	196.965	TRUE	FALSE	NA	FALSE
hypothetical protein	LBJ_RS05925	218.608	0.00106848	1.50611	0.590824	0.169898	178.49	144.377	185.604	188.197	249.399	211.583	269.528	321.685	TRUE	FALSE	NA	FALSE
phosphoribosylanthranilate isomerase	LBJ_RS10245	1321.85	0.00106848	-1.31971	-0.400221	0.115088	1513.22	1451.07	1334.58	1715.45	1258.24	1067.88	1152.17	1082.17	TRUE	FALSE	NA	FALSE
DUF2779 domain-containing protein	LBJ_RS15870	1462.08	0.00107969	-1.2726	-0.34778	0.100093	1651.03	1540.03	1678.17	1679.98	1272.31	1189.01	1237.42	1448.72	TRUE	FALSE	NA	FALSE
DUF58 domain-containing protein	LBJ_RS16860	2355.43	0.00108109	1.29442	0.372306	0.107168	2004.07	2161.29	1785.33	2262.3	2474.3	2659.36	2837.37	2659.41	TRUE	FALSE	NA	FALSE
DegT/DnrJ/EryC1/StrS family aminotransferase	LBJ_RS06500	1540.1	0.00108151	1.29853	0.376875	0.108491	1294.05	1146.27	1440.64	1476.01	1757.98	1750.16	1666.25	1789.42	TRUE	FALSE	NA	FALSE
	LBJ_RS20780	37.3714	0.00110068	-2.23369	-1.15943	0.334234	49.8721	37.9173	69.6014	48.2808	38.4411	21.465	18.9445	14.4492	TRUE	FALSE	NA	FALSE
tRNA (guanine-N(7)-)-methyltransferase	LBJ_RS00680	287.54	0.001112	1.58821	0.667401	0.192557	225.737	196.878	247.472	218.742	242.835	355.705	351.334	461.614	TRUE	FALSE	NA	FALSE
hypothetical protein	LBJ_RS12910	544.687	0.00111439	1.32376	0.404647	0.116772	419.976	475.424	447.437	531.089	580.367	610.218	671.668	621.315	TRUE	FALSE	NA	FALSE
hypothetical protein	LBJ_RS04760	649.121	0.00111562	1.40908	0.49475	0.142793	586.653	511.883	483.895	572.473	917.899	788.071	648.418	683.675	TRUE	FALSE	NA	FALSE
hypothetical protein	LBJ_RS02015	3768.13	0.00113578	1.41605	0.501871	0.145057	3233.81	3362.97	3149.74	2732.3	3660.35	3813.1	5004.78	5188.02	TRUE	FALSE	NA	FALSE
dienelactone hydrolase	LBJ_RS15090	215.211	0.00114269	-1.46432	-0.55023	0.159117	266.422	262.504	260.729	234.507	155.64	223.082	157.584	161.223	TRUE	FALSE	NA	FALSE
helix-turn-helix transcriptional regulator	LBJ_RS09820	778.619	0.00115341	-1.31586	-0.396009	0.114608	837.326	842.93	1038.5	819.789	657.25	673.846	712.14	647.172	TRUE	FALSE	NA	FALSE
TlyA family RNA methyltransferase	LBJ_RS13205	942.767	0.00117398	-1.35629	-0.439669	0.127425	1028.94	1115.64	1106.99	1090.75	678.814	771.205	780.168	969.617	TRUE	FALSE	NA	FALSE
ATP phosphoribosyltransferase	LBJ_RS05200	4896.28	0.00117405	-1.36174	-0.445454	0.129108	5329.75	6110.52	5224.52	5920.81	3487.83	3856.79	4921.26	4318.79	TRUE	FALSE	NA	FALSE
hypothetical protein	LBJ_RS11050	60.1731	0.00117722	-1.87816	-0.909321	0.263621	65.6212	78.7513	112.688	57.1488	38.4411	50.596	43.9167	34.2218	TRUE	FALSE	NA	FALSE
30S ribosomal protein S18	LBJ_RS06595	10789.4	0.00120216	1.34655	0.429268	0.12466	9639.75	8649.52	8077.07	10415.9	14438.9	11936.1	11974.6	11183.7	TRUE	FALSE	NA	FALSE
ornithine carbamoyltransferase	LBJ_RS11075	5323.34	0.00120562	1.26223	0.335974	0.0975934	4706.35	4859.25	4425.76	4834	5750.23	6089.15	6584.93	5337.07	TRUE	FALSE	NA	FALSE
flagellar assembly protein FliW	LBJ_RS16310	1388.42	0.00120596	-1.38186	-0.466615	0.135551	1612.97	1401.48	1516.87	1911.53	1111.98	1056.38	1128.06	1368.11	TRUE	FALSE	NA	FALSE
helix-turn-helix transcriptional regulator	LBJ_RS00870	458.837	0.00121546	1.49787	0.582908	0.169447	324.169	307.713	461.8	374.423	503.485	494.461	520.973	683.675	TRUE	FALSE	NA	FALSE
ferredoxin	LBJ_RS17550	5019.43	0.00121555	1.30688	0.386123	0.112249	3911.02	4532.57	4516.36	4446.76	4976.72	5764.88	6493.65	5513.51	TRUE	FALSE	NA	FALSE
transferase	LBJ_RS06305	1286.65	0.00122362	1.37073	0.454943	0.132332	1111.62	886.681	1232.94	1108.49	1564.84	1384.49	1342.47	1661.66	TRUE	FALSE	NA	FALSE
twin-arginine translocase TatA/TatE family subunit	LBJ_RS08710	3713.03	0.00122362	-1.64106	-0.714626	0.207875	4719.47	5487.8	4454.49	3795.47	3781.3	3133.12	2519.61	1812.99	TRUE	FALSE	NA	FALSE
hypothetical protein	LBJ_RS09900	297.938	0.00125404	-1.66069	-0.731787	0.21329	316.294	329.589	437.494	403.983	169.704	166.353	263.5	296.589	TRUE	FALSE	NA	FALSE
50S ribosomal protein L22	LBJ_RS14640	13396.9	0.00126349	1.34115	0.423469	0.123505	11175.3	12700.8	9300.07	12603.3	16042.1	15136.6	16133.8	14083.4	TRUE	FALSE	NA	FALSE
	LBJ_RS20800	60.0093	0.00130168	-2.0221	-1.01585	0.296989	78.7454	64.1677	110.478	67.002	60.9433	39.0969	35.3056	24.3355	TRUE	FALSE	NA	FALSE
tRNA-Arg	LBJ_RS00435	1210.43	0.00130447	-1.50153	-0.586429	0.171483	1582.78	1286.27	1417.44	1526.27	837.267	817.202	880.057	1336.17	TRUE	FALSE	NA	FALSE
elongation factor P	LBJ_RS17765	10362.5	0.00134129	1.25294	0.325321	0.0953457	9651.56	9915.37	8209.65	9021.62	12256.2	11093.6	11634.5	11117.5	TRUE	FALSE	NA	FALSE
MBL fold metallo-hydrolase	LBJ_RS10385	3533.3	0.00134807	-1.21826	-0.284819	0.0835129	3634.1	4010.48	3754.05	4124.56	3140.92	3074.09	3268.78	3259.43	TRUE	FALSE	NA	FALSE
hypothetical protein	LBJ_RS01945	339.03	0.0013846	-1.4949	-0.58005	0.170451	363.541	338.339	538.03	384.276	286.902	286.711	230.778	283.66	TRUE	FALSE	NA	FALSE
acetate--CoA ligase	LBJ_RS16155	9966.29	0.00139647	-1.35272	-0.435862	0.128175	11432.5	11827.3	11177.1	11404.1	10471	8542.29	7309.98	7566.05	TRUE	FALSE	NA	FALSE
hypothetical protein	LBJ_RS16360	749.085	0.00139948	-1.38889	-0.473934	0.139402	857.013	842.93	904.818	878.909	701.316	544.29	522.695	740.711	TRUE	FALSE	NA	FALSE
MaoC family dehydratase	LBJ_RS02775	2785.87	0.00140051	1.59533	0.673853	0.198226	2340.05	1890.03	1784.23	2572.68	2281.15	3205.95	4044.64	4168.21	TRUE	FALSE	NA	FALSE
M20/M25/M40 family metallo-hydrolase	LBJ_RS16595	2447.32	0.00141652	-1.51624	-0.600497	0.176817	3071.07	2906.51	2915.52	2903.75	2711.51	1933.38	1456.14	1680.67	TRUE	FALSE	NA	FALSE
class I SAM-dependent methyltransferase	LBJ_RS02485	311.67	0.00143378	-1.42422	-0.510171	0.150375	384.54	379.173	319.282	382.305	271.901	308.176	215.278	232.708	TRUE	FALSE	NA	FALSE
thioredoxin	LBJ_RS08700	24204.4	0.00144952	-1.60453	-0.682153	0.201254	29356.3	35392.9	32176.8	22363.9	25633.7	18939.8	15890.1	13881.9	TRUE	FALSE	NA	FALSE
flagellar filament capping protein FliD	LBJ_RS03590	27648.7	0.00145991	-1.35319	-0.436369	0.128822	31597.9	30815.1	26995.4	37784.2	26364.1	22779.7	23839.9	21013.7	TRUE	FALSE	NA	FALSE
hypothetical protein	LBJ_RS13665	18024.5	0.00149406	-1.24019	-0.310564	0.0918589	20515.8	21023.7	19446.4	18843.3	17255.4	14642.9	15651.6	16816.6	TRUE	FALSE	NA	FALSE
sulfatase-like hydrolase/transferase	LBJ_RS05690	2603.38	0.00150424	1.3693	0.453434	0.134198	2359.74	2202.12	2491.29	1739.1	2671.19	3262.67	2989.78	3111.14	TRUE	FALSE	NA	FALSE
hypothetical protein	LBJ_RS20730	1673.97	0.00150668	-1.32073	-0.401333	0.118799	2139.25	1993.57	1884.76	1605.09	1545.15	1485.68	1429.45	1308.79	TRUE	FALSE	NA	FALSE
MBOAT family protein	LBJ_RS07705	1218.93	0.00151427	1.45687	0.542872	0.16077	1001.38	927.515	846.264	1193.23	1101.67	1502.55	1692.09	1486.75	TRUE	FALSE	NA	FALSE
thiamine-phosphate kinase	LBJ_RS14720	1119.11	0.00152738	-1.20588	-0.270091	0.0800469	1236.3	1185.64	1211.95	1259.24	1030.41	1006.55	1014.39	1008.4	TRUE	FALSE	NA	FALSE
5'/3'-nucleotidase SurE	LBJ_RS13690	2188.79	0.00153151	1.33856	0.420683	0.124711	1876.77	1672.74	1759.92	2176.58	2151.77	2496.84	2692.7	2682.99	TRUE	FALSE	NA	FALSE
lipoprotein LipL45	LBJ_RS07310	25471.3	0.00155287	1.68453	0.752349	0.223297	18996	18983.4	18929.4	18996.1	49072.5	33752.9	21402.1	23638.1	TRUE	FALSE	NA	FALSE
prephenate dehydratase	LBJ_RS05170	3114.85	0.00156623	1.32132	0.401982	0.119397	2531.66	2957.55	2447.1	2799.3	3184.99	3660.54	4078.23	3259.43	TRUE	FALSE	NA	FALSE
hypothetical protein	LBJ_RS04200	4558.13	0.00156972	1.31594	0.396088	0.11768	3865.09	3934.65	3652.41	4293.05	4783.58	4724.59	5055.59	6156.12	TRUE	FALSE	NA	FALSE
hypothetical protein	LBJ_RS05410	70.2578	0.00156972	-1.74086	-0.799803	0.237616	64.3088	88.9598	110.478	92.6204	54.3801	60.5619	54.2501	36.5032	TRUE	FALSE	NA	FALSE
hypothetical protein	LBJ_RS20395	45.6094	0.00157078	-1.80747	-0.853971	0.253745	47.2472	68.5428	74.0205	45.3249	33.7532	30.6642	31.8612	33.4613	TRUE	FALSE	NA	FALSE
hypothetical protein	LBJ_RS03955	921.584	0.00157906	1.45148	0.537523	0.159793	661.461	632.927	920.285	791.215	905.711	1303.23	1083.28	1074.56	TRUE	FALSE	NA	FALSE
cytochrome-c peroxidase	LBJ_RS13985	4786.7	0.00162203	-1.87114	-0.903918	0.269321	4720.79	7075.95	9946.37	3213.14	3782.23	3007.39	3331.64	3216.09	TRUE	FALSE	NA	FALSE
Ig-like domain-containing protein	LBJ_RS10790	192.201	0.00162885	1.39784	0.483202	0.144026	144.367	177.92	170.137	149.769	210.02	252.98	218.723	213.696	TRUE	FALSE	NA	FALSE
hypothetical protein	LBJ_RS12790	679.784	0.00164318	-1.37046	-0.454657	0.135623	763.83	700.011	951.219	728.154	612.245	541.99	514.945	625.878	TRUE	FALSE	NA	FALSE
3'(2')%2C5'-bisphosphate nucleotidase CysQ	LBJ_RS07240	1327.6	0.00164328	1.50786	0.592506	0.176752	1095.87	965.432	850.683	1322.3	1282.62	1415.92	1734.28	1953.68	TRUE	FALSE	NA	FALSE
peptide chain release factor 3	LBJ_RS11065	4050.13	0.00165095	1.37211	0.456396	0.136208	3117.01	3500.06	3138.69	3902.87	3930.37	5130.13	5383.67	4298.25	TRUE	FALSE	NA	FALSE
methylglyoxal synthase	LBJ_RS04810	3639.44	0.00165109	-1.3044	-0.383389	0.114426	4097.39	4412.99	4100.96	3869.37	3644.41	3173.75	3121.53	2695.15	TRUE	FALSE	NA	FALSE
dihydrolipoyl dehydrogenase	LBJ_RS11680	12651.5	0.0016615	1.41253	0.498281	0.1488	9584.63	11723.7	8809.54	11834.7	14547.6	15768.3	17044.9	11898.5	TRUE	FALSE	NA	FALSE
DUF1561 domain-containing protein	LBJ_RS07410	298.171	0.00166208	-1.34984	-0.432785	0.129257	345.167	310.63	392.198	321.215	277.526	256.046	244.556	238.031	TRUE	FALSE	NA	FALSE
	LBJ_RS15635	276.86	0.00166208	-1.47872	-0.564352	0.168552	359.604	262.504	348.007	350.775	194.081	192.418	229.917	277.577	TRUE	FALSE	NA	FALSE
Grx4 family monothiol glutaredoxin	LBJ_RS10415	15478.3	0.00166546	-1.53909	-0.622075	0.185832	17007.7	22926.8	20581	14543.4	14291.7	13822.7	11877.3	8775.98	TRUE	FALSE	NA	FALSE
transcription elongation factor GreA	LBJ_RS03930	43376.1	0.00167125	-1.25488	-0.327548	0.0978811	48882.5	47571.6	44376.9	52285.2	35857.1	36012.1	40634.2	41389.3	TRUE	FALSE	NA	FALSE
IS982 family transposase	LBJ_RS13285	86.1928	0.00168276	-1.65195	-0.724167	0.216536	120.743	91.8765	136.993	79.8112	72.1943	68.2279	61.139	58.5572	TRUE	FALSE	NA	FALSE
penicillin-binding protein	LBJ_RS14755	4145.17	0.00170472	1.32133	0.401994	0.120337	3513.36	3447.56	3392.79	3931.44	3890.06	4700.83	5015.98	5269.39	TRUE	FALSE	NA	FALSE
flagellar motor protein MotB	LBJ_RS14110	2218.19	0.00170631	-1.36629	-0.450259	0.134802	2490.98	2326.08	2265.91	3161.9	1720.48	1753.99	1992.61	2033.53	TRUE	FALSE	NA	FALSE
leucine-rich repeat domain-containing protein	LBJ_RS11025	297.87	0.00172754	-1.3247	-0.40567	0.121584	354.354	294.588	345.797	361.614	262.525	263.712	260.056	240.313	TRUE	FALSE	NA	FALSE
tRNA-Glu	LBJ_RS14810	1620.13	0.00173398	-1.68514	-0.752872	0.225725	2215.37	2304.2	1377.67	2237.67	808.201	1007.32	1534.5	1476.1	TRUE	FALSE	NA	FALSE
M23 family metallopeptidase	LBJ_RS15305	5219.72	0.00173484	-1.25064	-0.322664	0.0967493	6339.01	5607.38	5474.2	5783.85	4652.32	4233.2	4612.12	5055.7	TRUE	FALSE	NA	FALSE
sulfatase-like hydrolase/transferase	LBJ_RS01375	5987.5	0.001745	1.22091	0.287957	0.0863889	5232.63	5324.46	5285.28	5724.73	6123.39	7117.93	6590.95	6500.61	TRUE	FALSE	NA	FALSE
TraB/GumN family protein	LBJ_RS17195	6043.03	0.00175212	1.2265	0.294547	0.0884002	5093.52	5795.51	5320.64	5504.02	6665.32	7075.77	6735.62	6153.83	TRUE	FALSE	NA	FALSE
SDR family oxidoreductase	LBJ_RS08980	6857.08	0.00175847	1.33444	0.416234	0.124965	5888.84	6578.65	5304.07	5728.67	7925.44	8413.5	8598.21	6419.24	TRUE	FALSE	NA	FALSE
30S ribosomal protein S16	LBJ_RS07910	16666.6	0.0017734	-1.2229	-0.290304	0.0872232	18628.5	17463.8	17123	20134.1	15187.1	14538.7	15506.1	14751.9	TRUE	FALSE	NA	FALSE
GDYXXLXY domain-containing protein	LBJ_RS10675	1084.08	0.00180562	1.33509	0.416941	0.125467	881.949	965.432	933.542	934.087	1005.1	1425.89	1271.86	1254.8	TRUE	FALSE	NA	FALSE
	LBJ_RS03540	73.6894	0.00180612	-1.59891	-0.67709	0.203767	82.6827	87.5014	78.4396	113.312	57.1929	49.8294	62.0001	58.5572	TRUE	FALSE	NA	FALSE
class I SAM-dependent methyltransferase	LBJ_RS06185	857.538	0.00188109	1.41053	0.496239	0.14986	673.273	561.467	837.426	771.508	996.657	944.458	905.89	1169.62	TRUE	FALSE	NA	FALSE
AtpZ/AtpI family protein	LBJ_RS09670	3720.13	0.00191301	-1.44123	-0.527297	0.159474	4069.83	4579.24	4986.99	3933.41	3721.29	3360.03	2790	2320.24	TRUE	FALSE	NA	FALSE
membrane protein	LBJ_RS13280	54.1413	0.00191641	2.37484	1.24783	0.377484	34.123	16.0419	50.82	26.6037	115.323	93.5259	46.5001	50.1919	TRUE	FALSE	NA	FALSE
aspartate kinase	LBJ_RS03020	9552.56	0.00191641	1.27742	0.353228	0.106853	8488.76	8443.89	7694.82	8928.02	10139.1	10922.6	12184.7	9618.6	TRUE	FALSE	NA	FALSE
TetR/AcrR family transcriptional regulator	LBJ_RS01500	2010.45	0.00193184	1.67522	0.744349	0.225339	1557.85	1521.07	1858.25	1074.99	3597.53	2529.03	2240.61	1704.24	TRUE	FALSE	NA	FALSE
STAS domain-containing protein	LBJ_RS12505	824.88	0.0019369	1.64364	0.716892	0.217086	489.534	541.05	954.533	510.398	877.583	1253.4	961.862	1010.68	TRUE	FALSE	NA	FALSE
hypothetical protein	LBJ_RS18550	246.418	0.0019401	-1.39124	-0.476371	0.144279	317.606	277.088	271.777	280.817	183.767	180.919	241.111	218.259	TRUE	FALSE	NA	FALSE
DUF5131 family protein	LBJ_RS13815	360.025	0.00196755	-1.8631	-0.897706	0.272228	494.784	417.09	383.36	579.37	149.077	188.585	255.75	412.182	TRUE	FALSE	NA	FALSE
FAD-binding oxidoreductase	LBJ_RS12900	4342.03	0.00197011	1.28226	0.358687	0.108789	4005.52	3887.98	3332.03	3994.5	5433.33	4877.91	4810.17	4394.83	TRUE	FALSE	NA	FALSE
hypothetical protein	LBJ_RS13925	313.359	0.00197198	1.80388	0.851103	0.258171	212.613	169.169	318.178	193.123	569.116	457.664	266.084	320.924	TRUE	FALSE	NA	FALSE
hypothetical protein	LBJ_RS02360	94.0635	0.00198098	-1.62427	-0.699787	0.212364	129.93	94.7932	117.107	124.151	55.3177	67.4613	67.1668	96.5814	TRUE	FALSE	NA	FALSE
FecR domain-containing protein	LBJ_RS15760	4600.26	0.00200309	-1.66498	-0.735503	0.223425	5967.59	5939.89	6348.09	4736.45	5354.57	3312.5	2419.73	2723.29	TRUE	FALSE	NA	FALSE
hydrolase	LBJ_RS06885	2151.05	0.0020048	1.34748	0.430266	0.130719	1969.95	1818.57	1438.43	2103.67	2308.34	2504.5	2565.25	2499.71	TRUE	FALSE	NA	FALSE
LipL41-expression chaperone Lep	LBJ_RS01760	2294.12	0.00201477	1.53592	0.619103	0.188178	1777.02	1669.82	1504.72	2284.97	2146.14	2383.38	2945	3641.96	TRUE	FALSE	NA	FALSE
MBL fold metallo-hydrolase	LBJ_RS14510	1997.42	0.00201883	-1.37649	-0.460991	0.14015	2488.35	2059.2	2044.95	2662.34	1509.52	1477.25	1802.31	1935.43	TRUE	FALSE	NA	FALSE
hypothetical protein	LBJ_RS15335	28.3342	0.00203575	1.98861	0.991758	0.301745	22.3112	14.5836	23.2005	15.7652	34.6908	38.3303	34.4445	43.3476	TRUE	FALSE	NA	FALSE
hypothetical protein	LBJ_RS18805	4114.86	0.0020394	-1.28663	-0.363599	0.110648	5215.57	4746.95	4418.03	4143.29	3773.79	3189.08	3761.34	3670.85	TRUE	FALSE	NA	FALSE
protein kinase	LBJ_RS16955	3757.47	0.00207909	1.2197	0.286523	0.087346	3464.8	3376.1	3382.85	3318.57	4042.88	4020.08	4569.92	3884.55	TRUE	FALSE	NA	FALSE
hypothetical protein	LBJ_RS05280	210.582	0.00208711	-1.41105	-0.496769	0.151496	232.299	280.005	252.995	220.712	207.207	167.12	172.222	152.097	TRUE	FALSE	NA	FALSE
PadR family transcriptional regulator	LBJ_RS13930	1189.39	0.00208793	1.43537	0.521419	0.159027	990.88	1051.48	1009.77	855.261	1840.49	1367.62	1232.25	1167.34	TRUE	FALSE	NA	FALSE
hypothetical protein	LBJ_RS15185	388.083	0.00210589	-1.34133	-0.423667	0.129316	446.224	490.008	439.704	403.983	342.22	292.843	311.723	377.96	TRUE	FALSE	NA	FALSE
hypothetical protein	LBJ_RS02605	2058.69	0.00210611	-1.30556	-0.384668	0.117419	2185.19	2541.92	2599.56	2001.19	1705.47	1905.02	1680.89	1850.26	TRUE	FALSE	NA	FALSE
hypothetical protein	LBJ_RS11905	1440.76	0.0021411	1.39807	0.483442	0.147786	1165.43	1137.52	1216.37	1286.83	1264.81	1619.84	1849.67	1985.62	TRUE	FALSE	NA	FALSE
hypothetical protein	LBJ_RS19145	149.064	0.00215554	-1.85817	-0.893885	0.27343	196.864	212.92	225.376	139.916	160.328	117.291	70.6112	69.204	TRUE	FALSE	NA	FALSE
hypothetical protein	LBJ_RS10615	27255	0.00216692	1.31342	0.393325	0.120375	23581.6	21978.9	21006.4	27681.7	30406.9	28346.8	30225	34812.7	TRUE	FALSE	NA	FALSE
NAD(P)H-dependent glycerol-3-phosphate dehydrogenase	LBJ_RS02195	2122.59	0.00216776	-1.25233	-0.324616	0.099355	2346.61	2521.5	2165.38	2408.13	2100.2	1802.29	1796.28	1840.37	TRUE	FALSE	NA	FALSE
hypothetical protein	LBJ_RS06940	147.868	0.00222624	2.23158	1.15806	0.355286	87.9324	96.2516	60.7631	121.195	104.072	136.456	193.75	382.523	TRUE	FALSE	NA	FALSE
glycosyltransferase family 2 protein	LBJ_RS06550	485.818	0.00227404	1.38751	0.472497	0.145256	345.167	393.756	469.533	418.762	458.481	601.019	583.834	615.992	TRUE	FALSE	NA	FALSE
response regulator transcription factor	LBJ_RS16685	1763.7	0.00227404	-1.45001	-0.536064	0.164795	2273.12	2399	1616.3	2063.27	1293.87	1573.84	1714.47	1175.71	TRUE	FALSE	NA	FALSE
sigma-70 family RNA polymerase sigma factor	LBJ_RS15765	515.986	0.00227404	-1.52919	-0.61277	0.188377	612.902	491.466	825.273	565.576	430.353	378.703	325.5	498.117	TRUE	FALSE	NA	FALSE
sigma-70 family RNA polymerase sigma factor	LBJ_RS04975	28039.5	0.00227404	-1.81103	-0.856811	0.263381	38565.6	42518.4	38321.6	25112	31194.5	21826.8	14576.9	12200.4	TRUE	FALSE	NA	FALSE
F0F1 ATP synthase subunit alpha	LBJ_RS09625	21202.1	0.00229082	1.33656	0.41852	0.128752	17405.4	18875.5	15179.7	21131.2	23669.4	25014.3	26883.1	21457.8	TRUE	FALSE	NA	FALSE
polyprenyl synthetase family protein	LBJ_RS13210	2127.73	0.00230204	-1.26707	-0.341496	0.105107	2379.42	2448.58	2302.37	2384.48	1697.04	1767.79	1875.5	2166.62	TRUE	FALSE	NA	FALSE
TetR/AcrR family transcriptional regulator	LBJ_RS12800	1729.1	0.00231446	-1.3705	-0.4547	0.140022	2081.5	1856.49	2338.83	1720.37	1655.78	1498.71	1207.28	1473.82	TRUE	FALSE	NA	FALSE
helix-turn-helix domain-containing protein	LBJ_RS20285	859.371	0.00231852	-1.39699	-0.482323	0.148565	1070.94	936.265	945.695	1053.31	837.267	610.218	591.584	829.688	TRUE	FALSE	NA	FALSE
Fe-S cluster assembly protein SufB	LBJ_RS05655	31385.8	0.00231852	-1.5525	-0.634592	0.19546	37789.9	40952.1	45537	28438.4	33371.6	25124	20015.7	19857.7	TRUE	FALSE	NA	FALSE
[protein-PII] uridylyltransferase	LBJ_RS08680	1888.75	0.00233844	-1.75438	-0.810957	0.249991	2212.75	2692.13	2826.04	1892.81	2175.21	1410.55	970.474	930.071	TRUE	FALSE	NA	FALSE
hypothetical protein	LBJ_RS12375	107.886	0.00235025	-1.49279	-0.578014	0.17827	125.993	116.669	155.774	118.239	89.0709	84.3266	74.9168	98.1024	TRUE	FALSE	NA	FALSE
hypothetical protein	LBJ_RS04045	28220.5	0.00236757	-1.56751	-0.648478	0.200142	33675.5	40040.7	36436.9	27679.7	30868.2	22668.5	18434.7	15959.5	TRUE	FALSE	NA	FALSE
non-heme iron oxygenase ferredoxin subunit	LBJ_RS13475	2791.74	0.00239537	-1.48376	-0.56926	0.175882	3375.55	3661.93	3354.12	2950.06	3006.85	2351.95	1977.11	1656.33	TRUE	FALSE	NA	FALSE
bifunctional phosphoribosylaminoimidazolecarboxamide formyltransferase/IMP cyclohydrolase	LBJ_RS07355	7400.33	0.00240261	1.42368	0.509629	0.157508	5854.72	6355.52	5106.31	7110.09	6824.71	9151.74	10584.8	8214.74	TRUE	FALSE	NA	FALSE
	LBJ_RS20315	2273.86	0.00241374	-1.30908	-0.388554	0.120143	2876.83	2323.16	2376.39	2736.24	1769.23	1839.85	2191.53	2077.64	TRUE	FALSE	NA	FALSE
3-dehydroquinate synthase	LBJ_RS11585	2312.59	0.00244033	1.17394	0.231355	0.0716089	2090.69	2180.24	2095.77	2144.06	2490.24	2488.4	2483.45	2527.85	TRUE	FALSE	NA	FALSE
radical SAM protein	LBJ_RS14815	265.085	0.00244139	-1.37886	-0.463476	0.143468	291.358	293.13	354.636	289.685	229.709	193.185	212.695	256.283	TRUE	FALSE	NA	FALSE
serine/threonine-protein phosphatase	LBJ_RS04945	2680.2	0.0024506	1.21049	0.275596	0.0853428	2400.42	2493.79	2279.17	2526.37	2908.4	2845.64	3147.37	2840.41	TRUE	FALSE	NA	FALSE
PAS domain S-box protein	LBJ_RS09930	401.521	0.00249456	-1.29741	-0.37564	0.116512	418.663	471.049	486.105	438.469	360.972	354.172	310.862	371.876	TRUE	FALSE	NA	FALSE
replicative DNA helicase	LBJ_RS06605	9942.23	0.00250671	1.27613	0.351774	0.109163	8478.26	9266.4	7576.61	9622.67	11896.1	11036.8	11500.2	10160.8	TRUE	FALSE	NA	FALSE
tRNA-Cys	LBJ_RS10520	969.044	0.00251092	1.41944	0.505326	0.156844	784.829	721.887	847.369	849.349	864.457	1046.42	1385.53	1252.52	TRUE	FALSE	NA	FALSE
hypothetical protein	LBJ_RS14245	376.471	0.00251273	-1.33172	-0.413286	0.128291	496.096	399.59	414.294	409.895	349.721	282.878	331.528	327.768	TRUE	FALSE	NA	FALSE
strictosidine synthase	LBJ_RS15595	1331.12	0.00253119	1.4725	0.558271	0.173418	1047.31	1036.89	1055.07	1167.61	1248.87	1320.1	1610.28	2162.82	TRUE	FALSE	NA	FALSE
hypothetical protein	LBJ_RS07860	1865.44	0.00256418	-1.54657	-0.629075	0.195648	1888.58	2590.04	2194.1	2391.38	991.031	1286.36	1686.92	1895.13	TRUE	FALSE	NA	FALSE
phosphatidate cytidylyltransferase	LBJ_RS05055	4548.41	0.00258824	1.32206	0.402787	0.125381	4034.39	3908.4	3298.88	4428.04	5202.68	5662.15	5394.01	4458.72	TRUE	FALSE	NA	FALSE
undecaprenyl-diphosphate phosphatase	LBJ_RS09130	5278.64	0.00263328	1.28	0.356142	0.111044	4605.29	4347.36	4397.04	5170.98	5185.8	6042.39	5869.34	6610.88	TRUE	FALSE	NA	FALSE
dethiobiotin synthase	LBJ_RS10275	1379.76	0.00263328	-1.24875	-0.320486	0.0999263	1618.22	1461.27	1405.28	1643.52	1260.12	1158.34	1308.03	1183.31	TRUE	FALSE	NA	FALSE
crotonase/enoyl-CoA hydratase family protein	LBJ_RS01590	3395.19	0.00267531	-1.198	-0.260623	0.0813812	3821.78	3739.23	3410.47	3832.91	3169.99	3028.09	3019.06	3140.04	TRUE	FALSE	NA	FALSE
tRNA-Leu	LBJ_RS05595	6309.34	0.00268922	-1.30488	-0.383919	0.119943	7004.4	7338.45	7084.98	7148.52	4581.06	5081.06	6371.37	5864.85	TRUE	FALSE	NA	FALSE
class I SAM-dependent methyltransferase	LBJ_RS03335	1363.07	0.00269927	1.22105	0.288125	0.0900504	1128.68	1204.6	1251.72	1322.3	1534.83	1519.41	1457	1485.99	TRUE	FALSE	NA	FALSE
NAD(P)H-dependent oxidoreductase	LBJ_RS16735	1611.12	0.00272183	1.25627	0.329148	0.102954	1515.85	1417.52	1232.94	1545.97	1806.73	1760.89	1859.14	1749.87	TRUE	FALSE	NA	FALSE
tetratricopeptide repeat protein	LBJ_RS14985	8217.09	0.00277817	-1.4141	-0.499881	0.156655	9479.63	9560.99	8749.89	10716.4	5307.69	6049.29	7230.76	8642.14	TRUE	FALSE	NA	FALSE
pyridoxine 5'-phosphate synthase	LBJ_RS09340	1165.99	0.00279355	1.31188	0.391636	0.1228	946.257	1163.77	1031.87	894.674	1342.63	1376.82	1418.25	1153.65	TRUE	FALSE	NA	FALSE
16S rRNA processing protein RimM	LBJ_RS07900	10304	0.00282263	-1.3005	-0.379066	0.118977	11183.2	12553.5	10014.9	12848.6	8074.51	8656.51	10044.9	9055.84	TRUE	FALSE	NA	FALSE
histidine kinase	LBJ_RS04280	1105.52	0.00284052	-1.23444	-0.303855	0.0954301	1255.99	1239.6	1280.44	1110.46	1036.04	982.022	1011.81	927.79	TRUE	FALSE	NA	FALSE
DUF3209 family protein	LBJ_RS17555	424.501	0.00284856	1.35107	0.434098	0.136377	329.418	382.09	353.531	379.35	430.353	438.499	577.806	504.961	TRUE	FALSE	NA	FALSE
glycerol kinase	LBJ_RS02935	2640.93	0.00286528	1.30076	0.379349	0.119246	2245.56	2393.16	2250.44	2294.82	2721.82	2805.78	2782.25	3633.59	TRUE	FALSE	NA	FALSE
adenylosuccinate synthase	LBJ_RS14800	3837.38	0.00287631	1.42124	0.507154	0.159485	3038.26	3166.09	2778.53	3695.95	3521.58	4029.28	4976.37	5492.97	TRUE	FALSE	NA	FALSE
hypothetical protein	LBJ_RS16920	494.208	0.00288615	-1.34218	-0.424583	0.133567	526.282	488.55	675.023	574.444	427.54	452.297	380.612	428.913	TRUE	FALSE	NA	FALSE
porin	LBJ_RS14910	571.914	0.00290867	-1.26688	-0.341281	0.107443	683.773	611.052	676.128	586.267	533.488	508.26	467.584	508.764	TRUE	FALSE	NA	FALSE
1-acyl-sn-glycerol-3-phosphate acyltransferase	LBJ_RS00395	2255.94	0.00291024	1.20844	0.273149	0.0860022	2001.45	1970.24	2143.28	2056.37	2407.73	2443.94	2356	2668.54	TRUE	FALSE	NA	FALSE
D-glycero-beta-D-manno-heptose 1-phosphate adenylyltransferase	LBJ_RS07990	2356.86	0.00291763	1.36579	0.449735	0.141641	1731.09	2132.12	2023.96	2082.97	2098.32	2854.07	3122.39	2809.99	TRUE	FALSE	NA	FALSE
chemotaxis response regulator protein-glutamate methylesterase	LBJ_RS05150	7160.14	0.00293028	1.2241	0.291718	0.0919157	6371.82	6284.06	5960.31	7136.7	7917.94	7449.11	8272.71	7888.5	TRUE	FALSE	NA	FALSE
hypothetical protein	LBJ_RS05375	64.2125	0.00293121	-1.7537	-0.810403	0.255366	76.1206	72.9179	90.5923	86.7085	63.756	55.1956	38.7501	29.6589	TRUE	FALSE	NA	FALSE
ADP-glyceromanno-heptose 6-epimerase	LBJ_RS07190	2787.73	0.0029782	1.30511	0.38417	0.12124	2614.35	2181.7	2113.45	2763.83	3146.55	3130.82	3439.28	2911.89	TRUE	FALSE	NA	FALSE
DUF1554 domain-containing protein	LBJ_RS11375	13961.1	0.0029782	-1.33284	-0.414505	0.130818	16666.5	16539.2	15080.3	15527.7	9246.5	12890.5	13473.8	12264.3	TRUE	FALSE	NA	FALSE
glycosyl transferase	LBJ_RS06490	1021.42	0.00298577	1.31926	0.399725	0.126189	909.509	778.763	996.515	837.525	1201.99	1038.75	1085.86	1322.48	TRUE	FALSE	NA	FALSE
SUF system NifU family Fe-S cluster assembly protein	LBJ_RS13465	9269.81	0.00298759	-1.82714	-0.869589	0.27455	11994.2	14243.8	13381.1	8308.25	10573.2	7101.07	4625.9	3930.94	TRUE	FALSE	NA	FALSE
cation transporter	LBJ_RS07545	1658.09	0.0029902	1.27694	0.352688	0.111367	1447.6	1515.23	1379.87	1483.9	1633.28	2054.5	2027.06	1723.26	TRUE	FALSE	NA	FALSE
ISNCY family transposase	LBJ_RS07765	218.05	0.00299193	-1.56389	-0.645138	0.203733	240.173	298.963	327.016	198.05	212.833	182.452	134.334	150.576	TRUE	FALSE	NA	FALSE
polyphenol oxidase family protein	LBJ_RS10240	1639.92	0.00301109	-1.34049	-0.422756	0.133591	1669.4	2121.91	1885.87	1837.63	1215.11	1520.18	1619.75	1249.47	TRUE	FALSE	NA	FALSE
single-stranded-DNA-specific exonuclease RecJ	LBJ_RS10880	5577.3	0.00301819	1.26296	0.336811	0.106461	4996.4	5188.83	4374.94	5157.18	6054.01	6335.23	6913.87	5597.92	TRUE	FALSE	NA	FALSE
M23 family metallopeptidase	LBJ_RS15590	1520.83	0.00311321	1.52678	0.610489	0.193528	1192.99	1176.89	1109.2	1336.1	1304.19	1513.28	1997.78	2536.21	TRUE	FALSE	NA	FALSE
DUF4256 domain-containing protein	LBJ_RS10815	3956.4	0.00314445	-2.56086	-1.35663	0.430479	5790.41	6141.14	6333.72	4497.02	3954.75	2446.24	1220.2	1267.73	TRUE	FALSE	NA	FALSE
metalloenzyme	LBJ_RS15205	3897.46	0.00317361	-1.72401	-0.785772	0.249563	5055.46	5219.46	5639.92	3818.13	4526.68	3005.86	2062.36	1851.78	TRUE	FALSE	NA	FALSE
glutamate racemase	LBJ_RS12635	2741.7	0.00322989	1.25171	0.323896	0.103044	2294.12	2512.75	2344.35	2589.43	2850.27	3350.83	3214.53	2777.29	TRUE	FALSE	NA	FALSE
TetR/AcrR family transcriptional regulator	LBJ_RS17865	3018.72	0.00324107	1.31664	0.396858	0.126306	2610.41	2934.21	2505.65	2375.61	4012.88	3563.18	3149.95	2997.83	TRUE	FALSE	NA	FALSE
cell envelope integrity protein CreD	LBJ_RS10735	1490.28	0.00324107	1.23059	0.299349	0.0952748	1258.61	1330.02	1322.43	1432.66	1679.22	1751.69	1502.64	1644.93	TRUE	FALSE	NA	FALSE
energy transducer TonB	LBJ_RS17240	8086.9	0.00331695	1.31964	0.400145	0.127638	6715.67	7132.82	6058.63	7982.11	9526.84	9865.45	9756.4	7657.31	TRUE	FALSE	NA	FALSE
putative toxin-antitoxin system toxin component%2C PIN family	LBJ_RS11385	42.5673	0.00338287	-1.6758	-0.744854	0.238043	47.2472	51.0425	59.6583	55.1781	27.1901	34.4973	35.3056	30.4193	TRUE	FALSE	NA	FALSE
hypothetical protein	LBJ_RS17265	1081.11	0.00340156	1.45192	0.53796	0.172021	921.321	718.97	741.31	1143.96	1120.42	1303.23	1522.45	1177.23	TRUE	FALSE	NA	FALSE
hypothetical protein	LBJ_RS06635	1022.37	0.00341089	1.28689	0.363893	0.116397	938.383	873.556	893.77	870.041	1358.57	1114.64	1105.67	1024.37	TRUE	FALSE	NA	FALSE
DUF4303 domain-containing protein	LBJ_RS02450	1235.22	0.0034167	1.35946	0.443036	0.141742	1004	966.891	1120.25	1096.66	1095.1	1504.85	1434.61	1659.38	TRUE	FALSE	NA	FALSE
winged helix-turn-helix transcriptional regulator	LBJ_RS03855	3896.39	0.00343315	-1.5199	-0.603977	0.193329	4702.41	5449.88	4806.91	3841.78	4239.78	3055.69	2914.87	2159.77	TRUE	FALSE	NA	FALSE
helix-turn-helix domain-containing protein	LBJ_RS17650	75.5857	0.00345092	-1.55027	-0.632522	0.202575	91.8696	96.2516	89.4875	89.6644	75.9447	49.0628	50.8056	61.5992	TRUE	FALSE	NA	FALSE
response regulator	LBJ_RS06700	1599.95	0.0034648	1.48609	0.571523	0.183119	1262.55	1225.02	1280.44	1380.44	1250.74	1801.52	2299.17	2299.7	TRUE	FALSE	NA	FALSE
IS110 family transposase	LBJ_RS18705	268.617	0.0034648	-1.93836	-0.954837	0.305949	379.29	335.422	434.18	268.008	338.47	151.021	110.222	132.324	TRUE	FALSE	NA	FALSE
30S ribosome-binding factor RbfA	LBJ_RS05250	6053.08	0.00346804	-1.31486	-0.394912	0.126555	6559.49	7172.2	6181.26	7592.9	4463.86	4844.95	5970.95	5638.99	TRUE	FALSE	NA	FALSE
hypothetical protein	LBJ_RS12590	51.8142	0.00351237	-1.90012	-0.92609	0.297151	69.5584	55.4176	90.5923	56.1634	22.5021	26.8312	44.7778	48.671	TRUE	FALSE	NA	FALSE
MBOAT family protein	LBJ_RS08180	1024.73	0.0035392	1.5842	0.663759	0.213143	790.079	736.47	616.469	1028.68	826.016	1327.76	1633.53	1238.83	TRUE	FALSE	NA	FALSE
hypothetical protein	LBJ_RS03615	1307.69	0.00360116	-1.41123	-0.496952	0.15985	1582.78	1545.86	1427.38	1567.65	881.333	896.929	1150.45	1409.18	TRUE	FALSE	NA	FALSE
hypothetical protein	LBJ_RS00535	4377.16	0.00361208	-1.1843	-0.24404	0.0785248	4792.97	4636.12	4707.48	4849.76	3781.3	4021.61	3953.37	4274.68	TRUE	FALSE	NA	FALSE
PAS domain S-box protein	LBJ_RS03395	1032.67	0.0036218	-1.40328	-0.488802	0.15733	1261.24	1347.52	1281.55	934.087	1059.48	831.001	791.362	755.16	TRUE	FALSE	NA	FALSE
hypothetical protein	LBJ_RS10360	894.062	0.00362911	1.23483	0.304314	0.0979733	849.138	854.597	740.205	758.699	1034.16	958.257	962.724	994.713	TRUE	FALSE	NA	FALSE
IS110 family transposase	LBJ_RS20300	23.9063	0.00371729	-2.73625	-1.4522	0.468629	20.9988	20.417	72.9157	25.6184	8.4383	10.7325	14.6389	17.4911	TRUE	FALSE	NA	FALSE
	LBJ_RS08595	69.2745	0.00373427	-1.55273	-0.634807	0.204954	74.8081	77.2929	98.3257	85.7231	64.6936	55.1956	52.5279	45.629	TRUE	FALSE	NA	FALSE
	LBJ_RS04345	23.662	0.00373471	-2.06749	-1.04788	0.338341	32.8106	35.0006	33.1435	26.6037	22.5021	13.0323	9.47224	16.7306	TRUE	FALSE	NA	FALSE
hypothetical protein	LBJ_RS17780	1053.41	0.00388505	-1.24189	-0.312536	0.1013	1160.18	1195.85	1206.42	1106.52	909.461	844.033	984.251	1020.57	TRUE	FALSE	NA	FALSE
hypothetical protein	LBJ_RS06660	60.733	0.00388976	-1.94058	-0.956487	0.310073	69.5584	43.7507	125.945	80.7965	45.0043	46.763	28.4167	45.629	TRUE	FALSE	NA	FALSE
TetR/AcrR family transcriptional regulator	LBJ_RS01410	1040.61	0.00392942	1.34216	0.424552	0.137773	935.758	821.055	971.105	825.701	1445.76	1076.31	1025.58	1223.62	TRUE	FALSE	NA	FALSE
glycosyltransferase	LBJ_RS06505	1186.37	0.00392957	1.27955	0.355637	0.115415	1122.12	893.973	1144.56	1002.07	1293.87	1442.75	1235.7	1355.94	TRUE	FALSE	NA	FALSE
HEPN domain-containing protein	LBJ_RS14005	1421.94	0.00395349	1.36297	0.446752	0.145078	1265.18	1262.94	942.38	1343.98	1636.09	1394.46	1649.03	1881.44	TRUE	FALSE	NA	FALSE
M23 family metallopeptidase	LBJ_RS11225	6644.57	0.00395378	1.34276	0.425204	0.138088	6021.4	5912.18	5177.02	5579.89	8254.53	9127.97	6887.18	6196.42	TRUE	FALSE	NA	FALSE
hypothetical protein	LBJ_RS00845	4621.1	0.00397661	1.249	0.320775	0.104238	4124.95	4162.15	3805.98	4345.28	4794.83	4769.05	5092.62	5873.98	TRUE	FALSE	NA	FALSE
galactokinase	LBJ_RS03360	3285.75	0.00401077	-1.30342	-0.382306	0.124349	3521.23	4181.11	4035.77	3137.27	3070.6	3018.89	2765.89	2555.23	TRUE	FALSE	NA	FALSE
hypothetical protein	LBJ_RS09580	857.895	0.00402231	1.2667	0.341078	0.110976	661.461	784.596	764.51	816.833	875.708	1031.85	940.335	987.868	TRUE	FALSE	NA	FALSE
hypothetical protein	LBJ_RS12455	2374.64	0.00402739	1.368	0.452069	0.147115	2316.43	1646.49	2166.48	1891.82	3270.31	2361.15	2561.81	2782.61	TRUE	FALSE	NA	FALSE
2-dehydropantoate 2-reductase	LBJ_RS01335	2268.65	0.00403841	-1.27062	-0.345529	0.112479	2497.54	2679	2584.09	2397.29	1876.11	1993.18	1784.22	2337.73	TRUE	FALSE	NA	FALSE
tRNA-Arg	LBJ_RS13705	1388.92	0.00404285	-1.55066	-0.632886	0.206055	1863.64	1992.12	1256.14	1644.5	735.07	1237.3	1386.39	996.234	TRUE	FALSE	NA	FALSE
glycosyl hydrolase	LBJ_RS04585	2132.33	0.00404337	-1.2922	-0.369832	0.120418	2288.87	2311.5	2708.93	2307.63	1547.02	1893.52	1993.48	2007.68	TRUE	FALSE	NA	FALSE
hypothetical protein	LBJ_RS00860	257.314	0.00406366	-1.58702	-0.666317	0.217071	248.048	291.671	477.267	245.346	216.583	211.583	181.695	186.318	TRUE	FALSE	NA	FALSE
ammonium transporter	LBJ_RS02060	1304.98	0.00410343	1.74898	0.806513	0.263007	1144.43	898.348	808.702	946.896	1003.22	1294.8	1551.72	2791.74	TRUE	FALSE	NA	FALSE
hypothetical protein	LBJ_RS01450	159.893	0.00410589	1.51607	0.600335	0.195793	124.68	93.3349	136.993	151.74	179.079	159.454	192.028	241.834	TRUE	FALSE	NA	FALSE
transcription termination/antitermination protein NusA	LBJ_RS05240	36442.4	0.00410682	1.25674	0.329691	0.107534	32003.4	34796.4	27564.4	34822.3	38158.9	40117.2	43791.9	40284.3	TRUE	FALSE	NA	FALSE
inositol monophosphatase	LBJ_RS06340	1438.15	0.00416504	1.35231	0.435424	0.142223	1105.06	1208.98	1227.41	1348.91	1320.12	1816.09	1940.95	1537.7	TRUE	FALSE	NA	FALSE
succinate--CoA ligase subunit alpha	LBJ_RS12535	15790.6	0.00417135	1.35609	0.439454	0.143568	14020.6	13068.3	10457.9	16068.7	18251.1	18273.6	20144.9	16040.1	TRUE	FALSE	NA	FALSE
hypothetical protein	LBJ_RS10020	95.5871	0.00421164	-1.6257	-0.701057	0.22926	107.619	100.627	172.346	92.6204	76.8823	75.894	61.139	77.5693	TRUE	FALSE	NA	FALSE
sulfate ABC transporter permease subunit CysW	LBJ_RS11810	644.995	0.00427078	1.46567	0.551556	0.180627	426.538	606.677	665.08	395.115	769.76	710.644	876.612	709.531	TRUE	FALSE	NA	FALSE
hypothetical protein	LBJ_RS20010	64.1495	0.00437168	-1.58306	-0.662719	0.217542	81.3703	74.3762	93.9066	65.0313	54.3801	54.429	38.7501	50.9524	TRUE	FALSE	NA	FALSE
cell division protein FtsA	LBJ_RS01750	5147.89	0.00437382	1.39553	0.480817	0.157847	4239.13	4624.45	3781.67	4547.27	4477.92	5516.5	7062.84	6933.33	TRUE	FALSE	NA	FALSE
SRPBCC family protein	LBJ_RS03840	4319.94	0.00439707	-1.44535	-0.53142	0.17456	5332.38	5614.67	5230.05	4249.7	4585.75	3726.47	3232.62	2587.93	TRUE	FALSE	NA	FALSE
	LBJ_RS07645	22.12	0.00441561	-2.0135	-1.0097	0.331823	38.0603	21.8754	26.5148	31.5304	17.8142	13.7989	12.9167	14.4492	TRUE	FALSE	NA	FALSE
PAS domain S-box protein	LBJ_RS06745	1467.59	0.00444907	1.45904	0.545021	0.179256	1135.25	1130.23	1279.34	1229.68	1254.49	1537.04	1825.56	2349.13	TRUE	FALSE	NA	FALSE
hypothetical protein	LBJ_RS12420	647.735	0.00445168	1.40869	0.494358	0.162611	489.534	449.174	688.28	523.207	614.121	808.769	777.584	831.209	TRUE	FALSE	NA	FALSE
hypothetical protein	LBJ_RS02190	3783.5	0.00445656	1.26328	0.337169	0.110924	3366.37	3414.01	3063.56	3530.41	3726.92	4033.11	4290.06	4843.52	TRUE	FALSE	NA	FALSE
hypothetical protein	LBJ_RS01710	1052.87	0.00446948	1.27208	0.347189	0.114259	956.757	902.723	946.8	901.571	1034.16	1105.45	1221.06	1354.42	TRUE	FALSE	NA	FALSE
SAM-dependent methyltransferase	LBJ_RS15220	1725.46	0.00454761	1.22292	0.290325	0.0957152	1483.04	1521.07	1659.39	1545.97	1794.54	1872.05	1826.42	2101.22	TRUE	FALSE	NA	FALSE
RibD family protein	LBJ_RS01320	4424.37	0.00455538	-1.47602	-0.561708	0.185227	5193.26	5766.34	5494.09	4645.8	5040.48	3558.58	2736.62	2959.8	TRUE	FALSE	NA	FALSE
DJ-1/PfpI family protein	LBJ_RS07720	896.916	0.00459271	1.28851	0.365705	0.1207	690.335	816.68	757.882	870.041	876.645	1065.58	1086.72	1011.44	TRUE	FALSE	NA	FALSE
STAS domain-containing protein	LBJ_RS15815	3387.99	0.00459271	1.25873	0.331973	0.109575	2903.08	2673.17	3293.36	3128.4	3421.26	3973.32	3605.48	4105.85	TRUE	FALSE	NA	FALSE
hypothetical protein	LBJ_RS11010	2749.66	0.00459271	-1.19769	-0.260249	0.0859024	2844.02	3005.67	3088.98	3048.59	2616.81	2544.36	2290.56	2558.27	TRUE	FALSE	NA	FALSE
acyl-CoA dehydrogenase	LBJ_RS03170	41692.2	0.00463032	1.40923	0.494909	0.1635	35473.5	35053.1	30309.7	37604.9	57047.6	56321.8	47185.5	34541.9	TRUE	FALSE	NA	FALSE
hypothetical protein	LBJ_RS04600	65.6161	0.0046762	1.61362	0.690305	0.228289	51.1845	49.5841	40.877	59.1194	61.8809	76.6606	98.1668	87.4556	TRUE	FALSE	NA	FALSE
tRNA (N(6)-L-threonylcarbamoyladenosine(37)-C(2))-methylthiotransferase MtaB	LBJ_RS15230	5165.84	0.00471873	-1.27573	-0.351325	0.116297	5593.55	5826.14	6196.73	5549.34	5460.52	4210.2	4225.48	4264.79	TRUE	FALSE	NA	FALSE
tRNA lysidine(34) synthetase TilS	LBJ_RS00710	1004.64	0.00472169	-1.29353	-0.37131	0.122927	1065.69	1124.39	1294.81	1048.38	805.389	815.669	870.585	1012.2	TRUE	FALSE	NA	FALSE
ATP-dependent Clp protease ATP-binding subunit	LBJ_RS15245	117053	0.00472451	-1.72244	-0.78445	0.259732	144836	172403	157437	117784	142901	85404.5	60311.4	55350.3	TRUE	FALSE	NA	FALSE
NAD(P)-dependent alcohol dehydrogenase	LBJ_RS13780	4283.8	0.00476677	1.20789	0.272495	0.0903087	3664.29	4118.4	4022.52	3717.63	4610.12	5012.07	4766.26	4359.09	TRUE	FALSE	NA	FALSE
DUF1566 domain-containing protein	LBJ_RS02575	798.584	0.00480126	-1.29555	-0.373562	0.1239	885.886	955.224	943.485	821.76	666.626	773.505	754.334	587.854	TRUE	FALSE	NA	FALSE
hypothetical protein	LBJ_RS07540	360.095	0.00481608	1.55605	0.637884	0.211646	227.049	275.629	340.273	283.773	298.153	566.522	510.64	378.721	TRUE	FALSE	NA	FALSE
class I SAM-dependent methyltransferase	LBJ_RS17055	543.615	0.00485411	1.32459	0.405542	0.13467	440.974	482.716	464.009	482.808	580.367	518.226	737.973	641.848	TRUE	FALSE	NA	FALSE
hypothetical protein	LBJ_RS08805	79.5538	0.00488856	-1.53017	-0.613692	0.203948	78.7454	110.835	113.793	81.7818	59.0681	59.7953	72.3334	60.0782	TRUE	FALSE	NA	FALSE
aspartate-semialdehyde dehydrogenase	LBJ_RS17940	4327.36	0.00490169	1.30941	0.388914	0.129289	3689.22	3682.35	3361.86	4256.6	4013.82	5251.25	5472.37	4891.43	TRUE	FALSE	NA	FALSE
hypothetical protein	LBJ_RS16275	3795.38	0.00493421	-1.25642	-0.329318	0.109557	4374.31	4561.74	3525.36	4446.76	3163.42	3453.56	3478.03	3359.82	TRUE	FALSE	NA	FALSE
efflux RND transporter periplasmic adaptor subunit	LBJ_RS11720	3974.87	0.00494789	1.36953	0.453677	0.150978	2962.14	3625.48	3063.56	3768.86	3705.35	5269.65	5288.95	4114.98	TRUE	FALSE	NA	FALSE
hypothetical protein	LBJ_RS16815	1482.41	0.00498106	1.29162	0.369186	0.122951	1279.61	1130.23	1289.28	1474.04	1514.21	1603.74	1652.47	1915.66	TRUE	FALSE	NA	FALSE
carbohydrate-binding protein	LBJ_RS16640	23512.5	0.00498643	-1.28037	-0.35656	0.118765	26547.7	29855.5	24815.6	24395.6	22453.4	21603.7	21102.4	17326.1	TRUE	FALSE	NA	FALSE
ankyrin	LBJ_RS01190	3045.28	0.00510203	-1.21498	-0.280937	0.0938043	3501.55	3253.59	3135.38	3473.27	2524.93	2652.46	2905.39	2915.69	TRUE	FALSE	NA	FALSE
pyrimidine/purine nucleoside phosphorylase	LBJ_RS15050	668.848	0.00516813	-1.31014	-0.389724	0.130306	811.078	800.638	641.879	782.347	527.862	539.69	573.501	673.788	TRUE	FALSE	NA	FALSE
lipoyl synthase	LBJ_RS07320	7388.77	0.00521198	-1.38116	-0.465884	0.155914	8096.34	9636.82	9326.58	7226.36	7609.47	6424.16	5921.01	4869.38	TRUE	FALSE	NA	FALSE
6%2C7-dimethyl-8-ribityllumazine synthase	LBJ_RS13825	7456.82	0.00522589	1.20377	0.267562	0.0895721	6588.37	7227.62	6670.68	6583.93	7849.49	8065.46	8973.65	7695.33	TRUE	FALSE	NA	FALSE
LpxI family protein	LBJ_RS12555	1653.09	0.00528292	1.29872	0.377091	0.126387	1450.23	1381.06	1194.27	1726.29	1779.54	1837.55	1953	1902.73	TRUE	FALSE	NA	FALSE
WGR domain-containing protein	LBJ_RS02535	1136.62	0.00529276	-1.31947	-0.399963	0.134085	1225.8	1392.73	1471.57	1083.86	929.15	900.762	956.696	1132.36	TRUE	FALSE	NA	FALSE
class I fructose-bisphosphate aldolase	LBJ_RS06090	12599.2	0.00529897	1.28193	0.358322	0.120146	11542.8	11366.4	9331	11930.3	14078.8	15231.7	15109.9	12202.7	TRUE	FALSE	NA	FALSE
hypothetical protein	LBJ_RS19875	1961.95	0.00534469	-1.39348	-0.478696	0.160658	2288.87	2422.33	2557.57	1869.16	1925.81	1736.36	1675.72	1219.82	TRUE	FALSE	NA	FALSE
hypothetical protein	LBJ_RS16540	2680.33	0.00537447	1.33867	0.420804	0.141317	2332.18	2053.37	2071.47	2710.62	2578.37	2902.37	3209.37	3584.92	TRUE	FALSE	NA	FALSE
hypothetical protein	LBJ_RS14325	1133.94	0.00538484	-1.31986	-0.400384	0.134494	1375.42	1108.35	1393.13	1282.89	1148.55	934.492	824.085	1004.6	TRUE	FALSE	NA	FALSE
hypothetical protein	LBJ_RS15530	988.501	0.00540605	-1.2883	-0.365472	0.122823	984.318	1134.6	1174.38	1158.74	799.763	780.405	862.835	1012.96	TRUE	FALSE	NA	FALSE
DUF1569 domain-containing protein	LBJ_RS13880	744.258	0.00543887	-1.27688	-0.352627	0.118599	920.009	710.22	840.74	867.085	680.689	679.979	583.834	671.507	TRUE	FALSE	NA	FALSE
IS5 family transposase	LBJ_RS18605	193.084	0.00543887	-1.52609	-0.609845	0.205109	291.358	185.211	204.385	252.243	111.573	162.52	192.889	144.492	TRUE	FALSE	NA	FALSE
hypothetical protein	LBJ_RS15360	49.1174	0.00543887	-1.78461	-0.835612	0.281027	39.3727	65.6261	86.1731	60.1047	43.1291	26.0646	34.4445	38.0242	TRUE	FALSE	NA	FALSE
hypothetical protein	LBJ_RS05910	52.025	0.005505	-1.69369	-0.76017	0.256002	74.8081	65.6261	65.1822	56.1634	46.8794	49.0628	31.8612	26.6169	TRUE	FALSE	NA	FALSE
phosphorylase	LBJ_RS10125	489.873	0.005507	1.32511	0.406107	0.136778	379.29	406.882	447.437	451.278	451.918	620.951	598.473	562.758	TRUE	FALSE	NA	FALSE
DUF1577 domain-containing protein	LBJ_RS03260	3003.5	0.005507	-1.29305	-0.370777	0.124885	3568.48	3355.68	3619.27	3007.21	2175.21	2557.4	2968.25	2776.53	TRUE	FALSE	NA	FALSE
(d)CMP kinase	LBJ_RS05185	2112.63	0.00552005	1.24044	0.31085	0.104731	2018.51	1782.11	1747.77	1994.29	2311.16	2367.28	2569.56	2110.34	TRUE	FALSE	NA	FALSE
chemotaxis protein CheX	LBJ_RS11115	1315.63	0.00552435	1.37673	0.461246	0.155424	1064.38	1103.98	1063.91	1196.18	1290.12	1287.9	1521.59	1997.03	TRUE	FALSE	NA	FALSE
acyl-CoA thioesterase	LBJ_RS05990	219.447	0.00554997	-1.56871	-0.64958	0.219003	287.421	243.546	315.968	224.654	240.96	181.686	121.417	139.929	TRUE	FALSE	NA	FALSE
hypothetical protein	LBJ_RS04140	67.3281	0.00556916	-1.54385	-0.626536	0.211321	78.7454	86.0431	92.8018	69.958	50.6298	59.7953	41.3334	59.3177	TRUE	FALSE	NA	FALSE
quinolinate synthase NadA	LBJ_RS01775	15177.8	0.00558484	-1.55739	-0.639134	0.215644	18262.4	21171	19986.6	14523.7	16607.5	13380.3	9346.51	8144.78	TRUE	FALSE	NA	FALSE
phosphohistidine phosphatase SixA	LBJ_RS03770	1967.23	0.00560574	1.30135	0.380014	0.128274	1660.22	1691.69	1631.77	1854.38	1852.68	2225.46	2669.45	2152.17	TRUE	FALSE	NA	FALSE
motility protein A	LBJ_RS01850	4898.42	0.00560877	1.42519	0.511155	0.17256	4005.52	4062.98	3302.2	4787.69	4263.22	5321.01	6899.23	6545.48	TRUE	FALSE	NA	FALSE
ABC transporter permease	LBJ_RS15260	2126.39	0.00565536	1.49673	0.581815	0.196593	1745.52	1369.4	1627.35	2070.16	1805.8	2327.42	2634.14	3431.3	TRUE	FALSE	NA	FALSE
methylenetetrahydrofolate reductase [NAD(P)H]	LBJ_RS16645	4828.03	0.00566306	-1.20065	-0.263813	0.0891589	5338.94	5776.55	5005.77	4954.21	4492.93	4562.07	4242.7	4251.1	TRUE	FALSE	NA	FALSE
hypothetical protein	LBJ_RS08330	282.546	0.00566383	1.30777	0.387108	0.130837	271.672	231.879	237.528	238.448	326.281	348.039	328.945	277.577	TRUE	FALSE	NA	FALSE
ABC transporter ATP-binding protein	LBJ_RS03810	1205.62	0.0056968	-1.25989	-0.333301	0.112725	1385.92	1451.07	1285.97	1255.3	1021.03	968.223	1227.95	1049.47	TRUE	FALSE	NA	FALSE
D-alanine--D-alanine ligase	LBJ_RS10645	3677.93	0.00570145	1.53863	0.621649	0.210276	2602.54	3018.8	2448.2	3520.56	2915.9	5402.27	5713.48	3801.66	TRUE	FALSE	NA	FALSE
hypothetical protein	LBJ_RS16905	1901.69	0.00570865	1.25249	0.324802	0.109887	1664.15	1731.07	1793.06	1565.68	2375.85	2154.16	2089.92	1839.61	TRUE	FALSE	NA	FALSE
helix-turn-helix domain-containing protein	LBJ_RS01445	8053.03	0.00571093	-1.71079	-0.774664	0.262109	10301.2	12441.2	11051.2	6864.75	9229.62	6312.23	4550.12	3673.9	TRUE	FALSE	NA	FALSE
TolC family protein	LBJ_RS13565	198.138	0.0057663	-1.36305	-0.44684	0.15135	223.112	269.796	219.852	202.977	179.079	165.587	142.945	181.756	TRUE	FALSE	NA	FALSE
IS110 family transposase	LBJ_RS14485	28.1154	0.00578115	-1.81534	-0.860237	0.291477	36.7479	36.4589	36.4579	35.4716	22.5021	19.9318	13.7778	23.575	TRUE	FALSE	NA	FALSE
transposase	LBJ_RS07020	12.9453	0.00578115	-2.82833	-1.49995	0.508241	18.3739	18.9586	26.5148	12.8092	4.68794	2.29982	7.75001	12.1677	TRUE	FALSE	NA	FALSE
diguanylate cyclase	LBJ_RS12620	1839.41	0.00587188	-1.21255	-0.278039	0.0943697	2203.56	1954.2	1872.61	2034.69	1630.47	1578.44	1667.11	1774.21	TRUE	FALSE	NA	FALSE
hypothetical protein	LBJ_RS03720	113.87	0.00587685	-2.06786	-1.04814	0.355801	174.552	142.919	196.651	99.5177	137.826	66.6947	32.7223	60.0782	TRUE	FALSE	NA	FALSE
alpha/beta hydrolase	LBJ_RS03480	4728.12	0.00588369	1.25742	0.330464	0.112199	4401.87	4471.32	4068.92	3815.17	6034.32	5381.57	4826.53	4825.27	TRUE	FALSE	NA	FALSE
isoleucine--tRNA ligase	LBJ_RS12515	10420	0.00602523	1.28074	0.35698	0.121512	9072.78	9094.31	7685.98	10695.7	10995.1	12342.4	12482.7	10991.3	TRUE	FALSE	NA	FALSE
flavin reductase family protein	LBJ_RS05315	1053.57	0.0060662	1.22059	0.287582	0.0979654	933.133	920.223	961.162	980.397	1146.67	1085.51	1111.7	1289.78	TRUE	FALSE	NA	FALSE
MBL fold metallo-hydrolase	LBJ_RS15100	204.972	0.00609263	-1.47176	-0.557538	0.190024	206.05	230.42	261.834	277.861	113.448	177.853	198.917	173.39	TRUE	FALSE	NA	FALSE
twin-arginine translocase subunit TatC	LBJ_RS08715	4605.65	0.00618469	-1.43504	-0.521092	0.177895	5446.56	5913.64	5692.95	4660.58	5107.05	3945.72	3203.34	2875.39	TRUE	FALSE	NA	FALSE
adenylate/guanylate cyclase domain-containing protein	LBJ_RS09210	9138.88	0.00622075	1.30338	0.382253	0.130584	8171.15	7687	6554.68	9327.07	9643.1	10375.2	11674.1	9678.68	TRUE	FALSE	NA	FALSE
helix-turn-helix domain-containing protein	LBJ_RS16230	204.515	0.00622253	-1.40873	-0.494391	0.168907	207.363	202.712	291.663	254.213	165.953	172.486	145.528	196.205	TRUE	FALSE	NA	FALSE
nicotinamide-nucleotide amidohydrolase family protein	LBJ_RS06650	3724.49	0.00622877	1.28984	0.367197	0.125484	3025.14	3486.93	2813.88	3686.09	3891.93	4391.12	4687.03	3813.83	TRUE	FALSE	NA	FALSE
ATP synthase F1 subunit delta	LBJ_RS09630	7057.04	0.00622877	1.26629	0.340611	0.1164	5875.72	6117.81	5723.88	7192.86	7170.68	8920.22	7918.79	7536.39	TRUE	FALSE	NA	FALSE
	LBJ_RS06350	1333.86	0.00622877	-1.23109	-0.299935	0.102492	1505.35	1582.32	1474.89	1327.23	1225.43	1089.35	1184.89	1281.41	TRUE	FALSE	NA	FALSE
	LBJ_RS11340	1465.06	0.00632237	1.21097	0.27616	0.0945301	1231.05	1312.52	1378.77	1377.48	1575.15	1744.03	1596.5	1505	TRUE	FALSE	NA	FALSE
hypothetical protein	LBJ_RS04210	5957.69	0.00633197	1.21882	0.28548	0.0977416	5728.73	5445.51	4749.46	5557.22	6840.65	6562.91	6756.29	6020.75	TRUE	FALSE	NA	FALSE
sulfatase-like hydrolase/transferase	LBJ_RS04320	2178.3	0.00634769	1.25332	0.325754	0.111566	1853.14	1952.74	1832.84	2094.8	2143.33	2739.08	2528.23	2282.21	TRUE	FALSE	NA	FALSE
GMC family oxidoreductase	LBJ_RS15825	3347.23	0.00637834	-1.21602	-0.282166	0.0966926	3596.04	3879.23	3677.82	3543.22	2674	3134.65	2996.67	3276.16	TRUE	FALSE	NA	FALSE
	LBJ_RS11180	104.389	0.00640701	-1.45912	-0.545095	0.186893	127.305	106.46	150.251	111.342	76.8823	98.8921	88.6946	75.2879	TRUE	FALSE	NA	FALSE
hypothetical protein	LBJ_RS18220	14.4	0.00643353	-2.47457	-1.30718	0.448407	22.3112	24.7921	25.41	9.85323	7.50071	11.4991	7.75001	6.08387	TRUE	FALSE	NA	FALSE
carboxypeptidase M32	LBJ_RS16390	2227.19	0.00647383	-1.20368	-0.267453	0.0918119	2446.36	2562.33	2281.38	2443.6	1977.37	2220.09	1961.61	1924.78	TRUE	FALSE	NA	FALSE
PAS domain S-box protein	LBJ_RS08970	1271.84	0.00649331	1.22093	0.287978	0.0988952	1069.63	1190.02	1220.79	1101.59	1306.06	1515.58	1424.28	1346.82	TRUE	FALSE	NA	FALSE
hypothetical protein	LBJ_RS13600	755.794	0.00663983	-1.25221	-0.324472	0.111702	820.265	896.89	809.806	834.569	776.323	639.349	617.418	651.734	TRUE	FALSE	NA	FALSE
hypothetical protein	LBJ_RS13295	64.3948	0.00665445	-1.5708	-0.651503	0.22435	90.5572	53.9592	93.9066	75.8699	51.5674	54.429	43.9167	50.9524	TRUE	FALSE	NA	FALSE
DNA polymerase III subunit alpha	LBJ_RS15310	24490.2	0.00665828	1.23091	0.299724	0.103224	22939.8	22980.8	19442	22459.5	29956.9	26915.5	26634.2	24593.3	TRUE	FALSE	NA	FALSE
hypothetical protein	LBJ_RS15970	781.019	0.00668612	1.35469	0.437962	0.150909	599.778	616.885	676.128	759.684	689.128	896.929	1005.78	1003.84	TRUE	FALSE	NA	FALSE
STAS domain-containing protein	LBJ_RS06825	2440.4	0.00674653	1.36576	0.449706	0.155115	1990.95	2067.95	1952.15	2241.61	2286.78	2523.67	2751.25	3708.88	TRUE	FALSE	NA	FALSE
KamA family radical SAM protein	LBJ_RS17775	1912.73	0.0067827	-1.17474	-0.232348	0.0801934	2132.69	2091.28	1996.34	2046.52	1686.72	1714.13	1833.31	1800.83	TRUE	FALSE	NA	FALSE
MBOAT family protein	LBJ_RS17955	1196.76	0.00683158	1.28131	0.357619	0.123533	973.818	940.64	1186.54	1093.71	1306.06	1517.11	1368.31	1187.88	TRUE	FALSE	NA	FALSE
biopolymer transporter ExbD	LBJ_RS03980	279.645	0.00683503	1.26847	0.343088	0.118527	255.923	249.379	223.166	258.155	295.34	312.775	323.778	318.643	TRUE	FALSE	NA	FALSE
HlyD family efflux transporter periplasmic adaptor subunit	LBJ_RS13570	601.355	0.00706192	1.52772	0.611377	0.211976	475.097	473.966	509.305	444.381	1069.79	756.64	568.334	513.326	TRUE	FALSE	NA	FALSE
hypothetical protein	LBJ_RS20605	703.552	0.00706687	-1.25059	-0.322614	0.111871	755.956	740.845	845.159	785.303	568.179	589.52	641.529	701.926	TRUE	FALSE	NA	FALSE
hypothetical protein	LBJ_RS14860	535.05	0.00710823	1.31916	0.399619	0.13867	469.848	418.548	435.285	521.236	495.984	602.552	663.918	673.028	TRUE	FALSE	NA	FALSE
nucleoside-diphosphate kinase	LBJ_RS15850	1852.98	0.00714065	1.28809	0.365231	0.126807	1576.22	1490.44	1458.31	1951.93	1899.55	1984.74	2213.92	2248.75	TRUE	FALSE	NA	FALSE
dTMP kinase	LBJ_RS04245	1599.9	0.00719641	1.36603	0.449994	0.156387	1371.48	1405.86	1483.72	1148.89	2250.21	2046.07	1581.86	1511.08	TRUE	FALSE	NA	FALSE
hypothetical protein	LBJ_RS18770	366.019	0.00719641	-1.30532	-0.384402	0.133592	383.228	398.131	478.371	398.071	281.277	353.405	337.556	298.11	TRUE	FALSE	NA	FALSE
single-stranded DNA-binding protein	LBJ_RS18520	74.5235	0.00721581	-1.59498	-0.673538	0.234159	60.3715	110.835	112.688	82.7672	54.3801	67.4613	55.9723	51.7129	TRUE	FALSE	NA	FALSE
hypothetical protein	LBJ_RS09705	55.2481	0.00727567	-1.75678	-0.812931	0.282892	59.0591	74.3762	93.9066	54.1928	43.1291	49.8294	43.9167	23.575	TRUE	FALSE	NA	FALSE
transcriptional repressor	LBJ_RS11170	9307.62	0.0072951	-2.14531	-1.10118	0.383336	12342	14952.5	14292.6	9199.96	9512.77	6965.38	4125.59	3070.07	TRUE	FALSE	NA	FALSE
YggS family pyridoxal phosphate-dependent enzyme	LBJ_RS05445	2503.6	0.0073519	1.19534	0.257419	0.0896923	2325.61	2299.83	2106.82	2390.39	2944.03	2597.26	2690.98	2673.86	TRUE	FALSE	NA	FALSE
	LBJ_RS12815	12.6929	0.00735595	-2.5091	-1.32717	0.462479	15.7491	17.5003	26.5148	12.8092	7.50071	3.83303	7.75001	9.88629	TRUE	FALSE	NA	FALSE
DUF262 domain-containing protein	LBJ_RS06035	24.9161	0.00737585	-2.10736	-1.07544	0.37489	44.6224	42.2924	32.0387	16.7505	19.6894	17.6319	10.3333	15.9702	TRUE	FALSE	NA	FALSE
DUF342 domain-containing protein	LBJ_RS11105	9828.01	0.00744123	-1.23338	-0.302619	0.1056	10734.3	11281.9	10710.9	10692.7	9813.74	9401.65	8386.37	7602.55	TRUE	FALSE	NA	FALSE
hypothetical protein	LBJ_RS11155	232.091	0.00751625	1.3952	0.480473	0.167858	234.924	188.128	196.651	156.666	298.153	268.312	219.584	294.307	TRUE	FALSE	NA	FALSE
FKBP-type peptidyl-prolyl cis-trans isomerase	LBJ_RS09265	9636.82	0.0075168	-1.16771	-0.223688	0.0781526	10448.2	10037.9	10399.3	10642.5	9311.19	9146.37	8841.9	8267.22	TRUE	FALSE	NA	FALSE
phosphoglycerate dehydrogenase	LBJ_RS08215	12137.6	0.00764069	1.28842	0.365598	0.127972	11222.5	10603.7	9090.16	11514.5	14834.5	14062.6	14589.8	11182.9	TRUE	FALSE	NA	FALSE
	LBJ_RS04070	17.48	0.00774766	-2.35081	-1.23316	0.432343	19.6864	33.5422	34.2483	10.8386	11.2511	8.43266	11.1945	10.6468	TRUE	FALSE	NA	FALSE
F0F1 ATP synthase subunit A	LBJ_RS09645	9632.32	0.00793566	1.31882	0.399248	0.140359	8529.44	7853.25	7385.48	9463.05	8908.03	10457.3	13063.9	11398.1	TRUE	FALSE	NA	FALSE
DUF1905 domain-containing protein	LBJ_RS16345	498.872	0.00796239	-1.51434	-0.59869	0.210566	565.655	455.007	741.31	641.446	328.156	377.17	319.473	562.758	TRUE	FALSE	NA	FALSE
GNAT family N-acetyltransferase	LBJ_RS01805	737.424	0.00801876	1.2311	0.299942	0.105582	641.775	686.886	703.747	612.871	827.891	859.365	731.084	835.772	TRUE	FALSE	NA	FALSE
hypothetical protein	LBJ_RS14705	240.951	0.00819754	-2.71843	-1.44277	0.509161	313.669	277.088	576.697	241.404	237.21	142.589	69.7501	69.204	TRUE	FALSE	NA	FALSE
hypothetical protein	LBJ_RS05755	2840.95	0.00824042	1.29837	0.376702	0.133025	2325.61	2521.5	2428.31	2612.09	3856.3	3423.66	2891.62	2668.54	TRUE	FALSE	NA	FALSE
chaperonin GroEL	LBJ_RS09725	289317	0.00825136	1.55485	0.636778	0.224913	214426	278158	259462	153893	465602	349201	365445	228351	TRUE	FALSE	NA	FALSE
hypothetical protein	LBJ_RS10775	694.467	0.00829153	1.32251	0.403283	0.142528	580.091	481.258	623.098	705.492	707.879	867.798	741.418	848.7	TRUE	FALSE	NA	FALSE
MotA/TolQ/ExbB proton channel family protein	LBJ_RS17380	980.658	0.00831128	-1.28517	-0.361958	0.127965	1056.5	1128.77	1131.3	1096.66	679.752	868.564	911.057	972.659	TRUE	FALSE	NA	FALSE
DUF721 domain-containing protein	LBJ_RS00035	1111.7	0.00834169	-1.32606	-0.407147	0.144008	1274.36	1130.23	1469.36	1196.18	903.836	897.695	837.862	1184.07	TRUE	FALSE	NA	FALSE
MORN repeat protein	LBJ_RS08750	8147.27	0.00836328	-1.19893	-0.261748	0.0926129	8856.23	9944.54	8295.82	8443.24	7530.71	7095.7	7314.29	7697.62	TRUE	FALSE	NA	FALSE
hypothetical protein	LBJ_RS07205	2914.34	0.00836471	1.24057	0.311005	0.11005	2573.66	2441.29	2787.37	2603.22	2755.57	3297.17	3253.28	3603.17	TRUE	FALSE	NA	FALSE
sensor histidine kinase	LBJ_RS11055	411.845	0.00848277	-1.26529	-0.339469	0.12032	488.222	434.59	511.515	405.953	382.536	371.804	355.639	344.499	TRUE	FALSE	NA	FALSE
YihA family ribosome biogenesis GTP-binding protein	LBJ_RS00705	2024.61	0.00850523	-1.21469	-0.280585	0.0994849	2266.56	2190.45	2283.59	2144.06	1622.03	1784.66	1878.09	2027.45	TRUE	FALSE	NA	FALSE
type I DNA topoisomerase	LBJ_RS06775	4147.24	0.00860018	-1.25662	-0.329553	0.117002	4061.95	5008	4931.75	4474.35	3300.31	3413.7	4071.34	3916.49	TRUE	FALSE	NA	FALSE
3-isopropylmalate dehydratase large subunit	LBJ_RS10480	22458.7	0.00863014	1.26145	0.335085	0.119027	19542	19432.6	17776	22696.9	24202.9	25264.3	28579.5	22175.7	TRUE	FALSE	NA	FALSE
ABC transporter permease	LBJ_RS03805	304.361	0.00863014	-1.29249	-0.370149	0.131477	288.733	342.714	344.692	395.115	265.338	258.346	279.862	260.085	TRUE	FALSE	NA	FALSE
hypothetical protein	LBJ_RS04000	18.8825	0.00878275	-2.25152	-1.1709	0.416777	20.9988	17.5003	45.2961	20.6918	7.50071	12.2657	14.6389	12.1677	TRUE	FALSE	NA	FALSE
SpoIIE family protein phosphatase	LBJ_RS12595	2293.7	0.00880234	1.29228	0.369924	0.131714	1926.64	2022.74	1822.89	2232.74	2181.77	2441.64	2635.86	3085.28	TRUE	FALSE	NA	FALSE
NAD(P)-binding protein	LBJ_RS03330	6937.03	0.00889518	1.36383	0.447662	0.159595	5260.19	6583.02	6385.65	5248.82	9252.13	9205.4	7556.26	6004.78	TRUE	FALSE	NA	FALSE
30S ribosomal protein S20	LBJ_RS02030	20624.5	0.00892061	1.21902	0.28572	0.101901	19662.7	17952.4	17474.4	19266	20338.2	21333.1	24467.6	24501.3	TRUE	FALSE	NA	FALSE
membrane protein	LBJ_RS10060	173.15	0.00898858	-1.43266	-0.518699	0.185164	181.114	166.253	271.777	196.079	128.45	153.321	130.028	158.181	TRUE	FALSE	NA	FALSE
IS110 family transposase	LBJ_RS05105	16.5109	0.00901537	-2.1043	-1.07334	0.383314	19.6864	29.1671	22.0957	18.7211	11.2511	12.2657	12.0556	6.84435	TRUE	FALSE	NA	FALSE
type II toxin-antitoxin system VapC family toxin	LBJ_RS12450	1056.24	0.00905018	1.56061	0.642107	0.229425	723.145	574.593	1242.88	757.714	1620.15	1307.83	975.64	1247.95	TRUE	FALSE	NA	FALSE
PASTA domain-containing protein	LBJ_RS07920	9904.87	0.00907574	1.20356	0.26731	0.0955521	8805.05	9028.69	8187.55	9936.99	10784.1	10993.1	11433.8	10069.6	TRUE	FALSE	NA	FALSE
hypothetical protein	LBJ_RS09445	245.229	0.00907574	-1.35792	-0.441397	0.157774	275.609	290.213	344.692	219.727	213.77	214.65	209.25	193.923	TRUE	FALSE	NA	FALSE
DUF433 domain-containing protein	LBJ_RS18275	69.836	0.00909176	-1.44224	-0.528315	0.1889	86.6199	80.2096	79.5444	83.7525	54.3801	54.429	55.1112	64.6411	TRUE	FALSE	NA	FALSE
hypothetical protein	LBJ_RS04855	815.918	0.0091205	-1.20907	-0.273897	0.0979739	841.263	946.474	890.456	895.659	689.128	758.94	713.001	792.424	TRUE	FALSE	NA	FALSE
[truncated: 1,510 more rows]

## Sheet: All genes; sorted by expression
JB197_Annotation	GeneID	baseMean	adj_pvalue	log2FoldChange	lfcSE	JB197_29A	JB197_29B	JB197_29C	JB197_29D	JB197_37A	JB197_37B	JB197_37C	JB197_37D	countSUM	DE_pvalue	FCmin	CountMin	DE_Gene
transfer-messenger RNA	LBJ_RS18170	1.59453e+06	5.4674e-18	-1.86632	0.208669	2.2765e+06	3.21029e+06	2.30662e+06	2.2172e+06	414065	808912	750926	771719	1.27562e+07	TRUE	TRUE	TRUE	TRUE
RNase P RNA component class A	LBJ_RS18060	622112	5.24842e-18	-2.35549	0.263188	881504	1.40604e+06	974055	901776	95151.2	242121	236091	240161	4.9769e+06	TRUE	TRUE	TRUE	TRUE
molecular chaperone DnaK	LBJ_RS02395	297382	0.159451	-0.768267	0.494812	327749	486921	497399	186908	391585	221119	161488	105890	2.37906e+06	FALSE	FALSE	NA	FALSE
chaperonin GroEL	LBJ_RS09725	289317	0.00825136	0.636778	0.224913	214426	278158	259462	153893	465602	349201	365445	228351	2.31454e+06	TRUE	FALSE	NA	FALSE
	LBJ_RS04610	284341	0.164329	-1.17712	0.767026	293232	666287	191042	426664	32727.5	197478	419429	47864.8	2.27472e+06	FALSE	FALSE	NA	FALSE
Hsp20/alpha crystallin family protein	LBJ_RS06135	167026	0.874153	-0.107047	0.568859	152308	219945	255248	65378.2	325085	152639	93150.8	72453.6	1.33621e+06	FALSE	FALSE	NA	FALSE
Hsp20/alpha crystallin family protein	LBJ_RS06140	153900	0.987658	-0.00963434	0.516734	145554	195238	210922	65940.8	290353	158634	103145	61410.6	1.2312e+06	FALSE	FALSE	NA	FALSE
elongation factor Tu	LBJ_RS14675	153199	2.5494e-07	0.618469	0.114532	122260	121077	103626	136455	187368	194578	195669	164554	1.22559e+06	TRUE	FALSE	NA	FALSE
Lipoprotein LipL32	LBJ_RS09045	141283	8.44238e-28	1.72969	0.153656	62504.2	63897.9	54522.2	80917.7	174395	214725	232444	246859	1.13027e+06	TRUE	TRUE	TRUE	TRUE
DNA repair protein RecN	LBJ_RS07210	123409	6.07736e-08	-0.621328	0.109667	156808	162146	139423	139943	109914	95989.8	97199.8	85847.2	987270	TRUE	FALSE	NA	FALSE
ATP-dependent Clp protease ATP-binding subunit	LBJ_RS15245	117053	0.00472451	-0.78445	0.259732	144836	172403	157437	117784	142901	85404.5	60311.4	55350.3	936427	TRUE	FALSE	NA	FALSE
elongation factor G	LBJ_RS02110	115163	8.19512e-08	0.849192	0.151331	83044.9	84189.5	69383.7	92242	177234	152791	149060	113355	921301	TRUE	FALSE	NA	FALSE
DNA-directed RNA polymerase subunit beta	LBJ_RS13030	101905	0.0875674	0.22278	0.11917	95179.6	96000.7	80311.1	104717	122086	110159	110891	95893.9	815238	FALSE	FALSE	NA	FALSE
PDZ domain-containing protein	LBJ_RS04255	92578.3	0.193989	-0.402466	0.279456	105854	121663	112445	81671.5	132658	86768.3	55431.5	44135.4	740626	FALSE	FALSE	NA	FALSE
DNA-directed RNA polymerase subunit beta'	LBJ_RS13025	89405.6	0.0262399	0.30574	0.127591	80863.7	82118.6	64881.7	92004.6	102705	99490.9	105646	87533.2	715244	TRUE	FALSE	NA	FALSE
recombinase RecA	LBJ_RS07440	88614.9	1.06852e-09	-0.608029	0.0956037	113140	114122	97028.7	103777	75925.9	68162.8	70811	65951.4	708919	TRUE	FALSE	NA	FALSE
flagellin	LBJ_RS10725	80220	6.04957e-06	-1.04784	0.220324	97489.4	101398	87633.6	146021	36412.2	42351.1	61702.1	68752.3	641760	TRUE	FALSE	NA	FALSE
flagellin	LBJ_RS10715	74611.3	0.000698356	-1.60622	0.446506	87106.9	126693	83130.5	152380	11221.1	30819.9	50678.2	54860.5	596891	TRUE	TRUE	TRUE	TRUE
DNA repair protein RadC	LBJ_RS05295	72071.4	6.54532e-36	-1.66999	0.130008	104065	131290	107825	95527.1	36070.9	36874.5	35558.8	29360.8	576571	TRUE	TRUE	TRUE	TRUE
hypothetical protein	LBJ_RS05290	69743.3	4.34158e-22	-1.83258	0.183592	101979	143736	107281	82640.1	38789.9	29343.4	25971.1	28205.6	557946	TRUE	TRUE	TRUE	TRUE
protease HtpX	LBJ_RS17520	69141	0.622079	-0.147678	0.256753	74733.3	85185.6	75280	55508.2	96945.7	80347.2	44888.1	40240.2	553128	FALSE	FALSE	NA	FALSE
transcriptional repressor LexA	LBJ_RS10860	67821.4	1.68068e-43	-1.71489	0.121015	102528	121397	105339	86619.8	34473.3	29814.1	31682.9	30718.2	542572	TRUE	TRUE	TRUE	TRUE
co-chaperone GroES	LBJ_RS09720	67588.1	0.569469	0.148645	0.224534	67663.3	72413.3	76053.3	40307.6	97841.1	65760.2	69031.1	51634.6	540704	FALSE	FALSE	NA	FALSE
lipoprotein LipL21	LBJ_RS00065	60223.5	1.62503e-05	0.496765	0.109483	52080.9	51321	48048.1	48376.4	71351.4	61004.2	68100.2	81505.6	481788	TRUE	FALSE	NA	FALSE
translational GTPase TypA	LBJ_RS04875	59307.9	1.66317e-07	0.689273	0.125778	45295.7	48458.3	40472.6	47388.1	82029.6	76172.2	75662.5	58983.9	474463	TRUE	FALSE	NA	FALSE
hypothetical protein	LBJ_RS01915	58174.7	0.656866	0.0766174	0.14722	56068	52337.5	47590.8	70523.5	59787.2	51197.8	59004.3	68888.4	465398	FALSE	FALSE	NA	FALSE
TAT-variant-translocated molybdopterin oxidoreductase	LBJ_RS04475	55865	8.63701e-11	1.11333	0.164814	36112.6	36001	26922.5	42239.8	72348.1	85809.3	86692.5	60794.6	446920	TRUE	FALSE	NA	FALSE
heat-inducible transcription repressor HrcA	LBJ_RS02385	54379.4	0.475684	-0.375385	0.456619	57688.9	72951.4	86420.6	28597	82448.7	47952	33466.3	25510.4	435035	FALSE	FALSE	NA	FALSE
hypothetical protein	LBJ_RS14945	53982.2	3.7172e-199	-4.72039	0.155503	95232.1	104994	82759.3	133090	3379.07	4080.64	4039.48	4283.04	431858	TRUE	TRUE	TRUE	TRUE
hypothetical protein	LBJ_RS02895	53393.6	1.21259e-154	-5.22508	0.195282	98316.3	95344.5	97741.3	124626	2036.44	2484.57	2597.98	4002.43	427149	TRUE	TRUE	TRUE	TRUE
aconitate hydratase	LBJ_RS17870	53183.4	0.0826451	0.193812	0.102107	48631.9	50756.7	45672.9	53403.5	59173.1	59369	59096.4	49363.8	425467	FALSE	FALSE	NA	FALSE
30S ribosomal protein S1	LBJ_RS05190	52991.8	0.165707	0.160961	0.105275	52995.7	52111.5	44276.4	50771.7	61974.6	52473.4	57733.3	51598.1	423935	FALSE	FALSE	NA	FALSE
acetyl-CoA acetyltransferase	LBJ_RS15960	51052.4	0.119624	-0.46539	0.272252	57368.7	70499.9	62411.4	46584.1	70501	46070.7	30504	24479.2	408419	FALSE	FALSE	NA	FALSE
hypothetical protein	LBJ_RS00360	50299.2	7.71475e-94	-3.16923	0.152051	98246.7	106288	90681.7	66920.2	11458.3	9283.6	9498.93	10016.3	402394	TRUE	TRUE	TRUE	TRUE
hypothetical protein	LBJ_RS04980	50274.7	0.108191	-0.680633	0.386403	64797	70211.1	64537	48130.1	63852.6	44936.1	24707.9	21025.9	402198	FALSE	FALSE	NA	FALSE
translation initiation factor IF-2	LBJ_RS05245	49537.2	0.847796	-0.0284815	0.124836	48197.4	53377.3	43767.1	54763.3	42509.3	49333.4	57126.2	47223.8	396298	FALSE	FALSE	NA	FALSE
DEAD/DEAH box helicase	LBJ_RS10330	49516.8	0.0972025	0.257638	0.141726	43311.3	51067.3	46040.8	40010	63586.3	57940.1	51146.6	43032	396134	FALSE	FALSE	NA	FALSE
glutamate synthase large subunit	LBJ_RS04150	49369.8	2.38199e-06	0.687789	0.138862	39135.2	38117.1	31876.3	42149.2	61976.5	67739.6	65652.9	48312	394959	TRUE	FALSE	NA	FALSE
FecR domain-containing protein	LBJ_RS00665	48465.4	0.542921	-0.115615	0.163844	49166	56495.3	47243.9	48720.3	59742.2	50045.6	41417.8	34892.5	387724	FALSE	FALSE	NA	FALSE
ATP-dependent chaperone ClpB	LBJ_RS08855	48175.8	0.784925	0.179026	0.554719	48322.1	61568.9	49771.6	21099.7	99504.4	56518	29075.5	19546	385406	FALSE	FALSE	NA	FALSE
hypothetical protein	LBJ_RS03865	48056.6	1.19386e-11	-0.62563	0.0886985	55867.2	64258.1	57369.2	55771.3	39907.5	37388.9	38306.6	35583.8	384453	TRUE	FALSE	NA	FALSE
50S ribosomal protein L1	LBJ_RS13050	47553.3	0.472421	-0.0932775	0.11262	46467.7	54570.3	43959.3	51362.9	49341.5	45509.6	48856.1	40358.9	380426	FALSE	FALSE	NA	FALSE
LigB	LBJ_RS03415	45543.1	6.99687e-07	1.22761	0.235965	23372.9	32632.2	22611.6	30410	92911.3	66463.2	58564.3	37379.3	364345	TRUE	FALSE	NA	FALSE
polyribonucleotide nucleotidyltransferase	LBJ_RS05265	45278.1	0.0285806	-0.237369	0.100455	48578	50050.8	45158	52191.6	38025.8	40083.5	46825.6	41311.8	362225	TRUE	FALSE	NA	FALSE
lipoprotein LipL41	LBJ_RS01765	45201.9	4.87285e-12	1.09109	0.151874	30332.7	27328.2	22074.7	35783	56549.7	58771.8	61703	69072.4	361616	TRUE	FALSE	NA	FALSE
nucleotide exchange factor GrpE	LBJ_RS02390	44527.4	0.159132	-0.672265	0.432541	48862.8	73785.6	69302	26922	53892.6	38467.5	27347.2	17639.4	356219	FALSE	FALSE	NA	FALSE
50S ribosomal protein L3	LBJ_RS14665	44393.1	0.010654	0.331303	0.120924	39918.7	40944.8	33223.1	43185.7	53317.9	50382.9	51787.3	42384.8	355145	TRUE	FALSE	NA	FALSE
50S ribosomal protein L10	LBJ_RS13045	44108.6	0.000776649	-0.437813	0.122754	47277.4	56120.5	45565.7	54038.1	40625.7	40400.9	37417.1	31423.2	352869	TRUE	FALSE	NA	FALSE
helix-turn-helix transcriptional regulator	LBJ_RS05700	43544.3	0.250323	-0.182836	0.142768	47146.2	49893.3	41875.7	46285.6	33596.6	35496.9	44341.3	49718.9	348354	FALSE	FALSE	NA	FALSE
transcription elongation factor GreA	LBJ_RS03930	43376.1	0.00167125	-0.327548	0.0978811	48882.5	47571.6	44376.9	52285.2	35857.1	36012.1	40634.2	41389.3	347009	TRUE	FALSE	NA	FALSE
vitamin B12-dependent ribonucleotide reductase	LBJ_RS07050	42869.7	0.376945	0.130651	0.130539	43407.1	43533.4	40625.1	36154.5	52663.4	46023.2	43909	36641.6	342957	FALSE	FALSE	NA	FALSE
50S ribosomal protein L7/L12	LBJ_RS13040	41999.2	6.33788e-08	-0.583975	0.103227	46777.4	51364.8	48250.3	55146.6	37281.3	33691.6	33360.4	30121.2	335994	TRUE	FALSE	NA	FALSE
acyl-CoA dehydrogenase	LBJ_RS03170	41692.2	0.00463032	0.494909	0.1635	35473.5	35053.1	30309.7	37604.9	57047.6	56321.8	47185.5	34541.9	333538	TRUE	FALSE	NA	FALSE
peroxiredoxin	LBJ_RS05650	41513.9	0.0101017	-0.648415	0.234894	43275.9	53708.4	75668.8	30103.6	38851.8	27752.7	29758.3	32992.1	332112	TRUE	FALSE	NA	FALSE
ATP-dependent metallopeptidase FtsH/Yme1/Tma family protein	LBJ_RS14310	41216.6	4.55397e-19	-1.1513	0.124759	60212.7	61294.7	54462.5	51397.4	30804.5	25018.9	23814.1	22727.8	329733	TRUE	FALSE	NA	FALSE
30S ribosomal protein S2	LBJ_RS05030	40906.1	0.887934	0.0167202	0.101344	41107.7	42314.2	36700.9	42553.2	43551.9	42219.3	42743.9	36057.6	327249	FALSE	FALSE	NA	FALSE
four-helix bundle copper-binding protein	LBJ_RS09185	38909.8	0.0820475	-1.17128	0.615869	62420.2	62951.4	52785.5	37405.8	57228.5	23138.5	8505.21	6843.59	311279	FALSE	FALSE	NA	FALSE
lipoprotein LipL71	LBJ_RS04660	38514.8	3.09016e-12	1.03357	0.142571	25682.8	24644.8	20852.8	29938.1	45170.2	47595.5	53622.3	60612.1	308119	TRUE	FALSE	NA	FALSE
flagellin	LBJ_RS06985	38397.1	3.64802e-05	-0.756841	0.173923	41854.5	59910.8	56356.1	34854.8	31874.3	28750.8	28158.4	25416.9	307177	TRUE	FALSE	NA	FALSE
response regulator transcription factor	LBJ_RS17895	38303.1	0.122993	0.244105	0.144064	35043	39480.6	35029.4	30729.3	51235.5	43247.3	35459.7	36199.8	306425	FALSE	FALSE	NA	FALSE
AAA family ATPase	LBJ_RS05770	37750	5.01098e-18	0.979259	0.109348	26071.3	26396.3	22487.9	26678.6	55381.5	50110.7	51247.4	43626.7	302000	TRUE	FALSE	NA	FALSE
4-(cytidine 5'-diphospho)-2-C-methyl-D-erythritol kinase	LBJ_RS14280	37674	0.0174726	-0.417352	0.163216	41242.9	45268.9	44578	41253.5	22254.6	33324.4	39698.1	33771.6	301392	TRUE	FALSE	NA	FALSE
transcription termination/antitermination protein NusA	LBJ_RS05240	36442.4	0.00410682	0.329691	0.107534	32003.4	34796.4	27564.4	34822.3	38158.9	40117.2	43791.9	40284.3	291539	TRUE	FALSE	NA	FALSE
	LBJ_RS12005	35536.9	4.60788e-07	0.533467	0.100968	30718.6	28820.1	25180.2	31442.7	43966.3	39512.4	41654.6	43000	284295	TRUE	FALSE	NA	FALSE
DUF3347 domain-containing protein	LBJ_RS09190	35246.3	0.0692024	-1.20508	0.608644	51771.2	59658.5	51502.8	33734.5	49125	22189.4	7491.68	6497.57	281971	FALSE	FALSE	NA	FALSE
alpha/beta hydrolase	LBJ_RS09100	35133.6	2.80758e-14	0.907018	0.114925	24880.9	24638.9	20841.7	27394.9	48802.4	46556.7	47368.9	40584	281069	TRUE	FALSE	NA	FALSE
acyl carrier protein	LBJ_RS11600	34726.9	0.286268	-0.182554	0.152822	32588.8	44697.2	36328.6	34071.5	24913.6	34425.2	36758.3	34031.6	277815	FALSE	FALSE	NA	FALSE
fumarate reductase/succinate dehydrogenase flavoprotein subunit	LBJ_RS08260	34433.1	7.7186e-07	0.679281	0.13109	26723.6	27692.7	21238.4	30238.6	42924.7	43906.6	45670	37070.5	275465	TRUE	FALSE	NA	FALSE
hypothetical protein	LBJ_RS07150	32597.7	1.93e-08	-0.996417	0.169662	43854.6	47651.8	47678	34525.7	28729.6	20985.8	19462	17894.2	260782	TRUE	FALSE	NA	FALSE
beta-ketoacyl-[acyl-carrier-protein] synthase family protein	LBJ_RS11970	32512.8	0.752216	0.0845027	0.228116	31697.7	37199.8	32190.1	25156.3	50675.7	33048.4	28579.5	21555.1	260103	FALSE	FALSE	NA	FALSE
	LBJ_RS01655	32358.1	0.123779	-1.2944	0.765455	35973.5	72449.7	20564.4	54904.2	3468.14	20545.8	45353.1	5606.29	258865	FALSE	FALSE	NA	FALSE
transcription termination/antitermination factor NusG	LBJ_RS13060	32165.3	0.000304339	0.389698	0.101904	26592.3	30066.9	24773.7	29956.8	35158.6	38715.1	37800.2	34258.3	257322	TRUE	FALSE	NA	FALSE
DNA-directed RNA polymerase subunit alpha	LBJ_RS14540	31811.7	0.947946	-0.00796449	0.10601	32596.7	33854.3	26884.9	34262.7	33290	30090	32393.3	31122	254494	FALSE	FALSE	NA	FALSE
cAMP/cGMP-dependent 3'%2C5'-cyclic-AMP/GMP phosphodiesterase	LBJ_RS08695	31688.6	0.935116	0.0186945	0.19646	32804	32172.8	32930.3	28025.6	46511.9	31785.8	25950.5	23327.8	253509	FALSE	FALSE	NA	FALSE
flagellin	LBJ_RS06930	31415.8	3.95113e-26	1.95536	0.179499	12605.8	11789.4	10097.7	17026.4	39319.7	47290.4	57121	56075.8	251326	TRUE	TRUE	TRUE	TRUE
Fe-S cluster assembly protein SufB	LBJ_RS05655	31385.8	0.00231852	-0.634592	0.19546	37789.9	40952.1	45537	28438.4	33371.6	25124	20015.7	19857.7	251086	TRUE	FALSE	NA	FALSE
S-adenosylmethionine decarboxylase	LBJ_RS17810	31049.9	6.07245e-29	1.58241	0.137701	15142.7	16513	12880.7	17646.2	38745.9	51745.1	50527.5	45198.6	248400	TRUE	FALSE	NA	FALSE
chemotaxis protein	LBJ_RS05145	30539.8	7.36327e-07	0.514778	0.0991647	25444	25893.1	22674.6	26581.1	39675.9	35654.1	35626.8	32768.5	244318	TRUE	FALSE	NA	FALSE
electron transfer flavoprotein subunit alpha/FixB family protein	LBJ_RS13405	30483.5	1.78719e-09	0.873928	0.139223	22009.3	21548.7	17403.7	25129.7	39380.6	41546.2	43649.8	33200.4	243868	TRUE	FALSE	NA	FALSE
preprotein translocase subunit SecY	LBJ_RS14570	29935	0.000181501	0.41657	0.105264	26404.6	26275.2	21965.3	27927	32421.8	34300.2	36988.2	33197.4	239480	TRUE	FALSE	NA	FALSE
pirin family protein	LBJ_RS14700	29873	0.112503	-1.02701	0.589791	41833.5	49713.9	48340.9	20425.8	40947.3	20758.9	8725.65	8238.32	238984	FALSE	FALSE	NA	FALSE
S-adenosylmethionine decarboxylase proenzyme	LBJ_RS17815	29852	2.88159e-25	1.20017	0.112134	18648.2	17911.5	15818.3	20041.5	36421.6	43510.2	42028.3	44436.6	238816	TRUE	FALSE	NA	FALSE
30S ribosomal protein S10	LBJ_RS14670	29763.5	1.16302e-05	0.546449	0.118456	25382.3	24408.5	20040.8	26940.7	38724.3	34820.8	35400.3	32390.5	238108	TRUE	FALSE	NA	FALSE
flagellar filament outer layer protein Flaa	LBJ_RS03925	29634.5	0.0157206	0.390118	0.150227	25674.9	23024.5	21101.4	32805.4	33972.6	29545	33858.1	37094.1	237076	TRUE	FALSE	NA	FALSE
hypothetical protein	LBJ_RS13255	29152.8	2.60097e-08	-0.537856	0.092412	35457.7	33927.2	34040.6	34673.5	26386.6	22366.5	21791.3	24578.8	233222	TRUE	FALSE	NA	FALSE
lipoprotein LipL46	LBJ_RS10705	28824.7	4.88513e-26	1.25497	0.115435	17027.4	16071.1	14928.9	20061.2	37396.7	43001.2	41142.2	40968.8	230597	TRUE	FALSE	NA	FALSE
phosphoenolpyruvate carboxykinase (ATP)	LBJ_RS15340	28578	5.1769e-19	-0.794432	0.0862296	34970.8	38510.8	37632.2	33900.1	22375.6	20852.4	20158.6	20223.5	228624	TRUE	FALSE	NA	FALSE
30S ribosomal protein S3	LBJ_RS14635	28436.2	0.132158	0.211456	0.127696	27553	27083.1	21355.5	29431.6	33863.8	27896	31867.2	28439	227489	FALSE	FALSE	NA	FALSE
translation elongation factor Ts	LBJ_RS05035	28267.9	0.599648	-0.0800606	0.130757	28423.2	31812.6	25473	30499.7	27277.3	30602.9	29843.6	22210.7	226143	FALSE	FALSE	NA	FALSE
ABC-F family ATPase	LBJ_RS15805	28252.8	0.775918	0.0353422	0.1057	28369.3	28884.2	24441.1	29932.2	29190.9	29584.9	30281.9	25337.8	226022	FALSE	FALSE	NA	FALSE
hypothetical protein	LBJ_RS04045	28220.5	0.00236757	-0.648478	0.200142	33675.5	40040.7	36436.9	27679.7	30868.2	22668.5	18434.7	15959.5	225764	TRUE	FALSE	NA	FALSE
GatB/YqeY domain-containing protein	LBJ_RS07595	28173.3	3.11312e-08	-0.492906	0.085173	33058.6	34590.8	32141.5	31968.8	23310.3	22839.5	25571.6	21905	225386	TRUE	FALSE	NA	FALSE
2-oxoglutarate dehydrogenase E1 component	LBJ_RS11675	28133.3	5.03134e-05	0.847585	0.198319	19791.3	21022.2	19018.9	20562.7	52706.5	36584.7	30266.4	25113.5	225066	TRUE	FALSE	NA	FALSE
sigma-70 family RNA polymerase sigma factor	LBJ_RS04975	28039.5	0.00227404	-0.856811	0.263381	38565.6	42518.4	38321.6	25112	31194.5	21826.8	14576.9	12200.4	224316	TRUE	FALSE	NA	FALSE
OmpA family protein	LBJ_RS00875	28038.6	1.83713e-06	0.604548	0.120723	22307.3	23982.7	18407.9	24297.1	29763.8	35552.9	35351.2	34646.1	224309	TRUE	FALSE	NA	FALSE
polysulfide reductase NrfD	LBJ_RS04480	28004.9	3.99066e-11	1.14078	0.165988	18526.2	16938.8	12968	21469.2	40056.6	42068.3	41017.4	30995	224039	TRUE	FALSE	NA	FALSE
50S ribosomal protein L2	LBJ_RS14650	27949.5	0.000416795	0.520488	0.139196	21870.2	24077.5	19268.5	26630.3	30377.9	34788.6	38144.7	28438.3	223596	TRUE	FALSE	NA	FALSE
chemotaxis protein	LBJ_RS05645	27703.9	0.0190494	-0.48958	0.194029	32137.3	36053.5	31868.6	29380.4	32309.3	24785.1	18495.8	16601.4	221631	TRUE	FALSE	NA	FALSE
flagellar filament capping protein FliD	LBJ_RS03590	27648.7	0.00145991	-0.436369	0.128822	31597.9	30815.1	26995.4	37784.2	26364.1	22779.7	23839.9	21013.7	221190	TRUE	FALSE	NA	FALSE
hypothetical protein	LBJ_RS10615	27255	0.00216692	0.393325	0.120375	23581.6	21978.9	21006.4	27681.7	30406.9	28346.8	30225	34812.7	218040	TRUE	FALSE	NA	FALSE
50S ribosomal protein L13	LBJ_RS13195	27248.6	0.719932	0.0408168	0.0969577	28503.2	27551.3	25569.1	25829.3	30844.8	25732.7	28078.3	25880	217989	FALSE	FALSE	NA	FALSE
cytochrome c oxidase subunit I	LBJ_RS15370	27066.4	0.000445844	0.619482	0.166506	23136.7	19458.9	15535.5	27240.3	29083.1	33014.6	34716.6	34345.7	216531	TRUE	FALSE	NA	FALSE
hypothetical protein	LBJ_RS19915	26830.3	4.13359e-211	-4.71088	0.15065	49729	46318.9	45949.1	64751.5	1771.11	1858.25	1869.47	2394.76	214642	TRUE	TRUE	TRUE	TRUE
4Fe-4S dicluster domain-containing protein	LBJ_RS11040	26698.8	0.616868	-0.0799859	0.137019	28836.6	28865.3	22180.7	29873	21915.2	25210.6	29793.6	26915	213590	FALSE	FALSE	NA	FALSE
transcription termination factor Rho	LBJ_RS04055	25820	1.16254e-09	-0.534417	0.08421	30425.9	32293.9	29033.7	30440.6	20689.8	19620.5	22503.4	21552.1	206560	TRUE	FALSE	NA	FALSE
adenylate/guanylate cyclase domain-containing protein	LBJ_RS11965	25647.7	2.00452e-07	0.986818	0.181215	17620.6	18457	19573.5	13161	40847.9	38607	32576.7	24337.8	205181	TRUE	FALSE	NA	FALSE
electron transfer flavoprotein subunit beta/FixA family protein	LBJ_RS13400	25575.8	1.55985e-12	1.07515	0.146291	18166.6	15481.9	12866.3	19338.9	36472.2	36245.1	36438.8	29596.5	204606	TRUE	FALSE	NA	FALSE
lipoprotein LipL45	LBJ_RS07310	25471.3	0.00155287	0.752349	0.223297	18996	18983.4	18929.4	18996.1	49072.5	33752.9	21402.1	23638.1	203770	TRUE	FALSE	NA	FALSE
chromosome segregation protein SMC	LBJ_RS08030	25182.7	3.48875e-44	1.58785	0.111149	13497	12426.7	10645.7	13720.6	35475.5	36061.1	39691.3	39943.6	201462	TRUE	TRUE	TRUE	TRUE
3-hydroxyacyl-CoA dehydrogenase family protein	LBJ_RS15965	24882.1	0.427444	-0.183494	0.202374	26316.7	29973.6	27878.1	21681.1	32639.3	24879.4	19425.8	16262.9	199057	FALSE	FALSE	NA	FALSE
50S ribosomal protein L4	LBJ_RS14660	24747.8	1.46609e-07	0.692276	0.125765	19086.6	19423.9	15620.5	21554.9	31118.6	32787.7	31787.1	26603.2	197983	TRUE	FALSE	NA	FALSE
flagellar filament outer layer protein Flaa	LBJ_RS03920	24741	0.0216081	0.352103	0.142334	22078.9	19413.6	18687.4	26765.3	27737.6	24215.5	27318.8	31710.6	197928	TRUE	FALSE	NA	FALSE
hypothetical protein	LBJ_RS05125	24727.1	0.476759	-0.0896527	0.109302	26713.1	26932.9	22378.5	25956.4	27282.9	23314	23169.1	22070	197817	FALSE	FALSE	NA	FALSE
aminomethyl-transferring glycine dehydrogenase	LBJ_RS15040	24649.2	0.0447117	0.306198	0.140655	23669.6	22005.1	18668.6	23829.1	29915.6	29482.9	28427.9	21194.7	197194	TRUE	FALSE	NA	FALSE
PAS domain-containing protein	LBJ_RS03320	24619.3	0.91602	-0.0271678	0.221645	26587.1	26183.3	26978.8	19655.2	37456.7	23282.6	17412.6	19398.4	196955	FALSE	FALSE	NA	FALSE
transcriptional regulator	LBJ_RS15350	24618.1	5.49561e-08	-0.689514	0.121303	30343.2	32748.9	33294.9	25179.9	20020.3	16678.3	18684.4	19994.6	196945	TRUE	FALSE	NA	FALSE
DNA polymerase III subunit alpha	LBJ_RS15310	24490.2	0.00665828	0.299724	0.103224	22939.8	22980.8	19442	22459.5	29956.9	26915.5	26634.2	24593.3	195922	TRUE	FALSE	NA	FALSE
hypothetical protein	LBJ_RS09400	24378.4	0.0644872	-0.20984	0.104257	26541.1	26371.5	25924.9	25754.4	26607.8	21694.9	20962.1	21170.3	195027	FALSE	FALSE	NA	FALSE
DNA gyrase subunit B	LBJ_RS15500	24245.6	0.000137151	0.469492	0.116551	21981.8	20449.1	16490	22419.1	27931.7	28052.4	29450.9	27189.6	193965	TRUE	FALSE	NA	FALSE
thioredoxin	LBJ_RS08700	24204.4	0.00144952	-0.682153	0.201254	29356.3	35392.9	32176.8	22363.9	25633.7	18939.8	15890.1	13881.9	193635	TRUE	FALSE	NA	FALSE
FapA family protein	LBJ_RS08895	24195.1	0.0317345	-0.264214	0.113851	24869.1	29387.4	27252.8	24108.9	25180.8	21560.8	21424.5	19776.4	193561	TRUE	FALSE	NA	FALSE
hypothetical protein	LBJ_RS14855	24184.3	5.26388e-11	1.02012	0.149342	17354.2	16281.1	11498.6	18759.6	31398	33010.8	33920.9	31251.3	193474	TRUE	FALSE	NA	FALSE
NADPH-dependent 2%2C4-dienoyl-CoA reductase	LBJ_RS07525	24138.7	0.799274	-0.036876	0.122632	24803.5	25347.7	22074.7	25562.2	27435.7	24137.3	24216.2	19532.3	193110	FALSE	FALSE	NA	FALSE
PaaI family thioesterase	LBJ_RS05600	23750.2	1.08768e-05	-0.536293	0.115862	27042.5	28789.4	29855.7	26771.2	16036.5	19312.3	20348.1	21845.7	190001	TRUE	FALSE	NA	FALSE
carbohydrate-binding protein	LBJ_RS16640	23512.5	0.00498643	-0.35656	0.118765	26547.7	29855.5	24815.6	24395.6	22453.4	21603.7	21102.4	17326.1	188100	TRUE	FALSE	NA	FALSE
rod shape-determining protein	LBJ_RS09550	23372	4.06748e-06	0.860962	0.177877	15373.7	16269.4	14347.8	20400.1	22001.5	32494.9	38021.6	28067.2	186976	TRUE	FALSE	NA	FALSE
hypothetical protein	LBJ_RS13965	23262.5	4.79244e-12	-1.28801	0.179214	39129.9	34459.5	31664.2	26777.1	18301.7	12934.9	11862.7	10970	186100	TRUE	FALSE	NA	FALSE
hypothetical protein	LBJ_RS08560	23034.3	0.459462	0.0987844	0.116276	22257.4	25502.3	20083.9	21142.1	26284.4	23513.3	24598.5	20892.8	184275	FALSE	FALSE	NA	FALSE
elongation factor G-like protein	LBJ_RS14680	23029.4	0.000609108	0.283222	0.0779139	20421.3	20679.5	20189.9	21813.1	23743.5	25895.2	26500.7	24991.8	184235	TRUE	FALSE	NA	FALSE
Holliday junction branch migration DNA helicase RuvB	LBJ_RS04260	23023	0.116996	-0.431798	0.250876	26702.6	30236.1	27521.3	21311.6	31377.3	20597.2	13900.1	12538.1	184184	FALSE	FALSE	NA	FALSE
S41 family peptidase	LBJ_RS10850	22869.9	7.03515e-23	-1.02928	0.101238	30318.3	34759.9	28912.2	28805.9	15162.7	15567.5	15745.4	13687.2	182959	TRUE	FALSE	NA	FALSE
single-stranded DNA-binding protein	LBJ_RS06590	22839.1	0.000161351	0.446647	0.11202	19675.9	19903.7	16103.3	21643.6	27503.2	25301.8	27322.2	25259.5	182713	TRUE	FALSE	NA	FALSE
long-chain fatty acid--CoA ligase	LBJ_RS00485	22800.9	2.3596e-07	0.827154	0.152744	17215.1	16513	15754.2	16270.6	23358.1	28145.9	26563.6	38586.9	182408	TRUE	FALSE	NA	FALSE
sigma-70 family RNA polymerase sigma factor	LBJ_RS02880	22729.6	4.46463e-98	-3.51617	0.164991	41551.3	35903.3	38182.4	51583.7	4123.52	3391.46	2826.17	4274.68	181837	TRUE	TRUE	TRUE	TRUE
hypothetical protein	LBJ_RS15295	22719.3	0.306627	-0.211302	0.184025	24724.7	24205.8	28085.8	20503.6	29186.2	21044.1	17298	16706.3	181755	FALSE	FALSE	NA	FALSE
3-isopropylmalate dehydratase large subunit	LBJ_RS10480	22458.7	0.00863014	0.335085	0.119027	19542	19432.6	17776	22696.9	24202.9	25264.3	28579.5	22175.7	179670	TRUE	FALSE	NA	FALSE
hypothetical protein	LBJ_RS12500	22321.5	0.356503	-0.102338	0.0981688	23155.1	25375.4	22138.8	21783.5	23170.6	21806.1	21836.1	19306.4	178572	FALSE	FALSE	NA	FALSE
TldD/PmbA family protein	LBJ_RS07460	21930	0.11693	-0.715079	0.415355	27066.1	32171.4	28702.3	21084.9	29386.8	17753.8	11211.7	8062.65	175440	FALSE	FALSE	NA	FALSE
molecular chaperone DnaJ	LBJ_RS02400	21751.8	0.0199665	-0.740295	0.295526	22176	38276	32855.2	15546.4	20602.6	19237.2	17098.2	8223.11	174015	TRUE	FALSE	NA	FALSE
diaminopimelate epimerase	LBJ_RS00390	21682.2	2.44617e-05	-0.822969	0.185146	26804.9	34408.5	28010.7	21592.4	20179.7	16817.8	12887.4	12756.4	173458	TRUE	FALSE	NA	FALSE
thioredoxin domain-containing protein	LBJ_RS12740	21450.2	4.38805e-06	-1.25754	0.260693	29410.1	36120.6	31510.6	23953.2	19060.2	15131.3	9244.9	7170.6	171602	TRUE	FALSE	NA	FALSE
cytochrome c oxidase subunit II	LBJ_RS15375	21425.6	0.0116966	0.401789	0.148523	19040.6	17309.2	14649.4	22844.7	20822	25371.6	25653.4	25713.5	171404	TRUE	FALSE	NA	FALSE
membrane protein	LBJ_RS15900	21340.3	1.17971e-09	0.86383	0.13617	16683.5	15251.5	11391.4	17216.6	28189.5	26876.4	27694.2	27419.2	170722	TRUE	FALSE	NA	FALSE
DNA gyrase subunit A	LBJ_RS15495	21249	0.000827847	0.373231	0.10516	20040.7	18860.9	15986.2	19175.4	25721.8	24747.6	23286.2	22173.4	169992	TRUE	FALSE	NA	FALSE
F0F1 ATP synthase subunit alpha	LBJ_RS09625	21202.1	0.00229082	0.41852	0.128752	17405.4	18875.5	15179.7	21131.2	23669.4	25014.3	26883.1	21457.8	169616	TRUE	FALSE	NA	FALSE
TraR/DksA family transcriptional regulator	LBJ_RS17355	21028.6	0.0362423	-0.291296	0.128607	24316.6	27665	20398.7	20199.1	20675.7	18538.8	19007.3	17427.2	168229	TRUE	FALSE	NA	FALSE
pyridoxal phosphate-dependent aminotransferase	LBJ_RS10325	20928.2	0.547558	-0.089226	0.127775	20956.8	24194.1	20961.1	20189.3	23985.4	20658.5	19598.1	16882.7	167426	FALSE	FALSE	NA	FALSE
ADP-forming succinate--CoA ligase subunit beta	LBJ_RS12530	20927.5	4.60029e-05	0.642392	0.14957	17010.3	16440.1	12516.1	19407.9	25817.4	26214.1	28398.6	21615.2	167420	TRUE	FALSE	NA	FALSE
30S ribosomal protein S9	LBJ_RS13190	20906.8	0.206157	-0.107777	0.0767447	22046.1	22301.2	21214.1	21188.4	21131.4	20201.6	20398.9	18772.5	167254	FALSE	FALSE	NA	FALSE
	LBJ_RS20820	20869.2	2.74571e-30	-4.72708	0.40177	38433	28639.2	24438.9	69367.8	1411.07	1301.7	1309.75	2051.78	166953	TRUE	TRUE	TRUE	TRUE
30S ribosomal protein S20	LBJ_RS02030	20624.5	0.00892061	0.28572	0.101901	19662.7	17952.4	17474.4	19266	20338.2	21333.1	24467.6	24501.3	164996	TRUE	FALSE	NA	FALSE
50S ribosomal protein L27	LBJ_RS13760	20165.9	2.33781e-05	-0.508086	0.114036	23034.3	25287.9	21420.6	24979.9	16488.4	18461.4	17475.4	14179.2	161327	TRUE	FALSE	NA	FALSE
hypothetical protein	LBJ_RS11570	19782	1.25241e-05	-0.690756	0.150308	25265.5	22081	23721.9	26649.1	12942.5	12560.1	15840.2	19196.1	158256	TRUE	FALSE	NA	FALSE
hypothetical protein	LBJ_RS14180	19611.9	1.11541e-32	-2.07302	0.169423	36236	33609.3	30553.9	26368.2	9276.5	8435.73	5680.76	6734.84	156895	TRUE	TRUE	TRUE	TRUE
hypothetical protein	LBJ_RS15950	19486.1	7.99265e-123	-5.04099	0.211406	39370.1	28547.3	29627	53749.4	1230.12	1070.95	897.279	1397.01	155889	TRUE	TRUE	TRUE	TRUE
sodium-translocating pyrophosphatase	LBJ_RS05390	19279.1	3.95812e-11	1.33907	0.194799	10622.8	10371.8	8657.08	14040.9	18844.6	29502.1	33752.2	28441.3	154233	TRUE	FALSE	NA	FALSE
MotA/TolQ/ExbB proton channel family protein	LBJ_RS07215	19277.7	0.0129652	-0.293523	0.110015	20905.6	23028.9	21848.2	19145.8	19673.4	17467.9	16690.9	15460.6	154221	TRUE	FALSE	NA	FALSE
50S ribosomal protein L9	LBJ_RS06600	19182.9	0.0117173	0.330743	0.122296	17368.6	17866.3	13914.7	18824.6	23662.9	21241.9	21185.1	19399.2	153463	TRUE	FALSE	NA	FALSE
tRNA-Trp	LBJ_RS13070	19172.8	0.0394139	-0.343601	0.154101	20048.6	24707.5	19290.6	21735.2	14226	14267.3	21173	17934.5	153383	TRUE	FALSE	NA	FALSE
50S ribosomal protein L11	LBJ_RS13055	19141.4	0.0206973	0.292753	0.117566	18014.3	15973.4	15273.6	19560.6	22402.7	20760.5	22552.5	18593.8	153132	TRUE	FALSE	NA	FALSE
peptidase inhibitor	LBJ_RS07470	19018.4	0.0293679	0.422479	0.179637	16489.3	17939.3	15520	15065.6	29123.4	23889	18066.1	16054.6	152147	TRUE	FALSE	NA	FALSE
thiol:disulfide oxidoreductase	LBJ_RS13585	18962	0.000873975	0.92193	0.260869	14399.9	14532.5	13198.8	10275	37867.3	29629.3	17197.3	14596	151696	TRUE	FALSE	NA	FALSE
30S ribosomal protein S4	LBJ_RS14545	18665.6	0.878911	0.019391	0.107703	19612.9	18152.2	16028.2	20366.6	20611	18078.9	18041.2	18434.1	149325	FALSE	FALSE	NA	FALSE
methionine adenosyltransferase	LBJ_RS09035	18663	1.6357e-06	0.882213	0.175351	12435.2	13190.8	11093.1	15792.8	19829.1	28743.1	29060	19159.6	149304	TRUE	FALSE	NA	FALSE
malate dehydrogenase	LBJ_RS10285	18585.1	6.52498e-06	-0.630259	0.132969	24004.2	23435.8	18635.5	24249.8	14692	16208.3	15410.5	12044.5	148681	TRUE	FALSE	NA	FALSE
RNA polymerase sigma factor WhiG	LBJ_RS08900	18515.6	0.0660639	-0.181365	0.0906054	18636.4	19846.8	21270.4	18958.6	15810.6	17773	18272.8	17556.5	148125	FALSE	FALSE	NA	FALSE
ribosome maturation factor RimP	LBJ_RS05235	18361.5	0.0568679	0.219187	0.105855	16796.4	17605.3	15437.1	18039.3	17410.1	19228.8	21907.6	20467.7	146892	FALSE	FALSE	NA	FALSE
30S ribosomal protein S6	LBJ_RS06585	18299.8	5.62848e-05	0.582915	0.137271	14161	14955.5	12159.2	17332.8	19339.6	22756.7	25142.8	20550.5	146398	TRUE	FALSE	NA	FALSE
hypothetical protein	LBJ_RS12695	18237.6	0.824285	-0.0277924	0.105442	18262.4	17157.6	19579	18652.2	20524.8	17654.9	15925.4	18144.4	145901	FALSE	FALSE	NA	FALSE
hypothetical protein	LBJ_RS13665	18024.5	0.00149406	-0.310564	0.0918589	20515.8	21023.7	19446.4	18843.3	17255.4	14642.9	15651.6	16816.6	144196	TRUE	FALSE	NA	FALSE
DsbA family protein	LBJ_RS10290	18008.9	0.0154489	-0.331836	0.127458	21074.9	20858.9	18362.6	19987.3	18213.6	17154.3	15648.1	12771.6	144071	TRUE	FALSE	NA	FALSE
30S ribosomal protein S12	LBJ_RS13020	17932.7	2.30867e-08	0.746781	0.12783	13864.4	14251.1	10675.5	14778.9	23993.8	22802.7	23194.9	19900.3	143462	TRUE	FALSE	NA	FALSE
carbamoyl-phosphate synthase large subunit	LBJ_RS04325	17855.9	2.24444e-21	1.21706	0.12406	10331.4	10781.6	9407.23	12443.6	23293.5	26434.1	27896.6	22259.4	142847	TRUE	FALSE	NA	FALSE
gamma-glutamyltransferase	LBJ_RS10435	17823.9	0.194587	0.258425	0.179692	16617.9	17829.9	15215.1	15264.6	25568	21700.3	16424	13971.6	142591	FALSE	FALSE	NA	FALSE
ATP-dependent Clp protease ATP-binding subunit ClpX	LBJ_RS06025	17804.4	0.746957	-0.0382394	0.101092	17464.4	18866.8	16645.8	19184.2	16912.2	18556.5	19028	15777	142435	FALSE	FALSE	NA	FALSE
preprotein translocase subunit SecA	LBJ_RS08510	17776.5	0.333862	0.14327	0.131653	15385.5	18674.3	15242.7	18275.8	17407.3	19644.3	21687.1	15894.9	142212	FALSE	FALSE	NA	FALSE
succinate dehydrogenase/fumarate reductase iron-sulfur subunit	LBJ_RS08265	17775.3	0.000340076	0.459951	0.121218	14808.1	15662.8	12782.3	16608.6	21608.6	21169.8	22011.8	17550.4	142202	TRUE	FALSE	NA	FALSE
50S ribosomal protein L19	LBJ_RS07890	17771.8	1.62195e-05	-0.454217	0.100093	20702.2	21114.1	19443.1	20926.3	16683.5	15805.1	14012	13487.9	142174	TRUE	FALSE	NA	FALSE
30S ribosomal protein S7	LBJ_RS13015	17717.6	5.86878e-08	0.7054	0.124361	14288.4	13279.8	11359.4	14953.3	25246.5	21678.1	21197.1	19738.4	141741	TRUE	FALSE	NA	FALSE
carbon-nitrogen family hydrolase	LBJ_RS00885	17595.6	2.92864e-08	-1.54998	0.267338	26232.7	30855.9	29614.8	18225.5	14468.9	9338.79	6319.7	5708.19	140765	TRUE	FALSE	NA	FALSE
DUF1858 domain-containing protein	LBJ_RS09510	17577.3	0.104291	-0.422146	0.237063	20421.3	19483.7	23576.1	17041.2	23113.4	16193	10797.5	9991.99	140618	FALSE	FALSE	NA	FALSE
NAD(P)(+) transhydrogenase (Re/Si-specific) subunit beta	LBJ_RS14975	17507.4	0.000166059	0.607339	0.152609	14063.9	13208.3	10572.8	17657	19802.8	21990.9	22596.4	20167.3	140059	TRUE	FALSE	NA	FALSE
50S ribosomal protein L16	LBJ_RS14630	17267.3	0.560065	0.0826578	0.122154	16540.5	19006.8	13673.9	17870.8	19207.4	17694.8	17596.8	16547.4	138138	FALSE	FALSE	NA	FALSE
hypothetical protein	LBJ_RS17070	17153.4	0.280034	0.229393	0.189698	16915.8	15586.9	15964.1	14703	26485	18199.2	13121.6	16251.5	137227	FALSE	FALSE	NA	FALSE
threonine synthase	LBJ_RS14070	17151.8	0.772772	0.0463981	0.136548	15187.4	20090.3	16599.4	15628.2	18154.5	18973.5	18453.6	14127.5	137214	FALSE	FALSE	NA	FALSE
hypothetical protein	LBJ_RS14060	16973.5	0.040406	-0.286147	0.128902	19465.9	20409.7	17699.7	17030.3	18329.9	15230.2	14735.4	12887.2	135788	TRUE	FALSE	NA	FALSE
hypothetical protein	LBJ_RS09600	16966.6	1.30729e-12	0.701209	0.0950865	12344.7	13589	11800.2	13956.1	22479.6	19929.5	21340.1	20293.5	135733	TRUE	FALSE	NA	FALSE
HAMP domain-containing histidine kinase	LBJ_RS09260	16947.4	0.0620561	-0.358556	0.176567	16921.1	20106.4	23800.4	15342.5	16370.3	17588.2	14184.2	11265.8	135579	FALSE	FALSE	NA	FALSE
adenylate/guanylate cyclase domain-containing protein	LBJ_RS05090	16904.7	1.76639e-07	0.696221	0.127303	12772.5	12223.9	11601.3	15013.4	17393.2	21796.9	22941.8	21494.3	135237	TRUE	FALSE	NA	FALSE
lipoprotein LipL31	LBJ_RS09135	16901.5	0.0789473	0.138254	0.0720185	15910.5	16270.9	16002.8	16185.9	16702.2	17724.7	17876.7	18538.3	135212	FALSE	FALSE	NA	FALSE
secretion protein HlyD	LBJ_RS05705	16899.5	5.36194e-09	-0.905256	0.148545	21781	24752.7	19820.9	21783.5	8704.57	12304.8	13532.4	12516	135196	TRUE	FALSE	NA	FALSE
STAS domain-containing protein	LBJ_RS03735	16814.6	8.27015e-07	-0.481523	0.0931742	20315	21017.8	19237.6	17810.7	14397.6	13099	14929.1	13710	134517	TRUE	FALSE	NA	FALSE
TolC family protein	LBJ_RS12540	16805.2	2.85941e-08	0.826233	0.142389	13714.8	10990.2	9437.06	14338.4	22020.2	21844.4	21852.4	20244.1	134442	TRUE	FALSE	NA	FALSE
50S ribosomal protein L21	LBJ_RS13770	16748.7	0.428673	-0.107442	0.118854	16547	18475.9	15964.1	18502.4	13268.8	16561	17193.8	17476.7	133990	FALSE	FALSE	NA	FALSE
50S ribosomal protein L6	LBJ_RS14595	16709.1	0.966133	0.00660036	0.132771	18258.4	16933	13430.9	18061	19171.8	14945.7	17013	15859.1	133673	FALSE	FALSE	NA	FALSE
DNA primase	LBJ_RS07600	16707.1	2.66231e-10	-0.678298	0.103039	18619.4	22538.9	22224.9	18872.9	13509.7	13211.7	12289.8	12389.8	133657	TRUE	FALSE	NA	FALSE
30S ribosomal protein S16	LBJ_RS07910	16666.6	0.0017734	-0.290304	0.0872232	18628.5	17463.8	17123	20134.1	15187.1	14538.7	15506.1	14751.9	133333	TRUE	FALSE	NA	FALSE
hypothetical protein	LBJ_RS04495	16616.7	2.16214e-11	1.11044	0.159443	11566.4	9569.74	8018.52	12923.5	24509.5	24253.1	22809.1	19283.6	132933	TRUE	FALSE	NA	FALSE
hypothetical protein	LBJ_RS02875	16587.5	1.20712e-66	-3.24064	0.184526	31210.7	25255.8	26898.2	36638.3	4169.46	2851.01	2364.61	3311.91	132700	TRUE	TRUE	TRUE	TRUE
30S ribosomal protein S5	LBJ_RS14585	16580.5	0.619282	-0.0719902	0.12418	17492	18219.3	13605.4	18660.1	16927.2	15387.3	17296.3	15056.8	132644	FALSE	FALSE	NA	FALSE
membrane protein insertase YidC	LBJ_RS00815	16380.1	0.0980457	-0.191881	0.105823	18312.2	16826.5	15492.4	19239.4	15444.9	14271.9	14685.4	16767.9	131041	FALSE	FALSE	NA	FALSE
hypothetical protein	LBJ_RS05195	16332.6	0.240806	-0.127259	0.0974525	17679.7	18120.1	15014	17397.9	14724.8	15251.6	16812.4	15660.6	130661	FALSE	FALSE	NA	FALSE
hypothetical protein	LBJ_RS06800	16271.4	0.717446	0.0446698	0.105103	16578.5	15449.8	14655	17393.9	16222.2	14630.7	17227.4	18013.6	130171	FALSE	FALSE	NA	FALSE
translation initiation factor IF-3	LBJ_RS05110	16268.1	0.277808	0.148529	0.122267	17981.5	13978.4	14066.1	15699.2	19173.7	15243.2	16459.3	17543.6	130145	FALSE	FALSE	NA	FALSE
hypothetical protein	LBJ_RS08075	16199.8	1.12611e-17	0.991723	0.111953	11012.5	11500.6	9450.32	11402.2	21817.7	23155.3	22604.2	18655.4	129598	TRUE	FALSE	NA	FALSE
PBP1A family penicillin-binding protein	LBJ_RS11690	16161.7	6.34619e-11	0.900709	0.132416	11229.1	11245.4	9575.16	13046.7	20727.3	21954.8	23766.7	17748.2	129293	TRUE	FALSE	NA	FALSE
molecular chaperone HtpG	LBJ_RS16890	16159.6	2.88714e-25	1.2014	0.112259	10343.2	9717.03	8331.17	10787.3	22967.2	23694.3	23211.3	20225.1	129277	TRUE	FALSE	NA	FALSE
UMP kinase	LBJ_RS05040	16038.5	0.938413	0.0165897	0.186326	15526	17268.4	13356.8	17634.3	12166.2	19835.9	19813.3	12706.9	128308	FALSE	FALSE	NA	FALSE
RNA polymerase sigma factor RpoD	LBJ_RS07605	15968.7	7.16929e-10	-0.607665	0.0945906	17730.8	20888	19927	18585.2	13725.4	12409.8	12605.8	11877.2	127749	TRUE	FALSE	NA	FALSE
AAA domain-containing protein	LBJ_RS05735	15879.9	1.126e-05	0.499131	0.108021	12675.4	13686.7	11689.7	14587.7	17734.5	19553.8	20072.5	17038.6	127039	TRUE	FALSE	NA	FALSE
methylmalonyl-CoA mutase small subunit	LBJ_RS17290	15819.2	0.207848	0.132692	0.0948503	15129.6	16340.9	13988.8	14910.9	17532.9	16752.6	17001.8	14896.4	126554	FALSE	FALSE	NA	FALSE
F0F1 ATP synthase subunit B	LBJ_RS09635	15800	0.400781	-0.136757	0.143298	15241.2	19082.6	13827.5	18043.2	12514	16600.1	16621.2	14470.5	126400	FALSE	FALSE	NA	FALSE
succinate--CoA ligase subunit alpha	LBJ_RS12535	15790.6	0.00417135	0.439454	0.143568	14020.6	13068.3	10457.9	16068.7	18251.1	18273.6	20144.9	16040.1	126325	TRUE	FALSE	NA	FALSE
2-isopropylmalate synthase	LBJ_RS07100	15697.4	0.388822	0.179199	0.183282	14941.9	16129.4	14881.4	12942.2	22916.5	16893.7	14986.8	11887.1	125579	FALSE	FALSE	NA	FALSE
	LBJ_RS13170	15677.1	0.0162153	-1.25576	0.485716	21098.5	24522.3	27118	15658.8	17192.6	10223.5	4856.67	4746.18	125416	TRUE	FALSE	NA	FALSE
50S ribosomal protein L15	LBJ_RS14575	15663.6	0.502698	-0.0944176	0.122068	15847.5	18026.8	13198.8	17631.4	14566.4	15403.4	16382.7	14251.5	125308	FALSE	FALSE	NA	FALSE
2-oxoglutarate dehydrogenase complex dihydrolipoyllysine-residue succinyltransferase	LBJ_RS11685	15606.8	7.67012e-05	0.530668	0.127176	11908.9	13078.5	11360.5	14724.7	17120.4	19318.5	21073.1	16269.8	124854	TRUE	FALSE	NA	FALSE
Grx4 family monothiol glutaredoxin	LBJ_RS10415	15478.3	0.00166546	-0.622075	0.185832	17007.7	22926.8	20581	14543.4	14291.7	13822.7	11877.3	8775.98	123827	TRUE	FALSE	NA	FALSE
glycosyltransferase	LBJ_RS12885	15443	5.94364e-07	0.819494	0.156558	11675.3	9473.49	9284.6	14249.7	16813.8	20991.2	21156.7	19899.6	123544	TRUE	FALSE	NA	FALSE
TRAM domain-containing protein	LBJ_RS15345	15437.8	3.90691e-06	-0.723639	0.149237	18133.8	21284.7	21648.2	15854.8	14209.2	11796.5	10189.5	10385.9	123503	TRUE	FALSE	NA	FALSE
leucyl aminopeptidase	LBJ_RS04565	15283.4	0.149526	0.302468	0.190288	13730.6	15054.6	12749.2	13214.2	22418.7	18958.2	14943.7	11198.1	122267	FALSE	FALSE	NA	FALSE
acyl-CoA dehydrogenase	LBJ_RS08690	15196.3	0.716108	0.0618961	0.144863	14914.4	15805.7	14830.6	13930.5	19614.4	16096.4	13821.7	12556.3	121570	FALSE	FALSE	NA	FALSE
tetratricopeptide repeat protein	LBJ_RS04230	15183.1	0.000559209	-1.45601	0.397964	21229.8	26857.1	26285	14645.8	13534.1	8535.39	5747.92	4629.82	121465	TRUE	FALSE	NA	FALSE
quinolinate synthase NadA	LBJ_RS01775	15177.8	0.00558484	-0.639134	0.215644	18262.4	21171	19986.6	14523.7	16607.5	13380.3	9346.51	8144.78	121423	TRUE	FALSE	NA	FALSE
bifunctional 3%2C4-dihydroxy-2-butanone-4-phosphate synthase/GTP cyclohydrolase II	LBJ_RS11825	15125.4	0.0763466	-0.233127	0.120473	16638.9	17723.4	16712.1	14305.9	15162.7	14577	14321.2	11562.4	121004	FALSE	FALSE	NA	FALSE
3-oxoacid CoA-transferase	LBJ_RS11995	15085.7	0.882283	-0.0155717	0.089526	14504.9	15689	14259.4	16215.5	13949.4	14691.2	15693.8	15682.7	120686	FALSE	FALSE	NA	FALSE
crotonyl-CoA carboxylase/reductase	LBJ_RS14405	15026.4	6.62248e-09	1.36344	0.22507	7269.51	9629.53	6469.61	10275.9	15393.3	26319.9	28575.2	16278.2	120211	TRUE	FALSE	NA	FALSE
IMP dehydrogenase	LBJ_RS08400	14983.3	0.0563742	-0.299065	0.144134	15860.6	19052	17509.7	13701.9	13830.4	14573.2	14619.1	10719.8	119867	FALSE	FALSE	NA	FALSE
response regulator	LBJ_RS11265	14728.4	0.0184398	0.316374	0.124739	13145.2	13440.2	11941.6	13953.2	13156.2	17540.7	18343.4	16306.3	117827	TRUE	FALSE	NA	FALSE
hypothetical protein	LBJ_RS08305	14716.3	0.128091	0.166221	0.0993763	14802.8	12942.9	12786.8	14943.4	16791.3	15062.3	15862.6	14538.2	117730	FALSE	FALSE	NA	FALSE
alanine--tRNA ligase	LBJ_RS13185	14700.6	4.98354e-12	-0.804667	0.112062	17436.9	21197.2	17625.7	18530	10028.4	10540.1	12238.1	10008.7	117605	TRUE	FALSE	NA	FALSE
flagellar hook-length control protein FliK	LBJ_RS04380	14637.3	1.71377e-05	0.668283	0.147667	11576.9	11529.8	9064.75	13054.6	17180.4	15378.9	17614.1	21698.9	117098	TRUE	FALSE	NA	FALSE
DUF883 family protein	LBJ_RS17910	14465.3	5.80734e-16	-1.42817	0.170297	23416.3	22273.5	22197.3	16482.5	10231.9	7558.73	7271.23	6290.72	115722	TRUE	FALSE	NA	FALSE
tetratricopeptide repeat protein	LBJ_RS17065	14464.1	0.243732	-0.208896	0.160984	15138.8	17697.2	15090.2	14111.8	17422.3	13769	10499.5	11983.7	115713	FALSE	FALSE	NA	FALSE
50S ribosomal protein L20	LBJ_RS05120	14398.5	0.482104	0.107208	0.1322	16022.1	13126.7	12500.6	13805.4	18037.3	13518.3	13570.3	14607.4	115188	FALSE	FALSE	NA	FALSE
1-deoxy-D-xylulose-5-phosphate synthase	LBJ_RS05095	14381.2	0.59829	-0.0676161	0.109915	13747.6	16319	15430.5	13376.8	13495.7	14867.6	15181.4	12630.9	115049	FALSE	FALSE	NA	FALSE
tetratricopeptide repeat protein	LBJ_RS05975	14253	0.0200156	-0.455458	0.181894	18077.3	17695.7	16618.2	13546.2	16589.7	11864.8	9438.65	10193.5	114024	TRUE	FALSE	NA	FALSE
tRNA (guanosine(37)-N1)-methyltransferase TrmD	LBJ_RS07895	14247.3	3.49552e-08	-0.632961	0.109791	17288.6	18088	15855.9	18062	11058.9	12545.5	11492.4	9587.42	113979	TRUE	FALSE	NA	FALSE
hypothetical protein	LBJ_RS10855	14176.1	1.10395e-36	-1.36027	0.104766	19796.6	21423.3	22338.7	18059	8783.33	7774.92	7611.37	7621.57	113409	TRUE	FALSE	NA	FALSE
phosphoglucosamine mutase	LBJ_RS02040	14132.7	0.0210484	0.300795	0.121118	12873.6	12094.2	10830.2	14859.7	14540.1	14817	17043.1	16003.6	113061	TRUE	FALSE	NA	FALSE
acyl-CoA dehydrogenase	LBJ_RS09055	14120.9	0.0429166	-0.374535	0.170687	14856.6	17157.6	16946.3	14813.4	15865.9	13361.2	11104.9	8861.16	112967	TRUE	FALSE	NA	FALSE
DUF3341 domain-containing protein	LBJ_RS04485	14005.3	1.89162e-06	0.646959	0.129352	11343.3	10968.3	8832.75	12521.5	18554.9	17782.2	16895	15144.3	112042	TRUE	FALSE	NA	FALSE
hypothetical protein	LBJ_RS01505	14002.7	4.64692e-11	-0.936402	0.136708	20427.9	19046.1	17068.9	17034.3	9349.63	8604.38	8511.23	11979.1	112022	TRUE	FALSE	NA	FALSE
plastocyanin	LBJ_RS06110	13964.6	0.00029083	-0.396631	0.103393	15002.3	18013.6	15961.9	14512.8	11683.3	12888.9	12399.2	11254.4	111716	TRUE	FALSE	NA	FALSE
DUF1554 domain-containing protein	LBJ_RS11375	13961.1	0.0029782	-0.414505	0.130818	16666.5	16539.2	15080.3	15527.7	9246.5	12890.5	13473.8	12264.3	111689	TRUE	FALSE	NA	FALSE
DNA repair protein RadA	LBJ_RS12565	13907.3	0.166775	-0.180782	0.118523	13625.6	16807.6	13798.7	14879.4	12635.9	14375.4	13880.3	11255.9	111259	FALSE	FALSE	NA	FALSE
DNA starvation/stationary phase protection protein	LBJ_RS02590	13805.1	2.4841e-17	-1.43088	0.163235	21032.9	23259.3	20974.3	15294.2	8861.15	8099.96	6811.4	6107.44	110441	TRUE	FALSE	NA	FALSE
ATP-grasp domain-containing protein	LBJ_RS05485	13770.5	0.134066	-0.274408	0.166445	14252.9	17016.1	14778.7	14256.6	15758.1	13456.2	11682.7	8962.3	110164	FALSE	FALSE	NA	FALSE
Gfo/Idh/MocA family oxidoreductase	LBJ_RS02405	13733.8	0.194637	-0.396178	0.275541	14297.5	17634.5	20940.1	9558.62	19048.1	10839.8	9596.24	7955.42	109870	FALSE	FALSE	NA	FALSE
Mrp/NBP35 family ATP-binding protein	LBJ_RS07145	13694.6	0.188594	-0.359807	0.247048	15445.9	17614	16809.3	11704.7	17941.7	13500.7	9414.54	7125.73	109557	FALSE	FALSE	NA	FALSE
polymer-forming cytoskeletal protein	LBJ_RS01560	13583.1	0.0533884	0.246518	0.117445	12288.2	12824.8	10863.3	13725.6	12670.6	15423.3	16196.7	14672	108664	FALSE	FALSE	NA	FALSE
hypothetical protein	LBJ_RS19470	13577.7	2.49528e-08	-1.41691	0.243141	20444.9	24964.2	21309.1	12307.7	10623.8	7814.78	5646.31	5511.22	108622	TRUE	FALSE	NA	FALSE
type II secretion system secretin GspD	LBJ_RS07835	13533.7	1.33862e-11	0.605675	0.0860737	10614.9	11001.8	9908.8	11409.1	17140.1	15547.5	16821	15826.4	108270	TRUE	FALSE	NA	FALSE
30S ribosomal protein S13	LBJ_RS14555	13516.4	0.164329	-0.162812	0.10607	14859.3	14707.5	12541.5	15004.5	14331	12535.5	12362.1	11789.8	108131	FALSE	FALSE	NA	FALSE
ATP-dependent Clp protease ATP-binding subunit ClpA	LBJ_RS10440	13449.3	0.744975	0.0832199	0.217894	13033.7	15032.7	12812.2	11367.7	19502.8	15743	11413.2	8689.29	107595	FALSE	FALSE	NA	FALSE
NTP transferase domain-containing protein	LBJ_RS14290	13437.1	0.155124	0.150827	0.0961569	12216	12374.2	12524.9	13825.1	12729.6	13933.8	15398.4	14494.8	107497	FALSE	FALSE	NA	FALSE
leucine--tRNA ligase	LBJ_RS14030	13404.6	1.77822e-11	1.12295	0.160533	8247.27	7848.88	7287.15	10359.7	14308.5	17273.2	21352.1	20559.7	107237	TRUE	FALSE	NA	FALSE
polyamine aminopropyltransferase	LBJ_RS17805	13400.4	4.50638e-21	1.58299	0.162562	6862.66	6858.65	5232.26	7874.7	16150	23504.1	22406.1	18314.7	107203	TRUE	FALSE	NA	FALSE
50S ribosomal protein L22	LBJ_RS14640	13396.9	0.00126349	0.423469	0.123505	11175.3	12700.8	9300.07	12603.3	16042.1	15136.6	16133.8	14083.4	107175	TRUE	FALSE	NA	FALSE
efflux RND transporter permease subunit	LBJ_RS09870	13373.9	7.82682e-13	1.11148	0.149251	8189.52	8575.14	7197.67	9887.72	16441.6	20829.4	20877.7	14992.2	106991	TRUE	FALSE	NA	FALSE
phosphoribosylformylglycinamidine synthase subunit PurL	LBJ_RS12525	13351.9	0.549197	0.118135	0.170084	11768.5	14637.5	11100.9	13715.7	12038.6	16910.6	16076.1	10566.9	106815	FALSE	FALSE	NA	FALSE
adenosylhomocysteinase	LBJ_RS17095	13346.9	0.667259	0.0700415	0.138949	13406.4	14497.5	14333.5	9856.19	15068.9	12850.6	13118.2	13643.8	106775	FALSE	FALSE	NA	FALSE
DEAD/DEAH box helicase	LBJ_RS01225	13340.9	3.15335e-15	-1.27431	0.155877	20198.2	18653.8	15384.1	21274.1	6536.87	6669.47	8898.74	9112.11	106727	TRUE	FALSE	NA	FALSE
ABC transporter permease	LBJ_RS20250	13262.1	1.4447e-41	-1.20611	0.0870704	18215.1	19575.5	18235.6	17991	7406.01	7885.31	8734.26	8054.28	106097	TRUE	FALSE	NA	FALSE
TldD/PmbA family protein	LBJ_RS07465	13249.8	0.0215711	-0.947999	0.383097	18002.5	20612.4	17389.3	13807.3	14957.4	10162.9	6549.62	4517.27	105999	TRUE	FALSE	NA	FALSE
efflux RND transporter permease subunit	LBJ_RS01395	13244.3	9.76618e-12	0.994651	0.140434	9179.09	8665.56	7043	10517.3	15375.5	17635.8	19648	17890.4	105955	TRUE	FALSE	NA	FALSE
50S ribosomal protein L5	LBJ_RS14605	13240.7	0.574724	0.0764886	0.117191	14044.2	12196.2	11048.9	14268.5	15170.2	12893.5	13166.4	13137.4	105925	FALSE	FALSE	NA	FALSE
CHAT domain-containing protein	LBJ_RS15290	13203.3	0.861166	0.0303093	0.146756	12700.3	12744.6	14798.6	12014	16970.4	13190.2	11086.8	12121.3	105626	FALSE	FALSE	NA	FALSE
outer membrane protein assembly factor	LBJ_RS07225	13155.6	0.0620515	-0.196687	0.0968465	13241	14563.2	15239.4	13160	13268.8	12422.1	12095.2	11255.2	105245	FALSE	FALSE	NA	FALSE
ABC transporter ATP-binding protein	LBJ_RS15890	13140.8	1.77859e-08	0.680742	0.115606	10534.8	11071.8	8136.73	10645.4	16143.4	16562.5	16372.3	15659.1	105126	TRUE	FALSE	NA	FALSE
biotin carboxylase	LBJ_RS09975	13137.8	2.00071e-11	0.832805	0.119374	9197.46	9323.28	8201.91	11067.2	15008	17550.7	17982.6	16770.9	105102	TRUE	FALSE	NA	FALSE
flagellar motor switch protein FliM	LBJ_RS10555	13053.1	0.000645493	-0.511073	0.141221	14501	16587.4	17181.6	13094.9	13247.2	10155.2	9525.62	10131.9	104425	TRUE	FALSE	NA	FALSE
KH domain-containing protein	LBJ_RS00820	12959.7	1.85181e-13	-0.83599	0.10939	16973.6	18072	14777.6	16628.3	10659.4	8961.62	8776.46	8828.45	103677	TRUE	FALSE	NA	FALSE
cytochrome c3 family protein	LBJ_RS04470	12954.4	2.40085e-10	0.888436	0.134617	9789.37	8454.1	7456.18	10647.4	17565.7	17033.2	17981.7	14707.8	103635	TRUE	FALSE	NA	FALSE
insulinase family protein	LBJ_RS13155	12922.1	0.0216081	-0.275861	0.111521	13591.5	15061.9	13994.3	13967	13092.5	12373.8	11464	9831.53	103376	TRUE	FALSE	NA	FALSE
PAS domain-containing protein	LBJ_RS00215	12844.2	6.52381e-12	-0.740021	0.103608	16309.5	16822.1	14796.4	16345.5	8567.69	9324.23	9715.93	10871.9	102753	TRUE	FALSE	NA	FALSE
protein meaA	LBJ_RS16960	12816.5	1.29672e-15	0.971358	0.117224	8949.42	8575.14	7286.05	9819.73	16970.4	17193.4	18336.5	15401.3	102532	TRUE	FALSE	NA	FALSE
tRNA (adenosine(37)-N6)-threonylcarbamoyltransferase complex transferase subunit TsaD	LBJ_RS10845	12816.1	5.13891e-25	-1.20729	0.113401	16736	20266.8	17437.9	17103.2	8487.99	7923.64	7911.04	6661.84	102528	TRUE	FALSE	NA	FALSE
50S ribosomal protein L28	LBJ_RS10200	12812	7.73784e-18	-1.12333	0.126203	16892.2	21112.6	17351.7	14894.1	7881.37	7333.35	8466.46	8563.81	102496	TRUE	FALSE	NA	FALSE
cAMP-binding protein	LBJ_RS04555	12718.3	2.11714e-30	1.13716	0.0964527	7924.41	8086.59	7197.67	8592.02	16463.1	17561.4	19085.7	16835.6	101746	TRUE	FALSE	NA	FALSE
HAMP domain-containing protein	LBJ_RS04025	12673.7	0.382285	0.121918	0.123198	12613.7	12823.3	11159.4	11957.9	15908.1	13122	11425.2	12379.9	101390	FALSE	FALSE	NA	FALSE
dihydrolipoyl dehydrogenase	LBJ_RS11680	12651.5	0.0016615	0.498281	0.1488	9584.63	11723.7	8809.54	11834.7	14547.6	15768.3	17044.9	11898.5	101212	TRUE	FALSE	NA	FALSE
class I fructose-bisphosphate aldolase	LBJ_RS06090	12599.2	0.00529897	0.358322	0.120146	11542.8	11366.4	9331	11930.3	14078.8	15231.7	15109.9	12202.7	100794	TRUE	FALSE	NA	FALSE
SPFH domain-containing protein	LBJ_RS14075	12554	0.0287858	-0.42688	0.180872	13431.3	15955.9	15523.3	12681.1	12895.6	12815.3	9785.68	7343.99	100432	TRUE	FALSE	NA	FALSE
zinc protease	LBJ_RS05065	12548.4	0.0841611	-0.331384	0.175421	13989.1	15840.7	12648.7	13454.6	14422.9	12140.7	9912.26	7978.23	100387	FALSE	FALSE	NA	FALSE
CBS domain-containing protein	LBJ_RS09285	12539.5	3.12637e-12	-0.869316	0.119945	17087.8	16400.7	16219.3	15119.8	10540.4	8014.1	9147.6	7786.59	100316	TRUE	FALSE	NA	FALSE
GTPase HflX	LBJ_RS15690	12536.3	1.36124e-33	-1.37624	0.110868	17801.7	20205.5	18917.2	15476.5	7362.88	7215.29	6927.65	6383.5	100290	TRUE	FALSE	NA	FALSE
	LBJ_RS04960	12534.8	4.5402e-08	0.785111	0.13729	8761.74	11106.8	8499.1	8459	13465.6	18341.8	15164.2	16480.4	100279	TRUE	FALSE	NA	FALSE
50S ribosomal protein L17	LBJ_RS14535	12507.1	0.427444	-0.0996425	0.109901	13511.4	13170.4	11275.4	13798.5	11924.3	10919.5	11907.5	13549.5	100056	FALSE	FALSE	NA	FALSE
serine protease	LBJ_RS17510	12504.5	0.000142461	0.405147	0.100818	10931.2	11258.5	10209.3	10642.5	15108.3	15747.6	13384.3	12754.1	100036	TRUE	FALSE	NA	FALSE
glutamate--cysteine ligase	LBJ_RS10430	12493.4	0.0624442	0.549034	0.270786	10149	11090.8	10707.6	8630.45	24389.5	16492.8	10081	8406.39	99947.5	FALSE	FALSE	NA	FALSE
hypothetical protein	LBJ_RS17745	12476.6	2.24416e-08	-1.22566	0.209625	18083.9	21007.6	18477.5	12347.1	10464.4	7367.85	6402.37	5661.8	99812.6	TRUE	FALSE	NA	FALSE
hypothetical protein	LBJ_RS08205	12462.2	0.341236	0.122818	0.114464	10943	13877.7	12279.7	10629.7	13929.8	12546.3	13351.5	12140.4	99698	FALSE	FALSE	NA	FALSE
amidophosphoribosyltransferase	LBJ_RS01065	12453.6	0.0105145	0.260036	0.0947227	11748.8	10892.5	10677.7	12017	13648.5	14266.5	14242.8	12135	99628.9	TRUE	FALSE	NA	FALSE
alpha-galactosidase	LBJ_RS12575	12441	0.000152877	0.495054	0.123739	10075.5	11623.1	9368.57	10242.4	16311.2	15168.8	14704.4	12033.9	99527.9	TRUE	FALSE	NA	FALSE
50S ribosomal protein L25/general stress protein Ctc	LBJ_RS14300	12290.2	0.0202598	-0.223181	0.089319	13581	13170.4	12186.9	14017.2	11375.8	10418.9	11764.5	11807.3	98321.9	TRUE	FALSE	NA	FALSE
alginate export family protein	LBJ_RS16175	12277.3	0.000147314	-0.383042	0.0955128	15015.4	13960.9	12648.7	13966	11353.3	10103.1	10000.1	11170.7	98218.1	TRUE	FALSE	NA	FALSE
preprotein translocase subunit SecE	LBJ_RS13065	12270	0.000745918	0.323037	0.0902812	10986.3	9890.58	10852.3	11876.1	13682.2	13276.8	13178.5	14417.2	98160.1	TRUE	FALSE	NA	FALSE
hypothetical protein	LBJ_RS14080	12239.5	2.60803e-10	-0.978523	0.148571	15264.8	18446.8	17080	14161.1	9939.38	8852.76	7494.26	6677.05	97916	TRUE	FALSE	NA	FALSE
polynucleotide adenylyltransferase PcnB	LBJ_RS10890	12235.4	0.126372	0.146936	0.0874793	11713.4	11665.4	11317.4	11755.9	11797.7	12238.1	13695.1	13700.1	97883.1	FALSE	FALSE	NA	FALSE
phosphoglycerate dehydrogenase	LBJ_RS08215	12137.6	0.00764069	0.365598	0.127972	11222.5	10603.7	9090.16	11514.5	14834.5	14062.6	14589.8	11182.9	97100.8	TRUE	FALSE	NA	FALSE
AMP-binding protein	LBJ_RS07260	12135.6	2.81955e-21	1.01834	0.104055	8041.22	7624.29	7245.17	9175.33	15072.7	17004.8	16385.2	16536	97084.7	TRUE	FALSE	NA	FALSE
trigger factor	LBJ_RS06015	12134.1	6.54587e-06	0.358052	0.0755535	10534.8	10231.8	10475.6	11299.7	13244.4	13561.3	14202.3	13522.9	97072.8	TRUE	FALSE	NA	FALSE
F0F1 ATP synthase subunit beta	LBJ_RS09615	12078.9	0.0170341	0.324646	0.126468	10416.7	10978.5	8906.77	12599.3	12805.6	13017	15035	12871.9	96630.8	TRUE	FALSE	NA	FALSE
CTP synthase	LBJ_RS07985	12072.2	5.58334e-06	0.726647	0.152226	9230.27	9464.74	8912.29	8771.35	18868	15950.8	14147.2	11233.1	96577.8	TRUE	FALSE	NA	FALSE
type I methionyl aminopeptidase	LBJ_RS08020	12022.8	3.81687e-08	0.463683	0.0806422	9693.56	10437.5	10022.6	10275	13779.7	14534.1	14511.5	12928.2	96182.1	TRUE	FALSE	NA	FALSE
phosphate acyltransferase PlsX	LBJ_RS05215	11972.1	0.000822375	0.505954	0.142472	8441.51	10759.8	9614.93	10759.7	11576.4	14498.8	16954.4	13170.8	95776.4	TRUE	FALSE	NA	FALSE
cysteine desulfurase	LBJ_RS13470	11968.5	0.0696858	-0.321005	0.162397	12975.9	15216.5	12969.1	12017	13339.1	11477.6	9815.82	7937.17	95748.2	FALSE	FALSE	NA	FALSE
PAS domain S-box protein	LBJ_RS10970	11955.6	0.0184363	-0.379496	0.149613	13251.5	14713.4	14299.2	11812.1	13237.8	10484.1	9051.15	8795.75	95645	TRUE	FALSE	NA	FALSE
hypothetical protein	LBJ_RS15280	11937.5	0.602992	-0.133938	0.220765	12680.6	11939.6	15379.7	9964.58	17080.1	10684.2	7929.98	9841.42	95500.1	FALSE	FALSE	NA	FALSE
hypothetical protein	LBJ_RS00795	11935.9	0.0411621	-0.524464	0.237102	13955	14442.1	16045.9	11884	15180.5	10469.5	6803.65	6706.71	95487.4	TRUE	FALSE	NA	FALSE
hypothetical protein	LBJ_RS16810	11918.7	0.184178	0.255169	0.173628	12658.3	9402.03	10735.2	10673	17733.6	12209.7	11433.8	10503.8	95349.5	FALSE	FALSE	NA	FALSE
type I glutamate--ammonia ligase	LBJ_RS05790	11896.2	6.08697e-27	1.22952	0.111048	7371.88	6889.28	6195.63	7994.91	15011.7	16978.8	16921.7	17806	95169.9	TRUE	FALSE	NA	FALSE
caspase	LBJ_RS16025	11895	6.52579e-05	0.735545	0.174672	9681.75	8716.6	7271.69	10037.5	11200.4	13779.7	15058.3	19414.4	95160.4	TRUE	FALSE	NA	FALSE
2-isopropylmalate synthase	LBJ_RS07535	11894.9	0.610893	0.0907887	0.152732	11408.9	12907.9	11050	10716.4	14638.6	13201.7	12231.2	9004.13	95158.9	FALSE	FALSE	NA	FALSE
50S ribosomal protein L14	LBJ_RS14615	11870.9	0.17357	0.183848	0.122297	11147.7	11938.1	9232.68	12144.1	12498.1	13190.2	13721.8	11094.7	94967.4	FALSE	FALSE	NA	FALSE
2Fe-2S iron-sulfur cluster binding domain-containing protein	LBJ_RS00760	11854.6	2.71666e-08	-0.545237	0.0938099	14417	13918.6	13664	14275.4	8726.14	9233	9866.63	10736.5	94837.1	TRUE	FALSE	NA	FALSE
30S ribosomal protein S11	LBJ_RS14550	11837.5	0.818915	-0.0295705	0.108674	11814.4	12425.2	10689.9	12904.8	13160.9	11408.6	11813.6	10482.5	94700	FALSE	FALSE	NA	FALSE
Asp-tRNA(Asn)/Glu-tRNA(Gln) amidotransferase subunit GatA	LBJ_RS09110	11807.8	1.01121e-07	0.826592	0.148332	8159.34	9098.69	7618.59	9182.23	16663.8	17040.1	15532.7	11166.9	94462.4	TRUE	FALSE	NA	FALSE
hypothetical protein	LBJ_RS13415	11765.9	0.109462	0.165221	0.0941156	11422	11630.4	10209.3	11110.5	13371	12416.7	12748.8	11218.7	94127.3	FALSE	FALSE	NA	FALSE
sulfurtransferase	LBJ_RS11235	11739.9	1.19227e-15	1.02931	0.124052	7822.04	7405.54	6580.09	9074.83	14212	15554.4	17402.2	15868.3	93919.4	TRUE	FALSE	NA	FALSE
DUF736 family protein	LBJ_RS13800	11722.1	2.29758e-127	-3.32444	0.136875	22945.1	23502.9	22721	16096.2	2211.77	1980.91	2235.45	2083.73	93777.1	TRUE	TRUE	TRUE	TRUE
30S ribosomal protein S1	LBJ_RS12955	11687	0.982877	-0.00404556	0.160508	11902.4	12746	11172.7	10992.3	15608	11462.3	10282.5	9329.61	93495.8	FALSE	FALSE	NA	FALSE
septal ring lytic transglycosylase RlpA family protein	LBJ_RS00290	11657	0.025973	0.441566	0.183922	9797.24	9827.87	8084.81	11837.7	10350	11364.9	14130	17863.8	93256.3	TRUE	FALSE	NA	FALSE
50S ribosomal protein L18	LBJ_RS14590	11620.8	0.0610135	-0.265689	0.130339	13209.5	14735.2	10073.4	12734.3	11317.6	10107.7	10963.7	9824.69	92966.2	FALSE	FALSE	NA	FALSE
glutamine-hydrolyzing GMP synthase	LBJ_RS10530	11561.1	0.00989966	-0.434416	0.156978	12520.5	14736.7	14235.1	11662.3	12419.3	10330.8	8755.79	7828.42	92488.9	TRUE	FALSE	NA	FALSE
tRNA (adenosine(37)-N6)-dimethylallyltransferase MiaA	LBJ_RS09330	11547.2	0.122278	-0.148521	0.0874718	11782.9	12972.1	11745	12065.3	10396.9	11062.9	11910	10442.2	92377.3	FALSE	FALSE	NA	FALSE
flagellar basal-body rod protein FlgG	LBJ_RS09810	11528	0.44171	0.160042	0.181832	9839.24	10630	8830.54	14256.6	9328.07	11250.7	14231.6	13857.5	92224.3	FALSE	FALSE	NA	FALSE
signal peptidase I	LBJ_RS09675	11509.6	0.243031	0.145862	0.112247	10776.3	11547.3	10629.1	10760.7	12256.2	13086	13059.6	9961.58	92076.7	FALSE	FALSE	NA	FALSE
winged helix-turn-helix transcriptional regulator	LBJ_RS07195	11505.5	0.856013	-0.0338504	0.157808	14193.9	10893.9	10394.9	11080	10172.8	9446.12	11605.2	14256.8	92043.6	FALSE	FALSE	NA	FALSE
TIGR02300 family protein	LBJ_RS09335	11423.5	0.0143399	0.296415	0.112675	9907.48	11945.4	9776.23	9390.13	11618.6	12122.3	13883.7	12744.2	91388.1	TRUE	FALSE	NA	FALSE
ribose-phosphate pyrophosphokinase	LBJ_RS14295	11415.9	0.0201707	0.274113	0.109605	9962.61	10277	9652.49	11445.5	11102	11866.3	13993.1	13027.8	91326.9	TRUE	FALSE	NA	FALSE
sphingomyelin phosphodiesterase	LBJ_RS18430	11399.5	1.18069e-05	-0.794464	0.17235	17603.5	15992.3	12582.4	11667.2	10682.9	7783.35	7490.82	7393.42	91195.9	TRUE	FALSE	NA	FALSE
SpoIIE family protein phosphatase	LBJ_RS09990	11398.9	9.60432e-07	0.351072	0.0683372	9709.31	10024.7	9912.12	10427.7	12880.6	12653.6	12605.8	12977.7	91191.5	TRUE	FALSE	NA	FALSE
ketoacyl-ACP synthase III	LBJ_RS12000	11348.1	0.925706	0.0121856	0.111251	11024.4	12046	9633.71	12496.9	10970.7	12306.3	11576.8	10729.7	90784.5	FALSE	FALSE	NA	FALSE
adenylate kinase	LBJ_RS14565	11323.2	0.251889	-0.16479	0.129076	11639.9	13778.6	10162.9	12296.8	9506.21	11687.7	11712.9	9800.35	90585.3	FALSE	FALSE	NA	FALSE
NADP-dependent isocitrate dehydrogenase	LBJ_RS01150	11285	0.0140847	0.28997	0.109936	10610.9	10613.9	8447.18	10947.9	11544.5	12562.4	12776.3	12776.9	90280.1	TRUE	FALSE	NA	FALSE
flagellar hook-associated protein FlgK	LBJ_RS16320	11275.9	0.509441	-0.113121	0.148527	11937.8	10551.2	9608.3	14772	11331.7	9462.22	10718.3	11825.5	90207	FALSE	FALSE	NA	FALSE
chemotaxis protein CheX	LBJ_RS08080	11234.2	0.000459285	0.394657	0.106314	9574.13	10431.6	9375.19	9448.27	14183.8	13618	12016.8	11225.5	89873.4	TRUE	FALSE	NA	FALSE
ribonuclease D	LBJ_RS12570	11232.2	0.0386592	-0.238167	0.10645	11965.4	13390.6	11705.2	11568.7	11223.9	10844.4	10210.2	8949.37	89857.7	TRUE	FALSE	NA	FALSE
hypothetical protein	LBJ_RS03595	11215.6	3.80802e-05	-0.563079	0.129702	13541.6	12848.1	11187	15929.7	10057.5	8254.81	8667.1	9239.12	89725	TRUE	FALSE	NA	FALSE
hypothetical protein	LBJ_RS12980	11205.4	0.574297	-0.110832	0.16959	10485	12346.5	10851.2	12860.4	7744.48	13134.3	12433.6	9788.18	89643.6	FALSE	FALSE	NA	FALSE
flagellar motor switch protein FliN	LBJ_RS08950	11203	0.540661	0.0691479	0.0973097	10923.3	11863.7	10335.3	10617.8	10550.7	11470	12745.3	11117.5	89623.6	FALSE	FALSE	NA	FALSE
aldolase	LBJ_RS11080	11198	0.00105297	0.552226	0.158591	8921.85	9527.45	7413.1	10460.2	12038.6	15037	15609.4	10576.8	89584.4	TRUE	FALSE	NA	FALSE
M23 family metallopeptidase	LBJ_RS01565	11176.3	4.1505e-06	0.71655	0.148175	8158.02	8282.01	7275	10110.4	10957.6	13759	15408.7	15459.9	89410.7	TRUE	FALSE	NA	FALSE
hypothetical protein	LBJ_RS02920	11092.9	2.60864e-05	-0.522386	0.11794	12155.7	13908.4	12899.5	13356.1	7404.14	9529.68	9494.62	9995.04	88743	TRUE	FALSE	NA	FALSE
ribosomal-processing cysteine protease Prp	LBJ_RS13765	11068.1	0.297657	0.117562	0.100591	10171.3	10767.1	9959.62	11571.6	10334.1	12632.1	11748.2	11360.9	88544.8	FALSE	FALSE	NA	FALSE
outer membrane lipoprotein carrier protein LolA	LBJ_RS13410	11056.1	0.000294306	0.384947	0.100432	9986.23	9245.98	8625.05	10500.6	12253.3	12839.9	13414.4	11582.9	88448.4	TRUE	FALSE	NA	FALSE
acyl-CoA/acyl-ACP dehydrogenase	LBJ_RS13260	11023.3	0.000682943	0.450117	0.124899	9113.47	9174.52	8299.13	10681.9	11671.1	14028.1	14028.4	11189.8	88186.4	TRUE	FALSE	NA	FALSE
[truncated: 3,160 more rows]
