# Supplementary material for: Distinct transcriptional profiles of Leptospira borgpetersenii serovar Hardjo strains JB197 and HB203 cultured at different temperatures
Source: PLoS Negl Trop Dis. 2021 Apr 7;15(4):e0009320. doi: 10.1371/journal.pntd.0009320 (PMC8055020; doi:10.1371/journal.pntd.0009320)
Supplement: S5 Table — Genes that were considered significantly differentially expressed were required to have an adjusted p-value < 0.05, have a fold change (FC) greater than or equal to three, and a count minimum of at least ten normalized counts in three out of four replicates for a single condition (strain and temperature combination). Significantly DE genes are highlighted in yellow. The first sheet consists of all DE analyses sorted by adjusted p-value, and the second sheet consists of all DE genes sorted by total expression. (XLSX) [file pntd.0009320.s005.xlsx]

## Sheet: All genes; sorted by DE
HB203_Annotation	GeneID	baseMean	adj_pvalue	FoldChange	log2FoldChange	lfcSE	HB203_29A	HB203_29B	HB203_29C	HB203_29D	HB203_37A	HB203_37B	HB203_37C	HB203_37D	DE_Pvalue	FCmin	CountMin	DE_Gene
ferredoxin	B9T54_RS07815	2625.84	1.33546e-87	3.51713	1.8144	0.0895981	1084.86	1196.94	1088.46	1278.55	4401.89	3971.98	4273.76	3710.31	TRUE	TRUE	TRUE	TRUE
hypothetical protein	B9T54_RS11395	3050.88	5.19401e-82	3.70847	1.89082	0.0966142	1304.54	1224.43	1352.42	1303.18	4672.93	4095.62	5156.1	5297.82	TRUE	TRUE	TRUE	TRUE
hypothetical protein	B9T54_RS17825	1301.56	3.61907e-79	-4.12069	-2.04289	0.106327	2013.87	1885.28	2282.28	2199.45	462.776	519.862	463.144	585.838	TRUE	TRUE	TRUE	TRUE
N-6 DNA methylase	B9T54_RS14810	3787.35	3.71389e-67	3.25422	1.70231	0.0962793	1605.2	1924.41	1633.77	1957.45	6019.1	5180.12	5978.69	6000.06	TRUE	TRUE	TRUE	TRUE
hypothetical protein	B9T54_RS03260	35480	2.87504e-66	-3.44745	-1.78553	0.101702	45869.8	59463.1	54926.9	59757.9	16588.7	17056.1	14593	15584.8	TRUE	TRUE	TRUE	TRUE
heat-inducible transcription repressor HrcA	B9T54_RS15150	28317.1	1.05609e-64	6.53398	2.70796	0.156142	7072.47	6868.65	7192.29	8934.87	61286.2	35570.6	51830.8	47780.7	TRUE	TRUE	TRUE	TRUE
dienelactone hydrolase	B9T54_RS01900	262.658	1.5023e-61	4.65842	2.21984	0.131245	84.6782	96.2203	78.2125	111.365	464.784	427.377	441.173	397.451	TRUE	TRUE	TRUE	TRUE
hypothetical protein	B9T54_RS07620	571.834	1.1521e-60	-10.5134	-3.39416	0.20219	916.734	1171.56	1404.57	684.25	108.416	99.2995	88.7619	101.086	TRUE	TRUE	TRUE	TRUE
type I-E CRISPR-associated endonuclease Cas1	B9T54_RS03575	314.485	1.73751e-58	-6.37804	-2.67311	0.162196	597.656	549.83	607.233	420.83	85.3274	67.1732	102.823	85.004	TRUE	TRUE	TRUE	TRUE
lipoprotein LipL45	B9T54_RS08850	24759.1	1.96136e-58	4.53022	2.17958	0.132351	8694.86	9007.7	7168.39	10944.8	42938.8	45573.6	36710.5	37034.2	TRUE	TRUE	TRUE	TRUE
cell envelope integrity protein CreD	B9T54_RS07625	3681.53	8.83948e-47	-5.28874	-2.40292	0.163183	7314.23	6115.8	7257.47	4081.94	1170.49	1108.84	1169.72	1233.71	TRUE	TRUE	TRUE	TRUE
hypothetical protein	B9T54_RS14025	1905.27	1.77149e-46	-3.09056	-1.62787	0.110929	3061.91	2524.99	2876.48	3053.96	1000.84	763.243	949.137	1011.62	TRUE	TRUE	TRUE	TRUE
response regulator	B9T54_RS04800	2223.2	2.49181e-45	-3.16342	-1.66149	0.114656	3123.28	3440.67	3264.29	3685.74	1146.4	855.728	1211.91	1057.57	TRUE	TRUE	TRUE	TRUE
hypothetical protein	B9T54_RS15550	8192.42	5.91582e-40	-3.4733	-1.79631	0.132261	10727.1	13299.5	11730.8	15129.5	4334.63	3157.14	3742.06	3418.54	TRUE	TRUE	TRUE	TRUE
	B9T54_RS17060	319.293	9.60714e-35	3.1879	1.6726	0.13234	160.766	166.006	129.268	154.197	537.061	400.119	505.328	501.6	TRUE	TRUE	TRUE	TRUE
type I-E CRISPR-associated endoribonuclease Cas2	B9T54_RS03570	121.695	3.45695e-33	-7.02834	-2.81318	0.227885	292.078	177.637	219.429	163.835	31.1194	23.3646	31.6379	34.4611	TRUE	TRUE	TRUE	TRUE
	B9T54_RS11680	281.536	4.34635e-33	-3.23568	-1.69407	0.137466	501.933	436.692	419.306	361.935	142.547	149.923	115.127	124.826	TRUE	TRUE	TRUE	TRUE
DMT family protein	B9T54_RS06710	277.756	9.86399e-32	5.82072	2.5412	0.210646	95.7232	51.8109	69.5222	109.223	568.18	362.151	498.297	467.139	TRUE	TRUE	TRUE	TRUE
hypothetical protein	B9T54_RS07655	87501.1	3.1673e-31	-4.60605	-2.20353	0.184187	128150	149041	141377	156574	23965	44784.1	23703.8	32414.1	TRUE	TRUE	TRUE	TRUE
hypothetical protein	B9T54_RS15880	5683.52	6.85616e-29	-3.03874	-1.60347	0.139555	7731.49	9449.68	8326.37	8702.51	2366.08	3551.42	2339.45	3001.18	TRUE	TRUE	TRUE	TRUE
pirin family protein	B9T54_RS02250	9334.04	6.96224e-29	4.45381	2.15504	0.187598	2730.57	3265.15	2646.19	5048.89	17476.1	14525	15470.9	13509.5	TRUE	TRUE	TRUE	TRUE
molecular chaperone DnaK	B9T54_RS15140	112819	4.79434e-26	3.36785	1.75183	0.160829	44187.3	53335.6	46307.2	62803.2	181549	224560	144715	145091	TRUE	TRUE	TRUE	TRUE
	B9T54_RS03255	1989.54	1.34471e-25	-4.50546	-2.17167	0.201149	2686.39	2792.5	3545.63	4000.56	991.806	485.789	637.152	776.523	TRUE	TRUE	TRUE	TRUE
RNA-binding protein	B9T54_RS14795	6786.43	3.49859e-25	-3.01595	-1.59261	0.148767	13611.1	9163.13	9425.69	8572.94	3251.48	3859.05	3011.75	3396.33	TRUE	TRUE	TRUE	TRUE
	B9T54_RS02245	189.76	2.77228e-23	4.07884	2.02816	0.197314	53.9977	63.4419	65.1771	115.648	282.082	297.898	306.712	333.124	TRUE	TRUE	TRUE	TRUE
heavy-metal-associated domain-containing protein	B9T54_RS14190	271.299	3.77156e-17	3.21008	1.68261	0.192234	98.1776	123.712	103.197	189.534	421.618	474.106	354.169	405.875	TRUE	TRUE	TRUE	TRUE
hypothetical protein	B9T54_RS14055	7595.78	2.17824e-14	-3.1433	-1.65228	0.207403	10052.2	13347.1	10236.1	12464.3	2797.74	5531.57	2669.89	3667.42	TRUE	TRUE	TRUE	TRUE
hypothetical protein	B9T54_RS14040	87.8133	7.7841e-14	-5.09267	-2.34842	0.30118	181.629	113.138	205.308	86.7359	38.1464	23.3646	34.2744	19.9108	TRUE	TRUE	TRUE	TRUE
nucleotide exchange factor GrpE	B9T54_RS15145	14789.2	2.95709e-12	4.62712	2.21011	0.302802	2790.7	5972	5200.04	7062.02	27496.5	30920.1	18964.3	19907.8	TRUE	TRUE	TRUE	TRUE
Hsp20/alpha crystallin family protein	B9T54_RS06715	68583.1	3.50722e-11	12.1306	3.60058	0.518993	5674.67	9103.92	5744.27	21262.1	151924	117476	120606	116874	TRUE	TRUE	TRUE	TRUE
	B9T54_RS02240	55.7412	4.35816e-11	3.35908	1.74807	0.253187	18.4083	30.6636	19.5531	33.1952	65.2504	109.035	87.8831	81.9408	TRUE	TRUE	TRUE	TRUE
hypothetical protein	B9T54_RS04890	72.0826	1.62888e-10	3.35265	1.7453	0.260397	15.9539	29.6062	33.6748	52.4699	99.3814	134.346	100.187	111.041	TRUE	TRUE	TRUE	TRUE
LigB lipoprotein	B9T54_RS14065	823636	6.80261e-08	-3.85739	-1.94762	0.342173	1.04177e+06	1.56892e+06	1.14299e+06	1.4789e+06	229313	550968	253750	322477	TRUE	TRUE	TRUE	TRUE
Hsp20/alpha crystallin family protein	B9T54_RS06720	75910.7	8.03618e-08	11.2963	3.49778	0.617768	5604.72	9620.97	6296.11	27865.8	159073	131761	141801	125263	TRUE	TRUE	TRUE	TRUE
hypothetical protein	B9T54_RS12110	19.6513	1.91955e-07	5.77945	2.53093	0.45997	4.90888	2.11473	3.25885	12.8498	44.1695	22.3911	30.7591	36.7585	TRUE	TRUE	TRUE	TRUE
hypothetical protein	B9T54_RS13435	32.14	5.45037e-07	3.14113	1.65128	0.31153	17.1811	8.45893	13.0354	23.5579	57.2196	35.0469	53.6087	49.0113	TRUE	TRUE	TRUE	TRUE
hypothetical protein	B9T54_RS06340	18.6598	1.15478e-05	3.65641	1.87043	0.40047	7.36332	9.51629	9.77656	5.35407	41.1579	20.444	21.9708	33.6953	TRUE	TRUE	TRUE	TRUE
	B9T54_RS01250	16.1597	1.53061e-05	3.79377	1.92363	0.417605	14.7266	4.22946	4.34514	4.28326	24.0925	25.3116	25.4861	26.8031	TRUE	TRUE	TRUE	TRUE
ATP-dependent chaperone ClpB	B9T54_RS10380	30691.8	2.28633e-05	3.77014	1.91462	0.423908	6404.86	13242.4	9000.95	22824.4	59236.3	51439.1	43241.1	40144.9	TRUE	TRUE	TRUE	TRUE
hypothetical protein	B9T54_RS05615	18.5143	7.52809e-05	3.65194	1.86866	0.441102	3.68166	2.11473	13.0354	12.8498	34.131	24.3381	21.9708	35.9927	TRUE	TRUE	TRUE	TRUE
transposase	B9T54_RS02185	5.55588	0.001595	7.15311	2.83857	0.829485	0	1.05737	4.34514	0	8.03082	7.7882	7.90948	15.316	TRUE	TRUE	FALSE	FALSE
	B9T54_RS10290	7.12108	0.0045214	3.71173	1.89209	0.611047	1.22722	4.22946	3.25885	3.21244	16.0616	5.84115	13.1825	9.95542	TRUE	TRUE	FALSE	FALSE
hypothetical protein	B9T54_RS14145	11.5899	0.00539482	3.21992	1.68703	0.555422	3.68166	2.11473	4.34514	11.779	25.0963	7.7882	14.9401	22.974	TRUE	TRUE	TRUE	TRUE
	B9T54_RS03895	2.29837	0.0326935	7.26878	2.86171	1.20411	1.22722	1.05737	0	0	3.01156	4.86762	4.39416	3.82901	TRUE	TRUE	FALSE	FALSE
	B9T54_RS03325	4.9267	0.0359032	3.97104	1.98952	0.851208	4.90888	1.05737	0	2.14163	14.0539	3.8941	2.63649	10.7212	TRUE	TRUE	FALSE	FALSE
	B9T54_RS06045	4.18818	0.134043	3.47066	1.79521	1.05088	0	5.28683	1.08628	1.07081	0	8.76172	3.51532	13.7844	FALSE	TRUE	NA	FALSE
	B9T54_RS06395	1.5388	0.139072	4.7055	2.23435	1.32385	0	1.05737	0	1.07081	1.00385	1.94705	2.63649	4.59481	FALSE	TRUE	NA	FALSE
hypothetical protein	B9T54_RS15575	1.63435	0.140429	5.02721	2.32976	1.38496	0	0	1.08628	1.07081	0	2.92057	2.63649	5.36061	FALSE	TRUE	NA	FALSE
	B9T54_RS03845	2.01896	0.164405	3.79834	1.92537	1.20931	2.45444	0	1.08628	0	1.00385	0.973524	5.27299	5.36061	FALSE	TRUE	NA	FALSE
hypothetical protein	B9T54_RS13430	1.36247	0.230306	3.91512	1.96906	1.41388	1.22722	0	1.08628	0	2.0077	0	3.51532	3.06321	FALSE	TRUE	NA	FALSE
	B9T54_RS04385	0.521012	0.378913	5.18535	2.37444	2.27752	0	0	0	0	0	0	2.63649	1.5316	FALSE	TRUE	NA	FALSE
hypothetical protein	B9T54_RS12610	0.451252	0.461455	4.42621	2.14607	2.42417	0	0	0	0	0	0.973524	2.63649	0	FALSE	TRUE	NA	FALSE
	B9T54_RS08350	0.425287	0.482156	4.2188	2.07683	2.45088	0	0	0	0	0	0	2.63649	0.765802	FALSE	TRUE	NA	FALSE
	B9T54_RS12435	0.478626	0.522872	4.78393	2.2582	2.91809	0	0	0	0	0	0	0	3.82901	FALSE	TRUE	NA	FALSE
ferredoxin	B9T54_RS18495	3425.58	5.3202e-75	2.34973	1.23249	0.0659323	2185.68	1965.64	2063.94	1968.16	4576.56	4800.45	5035.7	4808.47	TRUE	FALSE	NA	FALSE
hypothetical protein	B9T54_RS13770	1784.56	2.5878e-72	2.8885	1.53032	0.0834046	990.367	860.696	900.53	921.971	2408.24	2589.58	2823.68	2781.39	TRUE	FALSE	NA	FALSE
CHAT domain-containing protein	B9T54_RS01700	38723.7	3.84514e-57	-2.35012	-1.23274	0.0757102	54014.9	53938.3	50454.7	58910.8	23781.3	23119.3	21184.2	24386.2	TRUE	FALSE	NA	FALSE
chromosome segregation protein SMC	B9T54_RS09580	35225.9	4.6064e-56	-2.05945	-1.04226	0.064636	45608.4	51576.2	47491.3	45019.2	23363.7	23639.1	22397	22712.1	TRUE	FALSE	NA	FALSE
hypothetical protein	B9T54_RS14620	11102.7	7.01579e-51	-1.95961	-0.970567	0.0631641	15188.1	15475.6	14618.1	13529.7	7529.9	7373.47	7412.06	7694.78	TRUE	FALSE	NA	FALSE
hypothetical protein	B9T54_RS00890	18845	1.00262e-48	-2.24446	-1.16637	0.077569	23167.5	28651.4	25649.4	26823.9	11528.2	11929.6	11363.3	11647.1	TRUE	FALSE	NA	FALSE
DUF1577 domain-containing protein	B9T54_RS17220	6248.97	5.86286e-48	-2.87522	-1.52367	0.102156	8476.41	9654.81	8201.45	10757.4	3509.47	3104.57	3206.85	3080.82	TRUE	FALSE	NA	FALSE
class I SAM-dependent methyltransferase	B9T54_RS14150	1105.81	2.81121e-47	2.13582	1.09479	0.0739411	731.423	713.722	710.43	667.117	1474.66	1415.5	1553.77	1579.85	TRUE	FALSE	NA	FALSE
hypothetical protein	B9T54_RS18005	53954.8	3.37163e-45	2.01785	1.01282	0.0700085	38092.9	36080.5	33703.1	35153.8	66363.7	75993.3	73539.7	72711.3	TRUE	FALSE	NA	FALSE
	Riboswith2	1287.44	1.56629e-44	2.0812	1.05741	0.0736467	903.234	834.262	836.439	769.915	1715.58	1820.49	1717.24	1702.38	TRUE	FALSE	NA	FALSE
TonB-dependent receptor plug domain-containing protein	B9T54_RS18195	13113.8	2.28041e-43	-1.84936	-0.887026	0.0626073	18123.6	16689.5	17235	16045.1	8777.68	9285.48	9515.1	9238.63	TRUE	FALSE	NA	FALSE
HAMP domain-containing histidine kinase	B9T54_RS01940	4748.12	2.82851e-43	-2.43292	-1.28269	0.0906489	6634.35	6844.33	5969.13	7473.21	2702.37	2778.44	2563.55	3019.56	TRUE	FALSE	NA	FALSE
flagellar type III secretion system protein FlhB	B9T54_RS10450	3463.44	6.50931e-42	-1.94301	-0.958291	0.0688179	4751.8	4746.51	4492.87	4301.46	2439.36	2237.16	2473.91	2264.48	TRUE	FALSE	NA	FALSE
nuclear transport factor 2 family protein	B9T54_RS07480	2246.05	9.54614e-42	2.89292	1.53252	0.110294	1033.32	1178.96	1297.02	1105.08	3217.35	3928.17	2995.93	3212.54	TRUE	FALSE	NA	FALSE
polysaccharide deacetylase family protein	B9T54_RS17995	3133.52	1.74561e-41	1.85753	0.893386	0.0645089	2017.55	2287.08	2175.83	2290.47	4060.58	4063.49	3999.56	4173.62	TRUE	FALSE	NA	FALSE
hypothetical protein	B9T54_RS17635	5296.48	4.38161e-41	2.61715	1.388	0.100724	3530.71	2674.08	2728.75	2783.05	7620.24	7365.69	8081.73	7587.56	TRUE	FALSE	NA	FALSE
HDOD domain-containing protein	B9T54_RS13680	2647.28	6.04521e-41	-1.91764	-0.939335	0.0682928	3398.17	3470.27	3782.44	3268.12	1809.95	1867.22	1771.72	1810.36	TRUE	FALSE	NA	FALSE
cyclic nucleotide-binding domain-containing protein	B9T54_RS17585	839.014	8.52082e-41	2.93289	1.55232	0.113083	472.48	439.864	348.697	446.529	1294.97	1103	1349.88	1256.68	TRUE	FALSE	NA	FALSE
flagellar biosynthesis protein FlhA	B9T54_RS10445	4050.7	2.18798e-40	-1.9598	-0.970704	0.0710801	5247.59	5716.12	5462.93	5028.54	2764.61	2796.94	2851.81	2537.1	TRUE	FALSE	NA	FALSE
PAS domain S-box protein	B9T54_RS11515	4670.53	7.11611e-40	-1.64809	-0.720791	0.0531327	5712.71	5934.99	5628.04	5979.43	3470.32	3444.33	3618.15	3576.29	TRUE	FALSE	NA	FALSE
	B9T54_RS16135	4147.88	1.3208e-39	-1.8075	-0.853995	0.0631732	5144.51	5738.32	5256.53	5222.36	3092.87	2920.57	2923.87	2884.01	TRUE	FALSE	NA	FALSE
hypothetical protein	B9T54_RS17565	715.565	2.25859e-38	2.3985	1.26213	0.0948563	395.165	465.241	381.286	442.246	1035.98	940.425	985.17	1079.01	TRUE	FALSE	NA	FALSE
DEAD/DEAH box helicase	B9T54_RS16410	7726.07	7.03994e-38	-2.00399	-1.00288	0.0758698	10389.6	10821.1	10211.1	9810.8	4799.42	5729.19	4983.85	5063.48	TRUE	FALSE	NA	FALSE
	B9T54_RS08460	463.263	2.06551e-37	-2.77546	-1.47273	0.112121	778.058	620.674	690.877	634.993	277.063	226.831	230.254	247.354	TRUE	FALSE	NA	FALSE
hypothetical protein	B9T54_RS16090	67076.9	3.5716e-37	-1.56148	-0.642916	0.0491088	82950.3	81184.5	81220.4	81768.4	49615.4	53188.5	53335.4	53352.6	TRUE	FALSE	NA	FALSE
purine-binding chemotaxis protein CheW	B9T54_RS11935	9344.34	6.4607e-37	-1.79924	-0.847384	0.0649603	11631.6	12495.9	11269.1	12650.6	7006.89	6650.15	6582.44	6467.96	TRUE	FALSE	NA	FALSE
TetR/AcrR family transcriptional regulator	B9T54_RS16205	681.406	1.05924e-36	2.5846	1.36994	0.105339	427.073	327.783	409.529	357.652	986.787	937.504	1072.17	932.746	TRUE	FALSE	NA	FALSE
	B9T54_RS16145	3590.17	1.17376e-36	1.98322	0.987843	0.0760152	2428.67	2300.83	2247.52	2651.34	4719.11	4712.83	4588.38	5072.67	TRUE	FALSE	NA	FALSE
histidine--tRNA ligase	B9T54_RS17215	4635.17	4.32381e-36	-1.90407	-0.929086	0.0720592	6231.82	6270.18	5834.43	5977.28	3218.35	2909.86	3459.08	3180.37	TRUE	FALSE	NA	FALSE
hypothetical protein	B9T54_RS01705	4082.87	4.43012e-36	-1.93131	-0.94958	0.0736694	5642.76	5295.29	5145.73	5438.66	2761.6	2724.89	2590.79	3063.21	TRUE	FALSE	NA	FALSE
ACP S-malonyltransferase	B9T54_RS01040	9130.9	7.37256e-36	-1.79462	-0.843682	0.065663	12580.2	11738.9	11335.4	11255.3	6205.81	6901.31	6503.35	6526.93	TRUE	FALSE	NA	FALSE
	B9T54_RS01100	2111.86	1.39531e-35	2.26417	1.17898	0.092126	1357.31	1175.79	1453.45	1190.75	2712.41	2901.1	3077.67	3026.45	TRUE	FALSE	NA	FALSE
phosphoglycerate dehydrogenase	B9T54_RS02525	2161.88	2.54628e-35	1.92111	0.94194	0.0738833	1538.93	1497.23	1367.63	1518.41	2629.09	2827.11	2983.63	2933.02	TRUE	FALSE	NA	FALSE
hypothetical protein	B9T54_RS04805	6885.13	4.33558e-35	-2.69273	-1.42907	0.112474	10228.9	10124.3	9153.03	10658.9	4197.11	2996.51	4054.93	3667.42	TRUE	FALSE	NA	FALSE
tetratricopeptide repeat protein	B9T54_RS18000	44773	4.98625e-35	1.98867	0.991805	0.0781364	31008.2	31799.2	26943.1	30097.4	56045.1	63457.2	57327	61506.9	TRUE	FALSE	NA	FALSE
thioredoxin-dependent thiol peroxidase	B9T54_RS12850	3974.16	6.92666e-35	2.19165	1.13202	0.0893754	2404.12	2333.61	2344.2	2878.35	5785.2	5473.15	5463.69	5110.96	TRUE	FALSE	NA	FALSE
cytochrome-c peroxidase	B9T54_RS14325	5814.21	1.51787e-34	1.66038	0.73151	0.0580512	4280.54	4227.35	4363.61	4612	7391.36	7237.18	6942.77	7458.91	TRUE	FALSE	NA	FALSE
phenylalanine--tRNA ligase subunit alpha	B9T54_RS00995	4790.26	2.01205e-34	-2.03692	-1.02639	0.0816064	7101.92	6583.16	6146.2	5873.42	3040.67	3075.36	3391.41	3109.92	TRUE	FALSE	NA	FALSE
CARDB domain protein	B9T54_RS04950	470.805	2.45492e-34	2.24458	1.16645	0.0928688	305.578	297.12	269.399	289.12	671.577	609.426	697.792	626.426	TRUE	FALSE	NA	FALSE
potassium transporter Kef	B9T54_RS00760	3166.05	4.57423e-34	1.87098	0.903792	0.0722493	2217.59	2042.83	2214.93	2347.22	4180.04	3891.18	4388.88	4045.73	TRUE	FALSE	NA	FALSE
hypothetical protein	B9T54_RS07540	283.401	7.41801e-34	-2.96015	-1.56567	0.125561	450.39	388.053	432.341	425.113	146.562	111.955	163.463	149.331	TRUE	FALSE	NA	FALSE
response regulator	B9T54_RS16020	21368.2	8.23484e-33	-2.29002	-1.19536	0.097417	27693.5	32165.1	26099.1	33027.1	14180.4	12945	12630.6	12204.6	TRUE	FALSE	NA	FALSE
lipoprotein LipL71	B9T54_RS12750	52415	1.83492e-32	-1.82559	-0.868365	0.071153	70572.5	70590.8	68455.5	61299.8	36380.6	39358.6	37093.7	35568.4	TRUE	FALSE	NA	FALSE
porin	B9T54_RS02110	553.282	5.69475e-32	2.07176	1.05086	0.0867738	350.985	381.709	329.144	379.068	742.851	732.09	722.399	788.01	TRUE	FALSE	NA	FALSE
response regulator transcription factor	B9T54_RS18865	26594	9.87664e-32	-2.17333	-1.1199	0.0928421	35853.2	40166.2	32597.2	37089.8	16689	18833.8	16060.6	15462.3	TRUE	FALSE	NA	FALSE
bifunctional diaminohydroxyphosphoribosylaminopyrimidine deaminase/5-amino-6-(5-phosphoribosylamino)uracil reductase	B9T54_RS12180	1832.44	1.60569e-31	-1.83793	-0.878078	0.0730448	2242.13	2527.1	2435.45	2289.4	1199.6	1338.6	1326.16	1301.1	TRUE	FALSE	NA	FALSE
endonuclease	B9T54_RS09300	17089.4	3.42379e-31	-2.53976	-1.34469	0.112471	24019.2	23459.8	23693	26920.3	8433.36	11726.1	8783.92	9679.73	TRUE	FALSE	NA	FALSE
hypothetical protein	B9T54_RS10830	3142	3.45618e-31	1.68979	0.756842	0.0633137	2337.85	2270.16	2231.23	2505.71	3961.2	3852.24	4092.72	3884.91	TRUE	FALSE	NA	FALSE
DUF4279 domain-containing protein	B9T54_RS18860	1743.91	5.41387e-31	-1.88186	-0.912156	0.0765535	2296.13	2342.07	2120.43	2349.37	1318.06	1226.64	1164.45	1134.15	TRUE	FALSE	NA	FALSE
host attachment protein	B9T54_RS14595	2364.81	1.11607e-30	2.3174	1.2125	0.10229	1383.08	1552.21	1182.96	1583.73	3288.62	3523.18	3163.79	3240.87	TRUE	FALSE	NA	FALSE
PAS domain-containing protein	B9T54_RS17190	16181.7	3.21188e-30	-2.19813	-1.13628	0.0965933	20819.8	22672	21349.8	24132.9	9656.05	11726.1	9044.93	10051.9	TRUE	FALSE	NA	FALSE
hypothetical protein	B9T54_RS12340	14303.6	4.42136e-30	-2.20513	-1.14086	0.097216	19191.3	19655.4	18703.6	21176.4	8242.63	10307.7	7925.3	9226.38	TRUE	FALSE	NA	FALSE
RNA-binding protein	B9T54_RS10265	29432.8	4.73287e-30	-1.72252	-0.784522	0.0668906	37324.7	38260.8	37483.3	35909.8	19911.4	21014.5	22637.8	22920.4	TRUE	FALSE	NA	FALSE
Cof-type HAD-IIB family hydrolase	B9T54_RS17475	1371.94	6.75059e-30	1.94177	0.957371	0.0818464	991.594	906.162	926.601	908.05	1783.85	1659.86	1996.7	1802.7	TRUE	FALSE	NA	FALSE
flagellar L-ring protein FlgH	B9T54_RS06270	3196.44	6.88078e-30	-1.7466	-0.804551	0.0687979	4000.74	4418.73	3875.86	3965.22	2251.64	2450.36	2319.24	2289.75	TRUE	FALSE	NA	FALSE
UDP-N-acetylmuramate--alanine ligase	B9T54_RS01000	4953.89	1.42079e-29	-1.9099	-0.933495	0.0802553	7111.74	6090.43	6485.12	6325.3	3532.56	3125.01	3642.75	3318.22	TRUE	FALSE	NA	FALSE
sigma-70 family RNA polymerase sigma factor	B9T54_RS01690	10482.6	1.67914e-29	-1.5106	-0.595122	0.0512322	12337.2	12963.3	12338	12820.9	8264.71	8111.41	8353.29	8671.94	TRUE	FALSE	NA	FALSE
2%2C3-bisphosphoglycerate-independent phosphoglycerate mutase	B9T54_RS01175	3665.68	1.71873e-29	1.68414	0.75201	0.0647554	2637.3	2723.77	2705.93	2856.93	4603.67	4608.66	4879.27	4309.93	TRUE	FALSE	NA	FALSE
hypothetical protein	B9T54_RS01695	63446.1	4.73496e-29	-2.22453	-1.1535	0.100087	81936.6	86225	81914.5	100084	44294	35844.2	36722	40549.2	TRUE	FALSE	NA	FALSE
hypothetical protein	B9T54_RS02125	627.544	6.23578e-29	2.18629	1.12849	0.0981275	425.845	382.766	344.352	424.042	832.193	833.337	836.647	941.17	TRUE	FALSE	NA	FALSE
type I methionyl aminopeptidase	B9T54_RS09570	13854.8	6.34007e-29	-1.55719	-0.638946	0.0555716	16745.4	17381	15921.7	17444.6	11059.4	10886.9	10903.7	10495.3	TRUE	FALSE	NA	FALSE
DUF1561 domain-containing protein	B9T54_RS14260	2921.71	3.85537e-28	-2.0073	-1.00526	0.0886656	3636.25	3941.86	3728.13	4293.96	1809.95	2177.77	1920.25	1865.49	TRUE	FALSE	NA	FALSE
hypothetical protein	B9T54_RS09575	11961.6	3.98675e-28	-1.91527	-0.937549	0.0827226	16528.2	16912.6	15451.3	13975.2	8139.23	8831.81	8110.73	7743.79	TRUE	FALSE	NA	FALSE
EVE domain-containing protein	B9T54_RS02760	6003.99	1.19129e-27	-1.78522	-0.836102	0.0744103	7905.75	7919.67	7520.35	7440.02	4152.94	4815.05	4065.47	4212.67	TRUE	FALSE	NA	FALSE
hypothetical protein	B9T54_RS15555	7066.81	1.19888e-27	-1.77866	-0.830792	0.0739481	8829.85	9425.36	8374.17	9558.09	5493.08	4806.29	5016.37	5031.32	TRUE	FALSE	NA	FALSE
ABC transporter ATP-binding protein	B9T54_RS01735	1828.25	1.3153e-27	-1.7859	-0.836653	0.0745308	2373.44	2419.25	2460.43	2122.35	1310.03	1317.18	1372.73	1250.55	TRUE	FALSE	NA	FALSE
IS110 family transposase	B9T54_RS12685	1677.32	1.62613e-27	-2.42588	-1.27851	0.114093	2159.91	2323.03	2242.09	2775.55	1039.99	1066.01	822.586	989.416	TRUE	FALSE	NA	FALSE
hypothetical protein	B9T54_RS09305	4166.12	1.97817e-27	-2.60018	-1.37861	0.123239	5867.34	6246.92	5493.34	6463.43	2022.76	2867.03	2006.37	2361.73	TRUE	FALSE	NA	FALSE
peptide deformylase	B9T54_RS08380	3176.21	1.97817e-27	1.98997	0.992743	0.0887446	2237.22	2014.28	1883.62	2363.29	4323.59	4285.45	4359.88	3942.35	TRUE	FALSE	NA	FALSE
hypothetical protein	B9T54_RS04520	9315.29	1.9943e-27	-1.51707	-0.601284	0.053759	11198.4	11804.4	10781.4	11131.1	7415.46	7259.57	7612.43	7319.53	TRUE	FALSE	NA	FALSE
enoyl-CoA hydratase	B9T54_RS10540	1919.22	3.19536e-27	-1.75726	-0.813331	0.0729973	2590.66	2339.95	2503.89	2351.51	1359.22	1364.88	1508.07	1335.56	TRUE	FALSE	NA	FALSE
YbbR-like domain-containing protein	B9T54_RS05145	5882.4	4.14151e-27	-1.69863	-0.764371	0.0687516	7212.37	7729.34	7219.45	7459.29	4041.51	4711.86	4427.55	4257.86	TRUE	FALSE	NA	FALSE
alginate export family protein	B9T54_RS00715	12535.3	1.11129e-26	-1.43119	-0.517219	0.0468985	14772.1	14638.2	14607.3	15016	10096.7	10579.3	10518.7	10054.2	TRUE	FALSE	NA	FALSE
acyl-CoA dehydrogenase	B9T54_RS02120	2773.48	1.55072e-26	1.60385	0.681543	0.0619723	2151.32	2229.98	1971.61	2168.4	3437.19	3346.98	3448.53	3433.85	TRUE	FALSE	NA	FALSE
SAM-dependent methyltransferase	B9T54_RS15590	1044.81	1.65576e-26	1.75827	0.814159	0.0740771	692.152	761.303	758.227	817.031	1363.23	1302.58	1343.73	1320.24	TRUE	FALSE	NA	FALSE
chemotaxis protein	B9T54_RS11930	53476.8	3.49437e-26	-1.77966	-0.831601	0.076139	62774.8	75219.9	64502.5	71406.2	39223.5	39304.1	38208.1	37175.1	TRUE	FALSE	NA	FALSE
lipoprotein LipL41	B9T54_RS15815	66722.3	9.79874e-26	-1.6303	-0.705136	0.0651319	84182.4	87349	82414.2	76897.3	49816.2	53718.1	50667.2	48734.1	TRUE	FALSE	NA	FALSE
tRNA (N(6)-L-threonylcarbamoyladenosine(37)-C(2))-methylthiotransferase MtaB	B9T54_RS01760	6795.08	2.13334e-25	-1.67541	-0.74451	0.0692378	8199.06	8683.09	7911.41	9248.62	4884.74	5128.53	5149.07	5156.14	TRUE	FALSE	NA	FALSE
hypothetical protein	B9T54_RS01005	1583.32	2.68172e-25	-1.61512	-0.691642	0.0644531	2049.46	1872.59	2007.45	1895.34	1201.61	1173.1	1223.33	1243.66	TRUE	FALSE	NA	FALSE
glycosyltransferase family 4 protein	B9T54_RS08785	1234.82	4.39834e-25	-1.81205	-0.857623	0.0802767	1629.75	1629.4	1625.08	1480.94	969.721	822.628	841.92	879.14	TRUE	FALSE	NA	FALSE
dephospho-CoA kinase	B9T54_RS13820	7237.2	6.80177e-25	-2.06592	-1.04678	0.0983641	9596.86	10419.3	8852.13	10146	4022.44	5212.25	4670.99	4977.71	TRUE	FALSE	NA	FALSE
30S ribosome-binding factor RbfA	B9T54_RS11825	8219.22	1.398e-24	-1.71023	-0.774193	0.0732187	10538.1	10783	10208.9	9961.78	5660.72	6698.82	6087.66	5814.73	TRUE	FALSE	NA	FALSE
fatty acid desaturase	B9T54_RS16150	2233.34	1.93563e-24	1.70681	0.771302	0.0731627	1702.15	1583.93	1519.71	1795.76	2732.49	2849.51	2799.96	2883.24	TRUE	FALSE	NA	FALSE
aminoacyl-tRNA hydrolase	B9T54_RS08645	1768.44	4.35392e-24	1.59744	0.675765	0.0645743	1365.9	1321.71	1345.91	1414.55	2142.22	2101.84	2143.47	2311.96	TRUE	FALSE	NA	FALSE
carbon-nitrogen family hydrolase	B9T54_RS16760	6234.95	6.36698e-24	2.38369	1.2532	0.120176	3626.44	3755.76	2919.93	4438.52	9317.76	8475.5	8986.93	8358.73	TRUE	FALSE	NA	FALSE
indole-3-glycerol-phosphate synthase	B9T54_RS13030	5038.88	6.55987e-24	-1.7054	-0.770113	0.0738767	6926.43	6246.92	6323.26	5916.25	3522.52	3671.16	3963.53	3740.94	TRUE	FALSE	NA	FALSE
hydroxyethylthiazole kinase	B9T54_RS14585	2312.35	6.91056e-24	1.86551	0.899568	0.0863434	1638.34	1755.23	1522.97	1538.76	2868.01	3155.19	3265.74	2754.59	TRUE	FALSE	NA	FALSE
anthranilate synthase component I	B9T54_RS01260	5241.88	8.8379e-24	-1.60578	-0.683271	0.0657357	6404.86	6641.31	6606.78	6187.16	3935.1	4323.42	4060.2	3776.17	TRUE	FALSE	NA	FALSE
GMC family oxidoreductase	B9T54_RS16120	1475.52	1.0298e-23	-1.61823	-0.694419	0.0669075	1762.29	1855.68	1803.23	1873.92	1187.56	1052.38	1143.36	1125.73	TRUE	FALSE	NA	FALSE
two-component system sensor histidine kinase CreC	B9T54_RS07615	2759.09	1.16479e-23	1.68034	0.748754	0.0722304	2281.4	1988.9	1948.79	2018.48	3435.18	3326.53	3528.51	3544.9	TRUE	FALSE	NA	FALSE
hypothetical protein	B9T54_RS13195	2973.36	1.99106e-23	-1.84833	-0.886226	0.0859247	3361.36	4127.96	4196.32	3748.92	2138.21	2037.59	2118.86	2057.71	TRUE	FALSE	NA	FALSE
long-chain fatty acid--CoA ligase	B9T54_RS00265	26471.1	2.1155e-23	-1.46367	-0.549586	0.0533199	32377.8	31543.3	30355.1	31535.5	22523.4	20669.9	21492.7	21270.9	TRUE	FALSE	NA	FALSE
	B9T54_RS18190	2291.49	2.2126e-23	-1.9879	-0.991245	0.0962204	2628.71	3148.84	3341.41	3075.38	1541.92	1659.86	1545.86	1389.93	TRUE	FALSE	NA	FALSE
hypothetical protein	B9T54_RS08075	1863.9	2.2126e-23	1.6762	0.745196	0.0723394	1352.4	1393.61	1298.11	1526.98	2262.68	2405.58	2361.42	2310.42	TRUE	FALSE	NA	FALSE
HD-GYP domain-containing protein	B9T54_RS09420	7693.93	2.91005e-23	1.59193	0.670777	0.0652927	6098.06	5919.13	5495.51	6234.28	9470.34	9943.58	9233.88	9156.69	TRUE	FALSE	NA	FALSE
chemotaxis response regulator protein-glutamate methylesterase	B9T54_RS11925	12099.2	4.34015e-23	-1.62275	-0.69844	0.0682472	13936.3	15765.3	14453	15732.4	9414.13	8908.72	9631.11	8952.99	TRUE	FALSE	NA	FALSE
membrane protein	B9T54_RS01015	29562.1	4.55881e-23	-1.491	-0.576276	0.0563407	36134.3	36989.8	33823.6	34608.7	23165.9	24732.4	23257.4	23785	TRUE	FALSE	NA	FALSE
ABC transporter ATP-binding protein	B9T54_RS01270	2406.29	5.01679e-23	-1.72882	-0.789786	0.0772909	3324.54	3009.26	3095.91	2768.05	1681.45	1737.74	1842.91	1790.44	TRUE	FALSE	NA	FALSE
SpoIIE family protein phosphatase	B9T54_RS15890	4722.65	5.02883e-23	-1.86609	-0.900018	0.0880873	6141.01	6195.11	5966.96	6297.46	2880.05	3590.36	3116.33	3593.91	TRUE	FALSE	NA	FALSE
signal peptide peptidase SppA	B9T54_RS03275	6444.88	1.10528e-22	-1.48512	-0.570584	0.056271	7992.89	7860.46	7650.7	7308.31	5112.62	5217.12	5362.63	5054.29	TRUE	FALSE	NA	FALSE
hypothetical protein	B9T54_RS16935	10868.2	2.71429e-22	-1.54152	-0.62435	0.0621181	13274.8	12952.7	12379.3	14129.4	8340	8641.98	8428.87	8798.3	TRUE	FALSE	NA	FALSE
response regulator	B9T54_RS11505	7068.28	9.65647e-22	-2.13474	-1.09406	0.110248	8017.43	10259.6	9365.95	10863.4	5031.31	4092.7	4504.01	4411.78	TRUE	FALSE	NA	FALSE
Gfo/Idh/MocA family oxidoreductase	B9T54_RS15130	7173.66	9.65647e-22	2.05056	1.03602	0.104397	4659.76	4507.55	4757.93	4886.12	10807.5	10800.3	8580.03	8390.12	TRUE	FALSE	NA	FALSE
2-isopropylmalate synthase	B9T54_RS08640	8775.21	1.26031e-21	1.70452	0.769363	0.0777429	6503.04	6772.43	5925.68	6754.7	11249.2	11987	10752.5	10257.1	TRUE	FALSE	NA	FALSE
hypothetical protein	B9T54_RS15875	4731.21	1.32986e-21	-1.59277	-0.671534	0.0678996	6229.37	5996.32	5663.89	5362.64	3578.73	3701.34	3740.3	3577.06	TRUE	FALSE	NA	FALSE
23S rRNA (guanosine(2251)-2'-O)-methyltransferase RlmB	B9T54_RS10615	1057.9	1.38594e-21	-1.81824	-0.862542	0.0872558	1514.39	1340.74	1382.84	1222.87	719.762	778.82	777.765	725.98	TRUE	FALSE	NA	FALSE
YqgE/AlgH family protein	B9T54_RS15125	3012.76	1.55781e-21	1.98662	0.990312	0.100308	2096.09	1786.95	2076.98	2109.5	4622.74	3971.01	3857.19	3581.65	TRUE	FALSE	NA	FALSE
cell division protein	B9T54_RS06280	1851.31	1.93616e-21	-1.83057	-0.87229	0.0885559	2669.2	2342.07	2388.74	2179.11	1232.73	1320.1	1427.22	1251.32	TRUE	FALSE	NA	FALSE
molecular chaperone DnaJ	B9T54_RS04965	1368.43	2.16973e-21	2.12001	1.08407	0.110193	925.324	784.565	837.525	962.662	1866.16	1561.53	1952.76	2056.94	TRUE	FALSE	NA	FALSE
pilus assembly protein PilM	B9T54_RS09345	3334.47	2.79744e-21	-1.47389	-0.559624	0.057037	4101.37	3863.61	4004.05	3923.46	2688.32	2829.06	2597.82	2668.05	TRUE	FALSE	NA	FALSE
	B9T54_RS04795	488.836	2.79781e-21	-2.22212	-1.15194	0.117415	575.566	736.984	630.045	752.782	308.183	319.316	319.016	268.796	TRUE	FALSE	NA	FALSE
	B9T54_RS12245	435.534	3.15868e-21	-1.84367	-0.882579	0.0900786	546.113	582.609	531.193	599.656	299.148	288.163	323.41	313.979	TRUE	FALSE	NA	FALSE
Rrf2 family transcriptional regulator	B9T54_RS10995	2402.2	3.52966e-21	1.99694	0.997788	0.101962	1669.02	1624.11	1370.89	1748.64	3039.66	3554.34	2908.05	3302.9	TRUE	FALSE	NA	FALSE
hypothetical protein	B9T54_RS15970	1247.78	4.67509e-21	2.68351	1.42412	0.145963	537.522	803.598	596.37	770.986	1791.88	2134.94	1581.02	1765.94	TRUE	FALSE	NA	FALSE
MMPL family transporter	B9T54_RS12625	298.774	5.41801e-21	-1.98657	-0.99028	0.101661	395.165	369.021	396.494	428.326	207.797	200.546	208.283	184.558	TRUE	FALSE	NA	FALSE
DUF2505 family protein	B9T54_RS18795	3463.43	6.92104e-21	-1.70881	-0.772988	0.0795632	4762.84	4176.59	4453.77	4087.3	2540.75	2370.53	2752.5	2563.14	TRUE	FALSE	NA	FALSE
hypothetical protein	B9T54_RS00345	2562.99	7.27134e-21	-1.53901	-0.622	0.06406	3163.77	3040.98	2939.49	3285.26	1991.64	1949.97	2094.25	2038.56	TRUE	FALSE	NA	FALSE
pyridoxal phosphate-dependent aminotransferase	B9T54_RS01540	1708.91	7.4143e-21	-1.6132	-0.689922	0.0710802	2239.68	2081.95	2000.94	2119.14	1303	1215.93	1361.31	1349.34	TRUE	FALSE	NA	FALSE
	B9T54_RS11070	1290.79	7.4143e-21	1.82219	0.865669	0.0891804	838.191	985.465	837.525	995.857	1708.56	1758.19	1624.96	1577.55	TRUE	FALSE	NA	FALSE
oxygen-independent coproporphyrinogen III oxidase	B9T54_RS17520	7825.95	9.01585e-21	1.73687	0.796489	0.0822345	5329.82	5756.3	5365.16	6422.74	10477.2	9573.64	10206.7	9476.03	TRUE	FALSE	NA	FALSE
flagellar type III secretion system pore protein FliP	B9T54_RS10465	2331.47	9.15951e-21	-1.802	-0.849599	0.0877389	2987.05	3316.96	3073.1	2618.14	1734.66	1569.32	1666.26	1686.3	TRUE	FALSE	NA	FALSE
response regulator	B9T54_RS08140	6959.22	1.28363e-20	-2.02835	-1.02031	0.105761	9135.43	10664.6	8342.67	9144.75	5232.08	4651.5	4442.49	4060.28	TRUE	FALSE	NA	FALSE
LipL41-expression chaperone Lep	B9T54_RS15820	5337.34	1.28363e-20	-1.45961	-0.545578	0.0565485	6521.45	6422.44	6412.34	5982.64	4255.33	4511.31	4293.97	4299.21	TRUE	FALSE	NA	FALSE
DUF218 domain-containing protein	B9T54_RS16705	413.711	1.44469e-20	2.6245	1.39204	0.144485	234.399	210.416	215.084	253.783	622.388	448.795	684.609	640.21	TRUE	FALSE	NA	FALSE
DNA mismatch repair protein MutS	B9T54_RS08635	2181.29	1.58344e-20	1.61274	0.689517	0.0716426	1827.33	1602.97	1645.72	1605.15	2559.82	2794.02	2658.46	2756.89	TRUE	FALSE	NA	FALSE
ABC transporter ATP-binding protein	B9T54_RS16945	7599.63	2.80269e-20	1.58713	0.666416	0.0696735	5801.07	5958.26	5373.85	6365.99	9615.9	9050.86	9449.19	9181.96	TRUE	FALSE	NA	FALSE
thioredoxin-disulfide reductase	B9T54_RS09750	2450.01	3.00047e-20	1.94809	0.962063	0.100665	1795.42	1721.39	1547.96	1583.73	3650.01	2914.73	3447.65	2939.15	TRUE	FALSE	NA	FALSE
prephenate dehydrogenase	B9T54_RS11900	1461.97	3.38792e-20	-1.64184	-0.71531	0.0749499	1727.93	1906.43	1743.49	1891.06	1050.03	1080.61	1193.45	1102.75	TRUE	FALSE	NA	FALSE
hypothetical protein	B9T54_RS01010	11337.4	5.04497e-20	-1.55425	-0.636217	0.0669575	14853	14055.6	13124.5	13158.2	8483.55	9129.71	9166.21	8728.61	TRUE	FALSE	NA	FALSE
DUF1566 domain-containing protein	B9T54_RS14965	467.264	5.08697e-20	2.05732	1.04077	0.109551	272.443	299.235	287.865	361.935	664.55	646.42	573.877	631.786	TRUE	FALSE	NA	FALSE
ABC transporter ATP-binding protein	B9T54_RS13690	3844.17	5.55334e-20	-1.74647	-0.804438	0.0847627	5243.91	5209.64	4860.04	4243.64	2667.24	2832.96	2809.62	2886.31	TRUE	FALSE	NA	FALSE
cytochrome c oxidase subunit II	B9T54_RS01610	20604.9	6.02838e-20	-1.52734	-0.611022	0.0644453	23690.3	26414.1	25715.6	23795.6	15839.8	17182.7	16130.1	16071.1	TRUE	FALSE	NA	FALSE
GyrI-like domain-containing protein	B9T54_RS03165	1720.81	6.07791e-20	2.29923	1.20115	0.126707	1216.18	937.883	992.864	1026.91	2052.88	2882.61	2199.71	2457.46	TRUE	FALSE	NA	FALSE
IS4 family transposase	B9T54_RS17165	384.422	8.18565e-20	-1.85959	-0.894987	0.094728	537.522	485.331	491.001	485.079	287.102	283.296	254.861	251.183	TRUE	FALSE	NA	FALSE
	B9T54_RS10835	363.165	9.54494e-20	2.06981	1.0495	0.11128	247.898	215.703	228.12	255.925	458.76	440.033	528.177	530.701	TRUE	FALSE	NA	FALSE
NAD(P)-binding protein	B9T54_RS15885	12366	1.07754e-19	-2.53751	-1.34341	0.142645	15277.7	20701.1	16780.9	18202.8	5705.9	8719.86	6292.43	7247.55	TRUE	FALSE	NA	FALSE
EAL domain-containing response regulator	B9T54_RS11500	6461.42	1.11582e-19	-1.90386	-0.928927	0.09868	8359.82	8677.8	7741.95	9110.49	4957.02	3801.61	4698.23	4344.39	TRUE	FALSE	NA	FALSE
type II secretion system secretin GspD	B9T54_RS09385	12272.5	1.17905e-19	-1.43225	-0.518286	0.0550953	14311.8	14771.4	14728.9	14002	9652.04	10618.2	10006.4	10089.4	TRUE	FALSE	NA	FALSE
sigma-70 family RNA polymerase sigma factor	B9T54_RS15975	395.798	1.94251e-19	2.30267	1.20331	0.128644	272.443	191.383	270.485	225.942	538.065	510.127	542.239	615.705	TRUE	FALSE	NA	FALSE
hypothetical protein	B9T54_RS03160	329.092	2.16061e-19	2.52689	1.33736	0.143157	182.856	178.695	205.308	179.897	405.556	545.174	394.595	540.656	TRUE	FALSE	NA	FALSE
segregation/condensation protein A	B9T54_RS11915	12906.1	2.77029e-19	-1.63181	-0.706469	0.0758479	15326.8	17940.3	14797.4	15951.9	9929.1	9916.32	9914.97	9472.2	TRUE	FALSE	NA	FALSE
adenylate/guanylate cyclase domain-containing protein	B9T54_RS10795	9779.52	2.77029e-19	-1.46749	-0.553347	0.059408	11951.9	11546.4	11998	11032.6	7724.64	8294.43	8061.52	7626.62	TRUE	FALSE	NA	FALSE
N-acetylmuramoyl-L-alanine amidase	B9T54_RS04025	6577.92	4.12358e-19	-1.87101	-0.903821	0.0974855	7243.05	9471.88	8373.08	9204.72	4513.32	4923.11	4366.03	4528.19	TRUE	FALSE	NA	FALSE
hypothetical protein	B9T54_RS15205	13575.4	4.52136e-19	2.13524	1.0944	0.118174	10046	8158.63	7588.78	8847.07	18559.2	20665	15384.8	19353.3	TRUE	FALSE	NA	FALSE
sphingomyelin phosphodiesterase	B9T54_RS14575	3097.69	5.50685e-19	2.2317	1.15814	0.125351	1559.8	2186.63	1671.79	2248.71	4029.46	4321.47	4428.43	4335.2	TRUE	FALSE	NA	FALSE
hypothetical protein	B9T54_RS15760	7324.78	5.67346e-19	2.02793	1.02001	0.110446	5110.15	4580.51	4529.81	5133.48	9616.9	7986.79	10847.4	10793.2	TRUE	FALSE	NA	FALSE
DUF2147 domain-containing protein	B9T54_RS17315	11592.7	6.21834e-19	-1.55022	-0.63247	0.068561	15011.4	14785.1	13210.3	13368	9419.14	9092.72	9116.11	8738.56	TRUE	FALSE	NA	FALSE
hypothetical protein	B9T54_RS10075	3824	6.70973e-19	1.84532	0.883868	0.0959042	3068.05	2494.33	2701.59	2489.64	5081.5	4459.72	5384.6	4912.62	TRUE	FALSE	NA	FALSE
lysophospholipid acyltransferase family protein	B9T54_RS04785	1784.46	6.74304e-19	1.56602	0.647101	0.0702225	1416.21	1504.63	1329.61	1312.82	2233.57	2117.42	2222.56	2138.88	TRUE	FALSE	NA	FALSE
translational GTPase TypA	B9T54_RS04935	23337.8	7.2884e-19	1.58938	0.668467	0.0726118	19366.8	18685.8	17022.1	17029.2	27686.2	29698.3	29991	27222.7	TRUE	FALSE	NA	FALSE
SDR family NAD(P)-dependent oxidoreductase	B9T54_RS16755	3036.42	7.59763e-19	1.91609	0.938167	0.101964	2035.96	2112.62	1769.56	2411.47	4188.07	3723.73	4166.54	3883.38	TRUE	FALSE	NA	FALSE
beta-ketoacyl-[acyl-carrier-protein] synthase family protein	B9T54_RS12335	54691.8	7.96206e-19	-2.16097	-1.11168	0.120896	66798.8	82899.6	67369.2	82047.9	32742.6	41439	30354.8	33882.1	TRUE	FALSE	NA	FALSE
hypothetical protein	B9T54_RS10785	2548.07	8.75218e-19	-1.63278	-0.70733	0.0770131	3427.63	3062.13	3155.66	2996.14	1889.25	2095.02	1948.37	1810.36	TRUE	FALSE	NA	FALSE
acyl-CoA thioesterase	B9T54_RS00990	681.762	9.0934e-19	-2.17359	-1.12008	0.122015	1118	814.172	962.448	842.731	403.549	392.33	461.386	459.481	TRUE	FALSE	NA	FALSE
aldehyde dehydrogenase family protein	B9T54_RS14935	9569.56	9.70243e-19	-1.65976	-0.730978	0.0796945	10782.4	13153.6	11249.6	12586.3	7138.39	7362.77	7214.32	7069.12	TRUE	FALSE	NA	FALSE
hypothetical protein	B9T54_RS03290	1268.73	1.21783e-18	-1.67981	-0.748295	0.0818065	1650.61	1704.47	1562.08	1445.6	1000.84	882.987	936.834	966.442	TRUE	FALSE	NA	FALSE
SMC-Scp complex subunit ScpB	B9T54_RS11910	4248.89	1.22752e-18	-1.51795	-0.602128	0.0658374	5166.6	5394.68	4917.61	5011.41	3519.51	3279.8	3518.84	3182.67	TRUE	FALSE	NA	FALSE
hypothetical protein	B9T54_RS18935	1520.23	1.59939e-18	2.17568	1.12147	0.123016	852.918	890.302	899.444	1186.46	2243.61	1837.04	2015.16	2236.91	TRUE	FALSE	NA	FALSE
VacB/RNase II family 3'-5' exoribonuclease	B9T54_RS00435	6605.3	1.67676e-18	-1.8386	-0.878604	0.0964362	7346.14	8848.04	8133.01	9898.61	4627.76	4742.04	4553.22	4693.6	TRUE	FALSE	NA	FALSE
tetratricopeptide repeat protein	B9T54_RS15800	817.851	1.98162e-18	1.73354	0.793723	0.0872989	565.749	619.616	559.437	648.913	985.783	979.366	1082.72	1101.22	TRUE	FALSE	NA	FALSE
	B9T54_RS17945	586.163	2.26963e-18	1.94621	0.960666	0.105839	370.621	411.315	341.093	467.946	763.932	790.502	750.522	793.371	TRUE	FALSE	NA	FALSE
type II secretion system major pseudopilin GspG	B9T54_RS09370	5868.6	2.92476e-18	-1.62721	-0.702402	0.077627	7327.73	7662.73	7029.35	7057.74	4195.1	4975.68	4496.98	4203.49	TRUE	FALSE	NA	FALSE
suppressor of fused domain protein	B9T54_RS16650	8630.53	3.411e-18	-1.72129	-0.783491	0.0867554	11339.5	11250.4	9491.95	11590.5	6828.2	5894.69	6289.79	6359.22	TRUE	FALSE	NA	FALSE
3-isopropylmalate dehydrogenase	B9T54_RS08145	9861.2	3.48433e-18	-1.80692	-0.853533	0.0945415	12138.4	13894.8	11209.4	13539.4	7440.55	7323.82	7060.53	6282.64	TRUE	FALSE	NA	FALSE
3-phosphoshikimate 1-carboxyvinyltransferase	B9T54_RS11895	4379.5	4.73833e-18	-2.17902	-1.12368	0.124939	4759.16	7061.09	5741.01	6452.73	2558.82	3076.34	2728.77	2658.1	TRUE	FALSE	NA	FALSE
TCR/Tet family MFS transporter	B9T54_RS04895	4767.36	5.43149e-18	1.60364	0.681351	0.075889	3416.58	3562.27	4067.05	3602.22	5759.1	5581.22	6105.24	6045.24	TRUE	FALSE	NA	FALSE
hypothetical protein	B9T54_RS18485	1558.64	5.834e-18	1.60549	0.683017	0.0761462	1190.4	1244.52	1136.25	1214.3	1829.02	1927.58	2102.16	1824.91	TRUE	FALSE	NA	FALSE
metal-sensing transcriptional repressor	B9T54_RS14195	356.407	6.68491e-18	2.98105	1.57582	0.175986	139.903	167.064	161.856	246.287	528.026	652.261	483.357	472.5	TRUE	FALSE	NA	FALSE
methyl-accepting chemotaxis protein	B9T54_RS06540	6302.4	7.07089e-18	-2.5652	-1.35907	0.151895	8489.91	9544.84	8048.28	10194.2	2856.96	4551.23	2954.63	3779.23	TRUE	FALSE	NA	FALSE
YceI family protein	B9T54_RS02275	3446.79	9.14042e-18	1.5629	0.644225	0.0722345	2838.56	2765.01	2501.71	2654.55	4295.48	3961.27	4476.77	4080.96	TRUE	FALSE	NA	FALSE
SpoIIE family protein phosphatase	B9T54_RS16270	5807.54	9.96724e-18	-2.04519	-1.03224	0.115873	6682.21	8406.06	6922.89	9190.8	4196.1	3661.43	3787.76	3613.05	TRUE	FALSE	NA	FALSE
hypothetical protein	B9T54_RS11700	463.698	1.00657e-17	-1.82808	-0.870333	0.0977166	531.386	630.19	663.72	571.815	323.24	336.839	326.925	325.466	TRUE	FALSE	NA	FALSE
hypothetical protein	B9T54_RS14210	946.662	1.10947e-17	2.25957	1.17605	0.13221	544.886	570.978	471.448	735.649	1396.36	1179.91	1350.76	1323.31	TRUE	FALSE	NA	FALSE
tryptophan--tRNA ligase	B9T54_RS03705	4346.12	1.14196e-17	-1.48714	-0.572536	0.0643908	5340.86	5186.38	4914.35	5348.72	3265.53	3648.77	3582.99	3481.33	TRUE	FALSE	NA	FALSE
	B9T54_RS03985	8737.61	1.54985e-17	2.57284	1.36336	0.15393	4159.05	5097.56	3784.62	6522.33	13601.2	12100.9	11957.4	12677.8	TRUE	FALSE	NA	FALSE
queuosine precursor transporter	B9T54_RS09270	861.511	1.72832e-17	1.58735	0.666617	0.0753724	684.789	636.534	678.928	664.976	1061.07	980.339	1076.57	1108.88	TRUE	FALSE	NA	FALSE
PadR family transcriptional regulator	B9T54_RS03155	959.312	2.26838e-17	2.59181	1.37396	0.155895	597.656	498.019	511.64	530.053	1042	1778.63	1240.03	1476.47	TRUE	FALSE	NA	FALSE
alginate export family protein	B9T54_RS11035	6689.74	2.28862e-17	1.63521	0.709477	0.0805144	4879.43	5330.18	5090.33	5008.2	8886.1	7337.45	8812.04	8174.17	TRUE	FALSE	NA	FALSE
alcohol dehydrogenase catalytic domain-containing protein	B9T54_RS04170	1012.32	2.42011e-17	-1.64889	-0.721499	0.0819421	1262.81	1210.68	1293.76	1274.27	713.739	761.296	855.981	725.98	TRUE	FALSE	NA	FALSE
DUF1858 domain-containing protein	B9T54_RS11065	9571.01	2.96316e-17	1.92565	0.945342	0.107649	5693.07	6354.77	6110.35	8011.83	13005.9	12300.5	12564.6	12527	TRUE	FALSE	NA	FALSE
DUF1292 domain-containing protein	B9T54_RS13830	1006.18	3.19037e-17	-2.42093	-1.27556	0.145399	1052.96	1594.51	1515.37	1532.34	553.123	702.885	554.542	543.719	TRUE	FALSE	NA	FALSE
aminotransferase class V-fold PLP-dependent enzyme	B9T54_RS18245	9515.64	3.33553e-17	-1.4316	-0.517631	0.0590412	11139.5	11309.6	10962.8	11404.2	7887.27	8350.89	7674.83	7396.11	TRUE	FALSE	NA	FALSE
aminopeptidase N	B9T54_RS04460	4548.54	6.74542e-17	-1.69383	-0.760291	0.0875306	6413.45	5560.69	5559.6	5347.65	3528.54	3051.03	3601.45	3325.88	TRUE	FALSE	NA	FALSE
hypothetical protein	B9T54_RS17480	735.365	6.74542e-17	1.65646	0.728105	0.0838219	552.249	582.609	530.107	548.257	961.69	943.345	936.834	827.832	TRUE	FALSE	NA	FALSE
HAD family hydrolase	B9T54_RS14915	693.674	7.22016e-17	2.07646	1.05413	0.121475	424.618	403.914	436.686	538.62	839.22	1021.23	855.103	1030	TRUE	FALSE	NA	FALSE
flagellar basal body M-ring protein FliF	B9T54_RS06460	7315.78	1.26055e-16	-1.54945	-0.63176	0.0733449	9032.34	9242.43	8534.94	8758.19	5687.83	6247.11	5809.07	5214.34	TRUE	FALSE	NA	FALSE
HEAT repeat domain-containing protein	B9T54_RS03215	5530.09	1.26782e-16	1.39229	0.477463	0.0554392	4543.17	4768.72	4525.46	4653.76	6409.6	6754.31	6404.92	6180.79	TRUE	FALSE	NA	FALSE
efflux RND transporter permease subunit	B9T54_RS03265	3411.06	1.30473e-16	-1.7501	-0.80744	0.0937953	4114.87	4473.71	3785.7	4991.06	2474.5	2432.84	2564.43	2451.33	TRUE	FALSE	NA	FALSE
tetratricopeptide repeat protein	B9T54_RS03425	2452.91	1.39809e-16	-1.46483	-0.55073	0.0640378	2890.1	3089.62	2910.16	2771.27	1934.42	2085.29	2001.1	1941.31	TRUE	FALSE	NA	FALSE
hypothetical protein	B9T54_RS18200	1849.94	1.44756e-16	-1.7985	-0.846795	0.0985154	2625.02	2026.97	2567.98	2292.61	1234.74	1365.85	1309.46	1376.91	TRUE	FALSE	NA	FALSE
class I SAM-dependent methyltransferase	B9T54_RS06305	1364.86	1.58574e-16	-1.49628	-0.581384	0.0677244	1591.7	1639.97	1703.29	1609.43	1133.35	1026.09	1139.84	1075.19	TRUE	FALSE	NA	FALSE
acyl-CoA thioesterase	B9T54_RS06565	472.241	2.17796e-16	1.74237	0.801054	0.0937182	364.484	340.472	343.266	329.811	655.515	575.353	551.027	618.002	TRUE	FALSE	NA	FALSE
LPS-assembly protein LptD	B9T54_RS10655	5312.96	2.66335e-16	-1.5711	-0.651777	0.0764714	7055.29	6373.8	6446.01	6097.22	3971.24	4449.01	4231.57	3879.55	TRUE	FALSE	NA	FALSE
alpha/beta hydrolase	B9T54_RS09810	1372.19	2.66335e-16	1.78754	0.837979	0.0983161	905.689	929.424	933.118	1169.33	1779.83	1693.93	1707.57	1858.6	TRUE	FALSE	NA	FALSE
uracil-DNA glycosylase	B9T54_RS02090	4035.8	2.68582e-16	1.57394	0.654382	0.0767904	3183.41	3360.31	3174.12	2825.88	4892.78	4787.79	5294.96	4767.12	TRUE	FALSE	NA	FALSE
hypothetical protein	B9T54_RS16160	10744.6	2.83373e-16	-1.65732	-0.728855	0.0855973	13224.5	14628.7	11914.4	13841.3	7744.72	8841.55	7762.71	7998.8	TRUE	FALSE	NA	FALSE
tryptophan synthase subunit alpha	B9T54_RS05220	2103.33	3.07617e-16	-1.4621	-0.548039	0.0644381	2588.21	2529.22	2461.52	2413.62	1675.43	1701.72	1822.7	1634.22	TRUE	FALSE	NA	FALSE
DUF1577 domain-containing protein	B9T54_RS14240	3429.96	3.28296e-16	-1.57559	-0.655889	0.0771922	4410.63	3918.6	4009.48	4449.23	2578.9	2652.85	2533.67	2886.31	TRUE	FALSE	NA	FALSE
MBL fold metallo-hydrolase	B9T54_RS01890	1104.01	3.29035e-16	-1.94701	-0.961259	0.113142	1271.4	1648.43	1550.13	1364.22	683.623	864.49	721.52	728.277	TRUE	FALSE	NA	FALSE
	B9T54_RS02640	834.986	3.29869e-16	2.09726	1.06851	0.125777	641.836	466.298	481.224	568.602	1234.74	972.551	1205.76	1108.88	TRUE	FALSE	NA	FALSE
ABC transporter substrate-binding protein	B9T54_RS18825	5646.95	3.73227e-16	1.38539	0.470297	0.0554571	4506.35	5006.63	4717.73	4706.23	6605.35	6441.81	6625.51	6565.98	TRUE	FALSE	NA	FALSE
DNA repair protein RecO	B9T54_RS07225	1711.33	3.764e-16	-1.69283	-0.759435	0.0895679	1913.24	2348.41	2035.7	2307.6	1337.13	1285.05	1196.09	1267.4	TRUE	FALSE	NA	FALSE
protein-glutamate O-methyltransferase CheR	B9T54_RS14840	15710.2	3.83397e-16	-1.84767	-0.885711	0.104493	19168	20850.2	19647.6	21879.9	13049.1	9470.45	10903.7	10712.8	TRUE	FALSE	NA	FALSE
hypothetical protein	B9T54_RS01180	7655.93	4.04385e-16	1.50853	0.59314	0.0700323	5601.03	6081.97	6176.61	6554.45	9658.06	8793.85	9073.93	9307.55	TRUE	FALSE	NA	FALSE
nicotinate-nucleotide--dimethylbenzimidazole phosphoribosyltransferase	B9T54_RS01445	3514.72	4.88854e-16	-1.45925	-0.545231	0.0645482	4517.4	4131.13	3970.37	4066.95	2773.64	2894.29	2922.11	2841.89	TRUE	FALSE	NA	FALSE
ABC transporter ATP-binding protein	B9T54_RS07705	1836.8	4.98209e-16	-1.3879	-0.472908	0.056004	2146.41	2124.25	2164.97	2104.15	1531.88	1578.08	1559.05	1485.66	TRUE	FALSE	NA	FALSE
ankyrin repeat domain-containing protein	B9T54_RS10310	937.211	5.0039e-16	1.59254	0.671332	0.079512	692.152	730.64	740.846	728.154	1066.09	1243.19	1107.33	1189.29	TRUE	FALSE	NA	FALSE
adenosine kinase	B9T54_RS12635	3647.98	5.53985e-16	-1.91279	-0.93568	0.110991	3960.24	5491.96	4763.36	4947.16	2493.57	2786.23	2437	2304.3	TRUE	FALSE	NA	FALSE
response regulator	B9T54_RS07610	2233.68	5.53985e-16	1.60555	0.683064	0.0810213	1945.14	1703.42	1644.63	1566.6	2786.69	2784.28	2762.17	2676.48	TRUE	FALSE	NA	FALSE
threonylcarbamoyl-AMP synthase	B9T54_RS17065	2057.11	5.87755e-16	2.30903	1.20729	0.143335	997.73	1224.43	1140.6	1609.43	3224.37	2565.24	2743.71	2951.4	TRUE	FALSE	NA	FALSE
NAD(P)-binding domain-containing protein	B9T54_RS17790	1357.66	6.28266e-16	-1.58369	-0.663294	0.0788271	1480.03	1692.84	1687	1796.83	1036.98	1062.12	1032.63	1072.89	TRUE	FALSE	NA	FALSE
endolytic transglycosylase MltG	B9T54_RS13930	5816.76	6.55901e-16	1.55206	0.634185	0.0754173	4795.98	4487.46	4084.43	4866.85	6935.61	7023.01	7427.88	6912.89	TRUE	FALSE	NA	FALSE
hypothetical protein	B9T54_RS14160	294.295	7.38906e-16	2.03836	1.02741	0.12239	224.581	169.179	181.41	201.313	374.437	355.336	431.506	416.596	TRUE	FALSE	NA	FALSE
aminoacyl-tRNA hydrolase	B9T54_RS02770	5737.2	7.43171e-16	-1.73089	-0.791512	0.0943021	8033.38	7018.79	7310.7	6729	3742.36	4713.81	4043.5	4306.1	TRUE	FALSE	NA	FALSE
response regulator	B9T54_RS01575	7907.05	8.67752e-16	-1.8788	-0.909813	0.108639	9281.47	11006.1	9567.99	11425.6	6459.79	5229.77	5241.35	5044.34	TRUE	FALSE	NA	FALSE
sodium-dependent bicarbonate transport family permease	B9T54_RS00720	5807.87	8.99494e-16	-1.54172	-0.624541	0.0746173	6792.66	6578.93	7608.34	7204.44	4288.46	4443.17	4749.2	4797.75	TRUE	FALSE	NA	FALSE
hypothetical protein	B9T54_RS10825	997.268	9.18128e-16	1.77737	0.829744	0.0991684	754.74	687.288	728.897	703.525	1202.61	1115.66	1347.25	1438.18	TRUE	FALSE	NA	FALSE
rhodanese-related sulfurtransferase	B9T54_RS03690	4845.22	9.32174e-16	-1.62615	-0.701465	0.0838596	6310.37	6051.3	5790.98	5848.79	3402.06	4201.73	3662.97	3493.59	TRUE	FALSE	NA	FALSE
sigma-54-dependent Fis family transcriptional regulator	B9T54_RS00075	2358.63	9.42761e-16	1.87261	0.90505	0.108222	1597.84	1671.7	1420.86	1878.21	3259.51	2647.01	3163.79	3230.15	TRUE	FALSE	NA	FALSE
type II secretion system protein	B9T54_RS09365	1410.88	1.07098e-15	-1.57418	-0.6546	0.0784196	1873.97	1572.3	1719.59	1736.86	1070.11	1165.31	1078.33	1070.59	TRUE	FALSE	NA	FALSE
	B9T54_RS16790	428.546	1.12227e-15	2.01376	1.00989	0.12107	292.078	229.448	284.607	331.952	593.277	549.068	529.935	618.002	TRUE	FALSE	NA	FALSE
hypothetical protein	B9T54_RS09920	245.847	1.15166e-15	1.84561	0.884097	0.106034	176.72	159.662	175.978	178.826	326.252	308.607	337.471	303.257	TRUE	FALSE	NA	FALSE
DDE-type integrase/transposase/recombinase	B9T54_RS12995	296.319	1.20957e-15	-1.8463	-0.884638	0.106179	366.939	385.939	424.737	358.723	215.828	222.937	204.768	190.685	TRUE	FALSE	NA	FALSE
hypothetical protein	B9T54_RS15095	865.098	1.23892e-15	1.56432	0.645532	0.0775109	668.835	616.444	685.446	728.154	1044.01	1047.51	1095.02	1035.36	TRUE	FALSE	NA	FALSE
hypothetical protein	B9T54_RS09560	1081.65	1.70084e-15	1.68193	0.750121	0.0904829	845.555	727.468	760.399	893.059	1364.24	1458.34	1301.55	1302.63	TRUE	FALSE	NA	FALSE
MotA/TolQ/ExbB proton channel family protein	B9T54_RS18320	1096.24	1.73284e-15	-1.53154	-0.614983	0.074206	1376.94	1299.5	1367.63	1263.56	854.278	845.993	826.98	935.044	TRUE	FALSE	NA	FALSE
hypothetical protein	B9T54_RS10490	2388.56	1.73339e-15	1.73502	0.79495	0.0959274	1558.57	1906.43	1632.69	1886.77	3144.07	3290.51	2836.87	2852.61	TRUE	FALSE	NA	FALSE
GGDEF domain-containing protein	B9T54_RS05960	4831.35	1.77372e-15	-1.74422	-0.802583	0.0968858	5942.2	6096.77	5607.4	6919.6	3916.03	3124.04	3478.41	3566.34	TRUE	FALSE	NA	FALSE
response regulator	B9T54_RS11920	8437.87	1.99255e-15	-1.62402	-0.699571	0.0845969	9529.37	11531.6	9894.97	10819.5	6654.54	6717.32	6455.89	5899.74	TRUE	FALSE	NA	FALSE
flagellar protein export ATPase FliI	B9T54_RS06440	9297.87	2.23345e-15	-1.54553	-0.6281	0.0760837	11372.7	12000	10745.5	11043.3	6756.93	8052.02	7306.6	7105.87	TRUE	FALSE	NA	FALSE
copper-translocating P-type ATPase	B9T54_RS14185	2404.07	2.28812e-15	2.72743	1.44754	0.175417	1010	1379.86	1025.45	1743.29	3349.85	4263.06	3167.31	3293.71	TRUE	FALSE	NA	FALSE
sensor histidine kinase	B9T54_RS03525	2315.06	2.62684e-15	-1.42808	-0.51408	0.0624258	2643.43	2700.51	2873.22	2673.82	1989.64	1940.23	1834.12	1865.49	TRUE	FALSE	NA	FALSE
transposase	B9T54_RS04865	295.378	2.84225e-15	2.39586	1.26054	0.153255	171.811	173.408	142.303	207.738	522.003	378.701	384.928	382.135	TRUE	FALSE	NA	FALSE
DNA polymerase I	B9T54_RS02940	4489.58	2.8425e-15	-1.40481	-0.490371	0.0596218	5089.28	5496.19	5079.47	5314.45	3819.66	3690.63	3859.83	3567.1	TRUE	FALSE	NA	FALSE
PAS domain S-box protein	B9T54_RS10495	949.638	2.8562e-15	1.52377	0.607644	0.0738898	737.559	757.074	769.089	747.428	1133.35	1094.24	1116.99	1241.36	TRUE	FALSE	NA	FALSE
3-deoxy-manno-octulosonate cytidylyltransferase	B9T54_RS15705	2421.49	3.63922e-15	-1.44681	-0.53288	0.0650321	2865.56	2889.78	3001.4	2697.38	1931.41	2097.95	1944.85	1943.6	TRUE	FALSE	NA	FALSE
STAS domain-containing protein	B9T54_RS12755	9790.95	3.95756e-15	-1.66892	-0.738911	0.0902922	13903.2	11921.8	12220.7	10934.1	7763.79	7000.61	7659.01	6924.38	TRUE	FALSE	NA	FALSE
EAL domain-containing protein	B9T54_RS04180	8709.5	4.1636e-15	-1.75866	-0.814478	0.0996062	11177.5	11357.2	9777.65	12105.6	7148.43	5677.59	6478.74	5953.34	TRUE	FALSE	NA	FALSE
prepilin-type N-terminal cleavage/methylation domain-containing protein	B9T54_RS09360	889.532	4.26208e-15	-1.65753	-0.729037	0.0891929	1072.59	1198	1021.11	1145.77	630.419	737.932	674.063	636.381	TRUE	FALSE	NA	FALSE
ATP-dependent DNA helicase RecQ	B9T54_RS15965	4901.74	5.1208e-15	-1.44204	-0.528111	0.0647903	6236.73	5611.44	5688.87	5621.77	3863.83	3902.86	4163.02	4125.37	TRUE	FALSE	NA	FALSE
penicillin-binding protein 2	B9T54_RS11090	3946.23	5.22861e-15	-1.5182	-0.602361	0.073927	4646.26	4862.83	5138.13	4386.05	2951.33	3236	3256.95	3092.31	TRUE	FALSE	NA	FALSE
cytochrome c oxidase subunit 3 family protein	B9T54_RS01620	9874.06	5.22861e-15	-1.37313	-0.457468	0.0561471	11411.9	11252.5	11903.5	11139.7	7879.24	8396.65	8638.03	8370.98	TRUE	FALSE	NA	FALSE
glutamate--cysteine ligase	B9T54_RS07945	11754.5	5.99934e-15	1.58257	0.662272	0.0814546	8910.85	9079.6	8139.53	10280.9	14590	14519.1	14586	13929.9	TRUE	FALSE	NA	FALSE
MoxR family ATPase	B9T54_RS17680	4792.97	6.60808e-15	-1.52499	-0.608796	0.0749897	5847.7	5977.29	5606.31	5725.64	3602.83	4260.14	3689.33	3634.49	TRUE	FALSE	NA	FALSE
dTDP-glucose 4%2C6-dehydratase	B9T54_RS07125	1799.02	7.11212e-15	-1.44646	-0.532522	0.0656702	2150.09	2202.49	2168.22	1987.43	1472.65	1523.57	1481.71	1406.01	TRUE	FALSE	NA	FALSE
hypothetical protein	B9T54_RS14580	137.971	7.38815e-15	2.31851	1.2132	0.149705	82.2238	77.1877	92.3342	81.3819	195.751	171.34	178.403	225.146	TRUE	FALSE	NA	FALSE
phosphate ABC transporter substrate-binding protein	B9T54_RS18735	830.528	8.29049e-15	-1.72654	-0.78788	0.0973957	1141.31	980.178	1068.9	1017.27	635.438	550.041	682.852	568.225	TRUE	FALSE	NA	FALSE
alpha/beta hydrolase	B9T54_RS16250	5216.16	1.22025e-14	-1.54722	-0.629674	0.0783	6035.47	6987.07	6225.5	6097.22	4187.07	4059.6	4358.12	3779.23	TRUE	FALSE	NA	FALSE
hypothetical protein	B9T54_RS04985	4086.86	1.28499e-14	1.40875	0.494412	0.061532	3466.9	3439.61	3144.79	3522.98	4607.68	4846.2	4816.87	4849.82	TRUE	FALSE	NA	FALSE
16S rRNA (cytidine(1402)-2'-O)-methyltransferase	B9T54_RS05330	1190.81	1.30534e-14	-1.51691	-0.601136	0.0748364	1484.94	1453.88	1458.88	1343.87	924.548	941.398	1022.96	895.988	TRUE	FALSE	NA	FALSE
DUF1577 domain-containing protein	B9T54_RS02330	1947.69	1.37591e-14	1.66386	0.734533	0.0915269	1492.3	1302.67	1473	1581.59	2665.23	2194.32	2390.42	2481.96	TRUE	FALSE	NA	FALSE
DJ-1/PfpI family protein	B9T54_RS14910	2000.7	1.37591e-14	1.84481	0.883475	0.110086	1198.99	1439.07	1346.99	1640.49	2291.79	2652.85	2659.34	2776.03	TRUE	FALSE	NA	FALSE
5'/3'-nucleotidase SurE	B9T54_RS03285	2992.29	1.53639e-14	-1.45144	-0.537487	0.0670909	3474.26	3451.24	3821.55	3425.53	2529.71	2349.11	2521.37	2365.56	TRUE	FALSE	NA	FALSE
glutamine--fructose-6-phosphate transaminase (isomerizing)	B9T54_RS15525	9427.22	1.72267e-14	-1.41683	-0.502671	0.062859	10849.9	11256.7	11637.4	10469.3	7462.64	7718.1	8241.68	7782.08	TRUE	FALSE	NA	FALSE
PAS domain-containing sensor histidine kinase	B9T54_RS07340	3665.62	2.08465e-14	-2.15551	-1.10803	0.138975	6102.97	5025.66	4945.85	3957.73	2466.46	1998.65	2649.68	2177.94	TRUE	FALSE	NA	FALSE
long-chain fatty acid--CoA ligase	B9T54_RS12280	2033.69	2.09163e-14	1.81673	0.861342	0.108046	1159.72	1653.72	1474.09	1486.29	2697.35	2712.24	2593.43	2492.68	TRUE	FALSE	NA	FALSE
Lipoprotein LipL32	B9T54_RS10575	263551	2.39563e-14	-1.97737	-0.983583	0.123654	408115	375610	335529	281011	160038	199674	179029	169403	TRUE	FALSE	NA	FALSE
rRNA maturation RNase YbeY	B9T54_RS07220	1513.19	2.558e-14	-1.54295	-0.625689	0.0787449	1786.83	2004.77	1664.19	1888.92	1167.48	1229.56	1159.18	1204.61	TRUE	FALSE	NA	FALSE
SDR family oxidoreductase	B9T54_RS17590	3433.48	2.7718e-14	1.88109	0.911567	0.114874	1875.19	2540.85	2377.88	2738.07	4505.29	4695.31	4201.69	4533.55	TRUE	FALSE	NA	FALSE
IS110 family transposase	B9T54_RS18295	258.42	2.8946e-14	-2.02904	-1.0208	0.128733	353.439	391.225	311.764	327.669	165.636	203.467	150.28	163.882	TRUE	FALSE	NA	FALSE
response regulator	B9T54_RS01275	831.219	3.07145e-14	-1.59374	-0.67242	0.0848825	1142.54	959.031	1022.19	963.733	619.377	633.764	669.669	639.444	TRUE	FALSE	NA	FALSE
hypothetical protein	B9T54_RS14050	8589.75	3.11519e-14	-2.45776	-1.29734	0.163824	12245.2	12690.5	10806.4	13102.5	3881.9	6647.22	3977.59	5366.74	TRUE	FALSE	NA	FALSE
hypothetical protein	B9T54_RS16450	3691.26	3.11519e-14	-1.95447	-0.966778	0.122077	4636.44	4927.32	4534.15	5436.52	2984.45	2009.35	2557.4	2444.44	TRUE	FALSE	NA	FALSE
tRNA guanosine(34) transglycosylase Tgt	B9T54_RS12760	7404.38	3.30033e-14	-1.37308	-0.457415	0.0578161	8282.51	9001.35	8203.62	8784.96	6196.78	6447.65	6105.24	6212.95	TRUE	FALSE	NA	FALSE
M20/M25/M40 family metallo-hydrolase	B9T54_RS17420	1737.33	3.84504e-14	1.70124	0.766587	0.0971337	1284.9	1274.13	1108.01	1477.72	2345	2154.41	2093.38	2161.09	TRUE	FALSE	NA	FALSE
class I SAM-dependent methyltransferase	B9T54_RS10345	1700.33	4.05751e-14	-2.12267	-1.08588	0.137716	1924.28	2483.75	1934.67	2902.98	1180.53	1037.78	1075.69	1062.93	TRUE	FALSE	NA	FALSE
holo-[acyl-carrier-protein] synthase	B9T54_RS05150	4249.33	4.25585e-14	-1.49628	-0.581377	0.0737923	5240.23	5362.96	4586.29	5185.95	3408.08	3590.36	3379.11	3241.64	TRUE	FALSE	NA	FALSE
ISNCY family transposase	B9T54_RS18620	108.238	4.2661e-14	2.36288	1.24055	0.157473	62.5882	57.0978	64.0908	73.8862	130.501	163.552	156.432	157.755	TRUE	FALSE	NA	FALSE
peptide-methionine (S)-S-oxide reductase MsrA	B9T54_RS02105	583.212	4.68667e-14	1.72859	0.789597	0.100385	440.572	426.118	388.89	455.096	730.804	654.208	822.586	747.422	TRUE	FALSE	NA	FALSE
orotidine-5'-phosphate decarboxylase	B9T54_RS18765	2411.72	4.86132e-14	-1.56307	-0.644383	0.0819758	3140.46	2919.39	2925.36	2780.9	1808.94	1929.53	2072.28	1716.93	TRUE	FALSE	NA	FALSE
ABC transporter permease	B9T54_RS07710	1661.92	5.18887e-14	-1.38429	-0.469141	0.0597475	1876.42	1977.27	1949.88	1915.69	1348.17	1434.98	1363.95	1428.99	TRUE	FALSE	NA	FALSE
class I SAM-dependent methyltransferase	B9T54_RS02850	3360.93	5.29741e-14	1.40025	0.485688	0.0618786	2777.2	2865.46	2762.42	2796.97	3658.04	4056.68	4097.99	3872.66	TRUE	FALSE	NA	FALSE
aquaporin family protein	B9T54_RS13895	1275.15	5.49632e-14	1.47525	0.56096	0.0715145	1007.55	1021.42	976.57	1115.79	1496.74	1468.07	1581.9	1533.13	TRUE	FALSE	NA	FALSE
	B9T54_RS09030	435.98	6.14011e-14	-1.62118	-0.69704	0.0890254	521.569	536.084	557.264	542.903	302.16	354.363	324.289	349.206	TRUE	FALSE	NA	FALSE
glycerophosphoryl diester phosphodiesterase	B9T54_RS01995	1219.64	6.4083e-14	1.47641	0.562096	0.0718436	1028.41	927.31	940.722	1044.04	1509.79	1415.5	1456.22	1435.11	TRUE	FALSE	NA	FALSE
hypothetical protein	B9T54_RS09775	1461.64	6.5885e-14	1.70719	0.771625	0.0986736	1210.04	942.113	1110.18	1059.04	1774.81	1682.25	1987.92	1926.76	TRUE	FALSE	NA	FALSE
	B9T54_RS14920	120.189	7.03788e-14	2.41192	1.27018	0.162609	63.8155	77.1877	77.1262	63.178	160.616	203.467	147.644	168.476	TRUE	FALSE	NA	FALSE
efflux RND transporter permease subunit	B9T54_RS05385	515.57	7.68172e-14	1.62265	0.698348	0.0895341	425.845	378.537	358.474	411.193	634.435	600.665	659.123	656.292	TRUE	FALSE	NA	FALSE
	B9T54_RS18930	296.771	7.7841e-14	2.19307	1.13295	0.145301	218.445	155.433	155.339	215.234	357.371	430.298	449.961	392.09	TRUE	FALSE	NA	FALSE
fructose-6-phosphate aldolase	B9T54_RS08880	3789.42	8.16688e-14	-1.45639	-0.542398	0.06962	4719.89	4480.06	4402.71	4372.13	2857.97	3222.37	3273.65	2986.63	TRUE	FALSE	NA	FALSE
metal-sulfur cluster assembly factor	B9T54_RS03670	5194.02	9.87674e-14	1.63631	0.71045	0.0914825	3427.63	4116.32	3744.42	4471.72	6491.91	6246.13	6366.25	6687.75	TRUE	FALSE	NA	FALSE
MBOAT family protein	B9T54_RS18925	1005.18	9.87674e-14	1.91051	0.933954	0.12026	622.201	620.674	786.47	733.508	1363.23	1090.35	1428.98	1396.06	TRUE	FALSE	NA	FALSE
PhoH family protein	B9T54_RS07210	2936.61	1.11472e-13	-1.44814	-0.534205	0.0689278	3571.21	3609.85	3471.77	3242.43	2423.3	2527.27	2407.12	2239.97	TRUE	FALSE	NA	FALSE
	B9T54_RS14245	2208.16	1.29018e-13	-1.46943	-0.555254	0.0718197	2769.84	2595.83	2602.74	2544.25	1674.43	1817.57	1936.06	1724.59	TRUE	FALSE	NA	FALSE
tetratricopeptide repeat protein	B9T54_RS06545	22948.1	1.47969e-13	-1.60515	-0.682711	0.0885103	27533.9	28469.6	25169.2	31941.3	19049.1	16806.9	17433.4	17181.5	TRUE	FALSE	NA	FALSE
	B9T54_RS05100	21593	1.52669e-13	-1.48776	-0.573139	0.0743472	24199.6	28810	24897.6	25397.6	16864.7	18206.9	17383.3	16983.9	TRUE	FALSE	NA	FALSE
YbhB/YbcL family Raf kinase inhibitor-like protein	B9T54_RS03920	1453.18	1.78719e-13	-1.73949	-0.798662	0.103879	1514.39	1975.16	1855.37	2036.69	1027.94	1025.12	1064.26	1126.49	TRUE	FALSE	NA	FALSE
HDIG domain-containing protein	B9T54_RS07215	9318.1	1.9764e-13	-1.35005	-0.433017	0.0564183	10366.3	10916.2	10392.5	11148.2	7659.39	8269.12	7971.88	7821.13	TRUE	FALSE	NA	FALSE
ABC-F family ATP-binding cassette domain-containing protein	B9T54_RS03695	2410.82	2.05422e-13	-1.51983	-0.603909	0.0787389	3084	2976.48	2962.3	2609.57	1965.54	1880.85	2014.28	1793.51	TRUE	FALSE	NA	FALSE
metalloenzyme	B9T54_RS01785	3279.39	2.05541e-13	1.7714	0.824888	0.107557	2256.86	2263.82	2068.29	2877.28	4155.95	4111.19	4035.59	4466.16	TRUE	FALSE	NA	FALSE
NADH-quinone oxidoreductase subunit B	B9T54_RS14745	4827.67	2.62535e-13	1.37861	0.463218	0.060651	3869.43	4343.66	4022.51	3999.49	5599.49	5617.24	5754.59	5414.98	TRUE	FALSE	NA	FALSE
protein translocase subunit SecF	B9T54_RS12185	4744.16	2.97259e-13	-1.53918	-0.622164	0.081638	6392.59	5639.99	5790.98	5183.81	3645.99	3697.45	3986.38	3616.12	TRUE	FALSE	NA	FALSE
hypothetical protein	B9T54_RS14105	3902.56	2.9916e-13	-1.44164	-0.52771	0.0692552	4566.49	4618.57	4316.89	4932.17	2992.48	3344.06	3228.83	3220.96	TRUE	FALSE	NA	FALSE
sodium-translocating pyrophosphatase	B9T54_RS11685	17002.1	3.21864e-13	-2.13026	-1.09103	0.143376	17081.7	26892	26178.4	22411.1	10313.6	12577.9	10289.4	10272.5	TRUE	FALSE	NA	FALSE
serine O-acetyltransferase	B9T54_RS17275	6207.82	3.21864e-13	1.61487	0.691419	0.0908582	4748.12	4563.59	4244.11	5436.52	8045.88	7106.73	7807.53	7710.09	TRUE	FALSE	NA	FALSE
hypothetical protein	B9T54_RS06735	2679.46	3.34484e-13	2.20066	1.13794	0.149646	1329.08	1727.74	1562.08	2077.38	3172.17	4402.28	3317.59	3847.39	TRUE	FALSE	NA	FALSE
WecB/TagA/CpsF family glycosyltransferase	B9T54_RS09950	8070.66	3.42901e-13	-1.45327	-0.539304	0.0709559	10119.7	9622.03	9312.72	9192.94	6288.13	7213.82	6319.67	6496.3	TRUE	FALSE	NA	FALSE
aminoacetone oxidase family FAD-binding enzyme	B9T54_RS01080	765.524	3.52507e-13	-2.17819	-1.12313	0.147847	790.33	1125.04	1134.08	1146.84	442.699	587.035	421.839	476.329	TRUE	FALSE	NA	FALSE
hypothetical protein	B9T54_RS09690	2612.61	3.54918e-13	-1.5443	-0.626954	0.0825493	3219	3408.95	3089.39	2968.3	2254.65	1867.22	2073.16	2020.18	TRUE	FALSE	NA	FALSE
cytochrome c maturation protein CcmE	B9T54_RS14395	4209.46	3.54918e-13	2.0041	1.00296	0.13205	2319.45	2839.03	2502.8	3547.61	5688.83	5095.43	6128.97	5553.59	TRUE	FALSE	NA	FALSE
type I DNA topoisomerase	B9T54_RS07370	3935.67	3.67324e-13	-1.30835	-0.387746	0.0510859	4491.63	4627.03	4413.57	4313.24	3439.2	3408.31	3373.83	3418.54	TRUE	FALSE	NA	FALSE
haloacid dehalogenase-like hydrolase	B9T54_RS05720	1544.17	3.96095e-13	-1.58831	-0.667494	0.0880612	1827.33	2066.09	1754.35	1931.75	1121.3	1332.75	1174.12	1145.64	TRUE	FALSE	NA	FALSE
hypothetical protein	B9T54_RS04900	449.818	4.10693e-13	1.7114	0.775175	0.102336	390.256	309.808	332.403	296.616	556.134	566.591	556.3	590.433	TRUE	FALSE	NA	FALSE
HAMP domain-containing histidine kinase	B9T54_RS16230	995.709	4.48283e-13	-2.08627	-1.06092	0.140278	1094.68	1407.35	1161.24	1720.8	618.373	687.308	631.879	644.039	TRUE	FALSE	NA	FALSE
hypothetical protein	B9T54_RS07800	2752.15	4.72922e-13	-1.36971	-0.45387	0.06007	3194.45	3216.51	3270.8	3044.32	2221.52	2427.97	2358.78	2282.85	TRUE	FALSE	NA	FALSE
hypothetical protein	B9T54_RS15545	477.303	4.85414e-13	-2.43055	-1.28128	0.169663	650.427	584.723	674.583	795.615	349.341	189.837	288.257	285.644	TRUE	FALSE	NA	FALSE
TolC family protein	B9T54_RS10070	4204.49	5.32158e-13	1.71362	0.777048	0.103063	2535.44	3385.69	3155.66	3316.31	5236.09	5763.26	5055.91	5187.54	TRUE	FALSE	NA	FALSE
NAD(P)-binding protein	B9T54_RS14155	5206.6	5.41016e-13	1.52171	0.60569	0.0803622	3784.75	4555.13	3974.72	4200.8	6378.48	6484.65	6472.59	5801.71	TRUE	FALSE	NA	FALSE
formylglycine-generating enzyme family protein	B9T54_RS16405	4480.2	5.82204e-13	-1.34961	-0.43254	0.057465	5155.55	5165.23	4904.57	5362.64	3672.09	3921.36	3767.55	3892.57	TRUE	FALSE	NA	FALSE
LIC_13355 family lipoprotein	B9T54_RS01455	3802.92	5.88336e-13	-1.40038	-0.485815	0.0645578	4577.53	4540.33	4252.8	4380.7	2950.32	3135.72	3299.13	3286.82	TRUE	FALSE	NA	FALSE
N-acetyltransferase	B9T54_RS01090	296.172	5.97432e-13	1.68727	0.754688	0.100319	208.627	226.276	215.084	231.296	396.522	345.601	363.836	382.135	TRUE	FALSE	NA	FALSE
uracil-DNA glycosylase	B9T54_RS14130	1607.74	6.53495e-13	-1.49402	-0.579202	0.0771202	2103.46	1913.83	1916.21	1773.27	1217.67	1282.13	1348.13	1307.22	TRUE	FALSE	NA	FALSE
hypothetical protein	B9T54_RS11530	1190.87	6.53495e-13	1.61663	0.692991	0.0922701	943.732	855.409	979.829	863.076	1547.94	1284.08	1503.68	1549.22	TRUE	FALSE	NA	FALSE
aminodeoxychorismate/anthranilate synthase component II	B9T54_RS01265	1460.77	6.90487e-13	-1.81889	-0.863058	0.115032	1796.65	2097.81	1867.32	1776.48	1065.09	1201.33	1035.26	846.211	TRUE	FALSE	NA	FALSE
IS5 family transposase	B9T54_RS03035	285.307	7.93909e-13	-2.05521	-1.03928	0.138865	301.896	407.086	455.153	370.502	179.69	206.387	174.887	186.856	TRUE	FALSE	NA	FALSE
hypothetical protein	B9T54_RS04405	767.136	9.05737e-13	1.78816	0.838473	0.1123	602.565	496.962	549.66	553.611	1009.88	835.284	958.805	1130.32	TRUE	FALSE	NA	FALSE
sodium:proton antiporter	B9T54_RS05755	4964.3	9.19308e-13	1.49247	0.577699	0.0773976	4247.41	4124.78	3876.95	3685.74	5823.35	5718.48	6509.5	5728.2	TRUE	FALSE	NA	FALSE
glycosyl hydrolase	B9T54_RS00835	97.2322	1.12553e-12	2.40642	1.26689	0.170351	57.6794	49.6962	54.3142	66.3905	162.624	132.399	123.036	131.718	TRUE	FALSE	NA	FALSE
polysaccharide biosynthesis protein	B9T54_RS18480	7394.03	1.14931e-12	-1.32353	-0.404396	0.0543994	7931.52	8678.86	8562.1	8520.47	6329.29	6317.2	6527.08	6285.7	TRUE	FALSE	NA	FALSE
alcohol dehydrogenase catalytic domain-containing protein	B9T54_RS02955	4011.35	1.22235e-12	1.52474	0.608566	0.0819585	3022.64	3334.93	2926.45	3424.46	5158.8	4912.4	4868.72	4442.42	TRUE	FALSE	NA	FALSE
	B9T54_RS13335	402.433	1.24475e-12	1.63898	0.712801	0.0960323	283.488	300.292	315.023	320.173	533.046	465.345	527.299	474.797	TRUE	FALSE	NA	FALSE
phosphoenolpyruvate carboxykinase (ATP)	B9T54_RS01645	24421	1.26429e-12	-1.43462	-0.520668	0.0701702	29131.8	30152.9	28968	26868.9	19123.4	21852.7	19809.7	19460.6	TRUE	FALSE	NA	FALSE
PAS domain-containing hybrid sensor histidine kinase/response regulator	B9T54_RS10765	6288.48	1.35156e-12	1.42386	0.50981	0.0687924	5272.14	5270.97	4992.56	5220.22	7665.42	6692.01	7778.53	7416.02	TRUE	FALSE	NA	FALSE
hypothetical protein	B9T54_RS04960	1510.26	1.36582e-12	1.71957	0.782047	0.105553	1167.09	1035.16	1163.41	1078.31	1942.45	1570.29	2096.01	2029.37	TRUE	FALSE	NA	FALSE
tetratricopeptide repeat protein	B9T54_RS03440	6779.61	1.68148e-12	-1.35956	-0.443143	0.0600377	7713.08	8200.93	7999.4	7336.15	5855.47	5744.77	5850.38	5536.75	TRUE	FALSE	NA	FALSE
hypothetical protein	B9T54_RS16885	7851.94	1.71336e-12	1.59753	0.67584	0.0915995	5696.76	6109.46	5354.3	7021.33	9554.67	9957.21	9608.26	9513.55	TRUE	FALSE	NA	FALSE
SET domain-containing protein	B9T54_RS16950	724.862	1.82422e-12	1.68722	0.754652	0.102402	571.885	502.249	545.315	539.69	910.494	780.767	1026.47	922.025	TRUE	FALSE	NA	FALSE
IS110 family transposase	B9T54_RS02565	358.615	1.94331e-12	-1.84232	-0.881526	0.119762	530.159	452.553	482.31	395.13	228.878	265.772	275.953	238.164	TRUE	FALSE	NA	FALSE
sigma factor regulatory protein FecR	B9T54_RS07820	3741.53	1.95759e-12	1.55106	0.633256	0.0860483	2820.15	2995.52	2635.33	3280.97	4706.06	4767.35	4261.45	4465.39	TRUE	FALSE	NA	FALSE
arginyltransferase	B9T54_RS10025	924.818	1.98743e-12	1.46577	0.55166	0.0749852	795.239	726.41	740.846	739.933	1080.14	1029.02	1151.27	1135.68	TRUE	FALSE	NA	FALSE
	B9T54_RS00410	440.576	2.03452e-12	-1.62615	-0.70146	0.0953923	527.705	594.24	538.797	521.486	304.167	365.072	345.381	327.763	TRUE	FALSE	NA	FALSE
GDYXXLXY domain-containing protein	B9T54_RS07690	1501.32	2.0398e-12	-1.40941	-0.495095	0.0673382	1779.47	1771.09	1664.19	1809.68	1242.77	1324.97	1226.85	1191.59	TRUE	FALSE	NA	FALSE
SpoIIE family protein phosphatase	B9T54_RS04430	2376.57	2.0398e-12	1.53358	0.6169	0.0839053	1653.07	1907.49	1877.1	2064.53	2960.36	2808.62	3002.09	2739.27	TRUE	FALSE	NA	FALSE
glycosyl hydrolase	B9T54_RS12525	4321.02	2.08374e-12	-1.41796	-0.503815	0.0685567	5135.92	5281.54	4882.85	4971.79	3795.57	3272.99	3589.15	3638.32	TRUE	FALSE	NA	FALSE
Spy/CpxP family protein refolding chaperone	B9T54_RS13900	2553.56	2.08374e-12	2.20616	1.14154	0.155338	1434.62	1525.78	1222.07	2188.74	3481.36	3421.94	3464.35	3689.63	TRUE	FALSE	NA	FALSE
hypothetical protein	B9T54_RS18045	2491.64	2.43076e-12	1.92581	0.945462	0.129025	1592.93	1634.69	1542.52	2042.04	3914.02	2754.1	3216.52	3236.28	TRUE	FALSE	NA	FALSE
amidophosphoribosyltransferase	B9T54_RS16580	12314.5	2.49679e-12	1.29233	0.369973	0.0505166	10544.3	10841.2	10955.2	10636.4	13209.7	14140.4	14082.4	14106.8	TRUE	FALSE	NA	FALSE
HNH endonuclease	B9T54_RS08925	2495.02	2.54177e-12	1.36953	0.453676	0.0619719	2223.72	2103.1	1996.59	2100.94	2881.06	2998.46	2792.92	2863.33	TRUE	FALSE	NA	FALSE
hypothetical protein	B9T54_RS01085	307.309	2.54177e-12	1.71401	0.777373	0.106187	212.309	224.162	211.825	256.995	361.387	414.721	397.232	379.838	TRUE	FALSE	NA	FALSE
porin OmpL1	B9T54_RS14320	10439.4	2.74617e-12	-1.45725	-0.543243	0.0743159	13041.7	11986.3	12869.2	11633.3	8003.71	8078.31	9128.42	8774.56	TRUE	FALSE	NA	FALSE
50S ribosomal protein L6	B9T54_RS02445	16268.3	2.83249e-12	-1.4344	-0.520444	0.0712445	19660.1	19766.4	19738.9	17518.5	13528.9	14304	12789.6	12840.2	TRUE	FALSE	NA	FALSE
peroxiredoxin	B9T54_RS05050	3094.79	2.83249e-12	1.62328	0.698915	0.095671	1988.1	2624.38	2300.75	2522.84	3679.12	3972.95	3905.53	3764.68	TRUE	FALSE	NA	FALSE
4%2C5-DOPA dioxygenase extradiol	B9T54_RS15740	2737.86	2.99692e-12	1.57415	0.65457	0.0897074	2007.73	2235.27	1872.75	2392.2	3285.61	3322.64	3508.29	3278.4	TRUE	FALSE	NA	FALSE
	B9T54_RS00415	226.972	3.23677e-12	-1.74336	-0.801873	0.110057	311.714	272.8	292.211	277.341	179.69	160.632	152.917	168.476	TRUE	FALSE	NA	FALSE
	B9T54_RS05580	1554.61	3.23804e-12	1.4835	0.569007	0.0781005	1179.36	1196.94	1335.04	1296.76	1856.12	1719.24	1874.55	1978.83	TRUE	FALSE	NA	FALSE
hypothetical protein	B9T54_RS00390	2819.16	3.5072e-12	1.43304	0.519078	0.0713564	2120.64	2251.13	2389.83	2506.78	3342.83	3218.47	3387.01	3336.6	TRUE	FALSE	NA	FALSE
STAS domain-containing protein	B9T54_RS01860	1576.14	3.62181e-12	1.52224	0.606195	0.083386	1136.41	1233.95	1249.23	1378.14	1933.42	1988.91	1752.39	1936.71	TRUE	FALSE	NA	FALSE
	B9T54_RS01140	3363.78	3.69163e-12	-1.34706	-0.429812	0.0591473	4076.83	3740.96	3888.9	3739.28	2902.14	2771.62	2949.36	2841.12	TRUE	FALSE	NA	FALSE
co-chaperone GroES	B9T54_RS06370	28386.8	3.78005e-12	1.89363	0.921155	0.126824	23370	17253	21886.5	15972.3	38601.1	39524.1	35300.9	35186.3	TRUE	FALSE	NA	FALSE
DUF4505 family protein	B9T54_RS07845	233.237	4.13112e-12	1.97178	0.979501	0.135087	177.947	137.458	150.994	162.764	257.99	305.687	350.654	322.402	TRUE	FALSE	NA	FALSE
NADP-dependent isocitrate dehydrogenase	B9T54_RS16480	15223.6	4.26581e-12	-1.39446	-0.479711	0.066202	16994.5	18786.2	18210.5	16932.8	12520	13361.6	12968.9	12013.9	TRUE	FALSE	NA	FALSE
histidine kinase	B9T54_RS05910	993.739	4.53816e-12	1.44266	0.528729	0.0730575	786.648	796.196	825.576	845.943	1159.45	1125.39	1262	1148.7	TRUE	FALSE	NA	FALSE
FAD-binding oxidoreductase	B9T54_RS10035	3402.46	4.53816e-12	1.5715	0.652146	0.0901119	2979.69	2548.25	2736.35	2322.6	4148.92	3959.32	4415.25	4109.29	TRUE	FALSE	NA	FALSE
	B9T54_RS12370	65833.9	4.70449e-12	-1.30617	-0.385338	0.0532837	72974.2	77594.8	73289.4	74435.5	56325.1	60049.9	56576.5	55425.7	TRUE	FALSE	NA	FALSE
adenosylcobinamide-GDP ribazoletransferase	B9T54_RS01440	541.484	4.80919e-12	-1.5984	-0.676632	0.0936063	586.611	709.492	691.963	674.613	432.66	432.245	418.324	385.964	TRUE	FALSE	NA	FALSE
STAS domain-containing protein	B9T54_RS17750	1613.79	4.94803e-12	1.59942	0.677552	0.0937883	1322.94	1129.27	1160.15	1355.65	2044.85	1812.7	1929.03	2155.73	TRUE	FALSE	NA	FALSE
SDR family NAD(P)-dependent oxidoreductase	B9T54_RS10030	1906.46	5.00288e-12	1.48592	0.57136	0.0791092	1459.16	1604.02	1646.81	1424.18	2178.36	2417.26	2344.72	2177.17	TRUE	FALSE	NA	FALSE
penicillin acylase family protein	B9T54_RS02085	2761.71	5.47809e-12	1.39436	0.479604	0.0665218	2265.45	2447.8	2173.66	2339.73	3219.35	3136.7	3394.92	3116.05	TRUE	FALSE	NA	FALSE
type II secretion system protein F	B9T54_RS09375	5377.81	5.84841e-12	-1.2783	-0.354226	0.0491949	6158.19	6080.91	6001.72	5898.04	4630.77	4867.62	4742.17	4643.06	TRUE	FALSE	NA	FALSE
alpha/beta hydrolase	B9T54_RS00855	1192.57	5.91106e-12	1.58402	0.663589	0.0921824	951.096	887.13	817.972	1036.55	1351.19	1525.51	1480.83	1490.25	TRUE	FALSE	NA	FALSE
hypothetical protein	B9T54_RS13445	232.328	6.28203e-12	-2.5495	-1.35021	0.187791	239.308	339.414	348.697	406.909	107.412	172.314	121.279	123.294	TRUE	FALSE	NA	FALSE
vitamin B12-dependent ribonucleotide reductase	B9T54_RS08590	39529.4	6.35621e-12	-1.65222	-0.724405	0.100779	45498	51812	43190.7	56499.4	28698.1	32705.6	29157	28674.7	TRUE	FALSE	NA	FALSE
	B9T54_RS16995	632.513	7.07597e-12	2.33787	1.22519	0.170806	316.623	345.759	336.748	516.132	1073.12	731.117	833.132	907.475	TRUE	FALSE	NA	FALSE
hypothetical protein	B9T54_RS09025	481.854	7.13677e-12	1.92452	0.944498	0.131701	305.578	300.292	320.454	391.918	666.558	512.074	656.487	701.474	TRUE	FALSE	NA	FALSE
AMP-binding protein	B9T54_RS08800	12754	7.22507e-12	-1.4722	-0.557971	0.0778258	14016.1	15690.3	15851.1	15200.2	10603.7	11241.3	9545.86	9883.44	TRUE	FALSE	NA	FALSE
STAS domain-containing protein	B9T54_RS07995	5345.76	7.61039e-12	1.33688	0.418868	0.0584846	4568.94	4441.99	4390.76	4898.97	6001.03	6191.62	6127.21	6145.56	TRUE	FALSE	NA	FALSE
GGDEF domain-containing protein	B9T54_RS03230	846.98	8.97648e-12	1.59391	0.672567	0.0942101	708.106	618.559	633.304	653.197	1126.32	910.245	1091.51	1034.6	TRUE	FALSE	NA	FALSE
glycerol-3-phosphate acyltransferase	B9T54_RS11325	1784.34	9.11821e-12	-1.4633	-0.549225	0.0769598	2104.68	2104.16	1954.23	2317.24	1430.49	1377.54	1528.29	1458.09	TRUE	FALSE	NA	FALSE
SUF system NifU family Fe-S cluster assembly protein	B9T54_RS03665	5446.86	9.38787e-12	1.83343	0.874542	0.12262	3259.5	4348.95	3303.39	4465.29	7456.61	7440.65	6770.51	6529.99	TRUE	FALSE	NA	FALSE
	B9T54_RS17895	560.288	1.02241e-11	1.51191	0.596374	0.0837596	467.571	420.832	450.808	446.529	677.6	622.082	703.065	693.816	TRUE	FALSE	NA	FALSE
toluene tolerance protein	B9T54_RS12620	1258.49	1.07341e-11	-1.68759	-0.754968	0.106139	1592.93	1572.3	1722.85	1432.75	892.425	1113.71	865.649	875.311	TRUE	FALSE	NA	FALSE
type I restriction endonuclease subunit R	B9T54_RS15935	779.809	1.08098e-11	1.47217	0.557946	0.0784547	630.791	631.247	596.37	663.905	978.756	929.716	943.865	863.824	TRUE	FALSE	NA	FALSE
FAD-dependent oxidoreductase	B9T54_RS18505	407.943	1.09834e-11	1.53942	0.622389	0.0875476	343.622	311.923	324.799	305.182	492.891	508.18	504.449	472.5	TRUE	FALSE	NA	FALSE
serine protease	B9T54_RS05675	2322.99	1.1012e-11	-1.507	-0.591684	0.0832366	2940.42	2716.37	2797.18	2718.8	1866.16	1627.73	2031.86	1885.4	TRUE	FALSE	NA	FALSE
hypothetical protein	B9T54_RS15355	4291.15	1.19729e-11	-1.30245	-0.381228	0.0537202	5050.01	4871.28	4801.38	4697.66	3831.7	3622.48	3694.61	3760.09	TRUE	FALSE	NA	FALSE
hypothetical protein	B9T54_RS04020	8245.55	1.20174e-11	-1.93831	-0.9548	0.13456	8530.41	11460.8	10949.7	12572.4	5262.19	6721.21	5048.01	5419.58	TRUE	FALSE	NA	FALSE
	B9T54_RS17390	1199.16	1.23328e-11	1.42761	0.513602	0.0724222	1050.5	972.776	943.981	985.149	1383.31	1422.32	1496.65	1338.62	TRUE	FALSE	NA	FALSE
tetratricopeptide repeat protein	B9T54_RS01870	4291.95	1.30841e-11	-1.4136	-0.499375	0.0705009	4729.71	5303.75	5253.27	4822.95	3317.73	3693.55	3614.63	3600.03	TRUE	FALSE	NA	FALSE
hypothetical protein	B9T54_RS18700	583.361	1.38755e-11	-1.74547	-0.803618	0.113589	587.839	803.598	777.78	796.686	442.699	414.721	420.081	423.488	TRUE	FALSE	NA	FALSE
WYL domain-containing protein	B9T54_RS02890	2861.64	1.40666e-11	1.38546	0.470368	0.0665063	2292.45	2562	2453.92	2288.33	3320.74	3171.74	3386.14	3417.77	TRUE	FALSE	NA	FALSE
glutathione peroxidase	B9T54_RS00625	12352	1.41565e-11	1.38571	0.470625	0.0665541	10927.2	9892.71	10592.4	10010	13293	14874.5	14490.2	14736.3	TRUE	FALSE	NA	FALSE
adenylate cyclase	B9T54_RS10365	4932.91	1.46699e-11	-1.88762	-0.916571	0.129715	5121.19	7349.75	5817.05	7507.48	3646.99	3586.46	3150.61	3283.76	TRUE	FALSE	NA	FALSE
ABC transporter permease	B9T54_RS11370	7853.61	1.47512e-11	-1.50765	-0.592302	0.0838369	8669.08	9890.6	8990.09	10222	6348.36	6835.12	5905.74	5967.89	TRUE	FALSE	NA	FALSE
hypothetical protein	B9T54_RS15680	653.181	1.61292e-11	1.48847	0.573832	0.0813695	571.885	530.798	475.793	522.557	787.02	762.27	790.948	784.181	TRUE	FALSE	NA	FALSE
FecR domain-containing protein	B9T54_RS13420	12029.4	1.65808e-11	-1.72517	-0.786739	0.111626	14725.4	15972.6	12967	17256.2	8253.67	10099.3	8013.18	8947.63	TRUE	FALSE	NA	FALSE
DUF1563 domain-containing protein	B9T54_RS08290	1223.15	1.67878e-11	1.86715	0.900839	0.127852	684.789	867.04	861.424	997.999	1649.33	1778.63	1356.92	1589.04	TRUE	FALSE	NA	FALSE
flagellar export protein FliJ	B9T54_RS06435	2044.81	1.74734e-11	-1.45448	-0.540507	0.0767762	2440.94	2508.07	2207.33	2536.76	1600.14	1745.53	1744.48	1575.25	TRUE	FALSE	NA	FALSE
	B9T54_RS17900	772.328	1.90947e-11	1.57329	0.653785	0.0930348	635.7	559.346	549.66	656.409	978.756	923.875	1001.87	873.014	TRUE	FALSE	NA	FALSE
hypothetical protein	B9T54_RS11795	257.313	1.94744e-11	1.78985	0.83984	0.119563	188.992	167.064	165.115	216.304	353.356	341.707	311.985	313.979	TRUE	FALSE	NA	FALSE
hypothetical protein	B9T54_RS14215	779.336	1.98941e-11	1.51784	0.602021	0.0857467	661.472	562.519	592.025	661.763	895.436	914.139	981.654	965.676	TRUE	FALSE	NA	FALSE
biotin carboxylase	B9T54_RS08410	13074.8	2.12964e-11	-1.48829	-0.573652	0.0818209	15888.8	16941.1	15883.7	13847.8	10425	11331.8	10174.2	10106.3	TRUE	FALSE	NA	FALSE
pyridoxamine 5'-phosphate oxidase	B9T54_RS12105	1553.92	2.15335e-11	1.3981	0.483464	0.0689757	1192.86	1294.22	1342.65	1353.51	1744.7	1797.13	1844.67	1861.66	TRUE	FALSE	NA	FALSE
tetratricopeptide repeat protein	B9T54_RS17040	14990.6	2.215e-11	-1.32472	-0.405685	0.0579144	17460.9	17119.8	15931.4	17826.9	12873.4	12563.3	12947.8	13200.9	TRUE	FALSE	NA	FALSE
EamA family transporter	B9T54_RS04755	2851.7	2.42255e-11	1.48221	0.567747	0.0811992	2483.89	2175	2409.38	2124.5	3397.04	3146.43	3606.72	3470.61	TRUE	FALSE	NA	FALSE
hypothetical protein	B9T54_RS07640	3429.87	2.59487e-11	-1.76674	-0.821093	0.117601	4559.12	4933.67	4546.1	3482.29	2364.07	2796.94	2366.69	2390.07	TRUE	FALSE	NA	FALSE
OmpA family protein	B9T54_RS17225	5139.37	2.7281e-11	-1.55218	-0.634298	0.0909429	5814.57	6490.11	5642.16	7056.67	4344.67	3992.42	3929.25	3845.09	TRUE	FALSE	NA	FALSE
	B9T54_RS00335	264.454	2.82372e-11	-1.70154	-0.766842	0.110028	310.487	367.963	331.317	323.386	177.682	200.546	189.827	214.424	TRUE	FALSE	NA	FALSE
rod shape-determining protein MreC	B9T54_RS11100	7569.09	2.90834e-11	-1.64613	-0.719079	0.103241	9387.01	10248	9647.29	8385.55	5534.24	6726.08	5393.39	5231.19	TRUE	FALSE	NA	FALSE
diaminopimelate epimerase	B9T54_RS17365	13157.2	3.22643e-11	1.63021	0.705059	0.101446	8881.39	10629.7	8941.21	11564.8	17101.6	16054.4	16725	15359.7	TRUE	FALSE	NA	FALSE
transcriptional regulator	B9T54_RS10255	1212.99	3.2738e-11	1.73431	0.794362	0.114335	683.562	961.145	943.981	958.379	1530.87	1608.26	1479.95	1537.73	TRUE	FALSE	NA	FALSE
TatD family hydrolase	B9T54_RS17105	929.151	3.59218e-11	1.6923	0.758982	0.109459	720.378	597.412	726.724	717.445	1229.72	978.392	1217.18	1245.96	TRUE	FALSE	NA	FALSE
flagellar biosynthesis protein FliQ	B9T54_RS10460	630.85	3.80196e-11	-1.73454	-0.79455	0.114727	911.825	854.352	754.968	679.967	468.799	462.424	500.934	413.533	TRUE	FALSE	NA	FALSE
UDP-3-O-(3-hydroxymyristoyl)glucosamine N-acyltransferase	B9T54_RS00350	2440.72	3.82817e-11	-2.08375	-1.05918	0.152967	2508.44	3604.56	3029.65	4049.82	1896.28	1463.21	1555.53	1418.26	TRUE	FALSE	NA	FALSE
DUF1564 family protein	B9T54_RS05225	101.927	3.84429e-11	2.18557	1.12801	0.162928	67.4971	57.0978	64.0908	67.4613	151.582	118.77	156.432	132.484	TRUE	FALSE	NA	FALSE
hypothetical protein	B9T54_RS09870	887.904	4.1271e-11	1.73946	0.79864	0.115528	725.287	591.067	663.72	614.647	1159.45	966.71	1071.3	1311.05	TRUE	FALSE	NA	FALSE
hypothetical protein	B9T54_RS05845	2136.5	4.16048e-11	1.56379	0.645044	0.0933292	1821.19	1476.08	1603.36	1767.91	2635.11	2346.19	2664.62	2777.56	TRUE	FALSE	NA	FALSE
polyribonucleotide nucleotidyltransferase	B9T54_RS11810	41670.5	4.33252e-11	-1.48342	-0.568923	0.0823879	51236.4	51447.2	50678.4	45765.5	31012	37739.6	32916.6	32568	TRUE	FALSE	NA	FALSE
	B9T54_RS17660	1584.61	4.40703e-11	-1.41556	-0.501377	0.0726386	1903.42	1925.46	1822.79	1775.41	1421.45	1320.1	1276.06	1232.17	TRUE	FALSE	NA	FALSE
AcrB/AcrD/AcrF family protein	B9T54_RS08375	5116.05	5.30526e-11	1.53768	0.620754	0.0902832	3951.65	4059.23	3646.66	4469.58	6091.37	6924.68	5992.75	5792.52	TRUE	FALSE	NA	FALSE
DUF3209 family protein	B9T54_RS18500	217.769	5.43399e-11	1.68799	0.755304	0.109912	168.129	146.974	175.978	157.41	267.025	275.507	283.862	267.265	TRUE	FALSE	NA	FALSE
DUF4395 domain-containing protein	B9T54_RS06185	1825.47	5.67387e-11	2.57556	1.36489	0.198806	1071.36	1033.05	894.012	1085.81	3640.97	1650.12	2931.78	2296.64	TRUE	FALSE	NA	FALSE
histidine kinase	B9T54_RS13155	853.066	5.77805e-11	1.46446	0.550373	0.0802003	714.242	701.033	660.461	694.958	999.837	923.875	1057.23	1072.89	TRUE	FALSE	NA	FALSE
hypothetical protein	B9T54_RS08620	1300.58	6.141e-11	1.49133	0.576599	0.0841325	1028.41	957.973	1040.66	1150.05	1561.99	1438.87	1568.71	1657.96	TRUE	FALSE	NA	FALSE
methylglyoxal synthase	B9T54_RS04990	1861.47	6.5276e-11	1.52235	0.606305	0.088584	1450.57	1545.87	1278.56	1628.71	2188.4	2205.03	2368.45	2226.19	TRUE	FALSE	NA	FALSE
RibD family protein	B9T54_RS16300	2946.69	6.60746e-11	1.48858	0.573941	0.0838809	2346.45	2476.35	2150.84	2498.21	3859.81	3251.57	3584.75	3405.52	TRUE	FALSE	NA	FALSE
DUF4349 domain-containing protein	B9T54_RS12000	595.768	6.90656e-11	1.6709	0.740625	0.108347	449.163	433.52	434.514	467.946	743.854	625.003	852.466	759.675	TRUE	FALSE	NA	FALSE
elongation factor P	B9T54_RS18730	10989.5	7.63863e-11	-1.30726	-0.386542	0.0566702	12299.2	12910.4	12757.3	11844.3	9281.62	9952.34	9376.25	9494.41	TRUE	FALSE	NA	FALSE
hypothetical protein	B9T54_RS18205	2339.47	7.67145e-11	-1.51526	-0.599563	0.087913	3005.46	2590.55	3083.96	2596.72	1721.61	1883.77	1876.3	1957.39	TRUE	FALSE	NA	FALSE
HlyD family efflux transporter periplasmic adaptor subunit	B9T54_RS10065	2878.92	7.78718e-11	1.71574	0.778827	0.11424	1936.55	2245.84	2033.52	2263.7	3264.53	4433.43	3327.25	3526.52	TRUE	FALSE	NA	FALSE
DUF58 domain-containing protein	B9T54_RS17685	1763.93	8.10988e-11	-1.59506	-0.673614	0.098896	1886.24	2428.77	2196.47	2161.97	1216.67	1458.34	1351.64	1411.37	TRUE	FALSE	NA	FALSE
hypothetical protein	B9T54_RS15580	734.499	8.13005e-11	1.48483	0.570301	0.0837364	606.247	549.83	586.594	623.214	876.363	803.158	925.409	905.178	TRUE	FALSE	NA	FALSE
hypothetical protein	B9T54_RS03710	9641.54	8.8894e-11	-1.37063	-0.454839	0.0669131	10799.5	11573.9	10771.6	11448.1	8497.61	8127.96	8439.41	7474.22	TRUE	FALSE	NA	FALSE
hypothetical protein	B9T54_RS11205	2091.28	8.8894e-11	1.66449	0.735077	0.108145	1472.66	1749.94	1390.44	1665.12	2361.06	3008.19	2484.46	2598.37	TRUE	FALSE	NA	FALSE
catalase	B9T54_RS10305	18276.4	9.44103e-11	1.48211	0.567651	0.0836236	14527.8	16004.3	14102.1	14270.7	21025.7	24634.1	20385.4	21261	TRUE	FALSE	NA	FALSE
enoyl-CoA hydratase/isomerase family protein	B9T54_RS03455	860.818	9.45565e-11	-1.48643	-0.571853	0.0842493	1093.45	951.629	1059.13	1012.99	691.654	671.732	755.795	650.166	TRUE	FALSE	NA	FALSE
Pathogenicity locus	B9T54_RS02280	395.851	9.54226e-11	1.83786	0.878025	0.129388	332.577	226.276	291.124	267.704	478.837	467.292	561.573	541.422	TRUE	FALSE	NA	FALSE
inorganic phosphate transporter	B9T54_RS06615	10875.6	9.79331e-11	-1.41359	-0.49936	0.0736308	13760.8	12560.4	12465.1	12170.9	8532.74	9854.01	8840.16	8820.5	TRUE	FALSE	NA	FALSE
phosphoglycerate dehydrogenase	B9T54_RS09780	8675.25	9.98354e-11	1.38896	0.474	0.0699234	7508.13	7399.45	7249.86	6893.9	9506.48	10740.9	10570.6	9532.7	TRUE	FALSE	NA	FALSE
helix-turn-helix transcriptional regulator	B9T54_RS06250	438.392	1.00407e-10	1.64816	0.720856	0.106357	377.984	320.382	321.54	306.253	510.961	506.233	605.515	558.269	TRUE	FALSE	NA	FALSE
hypothetical protein	B9T54_RS03865	618.999	1.01216e-10	-1.44529	-0.531356	0.0784146	736.332	724.296	716.948	750.641	510.961	475.08	494.782	542.953	TRUE	FALSE	NA	FALSE
SUMF1/EgtB/PvdO family nonheme iron enzyme	B9T54_RS15870	4572.84	1.01443e-10	-1.54136	-0.624201	0.0921249	4862.25	6164.44	5831.18	5329.44	3315.72	3703.29	3788.64	3587.78	TRUE	FALSE	NA	FALSE
TonB-dependent receptor	B9T54_RS13455	203.208	1.0521e-10	1.73664	0.796297	0.117621	128.858	155.433	146.648	161.693	269.032	269.666	253.103	241.228	TRUE	FALSE	NA	FALSE
NAD(P)(+) transhydrogenase (Re/Si-specific) subunit beta	B9T54_RS02045	15041.4	1.1198e-10	-1.5288	-0.612402	0.090583	18528.6	19360.4	19151.2	15706.7	11171.9	12262.5	12856.4	11293.3	TRUE	FALSE	NA	FALSE
YceK/YidQ family lipoprotein	B9T54_RS01480	1786.16	1.12159e-10	-1.47402	-0.559754	0.0828042	2054.37	1931.81	2285.54	2242.28	1462.61	1423.29	1351.64	1537.73	TRUE	FALSE	NA	FALSE
hypothetical protein	B9T54_RS13410	1819.89	1.12159e-10	1.43084	0.516862	0.0764609	1403.94	1518.38	1589.23	1476.65	2319.9	1993.78	2103.04	2154.2	TRUE	FALSE	NA	FALSE
hypothetical protein	B9T54_RS18050	9749.53	1.19586e-10	-1.4269	-0.512883	0.0759802	10896.5	11667	10636.9	12657	7723.64	8452.14	7876.96	8086.1	TRUE	FALSE	NA	FALSE
acetolactate synthase small subunit	B9T54_RS06560	3530.83	1.22134e-10	-1.43577	-0.521826	0.0773437	4649.94	4063.46	4153.95	3784.26	2835.88	2953.67	2875.54	2929.96	TRUE	FALSE	NA	FALSE
N-acetyltransferase	B9T54_RS07925	3556.86	1.25652e-10	2.07063	1.05007	0.155741	2017.55	2200.38	1905.34	3142.84	5283.27	4141.37	5062.07	4702.02	TRUE	FALSE	NA	FALSE
hypothetical protein	B9T54_RS16110	787.882	1.26577e-10	-1.47444	-0.560162	0.0830974	1013.68	905.105	949.413	889.847	629.415	589.956	643.304	682.329	TRUE	FALSE	NA	FALSE
hypothetical protein	B9T54_RS14670	431.914	1.38753e-10	1.65957	0.730809	0.108632	360.803	322.497	321.54	295.545	534.049	480.921	610.788	529.169	TRUE	FALSE	NA	FALSE
membrane protein insertase YidC	B9T54_RS16850	10777.8	1.39225e-10	-1.42221	-0.508134	0.0755413	13861.5	12186.1	12212	12367.9	8207.5	9516.2	8931.56	8939.97	TRUE	FALSE	NA	FALSE
hypothetical protein	B9T54_RS08080	5557.1	1.43313e-10	1.81593	0.860711	0.128043	3525.8	3826.61	3384.86	5049.96	6560.17	7138.85	7388.33	7582.2	TRUE	FALSE	NA	FALSE
acetylneuraminic acid synthetase	B9T54_RS06860	2850.03	1.55894e-10	-1.47505	-0.560764	0.083578	3497.58	3291.58	3507.61	3290.61	2456.43	2438.68	2001.98	2315.78	TRUE	FALSE	NA	FALSE
thiol:disulfide oxidoreductase	B9T54_RS03530	8666.87	1.60509e-10	2.24862	1.16904	0.174356	3929.56	5553.28	4467.89	7390.76	12901.5	13001.4	11463.5	10627	TRUE	FALSE	NA	FALSE
FliG protein	B9T54_RS06455	4623.41	1.79109e-10	-1.55536	-0.637247	0.0952792	5432.9	6296.61	5305.41	5476.14	3552.63	4138.45	3478.41	3306.73	TRUE	FALSE	NA	FALSE
BolA/IbaG family iron-sulfur metabolism protein	B9T54_RS07965	1675.16	1.79109e-10	1.71244	0.776052	0.116037	1396.58	1025.64	1105.84	1413.47	2246.62	2030.77	2086.34	2096	TRUE	FALSE	NA	FALSE
dTMP kinase	B9T54_RS13190	1083.77	1.8711e-10	1.55085	0.633061	0.0947518	822.238	856.466	754.968	964.804	1241.77	1423.29	1278.7	1327.9	TRUE	FALSE	NA	FALSE
MaoC family dehydratase	B9T54_RS16260	6622.23	1.97792e-10	1.38429	0.469144	0.0703069	5381.36	5538.48	5415.13	5884.12	7080.17	8175.66	7961.33	7541.61	TRUE	FALSE	NA	FALSE
hypothetical protein	B9T54_RS14550	133.182	1.99489e-10	1.94219	0.957682	0.143554	94.496	89.8761	84.7302	93.1608	194.747	148.949	187.191	172.305	TRUE	FALSE	NA	FALSE
16S rRNA (uracil(1498)-N(3))-methyltransferase	B9T54_RS07740	329.737	1.99517e-10	-1.53662	-0.619758	0.0929044	407.437	410.258	396.494	383.351	250.963	274.534	269.801	245.057	TRUE	FALSE	NA	FALSE
alpha-ribazole phosphatase	B9T54_RS01435	405.162	2.19059e-10	-1.63082	-0.705595	0.105995	587.839	485.331	482.31	455.096	289.109	315.422	313.743	312.447	TRUE	FALSE	NA	FALSE
chorismate synthase	B9T54_RS16920	6247.23	2.20549e-10	-1.40169	-0.487171	0.0731972	6716.58	7889.01	7303.09	7257.98	5174.86	5221.01	5511.15	4904.19	TRUE	FALSE	NA	FALSE
hypothetical protein	B9T54_RS06025	1982.16	2.32473e-10	-1.36998	-0.454154	0.0683191	2297.36	2353.7	2134.55	2379.35	1687.48	1767.92	1624.96	1612.01	TRUE	FALSE	NA	FALSE
helicase	B9T54_RS10390	1936.72	2.34807e-10	-1.44191	-0.527977	0.0794456	2532.98	2269.11	2263.82	2084.88	1524.85	1549.85	1660.11	1608.18	TRUE	FALSE	NA	FALSE
MATE family efflux transporter	B9T54_RS15260	1337.08	2.35421e-10	-1.41385	-0.499625	0.0751872	1590.48	1536.35	1684.83	1454.17	1110.26	1057.25	1169.72	1093.56	TRUE	FALSE	NA	FALSE
flagellar biosynthesis protein FlhF	B9T54_RS10440	8191.57	2.38871e-10	-1.4461	-0.532163	0.0801132	9545.32	10659.3	9750.49	8784.96	7118.32	6824.41	6558.72	6291.06	TRUE	FALSE	NA	FALSE
	B9T54_RS07435	700.455	2.5943e-10	-1.68877	-0.755972	0.11402	844.328	902.99	779.952	991.574	606.327	463.398	491.267	523.808	TRUE	FALSE	NA	FALSE
hypothetical protein	B9T54_RS14925	1627.58	2.67068e-10	1.42941	0.515419	0.0777923	1284.9	1448.59	1262.26	1362.08	1927.4	2062.9	1837.64	1834.86	TRUE	FALSE	NA	FALSE
serine hydrolase	B9T54_RS14905	1911.1	2.72176e-10	1.37355	0.457908	0.0691445	1642.02	1638.92	1524.06	1636.2	2295.81	2092.1	2331.54	2128.16	TRUE	FALSE	NA	FALSE
hypothetical protein	B9T54_RS15065	48.0755	2.74958e-10	2.73307	1.45052	0.21909	26.9988	22.2047	23.8983	29.9828	75.2889	64.2526	73.8218	68.1563	TRUE	FALSE	NA	FALSE
general secretion pathway protein GspC	B9T54_RS09390	3353.57	2.77648e-10	-1.30945	-0.388962	0.058765	3803.16	3977.81	3772.67	3656.83	2978.43	2869.95	2984.51	2785.22	TRUE	FALSE	NA	FALSE
DUF2779 domain-containing protein	B9T54_RS01045	1296.52	2.81794e-10	-1.63881	-0.712652	0.107709	1897.28	1510.98	1507.76	1528.05	888.409	930.689	1023.84	1085.14	TRUE	FALSE	NA	FALSE
transcriptional regulator	B9T54_RS01635	20173.3	2.82033e-10	-1.37557	-0.460026	0.0695321	24832.8	23520	23619.1	21478.4	16558.5	18143.6	16834.9	16398.9	TRUE	FALSE	NA	FALSE
biopolymer transporter ExbD	B9T54_RS18325	467.185	3.06776e-10	-1.49451	-0.57967	0.0877853	505.615	554.06	599.629	579.31	371.425	377.727	369.109	380.603	TRUE	FALSE	NA	FALSE
hypothetical protein	B9T54_RS13810	5119.64	3.24735e-10	-1.45972	-0.545688	0.0827484	6557.04	5954.03	5545.48	6249.27	4586.6	3892.15	4107.66	4064.88	TRUE	FALSE	NA	FALSE
glycine cleavage system aminomethyltransferase GcvT	B9T54_RS01970	3926.6	3.42405e-10	1.44753	0.533595	0.081015	2897.47	3302.15	3299.05	3334.52	4250.31	5035.07	4689.44	4604.77	TRUE	FALSE	NA	FALSE
chemotaxis protein CheX	B9T54_RS09630	13668.7	3.52036e-10	-1.46854	-0.554384	0.0842279	16798.2	16913.6	14797.4	16541.9	12010.1	10376.8	11730.6	10180.6	TRUE	FALSE	NA	FALSE
chaperonin GroEL	B9T54_RS06365	132879	3.55404e-10	1.86583	0.899815	0.136751	98308.9	96065.9	101133	75426	167824	217149	156077	151050	TRUE	FALSE	NA	FALSE
	B9T54_RS12500	119.84	3.55404e-10	2.19007	1.13098	0.171877	84.6782	63.4419	57.5731	95.3025	168.647	146.029	178.403	164.647	TRUE	FALSE	NA	FALSE
transporter substrate-binding domain-containing protein	B9T54_RS00395	2303.3	3.60488e-10	1.49106	0.576338	0.0876221	1954.96	1643.15	1807.58	1992.79	2764.61	2513.64	2900.14	2849.55	TRUE	FALSE	NA	FALSE
hypothetical protein	B9T54_RS07390	3864.91	3.61278e-10	-1.53679	-0.61992	0.0942569	4583.67	4425.08	5003.43	4721.22	2797.74	2837.82	2998.57	3551.79	TRUE	FALSE	NA	FALSE
hypothetical protein	B9T54_RS05780	1020.26	3.80702e-10	1.43145	0.51748	0.0787782	892.189	828.975	821.231	814.89	1266.86	1226.64	1090.63	1220.69	TRUE	FALSE	NA	FALSE
hypothetical protein	B9T54_RS15650	73609.8	4.11289e-10	-1.49415	-0.579329	0.0883525	97340.7	92548.1	83408.2	79478	57472.5	64715	57917.6	55998.5	TRUE	FALSE	NA	FALSE
VWA domain-containing protein	B9T54_RS00070	5219.97	4.18542e-10	1.44903	0.535086	0.0816413	4454.81	3995.79	4088.78	4513.48	6515	5635.73	5937.38	6618.82	TRUE	FALSE	NA	FALSE
flagellar basal body-associated FliL family protein	B9T54_RS15710	2588.55	4.18861e-10	-1.41261	-0.498365	0.0760433	2949.01	3200.65	3047.03	2926.53	2165.31	2355.93	1981.76	2082.21	TRUE	FALSE	NA	FALSE
metalloregulator ArsR/SmtB family transcription factor	B9T54_RS18025	5652.88	4.3018e-10	1.64421	0.717396	0.109536	4203.23	4541.39	4153.95	4204.02	8038.85	5626.97	7241.57	7213.09	TRUE	FALSE	NA	FALSE
ATP-dependent helicase	B9T54_RS09040	5672.7	4.38616e-10	-1.30439	-0.383375	0.0585642	6733.76	6265.95	6113.61	6575.87	4756.25	5052.59	4990.88	4892.71	TRUE	FALSE	NA	FALSE
hypothetical protein	B9T54_RS13805	693.987	4.40502e-10	-1.66676	-0.737047	0.112607	786.648	845.893	810.368	1027.98	470.807	499.418	538.723	572.054	TRUE	FALSE	NA	FALSE
(2Fe-2S)-binding protein	B9T54_RS16305	2135.82	4.42381e-10	1.60487	0.682456	0.104281	1682.52	1473.97	1492.56	1910.33	2858.97	2435.76	2719.1	2513.36	TRUE	FALSE	NA	FALSE
lytic transglycosylase domain-containing protein	B9T54_RS18830	1318.94	4.70031e-10	-1.41291	-0.498665	0.0763067	1672.7	1517.32	1496.9	1492.71	1113.27	1024.15	1166.21	1068.29	TRUE	FALSE	NA	FALSE
FecR domain-containing protein	B9T54_RS10790	6342.61	4.83111e-10	-1.43016	-0.516177	0.0790396	8424.87	7334.95	7313.95	6788.96	5078.49	5326.15	5266.83	5206.69	TRUE	FALSE	NA	FALSE
hypothetical protein	B9T54_RS07890	42.6999	4.9808e-10	2.91441	1.54321	0.236479	19.6355	22.2047	16.2943	28.912	64.2465	65.2261	61.5182	63.5615	TRUE	FALSE	NA	FALSE
prepilin-type N-terminal cleavage/methylation domain-containing protein	B9T54_RS09355	755.034	5.04025e-10	-1.47291	-0.558672	0.0856376	854.145	871.269	911.393	959.449	609.338	673.679	565.967	595.028	TRUE	FALSE	NA	FALSE
	B9T54_RS00970	429.475	5.11707e-10	1.90826	0.932258	0.14296	327.668	289.718	224.861	339.448	645.477	484.815	568.604	555.206	TRUE	FALSE	NA	FALSE
SPOR domain-containing protein	B9T54_RS13815	8791.31	5.24123e-10	-1.37689	-0.461412	0.0707988	10373.7	10674.1	9503.9	10190.9	6893.45	7692.79	7171.26	7830.32	TRUE	FALSE	NA	FALSE
	B9T54_RS13940	168.678	5.39057e-10	-1.831	-0.872628	0.133988	252.807	192.441	210.739	217.375	128.493	114.876	106.339	126.357	TRUE	FALSE	NA	FALSE
BamA/TamA family outer membrane protein	B9T54_RS10900	5771.59	5.40295e-10	1.39682	0.482146	0.0740385	5067.19	4618.57	5104.45	4476	6365.43	6530.4	7106.23	6904.47	TRUE	FALSE	NA	FALSE
hypothetical protein	B9T54_RS10710	3123.22	5.60047e-10	1.98527	0.989337	0.152056	1927.96	2010.05	1652.24	2778.76	4741.19	3737.36	4221.9	3916.31	TRUE	FALSE	NA	FALSE
hypothetical protein	B9T54_RS03280	1556.89	5.64769e-10	-1.47473	-0.560455	0.0861594	1913.24	1809.15	1954.23	1747.57	1226.71	1116.63	1360.43	1327.13	TRUE	FALSE	NA	FALSE
hypothetical protein	B9T54_RS05905	4334.7	5.9255e-10	1.84417	0.882969	0.135897	2469.17	3567.55	2873.22	3280.97	5391.69	6797.15	5008.46	5289.39	TRUE	FALSE	NA	FALSE
TonB-dependent receptor	B9T54_RS04845	1622.59	6.13862e-10	-1.37292	-0.457247	0.0704383	1923.05	1868.37	1949.88	1770.06	1268.87	1437.9	1384.16	1378.44	TRUE	FALSE	NA	FALSE
leucyl aminopeptidase	B9T54_RS12855	11571.3	6.13862e-10	1.77129	0.824801	0.127056	6345.96	9268.87	8219.92	9566.65	14934.3	15957	14574.5	13703.3	TRUE	FALSE	NA	FALSE
STAS domain-containing protein	B9T54_RS01150	4066.82	6.4171e-10	1.51054	0.595063	0.0917672	3744.25	2950.05	3090.48	3176.03	5162.81	4583.35	5067.34	4760.22	TRUE	FALSE	NA	FALSE
aspartate--tRNA ligase	B9T54_RS07205	7437.81	6.61569e-10	-1.28663	-0.363593	0.0561135	8572.13	8459.98	8369.82	8078.22	6324.27	6763.07	6691.42	6243.58	TRUE	FALSE	NA	FALSE
30S ribosomal protein S4	B9T54_RS02500	17161.5	6.82315e-10	-1.42188	-0.507795	0.0784281	20536.3	20777.2	21135.8	18153.5	13581.1	15470.3	14108.8	13528.7	TRUE	FALSE	NA	FALSE
IS5 family transposase	B9T54_RS13095	257.611	7.14168e-10	-1.87155	-0.904237	0.139813	266.307	366.906	384.545	324.457	173.666	205.414	163.463	176.134	TRUE	FALSE	NA	FALSE
50S ribosomal protein L25/general stress protein Ctc	B9T54_RS02775	9358.19	7.64855e-10	-1.5916	-0.67048	0.103841	13385.3	10948	11611.3	10034.6	6471.83	7714.21	7502.58	7197.77	TRUE	FALSE	NA	FALSE
hypothetical protein	B9T54_RS18385	6854.58	8.278e-10	1.36942	0.45356	0.070379	5528.63	5891.64	5402.09	6319.94	7849.12	8233.1	7690.65	7921.45	TRUE	FALSE	NA	FALSE
transposase	B9T54_RS12555	93.3691	8.33248e-10	2.14669	1.10212	0.171049	62.5882	50.7536	54.3142	69.6029	138.532	138.24	108.096	124.826	TRUE	FALSE	NA	FALSE
tRNA-Arg	B9T54_RS13200	517.196	9.1317e-10	-1.50921	-0.593795	0.0923609	662.699	605.871	627.872	591.089	461.772	407.907	398.989	381.369	TRUE	FALSE	NA	FALSE
	B9T54_RS15910	185.777	9.20807e-10	1.70982	0.773847	0.120396	147.266	120.54	147.735	133.852	232.894	218.069	240.8	245.057	TRUE	FALSE	NA	FALSE
N-6 DNA methylase	B9T54_RS11420	4544.9	9.60028e-10	-1.45783	-0.543821	0.0846994	5064.74	6145.41	5297.81	5058.53	3607.84	3565.05	3680.54	3939.28	TRUE	FALSE	NA	FALSE
aldo/keto reductase	B9T54_RS09820	1931.33	9.60028e-10	1.50231	0.587187	0.091451	1494.75	1650.55	1389.36	1638.35	2430.33	2516.56	2120.62	2210.1	TRUE	FALSE	NA	FALSE
response regulator	B9T54_RS11510	2876.98	1.01517e-09	-2.22018	-1.15067	0.179462	2508.44	4727.48	3878.04	4753.34	2056.89	1749.42	1681.2	1661.02	TRUE	FALSE	NA	FALSE
LIC20035 family adhesin	B9T54_RS17655	12535.7	1.02447e-09	-1.80235	-0.84988	0.132584	12151.9	18009.1	17143.7	17193	9293.66	10075	8030.76	8388.59	TRUE	FALSE	NA	FALSE
ATP-binding protein	B9T54_RS07755	2748.43	1.03908e-09	1.35952	0.443099	0.0691511	2481.44	2270.16	2284.46	2282.98	3362.9	3024.74	3260.46	3020.32	TRUE	FALSE	NA	FALSE
	B9T54_RS14010	582.003	1.04783e-09	1.46848	0.554321	0.0865298	490.888	477.929	460.585	457.238	696.673	649.341	760.189	663.184	TRUE	FALSE	NA	FALSE
transcriptional regulator	B9T54_RS07525	5849.63	1.0508e-09	-1.53436	-0.617641	0.0964283	6164.33	7617.26	6879.44	7669.17	4515.33	5158.71	4375.7	4417.14	TRUE	FALSE	NA	FALSE
cysteine protease	B9T54_RS18165	5991.19	1.0508e-09	-1.37824	-0.462822	0.072258	6455.18	7453.37	6679.56	7186.23	5182.89	5196.67	4722.84	5052.76	TRUE	FALSE	NA	FALSE
SpoIIE family protein phosphatase	B9T54_RS17300	11615.8	1.07086e-09	-1.31979	-0.400312	0.0625296	13184	12977	13083.2	13624	10522.4	9893.93	9258.48	10383.5	TRUE	FALSE	NA	FALSE
type II secretion system protein GspN	B9T54_RS09335	2785.77	1.13409e-09	-1.6563	-0.727962	0.11387	4303.86	3167.87	3335.98	3090.37	2048.86	2009.35	2096.01	2233.84	TRUE	FALSE	NA	FALSE
DUF115 domain-containing protein	B9T54_RS10140	2153.3	1.20798e-09	1.35656	0.439951	0.0689255	1734.06	1777.43	1826.04	1971.37	2570.87	2363.72	2535.43	2447.5	TRUE	FALSE	NA	FALSE
hypothetical protein	B9T54_RS07355	2309.78	1.26726e-09	-1.3447	-0.427286	0.0670214	2728.11	2529.22	2588.62	2753.06	1989.64	1831.2	2033.61	2024.78	TRUE	FALSE	NA	FALSE
hypothetical protein	B9T54_RS00515	504.572	1.27582e-09	-1.69563	-0.761825	0.119525	541.204	701.033	560.523	735.649	378.452	362.151	388.443	369.116	TRUE	FALSE	NA	FALSE
hypothetical protein	B9T54_RS11490	2937.23	1.27582e-09	1.58979	0.668832	0.104933	1968.46	2333.61	2109.56	2660.97	3406.07	3618.59	3488.08	3912.48	TRUE	FALSE	NA	FALSE
IS4 family transposase	B9T54_RS04825	184.991	1.27695e-09	-1.87295	-0.905313	0.142046	276.125	214.645	246.587	229.154	126.485	106.114	129.188	151.629	TRUE	FALSE	NA	FALSE
transcriptional repressor	B9T54_RS10315	967.671	1.30505e-09	1.54578	0.628337	0.098644	742.468	761.303	702.826	834.164	1066.09	1318.15	1094.14	1222.22	TRUE	FALSE	NA	FALSE
AAA family ATPase	B9T54_RS11305	34936.7	1.45442e-09	-1.58476	-0.664268	0.104562	40862.8	47169.1	40603.1	42726.6	24546.2	32091.3	24540.5	26953.9	TRUE	FALSE	NA	FALSE
L-aspartate oxidase	B9T54_RS10895	2641.74	1.48426e-09	-1.51719	-0.601399	0.094717	2665.52	3491.42	3317.51	3261.7	2109.09	2186.54	2105.68	1996.44	TRUE	FALSE	NA	FALSE
thiol oxidoreductase	B9T54_RS10300	951.322	1.59262e-09	1.59043	0.669419	0.105615	695.834	719.009	689.791	832.023	1136.36	1351.25	1124.9	1061.4	TRUE	FALSE	NA	FALSE
hypothetical protein	B9T54_RS02810	1784.39	1.59858e-09	1.61032	0.687343	0.108458	1548.75	1239.23	1439.33	1243.22	2232.57	1890.58	2382.51	2298.94	TRUE	FALSE	NA	FALSE
STAS domain-containing protein	B9T54_RS01295	1410.58	1.71332e-09	1.43627	0.52233	0.0825625	1249.31	1133.5	1142.77	1108.29	1706.55	1483.65	1702.3	1758.28	TRUE	FALSE	NA	FALSE
J domain-containing protein	B9T54_RS02680	2640.05	1.82501e-09	1.43322	0.519263	0.0822081	1985.64	2172.89	2048.73	2471.44	3151.09	3078.28	3109.3	3103.03	TRUE	FALSE	NA	FALSE
aldo/keto reductase	B9T54_RS06855	4095.85	1.91789e-09	-1.34473	-0.427321	0.0677375	4435.17	4641.84	4976.27	4737.28	3718.27	3458.93	3294.74	3504.31	TRUE	FALSE	NA	FALSE
acyltransferase	B9T54_RS17580	356.34	2.08101e-09	1.84122	0.880661	0.139886	195.128	241.079	248.759	316.961	509.957	445.874	458.75	434.21	TRUE	FALSE	NA	FALSE
	B9T54_RS06005	555.154	2.10186e-09	1.58509	0.664565	0.105592	450.39	401.799	427.996	439.034	693.662	569.512	738.218	720.619	TRUE	FALSE	NA	FALSE
ABC transporter permease subunit	B9T54_RS13685	1503.67	2.11936e-09	-1.51542	-0.599721	0.0953124	1979.51	1727.74	1925.98	1615.86	1196.59	1074.77	1221.58	1287.31	TRUE	FALSE	NA	FALSE
riboflavin synthase	B9T54_RS12175	709.14	2.1452e-09	-1.7865	-0.837138	0.13309	749.832	1052.08	911.393	921.971	519.995	607.479	463.144	447.228	TRUE	FALSE	NA	FALSE
glycosyltransferase	B9T54_RS04300	16137.9	2.18886e-09	-1.5216	-0.605588	0.0963299	22431.1	18610.7	19943.1	16921	12488.9	12231.4	13697.5	12779.7	TRUE	FALSE	NA	FALSE
hypothetical protein	B9T54_RS09210	1381.99	2.21361e-09	-1.31797	-0.398316	0.0633799	1537.71	1556.44	1525.14	1667.26	1183.54	1179.91	1182.91	1222.99	TRUE	FALSE	NA	FALSE
NAD(P)-dependent oxidoreductase	B9T54_RS07015	2793.7	2.22488e-09	-1.30507	-0.384132	0.0611333	3163.77	3303.21	3150.23	3034.69	2482.53	2520.45	2372.84	2321.91	TRUE	FALSE	NA	FALSE
RdgB/HAM1 family non-canonical purine NTP pyrophosphatase	B9T54_RS01155	5742.62	2.2419e-09	1.30615	0.385321	0.0613367	4961.65	5026.72	4845.92	5088.51	6307.2	6139.05	6689.66	6882.26	TRUE	FALSE	NA	FALSE
	B9T54_RS01930	334.982	2.27496e-09	-1.88148	-0.911868	0.145213	445.481	393.34	410.616	501.141	203.782	264.799	188.07	272.625	TRUE	FALSE	NA	FALSE
hypothetical protein	B9T54_RS02165	24103	2.32296e-09	-1.52427	-0.608123	0.0968968	27429.6	32097.4	28862.6	28044.6	18113.5	21931.6	19348.3	16996.2	TRUE	FALSE	NA	FALSE
	B9T54_RS18015	156.421	2.34082e-09	1.97881	0.98463	0.156925	106.768	99.3924	99.9382	114.577	196.755	209.308	169.614	255.012	TRUE	FALSE	NA	FALSE
ankyrin repeat domain-containing protein	B9T54_RS13800	1850.06	2.43167e-09	-1.99606	-0.997156	0.159079	1856.78	2765.01	2214.93	3022.91	1171.5	1465.15	1052.84	1251.32	TRUE	FALSE	NA	FALSE
tryptophan synthase subunit beta	B9T54_RS05215	3721.64	2.55596e-09	-1.52328	-0.607178	0.0969891	3949.19	4877.63	4678.63	4466.37	2808.78	3302.19	3010	2680.31	TRUE	FALSE	NA	FALSE
DUF3365 domain-containing protein	B9T54_RS12320	3170.7	2.56329e-09	-1.63894	-0.712767	0.113869	3540.53	4119.5	3389.21	4703.02	2566.85	2482.49	2243.66	2320.38	TRUE	FALSE	NA	FALSE
MCE family protein	B9T54_RS15855	1455.34	2.67256e-09	1.53493	0.618174	0.0988641	1351.17	1121.87	1090.63	1031.19	1800.91	1626.76	1842.03	1778.19	TRUE	FALSE	NA	FALSE
	B9T54_RS05900	448.74	2.74856e-09	-1.70893	-0.773093	0.123732	508.069	537.142	594.198	624.285	399.533	283.296	322.531	320.871	TRUE	FALSE	NA	FALSE
undecaprenyl-diphosphate phosphatase	B9T54_RS10660	4625.83	2.76432e-09	-1.42411	-0.510057	0.081649	5754.44	5143.03	5872.45	4972.86	3687.15	3616.64	3902.89	4057.22	TRUE	FALSE	NA	FALSE
PepSY domain-containing protein	B9T54_RS08370	772.981	2.86431e-09	1.65716	0.728712	0.11676	630.791	518.109	594.198	585.735	987.791	801.211	951.774	1114.24	TRUE	FALSE	NA	FALSE
flagellin	B9T54_RS08475	39101	2.93932e-09	-1.44172	-0.527793	0.0846255	45712.7	50459.6	46843.9	41681.4	30217	35167.6	32289.1	30436.8	TRUE	FALSE	NA	FALSE
FtsQ-type POTRA domain-containing protein	B9T54_RS15840	4256.12	3.00966e-09	-1.42885	-0.514857	0.0826041	5383.82	4794.1	5053.4	4801.53	3236.42	3303.17	3870.37	3606.16	TRUE	FALSE	NA	FALSE
SCO family protein	B9T54_RS01605	4218.05	3.13839e-09	-1.34173	-0.424095	0.0681167	5250.05	4600.6	4838.31	4646.26	3783.52	3499.82	3531.14	3594.67	TRUE	FALSE	NA	FALSE
PAS domain S-box protein	B9T54_RS01570	12412.6	3.19567e-09	-1.65639	-0.728042	0.116994	14221	14534.5	14662.7	18500.5	10301.5	7862.18	9403.49	9814.51	TRUE	FALSE	NA	FALSE
hydrolase	B9T54_RS13350	911.411	3.27682e-09	1.41108	0.496803	0.0798887	715.469	757.074	815.8	734.578	1108.25	1025.12	1124.9	1010.09	TRUE	FALSE	NA	FALSE
acyl-CoA dehydrogenase	B9T54_RS01255	6325.09	3.30116e-09	-1.45819	-0.544175	0.0875266	6543.54	8134.31	7927.7	7408.96	4935.94	5529.62	5172.8	4947.84	TRUE	FALSE	NA	FALSE
ATP-dependent DNA helicase RecG	B9T54_RS15325	12010.7	3.67427e-09	-1.39538	-0.480658	0.0775235	12574.1	15146.8	13372.2	14877.9	10100.8	10291.1	9766.45	9956.19	TRUE	FALSE	NA	FALSE
TonB-dependent receptor	B9T54_RS14380	1383.99	3.76251e-09	1.49759	0.582646	0.0940336	925.324	1226.54	1163.41	1115.79	1659.37	1685.17	1669.78	1626.56	TRUE	FALSE	NA	FALSE
hypothetical protein	B9T54_RS01195	131.942	3.91127e-09	1.82191	0.865449	0.139819	105.541	85.6466	96.6793	86.7359	187.72	153.817	167.857	171.54	TRUE	FALSE	NA	FALSE
DUF167 domain-containing protein	B9T54_RS07430	873.763	3.97138e-09	-1.61365	-0.690328	0.111575	931.46	1151.47	1054.78	1175.75	775.978	646.42	653.85	600.388	TRUE	FALSE	NA	FALSE
tetratricopeptide repeat protein	B9T54_RS05255	3057.98	4.10772e-09	-1.36599	-0.449944	0.0727921	3676.75	3513.63	3539.12	3396.62	2485.54	2399.74	2821.93	2630.53	TRUE	FALSE	NA	FALSE
OmpA family protein	B9T54_RS01335	4428.77	4.10772e-09	1.43091	0.516938	0.0836273	3719.7	3523.14	3389.21	3942.74	5031.31	5747.69	4804.57	5271.78	TRUE	FALSE	NA	FALSE
hypothetical protein	B9T54_RS15085	561.198	4.12967e-09	1.80091	0.848729	0.137332	300.669	463.126	381.286	456.167	720.766	796.343	664.396	706.835	TRUE	FALSE	NA	FALSE
hypothetical protein	B9T54_RS08745	1369.92	4.13265e-09	1.39046	0.475562	0.076955	1118	1072.17	1222.07	1172.54	1655.35	1465.15	1639.02	1615.08	TRUE	FALSE	NA	FALSE
cysteine--tRNA ligase	B9T54_RS10610	2812.87	4.16104e-09	-1.37911	-0.463735	0.0750576	3384.67	3373	3312.08	2974.72	2241.6	2480.54	2475.67	2260.65	TRUE	FALSE	NA	FALSE
sterol desaturase family protein	B9T54_RS12700	497.021	4.2018e-09	1.59293	0.671687	0.108747	401.301	333.07	405.184	395.13	629.415	531.544	608.151	672.374	TRUE	FALSE	NA	FALSE
protein translocase subunit SecD	B9T54_RS12190	9919.72	4.36573e-09	-1.45789	-0.543884	0.0881459	10381.1	12953.8	12434.7	11299.2	8037.84	8585.51	8112.49	7553.1	TRUE	FALSE	NA	FALSE
DNA translocase FtsK	B9T54_RS12240	15535.9	4.53336e-09	-1.28989	-0.367246	0.0595788	17224	18185.6	17177.4	17423.2	13114.3	14431.5	12957.5	13773.7	TRUE	FALSE	NA	FALSE
hypothetical protein	B9T54_RS13540	1346.15	4.58151e-09	1.3911	0.476229	0.0772835	994.048	1201.17	1149.29	1157.55	1536.9	1592.69	1578.38	1559.17	TRUE	FALSE	NA	FALSE
ribosome biogenesis GTPase Der	B9T54_RS11330	5837.43	4.91595e-09	-1.52467	-0.608494	0.0989313	6457.63	7591.89	6133.16	8018.26	4625.75	4863.73	4538.28	4470.75	TRUE	FALSE	NA	FALSE
ferrochelatase	B9T54_RS17535	1237.29	4.95567e-09	1.59064	0.669606	0.108894	942.505	987.58	823.404	1066.53	1715.58	1376.56	1573.99	1412.14	TRUE	FALSE	NA	FALSE
hypothetical protein	B9T54_RS11495	1713.57	4.99783e-09	-1.58986	-0.668897	0.108808	2399.22	2063.98	1856.46	2096.65	1455.59	1127.34	1350.76	1358.53	TRUE	FALSE	NA	FALSE
inositol monophosphatase	B9T54_RS00470	3750.82	5.12857e-09	-1.34713	-0.429892	0.0699791	4673.25	4258.01	4286.48	4005.92	3060.75	3253.52	3321.98	3146.68	TRUE	FALSE	NA	FALSE
YiiX family permuted papain-like enzyme	B9T54_RS06375	135.326	5.38862e-09	1.95743	0.968961	0.157939	115.359	84.5893	76.0399	91.0192	200.77	157.711	168.736	188.387	TRUE	FALSE	NA	FALSE
flagellar biosynthetic protein FliR	B9T54_RS10455	1234.69	5.52811e-09	-1.61641	-0.692796	0.113004	1680.06	1503.57	1544.7	1376	897.444	788.555	1068.66	1018.52	TRUE	FALSE	NA	FALSE
30S ribosomal protein S13	B9T54_RS02490	11364.7	5.73754e-09	-1.48483	-0.570295	0.0931168	13462.6	14202.5	14240.1	12421.4	9015.6	10531.6	8776.01	8267.59	TRUE	FALSE	NA	FALSE
ABC transporter permease	B9T54_RS13655	1723.19	5.80498e-09	-1.31482	-0.394863	0.0644949	1865.37	2053.4	1988.99	1922.11	1455.59	1460.29	1562.56	1477.23	TRUE	FALSE	NA	FALSE
glycerate kinase	B9T54_RS10700	612.289	5.98285e-09	1.48174	0.567294	0.0927357	445.481	561.461	491.001	474.371	713.739	763.243	745.249	703.772	TRUE	FALSE	NA	FALSE
	B9T54_RS15745	1372.15	6.15261e-09	-1.46221	-0.548148	0.0896791	1688.66	1607.2	1596.84	1626.57	1211.65	956.975	1193.45	1095.86	TRUE	FALSE	NA	FALSE
glycerophosphodiester phosphodiesterase	B9T54_RS15210	1672.66	6.15261e-09	1.60637	0.683802	0.111868	1157.27	1368.23	1121.05	1486.29	2309.86	1926.6	1970.34	2041.63	TRUE	FALSE	NA	FALSE
hypothetical protein	B9T54_RS03025	16111.6	6.29336e-09	-1.53038	-0.61389	0.100498	17463.3	21346.1	17867.2	21276	13873.2	13404.5	11677.9	11984.8	TRUE	FALSE	NA	FALSE
hypothetical protein	B9T54_RS13080	3439	6.4056e-09	-1.9868	-0.990448	0.162226	3228.82	4984.42	5078.38	5008.2	2092.03	2868.98	2014.28	2236.91	TRUE	FALSE	NA	FALSE
hypothetical protein	B9T54_RS17425	2800.82	6.52874e-09	1.52626	0.609996	0.0999656	2474.08	2005.82	2242.09	2149.12	3556.65	3233.07	2993.3	3752.43	TRUE	FALSE	NA	FALSE
ABC transporter ATP-binding protein	B9T54_RS01025	12130	7.11567e-09	-1.4063	-0.491901	0.0807981	14093.4	15689.2	13489.5	13439.8	9443.24	10988.2	10095.1	9801.5	TRUE	FALSE	NA	FALSE
adenylosuccinate synthase	B9T54_RS02220	5221.79	7.11686e-09	-1.39399	-0.479216	0.0787183	6645.4	6188.76	6119.04	5372.27	4371.78	4295.19	4522.46	4259.39	TRUE	FALSE	NA	FALSE
diguanylate cyclase	B9T54_RS10705	9862.62	7.1455e-09	-1.35061	-0.433608	0.071237	10875.6	12213.6	11187.6	11055.1	8745.56	8664.37	8465.78	7693.24	TRUE	FALSE	NA	FALSE
hypothetical protein	B9T54_RS06535	3305.28	7.15463e-09	-1.38014	-0.464816	0.0763699	4036.33	3659.54	3987.75	3650.41	2546.77	2984.83	2733.16	2843.42	TRUE	FALSE	NA	FALSE
response regulator	B9T54_RS01945	2360.54	7.62767e-09	-1.72427	-0.785988	0.129363	2969.87	3073.76	2686.38	3223.15	1419.45	2040.51	1516.86	1954.33	TRUE	FALSE	NA	FALSE
	B9T54_RS16355	2803.1	7.94384e-09	-1.30101	-0.379635	0.0625525	3255.82	3263.03	3240.39	2920.11	2479.51	2427.97	2408.88	2429.12	TRUE	FALSE	NA	FALSE
hypothetical protein	B9T54_RS12415	211.673	8.05859e-09	1.9002	0.926154	0.152667	175.493	113.138	139.044	157.41	296.136	240.461	259.255	312.447	TRUE	FALSE	NA	FALSE
heme-binding domain-containing protein	B9T54_RS07785	805.921	8.18797e-09	1.47784	0.563491	0.092929	736.332	622.788	568.127	675.684	980.764	972.551	961.441	929.683	TRUE	FALSE	NA	FALSE
efflux RND transporter permease subunit	B9T54_RS16225	11215	8.94902e-09	-1.47635	-0.562033	0.0929116	13806.2	14318.8	13955.5	11408.5	9096.91	8897.04	9833.24	8403.91	TRUE	FALSE	NA	FALSE
phosphate acyltransferase PlsX	B9T54_RS11860	7132.1	9.00605e-09	-1.48756	-0.572949	0.0947363	8287.42	9163.13	8928.17	7739.84	5438.87	6411.63	5963.75	5123.98	TRUE	FALSE	NA	FALSE
TonB-dependent receptor	B9T54_RS18420	325.82	9.17757e-09	1.57017	0.650921	0.107688	255.262	231.563	288.952	238.792	395.518	371.886	433.264	391.325	TRUE	FALSE	NA	FALSE
GAF domain-containing protein	B9T54_RS12385	18351.3	9.41562e-09	-1.29631	-0.374409	0.0619869	20783	20499.1	19773.6	21821.1	16936	15174.3	16005.3	15818.4	TRUE	FALSE	NA	FALSE
M23 family metallopeptidase	B9T54_RS01685	4769.38	9.51356e-09	-1.35347	-0.436662	0.0723165	5214.46	5425.34	5659.54	5645.33	3793.56	3842.5	4206.96	4367.37	TRUE	FALSE	NA	FALSE
DNA ligase (NAD(+)) LigA	B9T54_RS16675	4734.91	9.69726e-09	-1.2759	-0.351516	0.0582476	4945.7	5494.07	5394.49	5400.12	4147.92	4097.56	4257.94	4141.46	TRUE	FALSE	NA	FALSE
NAD-dependent epimerase/dehydratase family protein	B9T54_RS16210	3465.41	1.01286e-08	1.41263	0.49838	0.082687	2524.39	3081.16	3036.17	2847.29	4194.09	3885.34	4226.3	3928.56	TRUE	FALSE	NA	FALSE
PDZ domain-containing protein	B9T54_RS13180	53180.2	1.01286e-08	1.94558	0.960197	0.159307	25700.4	41128.4	34858.9	42744.8	68538	84488.3	62748.5	65234	TRUE	FALSE	NA	FALSE
hypothetical protein	B9T54_RS08200	949.655	1.10721e-08	1.53302	0.616375	0.102513	743.695	795.139	660.461	799.898	1031.96	1294.79	1095.02	1176.27	TRUE	FALSE	NA	FALSE
hybrid sensor histidine kinase/response regulator	B9T54_RS07510	8485.07	1.1224e-08	-1.99849	-0.998911	0.166204	8183.1	12605.9	11041	13410.9	5777.17	6998.67	4622.65	5241.15	TRUE	FALSE	NA	FALSE
hypothetical protein	B9T54_RS18940	2017.73	1.12366e-08	1.45011	0.536163	0.0892159	1800.33	1480.31	1731.54	1577.31	2559.82	2179.72	2403.6	2409.21	TRUE	FALSE	NA	FALSE
DUF3347 domain-containing protein	B9T54_RS16570	1361.08	1.16576e-08	1.60651	0.683926	0.113921	1039.46	922.023	977.656	1238.93	1720.6	1458.34	1706.69	1824.91	TRUE	FALSE	NA	FALSE
4Fe-4S cluster-binding domain-containing protein	B9T54_RS16360	1625.46	1.19841e-08	-1.30764	-0.386961	0.064507	1853.1	1901.14	1840.17	1774.34	1332.11	1474.89	1439.53	1388.4	TRUE	FALSE	NA	FALSE
hypothetical protein	B9T54_RS10355	1546.93	1.20158e-08	-2.23567	-1.16071	0.193522	1478.8	2498.56	1783.68	2788.4	1188.56	952.107	849.83	835.49	TRUE	FALSE	NA	FALSE
translation initiation factor IF-2	B9T54_RS11830	59426.4	1.20158e-08	-1.64715	-0.719971	0.120039	66830.7	83265.4	76347.3	69372.7	41443	55267	42110.1	40775.1	TRUE	FALSE	NA	FALSE
insulinase family protein	B9T54_RS11805	4534.88	1.23897e-08	-1.441	-0.527067	0.0879534	6147.15	5072.18	5351.04	4847.58	3579.74	3904.81	3670.88	3705.71	TRUE	FALSE	NA	FALSE
RNase P RNA component class A	B9T54_RS12535	124775	1.267e-08	-1.86803	-0.901519	0.150537	163147	211781	136561	138668	89392	100646	83851.9	74155.6	TRUE	FALSE	NA	FALSE
(d)CMP kinase	B9T54_RS11890	1906.97	1.29135e-08	-1.61895	-0.695058	0.116127	1858.01	2606.41	2542.99	2422.18	1374.27	1489.49	1580.14	1382.27	TRUE	FALSE	NA	FALSE
DUF2797 domain-containing protein	B9T54_RS07675	1761.88	1.36897e-08	-1.29397	-0.371803	0.0622207	1881.33	2105.22	1986.81	1976.72	1511.8	1531.35	1550.26	1551.51	TRUE	FALSE	NA	FALSE
elongation factor G	B9T54_RS15455	68917.2	1.51932e-08	1.5688	0.649657	0.109034	56903.8	57297.6	52777.1	47650.2	76442.3	100712	82093.4	77460.8	TRUE	FALSE	NA	FALSE
ATP-dependent Clp protease adapter ClpS	B9T54_RS07930	1140.95	1.54262e-08	1.96409	0.97386	0.163522	613.61	764.475	646.339	1053.68	1616.2	1633.57	1494.01	1305.69	TRUE	FALSE	NA	FALSE
ATP-binding protein	B9T54_RS10360	2426.92	1.54681e-08	-2.30843	-1.20691	0.202677	2177.09	4043.37	2918.85	4406.4	1838.05	1399.93	1372.73	1258.98	TRUE	FALSE	NA	FALSE
hypothetical protein	B9T54_RS08630	6577.77	1.59306e-08	1.41461	0.500409	0.0841056	4923.61	5811.28	5046.88	6009.41	7938.46	7838.82	7612.43	7441.29	TRUE	FALSE	NA	FALSE
insulinase family protein	B9T54_RS04005	5963.38	1.61636e-08	-1.22961	-0.298199	0.0501416	6623.31	6636.03	6478.6	6572.66	5133.7	5465.37	5492.69	5304.71	TRUE	FALSE	NA	FALSE
	B9T54_RS00880	69.9103	1.70678e-08	2.33155	1.22129	0.205675	38.0438	29.6062	45.624	54.6115	106.408	82.7496	95.7926	106.446	TRUE	FALSE	NA	FALSE
DUF1318 domain-containing protein	B9T54_RS04525	1796.74	1.73457e-08	-1.46879	-0.554632	0.0934502	2134.14	2412.91	1942.28	2062.39	1532.88	1307.44	1529.17	1452.73	TRUE	FALSE	NA	FALSE
NAD-dependent succinate-semialdehyde dehydrogenase	B9T54_RS00870	1331.03	1.74129e-08	1.57268	0.653223	0.110085	1051.73	1081.69	922.256	1083.66	1439.52	1855.54	1457.1	1756.75	TRUE	FALSE	NA	FALSE
hypothetical protein	B9T54_RS13910	762.702	1.74129e-08	2.03257	1.02331	0.172458	418.482	547.715	370.423	674.613	1161.46	934.583	948.259	1046.09	TRUE	FALSE	NA	FALSE
hypothetical protein	B9T54_RS08285	58.6768	1.74129e-08	2.55297	1.35218	0.227873	22.09	40.1799	30.416	38.5493	95.366	96.3789	66.7912	79.6434	TRUE	FALSE	NA	FALSE
hypothetical protein	B9T54_RS06475	593.944	1.76036e-08	1.50378	0.588593	0.0992299	500.706	434.577	479.052	484.008	706.712	664.917	813.798	667.779	TRUE	FALSE	NA	FALSE
saccharopine dehydrogenase	B9T54_RS12080	8764.31	1.81761e-08	-1.42373	-0.509675	0.0860051	9514.64	11714.6	10493.5	9462.78	7334.14	6908.13	7515.76	7170.97	TRUE	FALSE	NA	FALSE
M48 family metallopeptidase	B9T54_RS09035	903.679	1.82044e-08	-1.40721	-0.492834	0.0831704	1120.45	975.949	1060.21	1071.88	695.67	750.587	739.097	815.579	TRUE	FALSE	NA	FALSE
ankyrin repeat domain-containing protein	B9T54_RS17430	326.893	1.93034e-08	1.50602	0.590742	0.09986	245.444	248.481	291.124	258.066	415.595	367.992	396.353	392.09	TRUE	FALSE	NA	FALSE
elongation factor P--(R)-beta-lysine ligase	B9T54_RS18850	1279.62	1.94426e-08	-1.41799	-0.503851	0.0851926	1553.66	1468.68	1389.36	1592.3	948.64	1137.08	1095.02	1052.21	TRUE	FALSE	NA	FALSE
aspartate 1-decarboxylase	B9T54_RS07400	2341.26	1.99953e-08	1.76733	0.82157	0.139028	1222.31	1830.3	1744.57	1969.23	3030.63	3272.02	2919.48	2741.57	TRUE	FALSE	NA	FALSE
DUF1289 domain-containing protein	B9T54_RS00755	629.256	2.06247e-08	1.69049	0.757439	0.128292	544.886	416.602	457.326	452.954	924.548	661.997	831.374	744.359	TRUE	FALSE	NA	FALSE
hypothetical protein	B9T54_RS04305	4782.13	2.07733e-08	1.29616	0.37424	0.0634026	4382.4	3897.45	4315.81	4066.95	5572.38	5205.44	5433.81	5382.82	TRUE	FALSE	NA	FALSE
uroporphyrinogen decarboxylase	B9T54_RS17515	2877.04	2.28746e-08	1.43956	0.525626	0.0892944	2099.77	2408.68	2261.64	2663.11	3585.76	3174.66	3430.96	3391.74	TRUE	FALSE	NA	FALSE
pirin family protein	B9T54_RS04920	3456.5	2.29936e-08	1.5831	0.662752	0.112611	2195.5	2904.58	2532.13	3071.09	4024.44	4637.87	4159.51	4126.91	TRUE	FALSE	NA	FALSE
cell division protein FtsA	B9T54_RS15835	6586.05	2.44037e-08	-1.53231	-0.615705	0.104797	6920.3	9281.56	8295.96	7382.19	5340.49	5576.35	5094.58	4796.98	TRUE	FALSE	NA	FALSE
LacI family transcriptional regulator	B9T54_RS10340	1550.6	2.50057e-08	-1.8433	-0.882293	0.150282	1521.75	2343.12	1715.24	2460.73	1136.36	1131.24	1062.51	1033.83	TRUE	FALSE	NA	FALSE
PAS domain-containing protein	B9T54_RS08430	772.516	2.55557e-08	1.4902	0.575504	0.0980906	549.795	677.771	580.076	672.471	894.432	1011.49	909.59	884.501	TRUE	FALSE	NA	FALSE
response regulator	B9T54_RS13565	6315.29	2.57966e-08	-1.44801	-0.534076	0.0910575	8499.73	7646.87	7322.64	6416.32	5159.8	5039.94	5227.29	5209.75	TRUE	FALSE	NA	FALSE
TRAM domain-containing protein	B9T54_RS01640	8545.07	2.75653e-08	-1.50291	-0.587763	0.100404	8997.98	11106.6	10833.5	10109.6	6142.57	7692.79	6438.32	7039.25	TRUE	FALSE	NA	FALSE
hypothetical protein	B9T54_RS16015	137.402	2.81295e-08	2.0345	1.02468	0.175147	96.9504	76.1303	69.5222	119.931	199.767	162.579	177.524	196.811	TRUE	FALSE	NA	FALSE
IS982 family transposase	B9T54_RS04860	100.103	3.0492e-08	2.54182	1.34586	0.230587	38.0438	58.1551	47.7965	81.3819	167.643	147.002	104.581	156.224	TRUE	FALSE	NA	FALSE
30S ribosomal protein S11	B9T54_RS02495	10007.8	3.21111e-08	-1.4713	-0.557091	0.0955918	12126.2	12639.8	12366.3	10532.5	7686.5	9203.7	8142.37	7365.48	TRUE	FALSE	NA	FALSE
esterase	B9T54_RS15030	2573.2	3.4728e-08	1.33841	0.420516	0.0723224	2048.23	2247.96	2305.1	2201.59	2972.41	2710.29	3087.33	3012.66	TRUE	FALSE	NA	FALSE
hypothetical protein	B9T54_RS16165	334.231	3.4745e-08	-1.52636	-0.610093	0.104933	434.436	385.939	397.58	399.414	248.955	258.958	246.073	302.492	TRUE	FALSE	NA	FALSE
hypothetical protein	B9T54_RS16795	263.295	3.53389e-08	1.66832	0.738397	0.127068	190.219	186.096	192.272	220.588	312.198	377.727	280.347	346.908	TRUE	FALSE	NA	FALSE
phospho-sugar mutase	B9T54_RS08155	4809.88	3.54578e-08	1.30492	0.383964	0.0660841	4308.77	4266.47	4063.79	4054.1	5587.44	5659.1	5546.3	4993.03	TRUE	FALSE	NA	FALSE
lipoprotein LipL21	B9T54_RS00065	80824.4	3.61029e-08	-1.34068	-0.422963	0.0728371	99102.9	95754	90773.2	84721.7	69984.6	73024.1	67871.2	65363.5	TRUE	FALSE	NA	FALSE
cupin domain-containing protein	B9T54_RS18725	7221.86	3.6542e-08	-1.30965	-0.389184	0.0670491	8708.36	8118.45	8273.14	7659.53	6517.01	6435	6160.61	5902.8	TRUE	FALSE	NA	FALSE
heme A synthase	B9T54_RS01595	1214.26	3.6542e-08	1.70903	0.773174	0.133204	1034.55	723.238	910.306	918.759	1746.7	1253.9	1559.05	1567.6	TRUE	FALSE	NA	FALSE
hypothetical protein	B9T54_RS17735	660.625	3.67287e-08	1.60862	0.685821	0.118177	400.074	531.855	495.346	597.514	776.982	819.708	817.313	846.211	TRUE	FALSE	NA	FALSE
tRNA-Leu	B9T54_RS04455	810.719	3.79005e-08	1.47661	0.562291	0.0969831	683.562	642.878	562.695	729.224	1016.9	992.995	950.016	907.475	TRUE	FALSE	NA	FALSE
adenylate/guanylate cyclase domain-containing protein	B9T54_RS12325	10467	3.90196e-08	1.49645	0.581543	0.100393	8054.25	8565.72	7588.78	9332.15	12549.2	14357.5	11222.7	12066	TRUE	FALSE	NA	FALSE
alpha/beta fold hydrolase	B9T54_RS02100	7669.97	4.10642e-08	1.28467	0.361393	0.062483	7192.74	6780.89	6343.9	6540.53	8946.33	8475.5	8665.27	8414.63	TRUE	FALSE	NA	FALSE
energy transducer TonB	B9T54_RS18175	8656.22	4.1248e-08	-1.4721	-0.557877	0.0964708	10857.2	10904.6	9831.96	9642.68	6582.26	8211.68	6663.3	6556.03	TRUE	FALSE	NA	FALSE
pyruvate kinase	B9T54_RS04580	2604.95	4.34085e-08	1.40089	0.486347	0.0842303	1964.78	2364.27	2174.74	2173.75	3197.27	3037.4	3168.19	2759.18	TRUE	FALSE	NA	FALSE
tRNA dihydrouridine(20/20a) synthase DusA	B9T54_RS15950	2969.74	4.40551e-08	1.29826	0.376584	0.0652514	2768.61	2597.95	2535.39	2437.17	3214.33	3406.36	3459.96	3338.13	TRUE	FALSE	NA	FALSE
SIMPL domain-containing protein	B9T54_RS06360	4117.77	4.46057e-08	-1.54078	-0.623658	0.108106	4420.45	5227.62	4509.17	5817.73	3598.81	3241.84	3085.58	3041	TRUE	FALSE	NA	FALSE
NADPH-dependent 7-cyano-7-deazaguanine reductase QueF	B9T54_RS07830	576.698	4.59579e-08	1.61133	0.688255	0.119413	543.659	408.143	411.702	404.768	715.747	663.944	790.948	674.671	TRUE	FALSE	NA	FALSE
class II fumarate hydratase	B9T54_RS16815	6648.03	4.63867e-08	-1.25996	-0.333373	0.0578588	7136.29	7853.06	7368.27	7293.31	5634.62	5946.29	6018.23	5934.2	TRUE	FALSE	NA	FALSE
NADPH-dependent assimilatory sulfite reductase hemoprotein subunit	B9T54_RS01385	6587.42	4.76846e-08	-1.38128	-0.466004	0.0809467	8368.42	7694.45	7653.96	6852.14	5349.53	5837.25	5712.4	5231.19	TRUE	FALSE	NA	FALSE
sphingomyelinase C	B9T54_RS15995	4526.98	4.7881e-08	-2.05087	-1.03624	0.180028	4738.3	7165.77	5359.73	7081.29	2260.68	3779.22	2578.49	3252.36	TRUE	FALSE	NA	FALSE
hypothetical protein	B9T54_RS05020	689.854	5.18531e-08	1.38766	0.472659	0.0823123	609.928	555.117	580.076	567.531	768.951	769.084	877.073	791.073	TRUE	FALSE	NA	FALSE
flagellar motor switch protein FliN	B9T54_RS10475	8957.76	5.3871e-08	-1.42877	-0.514774	0.0897516	9267.97	11751.6	10584.8	10550.7	7029.98	8062.73	7255.63	7158.71	TRUE	FALSE	NA	FALSE
bifunctional folylpolyglutamate synthase/dihydrofolate synthase	B9T54_RS04340	680.243	5.60585e-08	-1.39478	-0.480033	0.0837966	818.556	807.827	727.811	814.89	578.219	554.909	609.03	530.701	TRUE	FALSE	NA	FALSE
GMC family oxidoreductase	B9T54_RS01555	741.847	5.65833e-08	-1.33716	-0.419167	0.073195	828.374	870.212	840.784	854.51	641.462	649.341	657.366	592.73	TRUE	FALSE	NA	FALSE
DUF1761 domain-containing protein	B9T54_RS06015	2114.51	5.8898e-08	-1.4082	-0.493854	0.0863431	2766.15	2346.29	2415.9	2364.36	1799.91	1632.6	1905.31	1685.53	TRUE	FALSE	NA	FALSE
polysaccharide deacetylase family protein	B9T54_RS09925	352.674	6.22752e-08	1.54249	0.625263	0.109504	251.58	257.997	308.505	290.191	439.687	462.424	428.87	382.135	TRUE	FALSE	NA	FALSE
efflux RND transporter permease subunit	B9T54_RS16200	2954.3	6.30898e-08	1.62279	0.698475	0.122379	1859.24	2521.82	2040.04	2588.16	3760.43	4044.99	3479.29	3340.43	TRUE	FALSE	NA	FALSE
hypothetical protein	B9T54_RS10885	3313.25	6.35183e-08	1.38408	0.468931	0.082181	2478.98	2914.1	2664.66	3058.25	3799.58	4036.23	3771.94	3782.29	TRUE	FALSE	NA	FALSE
class I SAM-dependent methyltransferase	B9T54_RS04815	1028.85	6.38612e-08	-1.47536	-0.561065	0.0983477	1094.68	1320.65	1310.06	1178.97	874.355	779.793	909.59	762.738	TRUE	FALSE	NA	FALSE
chemotaxis protein	B9T54_RS11440	44838.5	6.49044e-08	-1.7663	-0.820732	0.143943	46287.1	63289.7	52977	66482.6	30269.2	39997.3	27757	31648.3	TRUE	FALSE	NA	FALSE
apolipoprotein N-acyltransferase	B9T54_RS16510	4037.43	6.49044e-08	-1.25778	-0.330885	0.0580365	4356.63	4660.87	4639.52	4336.8	3603.83	3428.75	3633.97	3639.09	TRUE	FALSE	NA	FALSE
hypothetical protein	B9T54_RS12410	1785.71	6.49044e-08	1.2755	0.351064	0.0615722	1624.84	1493	1628.34	1532.34	1994.65	2041.48	2015.16	1955.86	TRUE	FALSE	NA	FALSE
alpha/beta hydrolase	B9T54_RS16880	272.027	6.49044e-08	1.59431	0.672932	0.118034	219.672	183.982	200.963	234.508	347.333	345.601	292.651	351.503	TRUE	FALSE	NA	FALSE
50S ribosomal protein L18	B9T54_RS02450	10623.7	6.50739e-08	-1.40107	-0.486531	0.0853492	11639	13790.2	12533.6	11629	8504.64	9777.11	8487.75	8628.29	TRUE	FALSE	NA	FALSE
flagellar protein FlbB	B9T54_RS06425	2884.76	6.69172e-08	-1.42716	-0.513144	0.0900969	3066.82	3736.73	3245.82	3518.7	2298.82	2642.15	2288.48	2280.56	TRUE	FALSE	NA	FALSE
	B9T54_RS11055	69.2809	6.69397e-08	2.15751	1.10937	0.194791	51.5433	28.5489	49.9691	46.045	96.3698	87.6172	98.4291	95.7252	TRUE	FALSE	NA	FALSE
quinolinate synthase NadA	B9T54_RS15805	7441.17	6.80261e-08	1.44548	0.531548	0.0933829	5712.71	6228.94	5395.58	7004.2	8996.52	8681.89	9201.36	8308.18	TRUE	FALSE	NA	FALSE
hypothetical protein	B9T54_RS13850	4474.39	6.8151e-08	-1.36686	-0.450861	0.0792183	4535.81	5333.35	5408.61	5391.55	3843.75	3961.27	3671.76	3649.04	TRUE	FALSE	NA	FALSE
PilZ domain-containing protein	B9T54_RS05110	1925.05	6.90384e-08	1.39085	0.475968	0.0836657	1686.2	1510.98	1682.65	1563.39	2218.51	1997.67	2386.91	2354.07	TRUE	FALSE	NA	FALSE
transcription termination/antitermination protein NusA	B9T54_RS11835	34748.9	7.0898e-08	-1.54059	-0.623479	0.109688	39125	47596.3	43989.1	37859.7	25454.7	32221.7	26138.2	25606.9	TRUE	FALSE	NA	FALSE
MBL fold metallo-hydrolase	B9T54_RS03100	1262.47	7.20863e-08	-1.58011	-0.660022	0.11618	1244.4	1716.1	1476.26	1747.57	1019.91	912.192	1011.53	971.802	TRUE	FALSE	NA	FALSE
ribose-phosphate pyrophosphokinase	B9T54_RS02780	9796.58	7.36041e-08	-1.51161	-0.596083	0.104995	13762	11649	11697.1	10061.4	7224.72	8036.44	8450.84	7491.07	TRUE	FALSE	NA	FALSE
DUF393 domain-containing protein	B9T54_RS05705	1385.06	8.52224e-08	1.62485	0.70031	0.123913	947.414	979.121	1020.02	1274.27	1940.45	1491.44	1602.11	1825.67	TRUE	FALSE	NA	FALSE
ComEC/Rec2 family competence protein	B9T54_RS13670	128.956	8.55686e-08	1.72783	0.788961	0.139622	79.7693	95.1629	92.3342	110.294	158.609	171.34	156.432	167.711	TRUE	FALSE	NA	FALSE
hypothetical protein	B9T54_RS10260	86.6213	9.0579e-08	2.60466	1.3811	0.244847	50.316	49.6962	29.3297	63.178	132.508	83.7231	131.825	152.395	TRUE	FALSE	NA	FALSE
hypothetical protein	B9T54_RS08220	167.763	9.4123e-08	1.81574	0.860558	0.152749	111.677	111.023	139.044	114.577	245.944	218.069	170.493	231.272	TRUE	FALSE	NA	FALSE
	B9T54_RS17875	1632.75	9.45331e-08	-1.78301	-0.834314	0.148117	1689.88	2110.5	1829.3	2738.07	1316.05	1106.9	1077.45	1193.88	TRUE	FALSE	NA	FALSE
hypothetical protein	B9T54_RS16115	380.736	9.51123e-08	-1.49292	-0.578137	0.102661	452.844	452.553	489.914	430.467	281.079	277.454	326.925	334.655	TRUE	FALSE	NA	FALSE
	B9T54_RS15845	192.541	9.87346e-08	1.89824	0.92466	0.164389	179.174	101.507	119.491	132.781	259.998	221.964	256.619	268.796	TRUE	FALSE	NA	FALSE
hypothetical protein	B9T54_RS18490	4630	1.00515e-07	-1.28697	-0.363982	0.0647483	5197.28	5402.08	5247.84	4997.49	4182.05	3723.73	4148.08	4141.46	TRUE	FALSE	NA	FALSE
hypothetical protein	B9T54_RS17775	774.34	1.04771e-07	1.43047	0.516491	0.0919992	676.198	597.412	578.99	696.029	917.521	982.286	883.225	863.058	TRUE	FALSE	NA	FALSE
addiction module antidote protein%2C HigA family	B9T54_RS11675	661.845	1.10468e-07	1.36419	0.448042	0.0799407	560.84	599.526	520.33	557.894	775.978	796.343	754.037	729.809	TRUE	FALSE	NA	FALSE
4a-hydroxytetrahydrobiopterin dehydratase	B9T54_RS18870	656.374	1.11556e-07	1.7302	0.790938	0.14117	402.528	454.667	442.118	623.214	901.459	722.355	869.164	835.49	TRUE	FALSE	NA	FALSE
SRPBCC family protein	B9T54_RS02580	3052.39	1.13223e-07	-1.4335	-0.519544	0.092777	3355.22	4041.25	3539.12	3446.95	2818.82	2399.74	2491.49	2326.51	TRUE	FALSE	NA	FALSE
UvrD-helicase domain-containing protein	B9T54_RS04485	9730.72	1.29979e-07	-1.28091	-0.357173	0.0640587	11538.3	10937.4	10714	10529.3	7903.33	8710.12	8688.12	8825.1	TRUE	FALSE	NA	FALSE
DNA gyrase subunit A	B9T54_RS00050	9039.99	1.30313e-07	-1.29135	-0.368879	0.0661708	9934.35	10336.8	9937.33	10547.5	7806.96	8594.27	7459.52	7703.2	TRUE	FALSE	NA	FALSE
NADH-quinone oxidoreductase subunit NuoH	B9T54_RS14720	3632.32	1.30313e-07	1.29101	0.368495	0.0661032	2996.87	3306.38	3267.54	3111.79	4183.05	3883.39	4309.79	3999.78	TRUE	FALSE	NA	FALSE
septum formation protein Maf	B9T54_RS17085	228.317	1.30313e-07	1.6205	0.696436	0.124932	204.946	159.662	174.892	158.48	291.117	258.958	311.985	266.499	TRUE	FALSE	NA	FALSE
hypothetical protein	B9T54_RS13145	826.048	1.37001e-07	-1.36471	-0.448591	0.0806009	967.05	964.318	1018.93	864.147	664.55	704.832	727.672	696.88	TRUE	FALSE	NA	FALSE
thiamine phosphate synthase	B9T54_RS09955	3407.6	1.37386e-07	-1.3565	-0.43989	0.0790479	3986.01	3984.15	3817.2	3905.26	2643.14	3245.73	2757.77	2921.53	TRUE	FALSE	NA	FALSE
metal-dependent hydrolase	B9T54_RS12405	3301.32	1.37978e-07	1.30284	0.381662	0.0685967	2844.7	3042.04	2745.04	2835.52	3749.39	3807.45	3925.74	3460.66	TRUE	FALSE	NA	FALSE
hypothetical protein	B9T54_RS05120	27884.3	1.44243e-07	1.85935	0.894798	0.161055	15605.3	20628.1	15494.8	26286.3	36437.8	39787.9	35433.6	33400.4	TRUE	FALSE	NA	FALSE
	B9T54_RS01835	10282.3	1.44265e-07	-1.45359	-0.539616	0.0971314	10734.5	13498.3	12341.3	12155.9	8945.33	9116.08	7650.22	7816.54	TRUE	FALSE	NA	FALSE
hypothetical protein	B9T54_RS01750	7909.21	1.44265e-07	-1.41274	-0.498496	0.0897324	8870.35	9791.21	8181.9	10204.9	6185.74	7090.18	6411.07	6538.41	TRUE	FALSE	NA	FALSE
PaaI family thioesterase	B9T54_RS09795	408.491	1.44703e-07	1.4994	0.584383	0.105207	343.622	286.546	376.941	300.899	497.911	480.921	500.934	480.158	TRUE	FALSE	NA	FALSE
biopolymer transporter ExbD	B9T54_RS18180	5437.69	1.50917e-07	-1.42803	-0.514028	0.0926677	6750.94	6547.21	6285.24	6000.84	4325.6	5228.8	4164.78	4198.12	TRUE	FALSE	NA	FALSE
	B9T54_RS17405	444.875	1.55995e-07	-1.47948	-0.565095	0.101985	514.205	537.142	527.934	545.044	336.29	382.595	313.743	402.046	TRUE	FALSE	NA	FALSE
hypothetical protein	B9T54_RS15120	1676.06	1.63915e-07	1.42807	0.514063	0.0929244	1449.35	1232.89	1376.32	1463.8	2224.54	1840.93	1876.3	1944.37	TRUE	FALSE	NA	FALSE
M61 family metallopeptidase	B9T54_RS18075	3792.13	1.66292e-07	-1.23868	-0.308803	0.0558487	4111.19	4399.7	4011.65	4262.91	3407.07	3324.59	3403.71	3416.24	TRUE	FALSE	NA	FALSE
hypothetical protein	B9T54_RS03810	1462.94	1.69491e-07	2.32937	1.21994	0.220776	499.479	1029.87	847.302	1137.2	2323.92	2457.18	1673.29	1735.31	TRUE	FALSE	NA	FALSE
4Fe-4S dicluster domain-containing protein	B9T54_RS05925	28041.8	1.69696e-07	-1.53136	-0.61481	0.111273	28898.6	38471.2	36032.1	32308.6	21545.7	25480.1	21131.5	20466.8	TRUE	FALSE	NA	FALSE
hypothetical protein	B9T54_RS05605	700.922	1.71647e-07	1.71072	0.774608	0.140251	587.839	430.348	549.66	502.212	740.843	803.158	1071.3	922.025	TRUE	FALSE	NA	FALSE
hypothetical protein	B9T54_RS15250	2578.21	1.79128e-07	1.29861	0.376967	0.0683496	2367.31	2198.26	2163.88	2245.5	2910.17	2705.42	3082.94	2952.17	TRUE	FALSE	NA	FALSE
glutathione S-transferase	B9T54_RS10510	641.375	1.79911e-07	1.5584	0.640065	0.116074	564.521	500.134	513.813	428.326	785.012	677.573	885.862	775.757	TRUE	FALSE	NA	FALSE
cbb3-type cytochrome oxidase assembly protein CcoS	B9T54_RS09700	552.983	1.82901e-07	-1.55753	-0.639263	0.115995	663.926	705.263	690.877	632.851	501.926	381.622	473.69	373.711	TRUE	FALSE	NA	FALSE
NADH-quinone oxidoreductase subunit C	B9T54_RS14740	3304.99	1.92738e-07	1.31105	0.390718	0.0710213	2925.69	2940.53	2798.27	2777.69	3728.31	3408.31	3984.62	3876.49	TRUE	FALSE	NA	FALSE
hypothetical protein	B9T54_RS13775	927.323	1.97912e-07	1.49032	0.575618	0.104724	841.873	699.976	800.592	638.205	1095.2	1024.15	1182.91	1135.68	TRUE	FALSE	NA	FALSE
ATP synthase F1 subunit epsilon	B9T54_RS11160	2781.28	1.98443e-07	-1.36968	-0.453836	0.0825786	3366.27	3358.19	3338.15	2799.11	2215.5	2381.24	2430.85	2360.97	TRUE	FALSE	NA	FALSE
23S rRNA (adenine(2503)-C(2))-methyltransferase RlmN	B9T54_RS13015	2760.16	1.98802e-07	1.30063	0.379213	0.0690075	2567.34	2457.32	2321.39	2251.92	3209.32	3203.87	3111.06	2959.06	TRUE	FALSE	NA	FALSE
hypothetical protein	B9T54_RS08920	1173.62	2.00351e-07	1.28415	0.36081	0.0656777	1039.46	1020.36	1026.54	1023.7	1280.92	1387.27	1346.37	1264.34	TRUE	FALSE	NA	FALSE
glycerol-3-phosphate dehydrogenase	B9T54_RS09225	634.184	2.01999e-07	1.48972	0.575044	0.104707	450.39	566.748	474.706	543.974	790.032	826.522	712.732	708.367	TRUE	FALSE	NA	FALSE
hypothetical protein	B9T54_RS16800	326.208	2.02425e-07	1.43325	0.519287	0.0945646	277.352	253.768	254.191	286.978	396.522	393.304	376.14	371.414	TRUE	FALSE	NA	FALSE
IS4 family transposase	B9T54_RS16830	243.414	2.03293e-07	-1.65	-0.722469	0.131589	332.577	324.611	301.987	254.854	176.678	157.711	189.827	209.064	TRUE	FALSE	NA	FALSE
protein kinase	B9T54_RS17800	2534.11	2.07073e-07	1.26709	0.341522	0.0622435	2232.31	2326.2	2175.83	2206.95	2785.69	2906.94	2956.39	2682.6	TRUE	FALSE	NA	FALSE
hypothetical protein	B9T54_RS00945	822.971	2.12308e-07	1.36247	0.446221	0.0813943	668.835	693.632	723.466	701.383	965.706	852.807	975.502	1002.43	TRUE	FALSE	NA	FALSE
Fe-S cluster assembly protein SufB	B9T54_RS11430	15804.8	2.14812e-07	1.42295	0.508885	0.0928638	12228	13636.8	11634.1	14683	19950.6	18302.3	18799.1	17204.5	TRUE	FALSE	NA	FALSE
Fic family protein	B9T54_RS12005	260.72	2.16087e-07	1.54213	0.624926	0.114066	242.99	183.982	187.927	206.667	308.183	330.025	318.137	307.852	TRUE	FALSE	NA	FALSE
DUF1577 domain-containing protein	B9T54_RS09980	3702.37	2.17767e-07	1.25011	0.322058	0.0588018	3249.68	3340.22	3272.98	3298.11	4317.57	4170.58	4109.41	3860.41	TRUE	FALSE	NA	FALSE
hypothetical protein	B9T54_RS06645	2595.05	2.23304e-07	-1.48874	-0.574095	0.104908	2601.71	3261.97	3114.38	3439.45	2021.76	2294.6	1899.15	2127.4	TRUE	FALSE	NA	FALSE
hypothetical protein	B9T54_RS10060	2268.83	2.35335e-07	1.63697	0.711025	0.130158	1417.44	1907.49	1692.43	1864.29	2532.72	3450.17	2665.49	2620.57	TRUE	FALSE	NA	FALSE
DegT/DnrJ/EryC1/StrS aminotransferase family protein	B9T54_RS16220	7318.47	2.42684e-07	-1.47044	-0.556248	0.101931	9764.99	8720.1	8722.87	7641.33	5744.04	5614.32	6805.67	5534.45	TRUE	FALSE	NA	FALSE
HNH endonuclease	B9T54_RS13835	1044.81	2.45475e-07	-2.21917	-1.15002	0.210825	883.599	1763.69	1547.96	1565.53	652.504	866.437	528.177	550.611	TRUE	FALSE	NA	FALSE
flagellar basal body P-ring protein FlgI	B9T54_RS06275	2513.26	2.53726e-07	-1.8196	-0.863618	0.158501	2361.17	3976.75	3466.33	3169.61	1706.55	2170.96	1649.57	1605.12	TRUE	FALSE	NA	FALSE
hypothetical protein	B9T54_RS16805	745.521	2.53726e-07	1.62888	0.703884	0.129194	557.158	533.97	479.052	698.171	961.69	989.101	790.069	954.955	TRUE	FALSE	NA	FALSE
	B9T54_RS03065	144.535	2.53726e-07	1.94963	0.963203	0.176789	101.859	111.023	99.9382	79.2402	232.894	142.135	197.737	191.45	TRUE	FALSE	NA	FALSE
hypothetical protein	B9T54_RS02255	185.14	2.56908e-07	1.93398	0.951569	0.174734	116.586	112.081	111.887	163.835	305.171	207.361	215.314	248.886	TRUE	FALSE	NA	FALSE
glycosyltransferase family 4 protein	B9T54_RS16725	797.059	2.57004e-07	-1.45662	-0.542625	0.0996464	1070.14	876.556	968.966	867.359	632.427	588.982	676.7	695.348	TRUE	FALSE	NA	FALSE
N-acyl homoserine lactonase family protein	B9T54_RS00150	1019.37	2.59108e-07	-1.48542	-0.570869	0.10487	1276.31	1193.77	1130.82	1275.34	718.758	798.29	794.463	967.207	TRUE	FALSE	NA	FALSE
transposase	B9T54_RS11270	280.129	2.59108e-07	-1.4765	-0.562177	0.103273	335.031	336.242	309.591	355.51	241.928	206.387	219.708	236.633	TRUE	FALSE	NA	FALSE
hypothetical protein	B9T54_RS08170	741.443	2.75179e-07	1.56364	0.64491	0.11871	593.975	514.937	577.903	627.497	971.729	727.223	993.958	924.323	TRUE	FALSE	NA	FALSE
sulfate ABC transporter permease subunit CysT	B9T54_RS12155	1609.64	2.763e-07	1.45903	0.545007	0.100339	1358.53	1391.49	1349.17	1137.2	2117.12	1749.42	2009.01	1765.17	TRUE	FALSE	NA	FALSE
NTP transferase domain-containing protein	B9T54_RS02785	9337.7	2.78092e-07	-1.37483	-0.459255	0.0845729	11711.4	10861.3	10916.1	9758.33	7164.49	8360.63	8300.56	7628.92	TRUE	FALSE	NA	FALSE
hypothetical protein	B9T54_RS11555	251.873	3.09154e-07	1.97555	0.982254	0.181525	227.036	141.687	177.064	132.781	356.368	257.984	350.654	371.414	TRUE	FALSE	NA	FALSE
FecR domain-containing protein	B9T54_RS01210	8498.7	3.24708e-07	-1.40174	-0.487215	0.0901901	9436.1	10160.2	9263.84	10819.5	8022.79	6493.41	6937.49	6856.22	TRUE	FALSE	NA	FALSE
RNA-directed DNA polymerase	B9T54_RS06235	635.51	3.32803e-07	1.44529	0.531362	0.098447	565.749	446.208	561.609	506.495	791.036	735.011	708.338	769.631	TRUE	FALSE	NA	FALSE
DUF455 family protein	B9T54_RS01510	663.388	3.41135e-07	1.39483	0.480091	0.089025	601.338	588.953	521.417	505.424	792.039	722.355	794.463	781.118	TRUE	FALSE	NA	FALSE
cytochrome c oxidase subunit I	B9T54_RS01615	32038.8	3.47719e-07	-1.33776	-0.419822	0.077902	32111.4	38329.5	38880.3	37347.9	27265.6	28571	27314.1	26490.6	TRUE	FALSE	NA	FALSE
membrane protein	B9T54_RS13495	640.979	3.49245e-07	1.42849	0.51449	0.0954865	605.02	500.134	493.173	515.062	734.82	770.058	703.944	805.623	TRUE	FALSE	NA	FALSE
alcohol dehydrogenase	B9T54_RS16555	3254.76	3.70375e-07	-1.27794	-0.353816	0.0657982	3784.75	3834.01	3628.19	3361.29	2871.02	2777.47	2937.93	2843.42	TRUE	FALSE	NA	FALSE
cyclic nucleotide-binding domain-containing protein	B9T54_RS03490	1369.4	3.75471e-07	1.31874	0.399165	0.074269	1256.67	1182.13	1096.06	1191.82	1517.82	1472.94	1607.38	1630.39	TRUE	FALSE	NA	FALSE
IS110 family transposase	B9T54_RS04885	761.617	3.81099e-07	1.74365	0.802108	0.149322	511.751	537.142	446.463	724.941	1081.15	829.443	994.837	967.207	TRUE	FALSE	NA	FALSE
RNA polymerase sigma factor RpoD	B9T54_RS09150	13164.9	3.9164e-07	-1.49386	-0.579045	0.1079	13409.8	16821.6	15860.8	16993.8	10289.5	12269.3	9666.26	10008.3	TRUE	FALSE	NA	FALSE
UDP-glucose 4-epimerase GalE	B9T54_RS15280	2104.83	3.95749e-07	-1.41286	-0.498614	0.0929526	2209	2713.2	2552.77	2382.56	1813.96	1820.49	1798.97	1547.69	TRUE	FALSE	NA	FALSE
HAMP domain-containing histidine kinase	B9T54_RS10745	6751.95	3.95749e-07	-1.37015	-0.454336	0.0846973	7856.66	7798.07	6855.54	8715.36	5765.12	5777.87	5397.78	5849.19	TRUE	FALSE	NA	FALSE
hypothetical protein	B9T54_RS04850	839.974	3.9599e-07	-1.37048	-0.454681	0.084768	1030.87	964.318	950.499	939.104	687.639	728.196	775.129	644.039	TRUE	FALSE	NA	FALSE
transcription antitermination factor NusB	B9T54_RS03435	4537.47	4.03872e-07	-1.30309	-0.381935	0.0712559	4645.03	5536.37	5314.1	5041.39	3904.98	4018.71	3921.34	3917.84	TRUE	FALSE	NA	FALSE
SDR family oxidoreductase	B9T54_RS06850	3421.65	4.18955e-07	-1.35312	-0.436286	0.0815002	4345.59	3804.4	3956.25	3634.34	3167.15	2792.07	2854.44	2818.92	TRUE	FALSE	NA	FALSE
homoserine dehydrogenase	B9T54_RS01305	5979.74	4.20718e-07	1.30443	0.383423	0.0716385	5616.99	5273.08	4969.75	4901.12	6973.76	6302.6	6860.15	6940.46	TRUE	FALSE	NA	FALSE
transcriptional regulator	B9T54_RS11730	1810.05	4.29367e-07	1.32094	0.401569	0.0750837	1665.34	1464.45	1481.69	1629.78	1974.58	2012.28	2064.37	2187.9	TRUE	FALSE	NA	FALSE
tyrosine-type recombinase/integrase	B9T54_RS18110	4960.74	4.37959e-07	-1.48742	-0.572809	0.107178	6926.43	5339.7	5964.79	5501.84	4062.59	3500.79	4385.37	4004.38	TRUE	FALSE	NA	FALSE
SDR family oxidoreductase	B9T54_RS07020	3093.91	4.39875e-07	-1.31633	-0.396522	0.0742072	3909.92	3383.57	3520.65	3253.13	2677.27	2684.01	2617.16	2705.58	TRUE	FALSE	NA	FALSE
UDP-N-acetylmuramoyl-L-alanine--D-glutamate ligase	B9T54_RS13040	1953.01	4.42646e-07	-1.37105	-0.455277	0.0852248	2394.31	2320.92	2273.59	2046.33	1725.62	1490.47	1764.69	1608.18	TRUE	FALSE	NA	FALSE
	B9T54_RS01125	275.488	4.57056e-07	1.51119	0.595684	0.111634	215.991	191.383	238.983	231.296	356.368	300.819	337.471	331.592	TRUE	FALSE	NA	FALSE
hypothetical protein	B9T54_RS02820	1381.01	4.57672e-07	-1.31232	-0.392125	0.0734928	1605.2	1613.54	1556.65	1494.86	1141.38	1210.09	1294.52	1131.85	TRUE	FALSE	NA	FALSE
glycosyltransferase	B9T54_RS13945	2192.74	4.75222e-07	1.46161	0.547559	0.102761	2064.18	1631.52	1880.36	1551.61	2662.22	2475.67	2756.89	2519.49	TRUE	FALSE	NA	FALSE
hypothetical protein	B9T54_RS06000	3006.33	4.77304e-07	-1.33808	-0.42016	0.0788668	3800.7	3401.55	3272.98	3290.61	2640.13	2357.88	2676.92	2609.85	TRUE	FALSE	NA	FALSE
HAMP domain-containing protein	B9T54_RS16625	1561.04	4.8118e-07	-1.30875	-0.388186	0.0728883	1737.74	1776.37	1642.46	1923.18	1340.14	1319.13	1340.22	1409.08	TRUE	FALSE	NA	FALSE
tetratricopeptide repeat protein	B9T54_RS02035	6182.19	4.81258e-07	-1.39469	-0.479943	0.0901216	7795.3	7500.95	7370.44	6138.98	5005.21	4979.58	5526.97	5140.06	TRUE	FALSE	NA	FALSE
imidazole glycerol phosphate synthase subunit HisH	B9T54_RS06990	2387.08	4.91953e-07	-1.33931	-0.421485	0.0792073	2606.62	2842.2	2789.58	2692.03	2189.4	2180.69	1911.46	1884.64	TRUE	FALSE	NA	FALSE
hypothetical protein	B9T54_RS06220	505.114	4.93649e-07	-1.42131	-0.50722	0.0953345	571.885	613.272	643.08	542.903	432.66	402.066	449.083	385.964	TRUE	FALSE	NA	FALSE
AAA family ATPase	B9T54_RS15930	232.491	4.96746e-07	1.58974	0.668793	0.125735	207.4	177.637	141.217	192.747	289.109	275.507	289.135	287.176	TRUE	FALSE	NA	FALSE
ribulose-phosphate 3-epimerase	B9T54_RS09465	4851.02	5.00231e-07	-1.39517	-0.480437	0.090349	6411	5635.76	5673.66	4886.12	4071.62	3936.93	4225.42	3967.62	TRUE	FALSE	NA	FALSE
hypothetical protein	B9T54_RS11710	465.264	5.02277e-07	-1.4493	-0.53536	0.100696	508.069	570.978	572.472	549.328	375.441	437.112	348.017	360.693	TRUE	FALSE	NA	FALSE
type I restriction-modification system subunit M	B9T54_RS15915	732.739	5.07551e-07	1.39596	0.481253	0.0905554	565.749	591.067	605.061	684.25	813.12	834.31	929.803	838.553	TRUE	FALSE	NA	FALSE
protein-glutamate O-methyltransferase CheR	B9T54_RS07495	11321.4	5.13137e-07	-1.96182	-0.972194	0.18301	9685.22	16671.5	14799.5	18834.5	7712.6	8960.32	6263.43	7644.23	TRUE	FALSE	NA	FALSE
NAD+/NADH kinase	B9T54_RS17755	4511.97	5.22458e-07	1.39905	0.484453	0.0912558	3767.57	3818.15	3287.1	4172.96	4979.11	5689.28	4992.64	5388.95	TRUE	FALSE	NA	FALSE
4-hydroxybutyrate CoA-transferase	B9T54_RS18680	992.224	5.39935e-07	1.38168	0.466421	0.0879624	809.965	833.204	777.78	911.263	1066.09	1263.63	1166.21	1109.65	TRUE	FALSE	NA	FALSE
	B9T54_RS08955	4538.65	5.50517e-07	-1.31156	-0.391281	0.0738474	5208.32	4955.87	5218.51	5220.22	3489.39	4171.55	4011.86	4033.48	TRUE	FALSE	NA	FALSE
NTP transferase domain-containing protein	B9T54_RS07010	2339.43	5.55317e-07	-1.38545	-0.470359	0.0888024	3018.96	2692.05	2748.3	2410.4	2131.18	1900.32	1951	1863.2	TRUE	FALSE	NA	FALSE
DUF4065 domain-containing protein	B9T54_RS07405	1264.18	5.59175e-07	1.61821	0.694398	0.131137	767.013	876.556	1053.7	1163.97	1732.65	1545.96	1488.74	1484.89	TRUE	FALSE	NA	FALSE
hypothetical protein	B9T54_RS16925	8754.38	5.70504e-07	-1.75486	-0.811353	0.153337	10204.3	11510.5	9699.44	13197.8	8051.9	4841.34	6291.55	6238.22	TRUE	FALSE	NA	FALSE
tRNA uridine-5-carboxymethylaminomethyl(34) synthesis enzyme MnmG	B9T54_RS00005	3820.68	5.80396e-07	1.28252	0.358982	0.067887	3527.03	3434.32	3417.45	3013.27	4313.55	4289.35	4278.15	4292.32	TRUE	FALSE	NA	FALSE
hypothetical protein	B9T54_RS14375	618.279	5.8874e-07	-1.42566	-0.511631	0.0968064	760.877	733.812	734.328	676.755	514.976	556.856	529.056	439.57	TRUE	FALSE	NA	FALSE
hypothetical protein	B9T54_RS09520	7205.15	6.05937e-07	-1.44917	-0.535225	0.101376	7785.49	9044.71	7977.67	9296.81	5574.39	6852.64	5507.63	5601.84	TRUE	FALSE	NA	FALSE
SDR family NAD(P)-dependent oxidoreductase	B9T54_RS13660	1523.73	6.14219e-07	-1.30614	-0.385307	0.0730179	1611.34	1803.87	1706.55	1781.83	1264.85	1300.63	1421.95	1298.8	TRUE	FALSE	NA	FALSE
LysM peptidoglycan-binding domain-containing M23 family metallopeptidase	B9T54_RS09395	6141.04	6.17264e-07	-1.35454	-0.437803	0.0829841	7629.63	6664.58	7306.35	6663.68	5464.97	4670.97	5496.21	5231.96	TRUE	FALSE	NA	FALSE
SpoIIE family protein phosphatase	B9T54_RS10750	1099.48	6.18798e-07	-1.51358	-0.597968	0.113357	1183.04	1373.52	1152.55	1586.95	826.17	921.928	865.649	886.033	TRUE	FALSE	NA	FALSE
response regulator transcription factor	B9T54_RS13150	803.915	6.20046e-07	1.41729	0.503135	0.0953904	601.338	661.911	635.476	761.349	866.324	978.392	950.895	975.631	TRUE	FALSE	NA	FALSE
IS110 family transposase	B9T54_RS06110	556.47	6.22457e-07	1.6077	0.684996	0.129893	424.618	357.39	399.753	525.77	720.766	596.77	690.761	735.935	TRUE	FALSE	NA	FALSE
MBL fold metallo-hydrolase	B9T54_RS17050	4992.8	6.33757e-07	1.47526	0.560971	0.106446	3676.75	4021.16	3588	4849.72	6407.59	5652.28	5795.89	5951.04	TRUE	FALSE	NA	FALSE
ATP-dependent metallopeptidase FtsH/Yme1/Tma family protein	B9T54_RS02765	32770.2	6.40506e-07	-1.56015	-0.641681	0.121811	33479.8	44989.9	39292	41997.3	25160.6	30613.4	22823.2	23805.7	TRUE	FALSE	NA	FALSE
adenylate/guanylate cyclase domain-containing protein	B9T54_RS16900	3073.31	6.5215e-07	1.28237	0.358813	0.0681596	2899.92	2584.2	2559.29	2730.58	3486.38	3297.33	3604.09	3424.67	TRUE	FALSE	NA	FALSE
hypothetical protein	B9T54_RS15165	2264.59	6.65954e-07	-1.39595	-0.481251	0.0914885	3066.82	2531.33	2554.94	2403.98	1893.27	1790.31	1973.85	1902.25	TRUE	FALSE	NA	FALSE
leucine-rich repeat domain-containing protein	B9T54_RS05940	205.36	6.74889e-07	-1.49529	-0.580423	0.110398	235.626	248.481	268.312	232.367	156.601	165.499	165.22	170.774	TRUE	FALSE	NA	FALSE
	B9T54_RS02710	419.63	6.77568e-07	1.74041	0.79943	0.152081	310.487	228.391	341.093	345.873	525.015	441.007	544.875	620.299	TRUE	FALSE	NA	FALSE
ribosome maturation factor RimP	B9T54_RS11840	18975.4	7.1057e-07	-1.44996	-0.536012	0.102144	25453.8	22640.3	22318.8	19429.9	13770.8	16994.8	15891.9	15303	TRUE	FALSE	NA	FALSE
trypsin-like serine protease	B9T54_RS05680	2057.05	7.49936e-07	-1.33479	-0.416616	0.0795454	2426.21	2330.43	2331.17	2321.53	1737.67	1591.71	1968.58	1749.09	TRUE	FALSE	NA	FALSE
30S ribosomal protein S3	B9T54_RS02400	23823.1	7.5821e-07	-1.40557	-0.491154	0.0938176	30494	27570.8	29224.3	24069.8	18164.7	21364	20429.3	19267.6	TRUE	FALSE	NA	FALSE
histidinol dehydrogenase	B9T54_RS10680	3231.66	7.69562e-07	1.35423	0.437469	0.0836103	2415.17	2972.26	2905.81	2686.67	3569.7	3857.1	3839.61	3606.93	TRUE	FALSE	NA	FALSE
	B9T54_RS14425	138.145	7.76859e-07	1.64508	0.718157	0.137308	100.632	112.081	87.9891	116.719	173.666	182.049	158.19	173.837	TRUE	FALSE	NA	FALSE
hypothetical protein	B9T54_RS02715	3850.57	7.86174e-07	1.27633	0.351996	0.0673325	3578.57	3229.2	3451.13	3275.62	4350.7	4030.39	4521.59	4367.37	TRUE	FALSE	NA	FALSE
glutaredoxin	B9T54_RS07955	1822.41	7.86174e-07	1.35451	0.437773	0.0837423	1672.7	1413.7	1478.43	1628.71	2179.36	1918.82	2136.44	2151.14	TRUE	FALSE	NA	FALSE
helix-turn-helix transcriptional regulator	B9T54_RS06240	323.316	7.96851e-07	1.61749	0.69376	0.13278	262.625	224.162	291.124	210.95	402.545	409.854	341.865	443.399	TRUE	FALSE	NA	FALSE
hypothetical protein	B9T54_RS16575	3563.05	8.17134e-07	1.53586	0.619045	0.11859	2729.34	2637.07	2457.18	3416.97	4527.37	3731.52	4620.01	4384.98	TRUE	FALSE	NA	FALSE
hypothetical protein	B9T54_RS09050	3484.84	8.19266e-07	1.65234	0.724508	0.138813	3166.23	2283.91	2707.02	2355.79	4281.43	3498.85	4482.92	5102.54	TRUE	FALSE	NA	FALSE
hypothetical protein	B9T54_RS03110	2815.02	8.22963e-07	-1.38341	-0.468227	0.0897286	2897.47	3581.3	3150.23	3440.53	2297.82	2561.34	2373.72	2217.76	TRUE	FALSE	NA	FALSE
polyphosphate kinase	B9T54_RS03140	517.158	8.37407e-07	1.59424	0.672865	0.12903	419.709	317.21	426.91	431.538	687.639	533.491	682.852	637.913	TRUE	FALSE	NA	FALSE
helix-turn-helix transcriptional regulator	B9T54_RS11380	42389.3	8.64066e-07	-1.32069	-0.401296	0.0770424	52649	49039.6	47936.7	43364.8	34290.6	36763.2	37848.6	37221.8	TRUE	FALSE	NA	FALSE
hypothetical protein	B9T54_RS18895	2010.23	8.6661e-07	-1.26157	-0.335223	0.0643668	2287.54	2126.36	2185.6	2372.92	1726.63	1769.87	1773.48	1839.46	TRUE	FALSE	NA	FALSE
OmpA family protein	B9T54_RS18845	9168.11	8.91804e-07	-1.32089	-0.40151	0.0771769	9298.65	11425.9	10576.1	10440.4	8247.65	7786.25	7684.5	7885.46	TRUE	FALSE	NA	FALSE
MaoC family dehydratase	B9T54_RS14760	2823.84	9.43408e-07	-1.35309	-0.436261	0.0840291	2968.65	3427.98	3561.93	3030.4	2446.39	2353.01	2524.88	2277.49	TRUE	FALSE	NA	FALSE
heavy metal translocating P-type ATPase	B9T54_RS09695	6626.29	9.51196e-07	-1.44511	-0.531182	0.102347	8577.04	7797.02	7734.35	7222.64	5887.59	4528.84	5878.5	5384.35	TRUE	FALSE	NA	FALSE
hypothetical protein	B9T54_RS10080	1605.95	9.56699e-07	-1.40785	-0.493489	0.0951077	1936.55	1883.17	1935.76	1755.06	1357.21	1538.17	1193.45	1248.26	TRUE	FALSE	NA	FALSE
hypothetical protein	B9T54_RS15060	227.367	9.66948e-07	1.78398	0.8351	0.161013	141.13	179.752	162.943	169.189	336.29	259.931	225.86	343.845	TRUE	FALSE	NA	FALSE
ubiquinone/menaquinone biosynthesis methyltransferase	B9T54_RS18310	1074.89	9.79444e-07	-1.45481	-0.540832	0.104329	1448.12	1152.53	1388.27	1108.29	892.425	866.437	840.162	902.88	TRUE	FALSE	NA	FALSE
cobalt-precorrin-5B (C(1))-methyltransferase	B9T54_RS18510	617.682	1.02187e-06	1.33172	0.413293	0.0798513	553.476	540.314	542.056	484.008	679.608	727.223	717.126	697.645	TRUE	FALSE	NA	FALSE
OmpA family protein	B9T54_RS00400	1807.86	1.04688e-06	1.40828	0.493933	0.0955191	1360.99	1442.25	1452.36	1749.71	2070.95	2002.54	2106.56	2277.49	TRUE	FALSE	NA	FALSE
hypothetical protein	B9T54_RS04500	666.291	1.07982e-06	-1.35159	-0.434656	0.0841609	727.742	727.468	764.744	843.802	534.049	585.088	567.725	579.712	TRUE	FALSE	NA	FALSE
DNA-directed RNA polymerase subunit alpha	B9T54_RS02505	27696.7	1.07982e-06	-1.34966	-0.432598	0.0837572	33825.9	33273.2	31519.6	28653.9	23152.8	26090.5	22984.1	22073.5	TRUE	FALSE	NA	FALSE
dolichyl-phosphate-mannose--protein mannosyltransferase	B9T54_RS10040	1048.18	1.07982e-06	1.55398	0.635967	0.123135	970.731	767.648	895.099	651.055	1339.14	1189.65	1296.28	1275.83	TRUE	FALSE	NA	FALSE
gamma carbonic anhydrase family protein	B9T54_RS07350	1150.69	1.12495e-06	1.51657	0.600811	0.116511	716.697	1012.96	955.93	971.228	1374.27	1264.61	1480.83	1428.99	TRUE	FALSE	NA	FALSE
transcription-repair coupling factor	B9T54_RS10670	6635.77	1.14036e-06	-1.29855	-0.3769	0.0731286	7897.16	7774.81	7582.27	6736.49	5614.55	6062.14	5845.98	5572.74	TRUE	FALSE	NA	FALSE
DoxX family protein	B9T54_RS02350	4936.38	1.14599e-06	1.42539	0.511354	0.0992383	3754.07	4079.32	3865	4583.08	5311.38	6621.91	5446.99	5829.28	TRUE	FALSE	NA	FALSE
hypothetical protein	B9T54_RS11000	223.641	1.15542e-06	1.73255	0.792894	0.153929	185.31	131.113	139.044	200.242	250.963	290.11	276.832	315.51	TRUE	FALSE	NA	FALSE
rod shape-determining protein RodA	B9T54_RS11085	1929.43	1.1564e-06	-1.44657	-0.532633	0.103411	2103.46	2281.8	2716.8	2023.84	1565.01	1566.4	1668.02	1510.16	TRUE	FALSE	NA	FALSE
	B9T54_RS15980	291.831	1.17305e-06	1.88983	0.918255	0.17838	231.945	135.343	247.673	193.817	406.56	327.104	354.169	438.039	TRUE	FALSE	NA	FALSE
hypothetical protein	B9T54_RS05290	4910.69	1.21494e-06	-1.44304	-0.529115	0.102922	6904.34	5275.2	5872.45	5154.9	3882.9	4001.19	3933.65	4260.92	TRUE	FALSE	NA	FALSE
NADP-dependent isocitrate dehydrogenase	B9T54_RS01585	4648.8	1.26405e-06	-1.27899	-0.355009	0.0691584	5516.36	5187.44	5110.97	5057.46	3829.7	4430.51	4032.96	4025.05	TRUE	FALSE	NA	FALSE
winged helix-turn-helix transcriptional regulator	B9T54_RS12695	164.618	1.27573e-06	-1.66195	-0.732873	0.142824	225.809	162.834	220.516	214.163	109.42	123.638	126.552	134.015	TRUE	FALSE	NA	FALSE
tRNA (cytidine(34)-2'-O)-methyltransferase	B9T54_RS04210	1495.7	1.38826e-06	-1.3223	-0.403045	0.0787942	1859.24	1715.05	1627.25	1611.58	1265.86	1347.36	1338.46	1200.78	TRUE	FALSE	NA	FALSE
(E)-4-hydroxy-3-methylbut-2-enyl-diphosphate synthase	B9T54_RS13345	5565.68	1.39384e-06	-1.311	-0.39067	0.0763895	5747.07	6852.79	6308.05	6348.86	4701.04	5182.07	4721.08	4664.5	TRUE	FALSE	NA	FALSE
IS256 family transposase	B9T54_RS00600	954.904	1.42827e-06	-1.53623	-0.619396	0.121228	960.913	1251.92	1134.08	1278.55	771.962	865.463	656.487	719.854	TRUE	FALSE	NA	FALSE
ATP synthase F1 subunit gamma	B9T54_RS11170	8652.4	1.43276e-06	-1.42803	-0.514028	0.100621	10905.1	10794.6	10301.2	8710	6477.86	8001.4	7212.57	6816.4	TRUE	FALSE	NA	FALSE
cAMP/cGMP-dependent 3'%2C5'-cyclic-AMP/GMP phosphodiesterase	B9T54_RS10225	23364.1	1.45265e-06	1.24617	0.317504	0.0621859	20462.7	20112.2	20276.6	22360.7	26241.7	27069.8	25524.8	24864	TRUE	FALSE	NA	FALSE
ABC transporter ATP-binding protein	B9T54_RS11365	1390.44	1.48853e-06	-1.57999	-0.659915	0.129373	1430.94	1780.6	1673.96	1925.32	1009.88	1317.18	940.349	1045.32	TRUE	FALSE	NA	FALSE
hypothetical protein	B9T54_RS06290	403.125	1.48987e-06	-1.45324	-0.539274	0.10573	535.068	455.725	446.463	475.441	305.171	304.713	334.835	367.585	TRUE	FALSE	NA	FALSE
TIGR00266 family protein	B9T54_RS08830	2968.11	1.49234e-06	-1.7407	-0.799666	0.156798	2679.02	4351.06	3903.02	4146.19	2444.38	2411.42	1893	1916.8	TRUE	FALSE	NA	FALSE
hypothetical protein	B9T54_RS12440	314.361	1.5086e-06	-1.49581	-0.58093	0.113959	446.708	340.472	348.697	372.643	236.909	254.09	261.892	253.48	TRUE	FALSE	NA	FALSE
DNA gyrase subunit A	B9T54_RS01490	15301.6	1.52165e-06	1.20363	0.26739	0.0524722	14557.3	14026	13360.2	13607.9	16569.6	17084.4	16844.6	16362.9	TRUE	FALSE	NA	FALSE
tRNA uridine-5-carboxymethylaminomethyl(34) synthesis GTPase MnmE	B9T54_RS16840	3053.96	1.52968e-06	-1.49345	-0.578654	0.113581	3246	4047.6	3563.01	3775.69	2228.55	2937.12	2219.93	2413.81	TRUE	FALSE	NA	FALSE
sigma-70 family RNA polymerase sigma factor	B9T54_RS13905	2422.68	1.54372e-06	1.86822	0.901662	0.177051	1423.58	1748.88	1205.78	2378.28	3282.6	3333.35	2951.11	3057.85	TRUE	FALSE	NA	FALSE
redox-regulated ATPase YchF	B9T54_RS08715	4100.51	1.67045e-06	1.23042	0.299148	0.0589167	3763.88	3797	3712.92	3434.1	4435.02	4632.03	4581.35	4447.78	TRUE	FALSE	NA	FALSE
hypothetical protein	B9T54_RS17345	404.492	1.68458e-06	1.83866	0.878654	0.173111	235.626	246.366	318.281	339.448	609.338	383.569	504.449	598.857	TRUE	FALSE	NA	FALSE
sulfate ABC transporter substrate-binding protein	B9T54_RS11040	3489.61	1.74535e-06	1.26551	0.339723	0.0670238	2964.96	3276.78	3047.03	3031.47	3931.09	4101.46	3925.74	3638.32	TRUE	FALSE	NA	FALSE
class I SAM-dependent methyltransferase	B9T54_RS15055	215.478	1.77212e-06	1.58961	0.668671	0.132003	165.675	155.433	147.735	197.03	283.086	225.858	273.316	275.689	TRUE	FALSE	NA	FALSE
hypothetical protein	B9T54_RS04280	134.853	1.7797e-06	1.859	0.89453	0.176626	71.1788	97.2776	82.5576	125.285	204.786	161.605	172.251	163.882	TRUE	FALSE	NA	FALSE
hypothetical protein	B9T54_RS09410	3469.96	1.83052e-06	-1.40393	-0.489472	0.0967533	4797.2	4005.3	3829.15	3581.87	2910.17	2833.93	2866.75	2935.32	TRUE	FALSE	NA	FALSE
hypothetical protein	B9T54_RS16700	2022.03	1.8492e-06	1.46023	0.546198	0.108012	1996.69	1553.27	1442.59	1584.8	2295.81	2342.3	2393.06	2567.73	TRUE	FALSE	NA	FALSE
serine/threonine protein kinase	B9T54_RS06620	468.066	1.86936e-06	1.36947	0.453622	0.0897458	417.255	382.766	378.027	402.626	583.238	497.471	550.148	532.998	TRUE	FALSE	NA	FALSE
HEAT repeat domain-containing protein	B9T54_RS03445	1456.77	1.90102e-06	-1.39794	-0.483298	0.0956819	1451.8	1863.08	1849.94	1627.64	1234.74	1257.79	1182.91	1186.23	TRUE	FALSE	NA	FALSE
hypothetical protein	B9T54_RS08805	1764.15	1.93428e-06	-1.71771	-0.780485	0.154626	2793.15	1932.86	2334.43	1861.07	1352.19	1002.73	1424.59	1412.14	TRUE	FALSE	NA	FALSE
	B9T54_RS01190	111.428	2.11921e-06	2.02902	1.02078	0.202944	58.9066	62.3846	86.9028	85.6651	185.713	131.426	114.248	166.179	TRUE	FALSE	NA	FALSE
biosynthetic-type acetolactate synthase large subunit	B9T54_RS06555	8999.62	2.12115e-06	-1.46374	-0.549661	0.109288	8996.75	11501	10791.2	11483.4	7185.57	8441.43	6943.64	6654.05	TRUE	FALSE	NA	FALSE
	B9T54_RS14445	534.754	2.14019e-06	1.43123	0.517259	0.102885	457.753	401.799	463.844	437.963	549.107	619.162	647.698	700.709	TRUE	FALSE	NA	FALSE
SpoIIE family protein phosphatase	B9T54_RS18060	4831.89	2.19405e-06	-1.27674	-0.352461	0.0701755	5906.61	5461.29	5180.49	5130.27	4144.91	4124.82	4467.98	4238.71	TRUE	FALSE	NA	FALSE
hypothetical protein	B9T54_RS16425	1187.73	2.26613e-06	1.331	0.412514	0.0822375	1130.27	978.063	985.26	984.078	1444.54	1256.82	1360.43	1362.36	TRUE	FALSE	NA	FALSE
RluA family pseudouridine synthase	B9T54_RS16765	2226.55	2.35874e-06	1.27386	0.349206	0.0697267	2131.68	1874.71	1909.69	1919.97	2407.24	2424.08	2604.86	2540.16	TRUE	FALSE	NA	FALSE
hypothetical protein	B9T54_RS00145	2255.83	2.4155e-06	-1.57116	-0.651834	0.130281	2720.75	2880.26	2489.76	2938.31	1368.25	1936.34	1639.9	2073.03	TRUE	FALSE	NA	FALSE
hypothetical protein	B9T54_RS03090	147.386	2.4155e-06	2.02951	1.02113	0.204097	125.176	70.8435	110.801	83.5235	206.794	145.055	199.495	237.399	TRUE	FALSE	NA	FALSE
type Z 30S ribosomal protein S14	B9T54_RS02435	5755.91	2.42547e-06	-1.30235	-0.381119	0.0761905	6712.9	6464.73	6889.22	5980.5	4675.94	5324.21	5197.41	4802.34	TRUE	FALSE	NA	FALSE
hypothetical protein	B9T54_RS16545	616.265	2.47828e-06	1.35615	0.439514	0.0879413	566.976	470.528	525.762	530.053	755.901	680.494	682.852	717.556	TRUE	FALSE	NA	FALSE
sulfate transporter	B9T54_RS05575	1964.23	2.50096e-06	1.57824	0.658316	0.131773	1186.72	1447.53	1780.42	1679.04	2391.18	2567.18	2098.65	2563.14	TRUE	FALSE	NA	FALSE
tRNA dihydrouridine synthase DusB	B9T54_RS00055	3669.96	2.5968e-06	-1.26112	-0.334704	0.0670971	3866.97	4125.84	4072.48	4307.89	3241.44	3469.64	3075.91	3199.52	TRUE	FALSE	NA	FALSE
Rpn family recombination-promoting nuclease/putative transposase	B9T54_RS05025	109.046	2.60215e-06	1.7272	0.788436	0.158075	85.9054	80.3598	61.9182	92.09	140.539	133.373	126.552	151.629	TRUE	FALSE	NA	FALSE
thiol peroxidase	B9T54_RS02265	5364.14	2.6063e-06	-1.23649	-0.306256	0.0614081	5987.61	6201.45	5997.38	5539.32	4618.72	4894.88	4943.42	4730.36	TRUE	FALSE	NA	FALSE
MotA/TolQ/ExbB proton channel family protein	B9T54_RS18185	5117.63	2.62979e-06	-1.47403	-0.559767	0.112284	5040.19	6406.58	6704.55	6239.63	4126.84	4731.33	3728.88	3963.02	TRUE	FALSE	NA	FALSE
ATP synthase F1 subunit delta	B9T54_RS11180	7698.53	2.64675e-06	-1.46238	-0.548319	0.11002	8795.49	9659.04	9667.93	8453.01	5995.01	7535.08	5408.33	6074.34	TRUE	FALSE	NA	FALSE
polynucleotide adenylyltransferase PcnB	B9T54_RS06075	11552.7	2.66002e-06	-1.34411	-0.426647	0.085627	14794.1	13001.4	13505.8	11694.4	9308.72	10355.4	10018.7	9743.29	TRUE	FALSE	NA	FALSE
hypothetical protein	B9T54_RS17025	8786.12	2.72144e-06	-1.41399	-0.49977	0.100396	10111.1	10884.5	8895.58	11280	8006.72	6468.1	7467.43	7175.56	TRUE	FALSE	NA	FALSE
CBS domain-containing protein	B9T54_RS10820	9569.88	2.72578e-06	1.33096	0.412472	0.0828679	7692.22	7953.51	7972.24	9226.13	10081.7	11505.1	10773.6	11354.5	TRUE	FALSE	NA	FALSE
hypothetical protein	B9T54_RS16320	3649.64	2.73762e-06	1.23336	0.302592	0.0608054	3352.77	3119.23	3256.68	3345.22	4215.18	3810.37	4043.5	4054.15	TRUE	FALSE	NA	FALSE
polysaccharide deacetylase family protein	B9T54_RS09180	3279.64	2.7636e-06	1.35156	0.434621	0.0873723	3093.82	2625.44	2665.74	2774.48	3890.93	3349.9	3831.7	4005.14	TRUE	FALSE	NA	FALSE
acyl-CoA--6-aminopenicillanic acid acyltransferase	B9T54_RS05060	1200.56	2.88057e-06	1.29165	0.369213	0.0743466	1106.95	1098.6	1035.23	950.883	1331.11	1379.48	1378.89	1323.31	TRUE	FALSE	NA	FALSE
hypothetical protein	B9T54_RS11705	228.704	2.91024e-06	-1.56797	-0.648894	0.130723	228.263	269.628	308.505	309.465	180.693	197.625	166.978	168.476	TRUE	FALSE	NA	FALSE
50S ribosomal protein L30	B9T54_RS02460	3527.09	2.92369e-06	-1.4808	-0.566379	0.114125	3878.02	4777.18	4464.63	3721.08	2872.02	3295.38	2662.86	2545.52	TRUE	FALSE	NA	FALSE
replicative DNA helicase	B9T54_RS07200	8406.77	2.99567e-06	-1.37194	-0.456214	0.0920184	10012.9	10370.6	9081.34	9434.94	6378.48	8146.45	6977.04	6852.39	TRUE	FALSE	NA	FALSE
	B9T54_RS17380	255.884	3.10545e-06	1.86468	0.89893	0.181579	160.766	150.146	211.825	191.676	363.394	353.389	227.617	388.261	TRUE	FALSE	NA	FALSE
DNA-3-methyladenine glycosylase 2 family protein	B9T54_RS13765	898.66	3.15942e-06	-1.29381	-0.371631	0.0751214	1086.09	992.866	1037.4	939.104	786.016	792.449	797.979	757.378	TRUE	FALSE	NA	FALSE
DUF4256 domain-containing protein	B9T54_RS06180	3041.99	3.16862e-06	1.79492	0.843916	0.170616	1727.93	2179.23	1776.08	3022.91	4552.47	3580.62	3878.28	3618.41	TRUE	FALSE	NA	FALSE
aminomethyl-transferring glycine dehydrogenase	B9T54_RS01960	17122.1	3.17605e-06	1.36254	0.446294	0.0902403	12995	15375.2	14861.5	14745.1	18884.5	22478.7	19174.3	18462.7	TRUE	FALSE	NA	FALSE
MBOAT family protein	B9T54_RS08030	2466.34	3.17848e-06	-1.23581	-0.305459	0.0617681	2704.79	2634.96	2766.77	2801.25	2142.22	2103.79	2272.66	2304.3	TRUE	FALSE	NA	FALSE
sigma-70 family RNA polymerase sigma factor	B9T54_RS05035	199.217	3.23582e-06	1.65689	0.728478	0.147419	169.356	148.031	134.699	148.843	257.99	222.937	210.919	300.96	TRUE	FALSE	NA	FALSE
DNA-directed RNA polymerase subunit beta'	B9T54_RS04135	104066	3.26341e-06	-1.39273	-0.477915	0.0967544	122235	131565	121580	109208	81145.4	100798	85228.2	80771.4	TRUE	FALSE	NA	FALSE
hypothetical protein	B9T54_RS18625	295.939	3.26341e-06	1.6561	0.727787	0.14734	171.811	245.309	211.825	261.279	336.29	433.218	334.835	372.945	TRUE	FALSE	NA	FALSE
primosomal protein N'	B9T54_RS09480	2518.39	3.36322e-06	-1.29043	-0.367847	0.0745629	2618.89	2866.52	2722.23	3141.77	2213.49	2225.48	2201.47	2157.26	TRUE	FALSE	NA	FALSE
chemotaxis response regulator protein-glutamate methylesterase	B9T54_RS08415	280.425	3.371e-06	1.42886	0.514868	0.104378	219.672	231.563	210.739	261.279	341.31	317.369	326.046	335.421	TRUE	FALSE	NA	FALSE
M23 family metallopeptidase	B9T54_RS11580	594.762	3.49142e-06	-1.36651	-0.4505	0.0914602	625.882	654.509	704.999	761.349	509.957	481.895	531.693	487.816	TRUE	FALSE	NA	FALSE
antitoxin	B9T54_RS02645	1186.73	3.54752e-06	1.94517	0.959898	0.19501	927.779	556.174	922.256	818.102	1858.13	1077.69	1508.07	1825.67	TRUE	FALSE	NA	FALSE
type II secretion system ATPase GspE	B9T54_RS09380	9646.71	3.56688e-06	-1.27316	-0.34841	0.0708002	10583.5	11296.9	10387.1	10955.5	7912.36	9302.03	8375.26	8361.02	TRUE	FALSE	NA	FALSE
hypothetical protein	B9T54_RS00085	3371.63	3.6018e-06	1.31019	0.389777	0.0792405	3059.46	2821.05	2616.86	3179.25	3698.19	3783.12	3996.04	3819.05	TRUE	FALSE	NA	FALSE
hypothetical protein	B9T54_RS00960	1746.47	3.60369e-06	1.41948	0.50536	0.102745	1259.13	1606.14	1363.29	1544.11	2075.97	2279.02	1915.85	1928.29	TRUE	FALSE	NA	FALSE
hypothetical protein	B9T54_RS12515	3730.55	3.71244e-06	-1.38616	-0.471097	0.0958966	5023.01	4253.78	4203.92	3858.14	3087.85	2913.76	3364.17	3139.79	TRUE	FALSE	NA	FALSE
hypothetical protein	B9T54_RS11855	727.805	3.83926e-06	-1.34577	-0.428437	0.0873336	834.51	777.164	910.306	819.173	637.446	560.75	645.941	637.147	TRUE	FALSE	NA	FALSE
	B9T54_RS17785	259.529	4.16061e-06	-1.58039	-0.66028	0.135034	369.393	261.169	306.332	336.236	199.767	178.155	197.737	227.443	TRUE	FALSE	NA	FALSE
sulfite exporter TauE/SafE family protein	B9T54_RS09705	1387.91	4.17759e-06	-1.43467	-0.520722	0.106519	1532.8	1748.88	1723.93	1536.62	1254.82	963.789	1254.97	1087.44	TRUE	FALSE	NA	FALSE
50S ribosomal protein L36	B9T54_RS02485	3505.37	4.17759e-06	-1.39195	-0.477104	0.0975946	4376.27	4015.88	4329.93	3595.79	3100.9	3212.63	2784.14	2627.47	TRUE	FALSE	NA	FALSE
hypothetical protein	B9T54_RS11050	486.801	4.29097e-06	1.57713	0.657303	0.134611	428.3	341.529	399.753	342.661	640.458	466.318	663.517	611.876	TRUE	FALSE	NA	FALSE
YraN family protein	B9T54_RS09415	1149.42	4.29097e-06	1.67375	0.743081	0.152183	965.822	630.19	934.205	910.192	1453.58	1234.43	1333.19	1733.77	TRUE	FALSE	NA	FALSE
hypothetical protein	B9T54_RS05915	91.8202	4.35766e-06	1.91146	0.934678	0.19155	79.7693	57.0978	58.6594	57.824	126.485	89.5642	126.552	138.61	TRUE	FALSE	NA	FALSE
hypothetical protein	B9T54_RS14970	23.9733	4.46379e-06	2.76913	1.46943	0.301447	13.4994	10.5737	15.208	11.779	32.1233	35.0469	36.0321	37.5243	TRUE	FALSE	NA	FALSE
hypothetical protein	B9T54_RS03935	2319.91	4.56876e-06	-1.45827	-0.544262	0.111763	2325.58	3099.14	2842.81	2740.21	1853.11	2181.67	1752.39	1764.41	TRUE	FALSE	NA	FALSE
HPr kinase/phosphorylase	B9T54_RS09505	5913.23	4.59603e-06	1.33284	0.414505	0.085142	4932.2	5139.85	4465.72	5739.56	6868.36	6813.7	6770.51	6575.94	TRUE	FALSE	NA	FALSE
	B9T54_RS10175	183.969	4.65226e-06	-1.53343	-0.61676	0.126754	224.581	224.162	199.876	243.075	122.47	147.002	158.19	152.395	TRUE	FALSE	NA	FALSE
hypothetical protein	B9T54_RS09120	1048.82	4.67692e-06	1.33894	0.421094	0.0865643	973.186	826.86	921.169	868.43	1163.46	1106.9	1240.91	1289.61	TRUE	FALSE	NA	FALSE
50S ribosomal protein L17	B9T54_RS02510	13115.1	4.68318e-06	-1.4413	-0.52737	0.108422	18646.4	14913.1	15476.3	12908.7	10998.2	10576.4	10855.3	10546.6	TRUE	FALSE	NA	FALSE
response regulator	B9T54_RS05670	16607.1	5.06737e-06	-1.29518	-0.373148	0.0769661	16707.4	20130.1	18857.9	19274.7	14006.7	15409.9	14179.1	14291.4	TRUE	FALSE	NA	FALSE
TerC family protein	B9T54_RS18230	2284.63	5.1784e-06	1.30478	0.383806	0.0792382	2141.5	1857.79	1879.27	2053.82	2558.82	2410.45	2603.98	2771.44	TRUE	FALSE	NA	FALSE
TIGR00266 family protein	B9T54_RS08820	2452.35	5.47461e-06	-1.49828	-0.583309	0.120707	2370.99	2928.9	3126.33	3337.73	2241.6	1977.23	1798.09	1837.92	TRUE	FALSE	NA	FALSE
hypothetical protein	B9T54_RS00965	404.823	5.65093e-06	1.41404	0.49982	0.10357	287.17	321.439	347.611	384.422	463.78	471.186	485.115	477.86	TRUE	FALSE	NA	FALSE
hypothetical protein	B9T54_RS11020	1736.14	5.72154e-06	1.38311	0.467913	0.0970128	1599.07	1470.8	1462.14	1297.83	2035.81	1757.21	2173.35	2092.94	TRUE	FALSE	NA	FALSE
DegT/DnrJ/EryC1/StrS family aminotransferase	B9T54_RS06880	4736.73	5.74242e-06	-1.26141	-0.335034	0.0694763	5424.31	5073.24	5580.24	5058.53	4532.39	4052.78	4118.2	4054.15	TRUE	FALSE	NA	FALSE
hypothetical protein	B9T54_RS17285	4213.97	5.80082e-06	-1.55185	-0.633985	0.131531	4140.64	5632.59	4453.77	6272.83	3534.56	3270.07	3184	3223.26	TRUE	FALSE	NA	FALSE
acetyl-CoA C-acetyltransferase	B9T54_RS14300	8113.66	5.85604e-06	-1.37445	-0.458852	0.0952382	8459.23	10702.7	9686.4	8722.85	6608.36	7383.21	6991.98	6354.62	TRUE	FALSE	NA	FALSE
IS3 family transposase	B9T54_RS14310	237.939	5.89891e-06	1.47771	0.563362	0.116971	198.81	170.236	187.927	210.95	319.225	277.454	266.286	272.625	TRUE	FALSE	NA	FALSE
peptide MFS transporter	B9T54_RS08535	2749.94	5.90254e-06	-1.27159	-0.346639	0.0719806	2901.15	3123.46	3098.08	3192.1	2483.53	2204.06	2556.52	2440.61	TRUE	FALSE	NA	FALSE
	B9T54_RS01110	1064.48	5.90254e-06	1.4593	0.545278	0.113227	1025.96	819.458	891.84	727.083	1150.41	1307.44	1338.46	1255.15	TRUE	FALSE	NA	FALSE
ISNCY family transposase	B9T54_RS09315	49.7609	5.93741e-06	2.20822	1.14288	0.237392	28.2261	32.7783	30.416	32.1244	73.2812	89.5642	52.7299	58.9667	TRUE	FALSE	NA	FALSE
M23 family metallopeptidase	B9T54_RS12775	4175.35	6.05014e-06	1.22319	0.290652	0.060422	3874.33	3801.23	3515.22	3834.59	4583.59	4699.2	4400.31	4694.36	TRUE	FALSE	NA	FALSE
SDR family NAD(P)-dependent oxidoreductase	B9T54_RS07005	3179.25	6.10763e-06	-1.39951	-0.484926	0.100853	3118.37	4027.51	4059.45	3626.85	2809.78	2757.02	2571.46	2463.58	TRUE	FALSE	NA	FALSE
phosphoribosylformylglycinamidine synthase subunit PurQ	B9T54_RS13550	4704.87	6.15267e-06	-1.31676	-0.396998	0.0825946	5537.22	5530.02	5411.87	4915.04	3662.05	4021.63	4479.4	4081.72	TRUE	FALSE	NA	FALSE
type II secretion protein	B9T54_RS09350	1925.42	6.16528e-06	-1.63316	-0.707664	0.147247	1705.84	2684.65	2591.88	2569.95	1479.68	1656.94	1271.67	1442.77	TRUE	FALSE	NA	FALSE
hypothetical protein	B9T54_RS03700	67.0004	6.18079e-06	-1.9794	-0.985061	0.204997	87.1326	78.2451	112.974	78.1694	37.1425	51.5968	38.6686	52.0745	TRUE	FALSE	NA	FALSE
YdeI/OmpD-associated family protein	B9T54_RS16380	410.653	6.26846e-06	1.38892	0.473958	0.0986957	349.758	336.242	306.332	383.351	487.872	442.954	482.478	496.239	TRUE	FALSE	NA	FALSE
biopolymer transporter ExbD	B9T54_RS13470	365.835	6.27022e-06	-1.3679	-0.451959	0.0941199	427.073	411.315	397.58	455.096	302.16	321.263	288.257	323.934	TRUE	FALSE	NA	FALSE
KamA family radical SAM protein	B9T54_RS18740	1576.59	6.33207e-06	1.24073	0.311189	0.0648341	1416.21	1379.86	1376.32	1457.38	1751.72	1639.42	1817.42	1774.36	TRUE	FALSE	NA	FALSE
	B9T54_RS11265	236.975	6.40127e-06	-1.92663	-0.94608	0.197207	191.446	328.841	371.509	355.51	144.555	195.678	152.038	156.224	TRUE	FALSE	NA	FALSE
4Fe-4S dicluster domain-containing protein	B9T54_RS00685	4893.56	6.41827e-06	-1.30002	-0.378535	0.0789182	5372.77	5999.49	5247.84	5506.13	4102.74	4717.7	4067.23	4134.56	TRUE	FALSE	NA	FALSE
	B9T54_RS08215	516.909	6.41827e-06	1.61235	0.689163	0.143682	309.26	397.57	429.082	445.459	653.508	766.164	548.391	585.838	TRUE	FALSE	NA	FALSE
enoyl-CoA hydratase/isomerase family protein	B9T54_RS12520	5077.23	6.45898e-06	-1.28288	-0.359383	0.0749503	6091.92	5679.11	5882.23	5173.1	4624.75	4166.68	4587.5	4412.55	TRUE	FALSE	NA	FALSE
PilZ domain-containing protein	B9T54_RS09785	501.604	6.51752e-06	1.41077	0.49648	0.103586	492.115	362.676	412.788	398.343	586.25	600.665	587.938	572.054	TRUE	FALSE	NA	FALSE
hypothetical protein	B9T54_RS12120	259.983	6.88514e-06	1.49729	0.582357	0.121788	161.993	229.448	222.688	217.375	314.206	320.29	295.287	318.573	TRUE	FALSE	NA	FALSE
50S ribosomal protein L24	B9T54_RS02425	7164.57	6.90925e-06	-1.3783	-0.462894	0.0968236	8642.09	8466.33	9024.85	7082.36	6329.29	6421.37	5903.11	5447.15	TRUE	FALSE	NA	FALSE
	B9T54_RS14785	2371.52	7.11916e-06	1.32296	0.403768	0.0845663	2013.87	1905.37	1965.09	2282.98	2783.68	2684.01	2479.18	2857.97	TRUE	FALSE	NA	FALSE
imidazole glycerol phosphate synthase subunit HisF	B9T54_RS06995	2973.33	7.15396e-06	-1.38288	-0.467673	0.0979752	2945.33	3798.06	3588	3470.51	2615.03	2683.03	2375.48	2311.19	TRUE	FALSE	NA	FALSE
hypothetical protein	B9T54_RS16750	958.643	7.23229e-06	1.32871	0.410027	0.085942	903.234	776.106	758.227	857.722	1070.11	1028.04	1129.3	1146.41	TRUE	FALSE	NA	FALSE
30S ribosomal protein S5	B9T54_RS02455	15173.5	7.45532e-06	-1.37677	-0.461284	0.0968139	15499.8	19642.7	18521.2	16650.1	12238	14234.9	12380.1	12221.4	TRUE	FALSE	NA	FALSE
diguanylate cyclase	B9T54_RS04565	2422.75	7.53658e-06	1.28655	0.363504	0.0763302	2293.67	2055.52	1962.92	2165.19	2738.51	2685.95	2907.17	2573.09	TRUE	FALSE	NA	FALSE
YbaB/EbfC family nucleoid-associated protein	B9T54_RS18390	1247.56	7.65546e-06	1.49554	0.58067	0.122018	1239.49	835.319	973.311	953.025	1548.94	1349.3	1544.11	1536.96	TRUE	FALSE	NA	FALSE
	B9T54_RS07520	56.4812	8.10288e-06	-1.94632	-0.960748	0.202382	84.6782	63.4419	80.3851	70.6737	40.1541	29.2057	40.4262	42.8849	TRUE	FALSE	NA	FALSE
TIGR00266 family protein	B9T54_RS08825	3418.51	8.56159e-06	-1.9455	-0.960141	0.20274	2816.47	5498.3	4627.57	5119.56	2579.9	2891.37	1878.94	1935.95	TRUE	FALSE	NA	FALSE
ATP-grasp domain-containing protein	B9T54_RS06310	2649.97	8.60121e-06	-1.23384	-0.303158	0.0640292	3064.37	2998.69	2912.33	2733.79	2411.25	2388.06	2422.94	2268.3	TRUE	FALSE	NA	FALSE
hypothetical protein	B9T54_RS14060	29412.4	8.6212e-06	-2.78276	-1.47652	0.311909	41073.8	50062	37382.3	44578	10866.7	24894	11755.2	14687.3	TRUE	FALSE	NA	FALSE
mechanosensitive ion channel family protein	B9T54_RS13490	1315.05	8.6212e-06	1.30798	0.387346	0.0818257	1210.04	1031.99	1129.74	1188.6	1445.55	1399.93	1524.77	1589.8	TRUE	FALSE	NA	FALSE
proline--tRNA ligase	B9T54_RS05210	5832.38	8.80044e-06	-1.40736	-0.492996	0.10424	6048.97	7615.15	6706.72	6904.61	4567.53	5622.1	4785.23	4408.72	TRUE	FALSE	NA	FALSE
MBL fold metallo-hydrolase	B9T54_RS03250	3754.19	8.8368e-06	1.67482	0.744003	0.157349	2276.49	3108.66	2223.62	3618.28	5357.56	4402.28	4657.8	4388.81	TRUE	FALSE	NA	FALSE
hypothetical protein	B9T54_RS15190	368.868	8.91635e-06	-1.37105	-0.455282	0.0963288	386.574	432.463	420.392	466.875	293.125	318.342	308.47	324.7	TRUE	FALSE	NA	FALSE
hypothetical protein	B9T54_RS16005	3830.97	8.96856e-06	1.46197	0.547913	0.115962	3203.04	3136.15	2572.32	3536.9	4289.46	5190.83	4093.59	4625.44	TRUE	FALSE	NA	FALSE
flippase-like domain-containing protein	B9T54_RS12315	1281.42	9.12426e-06	-1.35166	-0.434732	0.0920844	1605.2	1436.96	1512.11	1339.59	1096.21	965.736	1176.75	1118.84	TRUE	FALSE	NA	FALSE
MBL fold metallo-hydrolase	B9T54_RS04010	1690.8	9.12426e-06	-1.22035	-0.287298	0.0608528	1897.28	1864.14	1856.46	1815.03	1575.04	1569.32	1494.89	1454.26	TRUE	FALSE	NA	FALSE
flagellar motor switch protein FliM	B9T54_RS07810	9811.6	9.22202e-06	1.22198	0.289218	0.0612926	8168.38	9009.81	9082.43	9062.3	11233.1	10827.5	10550.4	10558.9	TRUE	FALSE	NA	FALSE
transcriptional regulator	B9T54_RS04995	264.414	9.23342e-06	1.43597	0.522029	0.110642	190.219	212.531	218.343	246.287	297.14	334.892	311.106	304.789	TRUE	FALSE	NA	FALSE
	B9T54_RS15115	56.6042	9.36364e-06	2.18528	1.12782	0.239192	26.9988	37.0078	26.0708	51.3991	94.3621	72.0408	79.0948	65.8589	TRUE	FALSE	NA	FALSE
hypothetical protein	B9T54_RS10965	2371.63	9.49483e-06	-1.35945	-0.44302	0.0940179	2746.52	2881.32	2607.08	2696.31	1780.83	2296.54	2088.98	1875.45	TRUE	FALSE	NA	FALSE
	B9T54_RS04070	142.816	1.00183e-05	1.64599	0.718959	0.15294	112.904	88.8187	104.283	126.356	169.651	154.79	206.525	179.198	TRUE	FALSE	NA	FALSE
DnaJ domain-containing protein	B9T54_RS13845	4635.66	1.01526e-05	-1.7376	-0.797095	0.169667	3825.25	6928.92	5849.64	6933.52	3522.52	3754.88	3175.22	3095.37	TRUE	FALSE	NA	FALSE
hypothetical protein	B9T54_RS16655	4434.27	1.10944e-05	-1.67529	-0.744407	0.159074	5356.82	5025.66	5283.69	6548.03	4191.08	2545.77	2810.5	3712.61	TRUE	FALSE	NA	FALSE
J domain-containing protein	B9T54_RS08915	1251.74	1.11082e-05	1.32246	0.403222	0.0861737	1165.86	1035.16	1029.8	1081.52	1586.09	1322.05	1362.19	1431.28	TRUE	FALSE	NA	FALSE
oxidoreductase	B9T54_RS04310	5556.03	1.12016e-05	1.24817	0.319818	0.0683773	5329.82	4745.46	4814.41	4882.91	6181.72	5854.78	6570.14	6068.98	TRUE	FALSE	NA	FALSE
bifunctional cobalt-precorrin-7 (C(5))-methyltransferase/cobalt-precorrin-6B (C(15))-methyltransferase	B9T54_RS18520	549.317	1.13163e-05	1.34303	0.425493	0.0910156	515.433	439.864	491.001	430.467	595.284	657.129	645.062	620.299	TRUE	FALSE	NA	FALSE
hypothetical protein	B9T54_RS00495	49.9892	1.17265e-05	2.05365	1.03819	0.222442	25.7716	30.6636	42.3651	32.1244	66.2542	54.5174	74.7006	73.517	TRUE	FALSE	NA	FALSE
hypothetical protein	B9T54_RS17560	201.361	1.18642e-05	1.44417	0.530246	0.113677	146.039	166.006	162.943	183.109	242.932	236.566	244.315	228.975	TRUE	FALSE	NA	FALSE
hypothetical protein	B9T54_RS01710	38148.1	1.18642e-05	1.51337	0.597765	0.128155	38443.9	25986.9	29822.9	27173	42778.2	47730.9	43030.2	50219	TRUE	FALSE	NA	FALSE
tRNA (adenosine(37)-N6)-threonylcarbamoyltransferase complex ATPase subunit type 1 TsaE	B9T54_RS00445	816.692	1.21719e-05	-1.30953	-0.389052	0.0835068	948.641	925.195	866.855	963.733	771.962	644.473	712.732	699.943	TRUE	FALSE	NA	FALSE
	B9T54_RS08230	1133.44	1.23642e-05	1.28597	0.362854	0.0779411	1081.18	919.908	988.519	978.724	1305.01	1191.59	1312.97	1289.61	TRUE	FALSE	NA	FALSE
tetratricopeptide repeat protein	B9T54_RS15470	4961.72	1.25913e-05	-1.2722	-0.347328	0.0746697	5872.25	5580.78	5483.56	5288.75	4293.48	4166.68	4836.21	4172.09	TRUE	FALSE	NA	FALSE
DUF1564 family protein	B9T54_RS18020	606.939	1.27838e-05	1.60329	0.681032	0.146515	387.802	471.585	396.494	608.222	769.955	809.972	661.76	749.72	TRUE	FALSE	NA	FALSE
transfer-messenger RNA	B9T54_RS16905	556108	1.27863e-05	1.49014	0.575452	0.123808	440458	549923	411006	385201	746760	589600	682846	643069	TRUE	FALSE	NA	FALSE
STAS domain-containing protein	B9T54_RS13035	3632.65	1.27951e-05	-1.46878	-0.554615	0.119334	5409.59	3939.74	4309.29	3632.2	2968.39	2954.65	2921.23	2926.13	TRUE	FALSE	NA	FALSE
adenylate/guanylate cyclase domain-containing protein	B9T54_RS06405	669.617	1.28368e-05	1.33247	0.414106	0.089118	563.294	560.404	544.229	628.568	699.685	823.602	787.433	749.72	TRUE	FALSE	NA	FALSE
STAS domain-containing protein	B9T54_RS09865	1155.97	1.31131e-05	1.27673	0.352458	0.0759262	1071.36	1023.53	974.397	992.645	1409.41	1222.75	1290.12	1263.57	TRUE	FALSE	NA	FALSE
	B9T54_RS15185	134.243	1.31286e-05	-1.5938	-0.672469	0.144877	139.903	157.547	177.064	185.251	112.431	91.5113	98.4291	111.807	TRUE	FALSE	NA	FALSE
hypothetical protein	B9T54_RS12935	21141.6	1.31981e-05	-1.2375	-0.307427	0.0662506	23606.8	23988.5	23235.6	22709.8	18846.3	20475.2	18821.9	17448.8	TRUE	FALSE	NA	FALSE
Holliday junction branch migration DNA helicase RuvB	B9T54_RS13175	14367.9	1.34477e-05	1.46998	0.555797	0.11988	9898.76	12876.6	11107.3	12651.7	17211	20248.3	15362	15587.9	TRUE	FALSE	NA	FALSE
bile acid:sodium symporter family protein	B9T54_RS04770	241.454	1.34557e-05	1.40952	0.495201	0.106818	209.855	189.268	194.445	207.738	284.09	302.766	283.862	259.607	TRUE	FALSE	NA	FALSE
DMT family transporter	B9T54_RS15080	930.931	1.39074e-05	1.53042	0.61393	0.132629	904.461	610.1	745.191	685.321	1081.15	977.419	1251.46	1192.35	TRUE	FALSE	NA	FALSE
hypothetical protein	B9T54_RS16495	210.864	1.4039e-05	1.55805	0.639742	0.13827	170.584	162.834	161.856	164.905	277.063	197.625	267.165	284.878	TRUE	FALSE	NA	FALSE
flagellar motor switch protein FliG	B9T54_RS00100	4186.2	1.4341e-05	-1.20062	-0.263777	0.0570681	4565.26	4813.13	4396.19	4495.28	3837.73	3903.83	3800.07	3678.15	TRUE	FALSE	NA	FALSE
	B9T54_RS02870	212.963	1.43856e-05	-1.77377	-0.82682	0.178916	325.213	236.85	328.058	199.171	173.666	147.976	162.584	130.186	TRUE	FALSE	NA	FALSE
	B9T54_RS16985	50.6707	1.44785e-05	1.91748	0.939212	0.203304	28.2261	38.0652	38.02	34.2661	66.2542	70.0938	61.5182	68.9221	TRUE	FALSE	NA	FALSE
AarF/ABC1/UbiB kinase family protein	B9T54_RS04720	3655.77	1.45465e-05	-1.24273	-0.313512	0.0678808	4229	3928.11	4085.52	3964.15	3340.82	3011.11	3468.75	3218.66	TRUE	FALSE	NA	FALSE
FecR domain-containing protein	B9T54_RS06020	1232.87	1.45498e-05	-1.27	-0.344834	0.0746666	1395.35	1406.3	1303.54	1411.33	1112.27	1171.15	1023.84	1039.19	TRUE	FALSE	NA	FALSE
arylesterase	B9T54_RS13715	2042.22	1.47128e-05	1.20861	0.273343	0.0592191	1908.33	1813.38	1817.35	1858.93	2152.26	2299.46	2301.66	2186.36	TRUE	FALSE	NA	FALSE
histidine phosphatase family protein	B9T54_RS03520	1114.05	1.50119e-05	-1.2453	-0.316492	0.0686324	1272.63	1300.56	1205.78	1163.97	985.783	1009.54	1005.38	968.739	TRUE	FALSE	NA	FALSE
hypothetical protein	B9T54_RS09075	287.609	1.5013e-05	1.46078	0.546736	0.118567	193.901	240.022	240.069	260.208	346.329	344.628	305.833	369.882	TRUE	FALSE	NA	FALSE
hypothetical protein	B9T54_RS12890	863.459	1.50438e-05	-1.36278	-0.446556	0.0968552	898.325	1100.72	897.271	1086.88	733.816	750.587	699.549	740.53	TRUE	FALSE	NA	FALSE
carotenoid 1%2C2-hydratase	B9T54_RS00940	359.054	1.51703e-05	1.5215	0.605491	0.131383	311.714	245.309	269.399	313.749	464.784	349.495	450.84	467.139	TRUE	FALSE	NA	FALSE
hypothetical protein	B9T54_RS01465	2292.11	1.51717e-05	-1.71419	-0.777523	0.168719	3752.84	3049.44	2571.24	2206.95	1823	1869.17	1758.54	1305.69	TRUE	FALSE	NA	FALSE
hypothetical protein	B9T54_RS04425	41704.6	1.56215e-05	2.78575	1.47806	0.321186	14369.5	27244.1	14171.7	32343.9	56396.4	75370.3	54828.5	58912.4	TRUE	FALSE	NA	FALSE
hypothetical protein	B9T54_RS04410	711.951	1.57892e-05	1.90996	0.933546	0.202968	281.033	518.109	548.574	608.222	945.629	1127.34	818.192	848.508	TRUE	FALSE	NA	FALSE
glycosyltransferase	B9T54_RS07095	1638.54	1.66238e-05	1.45187	0.537908	0.117229	1535.25	1166.27	1469.74	1176.82	1949.48	1740.66	1915.85	2154.2	TRUE	FALSE	NA	FALSE
DUF1565 domain-containing protein	B9T54_RS05500	203.416	1.68238e-05	1.59688	0.675257	0.147249	179.174	151.203	150.994	146.702	228.878	202.493	289.135	278.752	TRUE	FALSE	NA	FALSE
hypothetical protein	B9T54_RS03085	157.772	1.69397e-05	1.63063	0.705426	0.153883	107.995	119.482	124.923	127.427	214.824	147.002	209.162	211.361	TRUE	FALSE	NA	FALSE
hypothetical protein	B9T54_RS04830	757.472	1.69403e-05	-1.53695	-0.620069	0.135269	1054.18	772.934	987.433	858.793	540.072	514.021	623.97	708.367	TRUE	FALSE	NA	FALSE
hypothetical protein	B9T54_RS18415	262.107	1.70635e-05	1.45079	0.53684	0.117156	233.172	222.047	185.755	214.163	343.317	313.475	308.47	276.454	TRUE	FALSE	NA	FALSE
hypothetical protein	B9T54_RS15330	3174.75	1.71435e-05	-1.32349	-0.404345	0.0882645	3126.96	3824.49	3597.77	3915.97	2660.21	2875.79	2799.96	2596.83	TRUE	FALSE	NA	FALSE
cyclic nucleotide-binding domain-containing protein	B9T54_RS04730	2818.24	1.73377e-05	-1.36805	-0.452124	0.0987493	3781.07	3375.11	3045.94	2823.74	2390.17	2364.69	2473.91	2291.28	TRUE	FALSE	NA	FALSE
	B9T54_RS16610	904.42	1.76186e-05	1.3701	0.454282	0.0992981	904.461	742.271	702.826	704.596	1046.01	1042.64	1098.54	994.011	TRUE	FALSE	NA	FALSE
HDOD domain-containing protein	B9T54_RS18120	8516.99	1.80488e-05	-1.3584	-0.441911	0.096705	9115.79	10206.8	9532.15	10388	7427.5	8276.9	6837.31	6351.56	TRUE	FALSE	NA	FALSE
acyl-CoA dehydrogenase	B9T54_RS10585	11252.8	1.83262e-05	-1.2932	-0.37095	0.0812369	13046.6	13227.6	11553.7	12937.6	9478.37	10963.8	9473.8	9341.25	TRUE	FALSE	NA	FALSE
polyhydroxyalkanoate synthesis repressor PhaR	B9T54_RS03220	3058.96	1.83526e-05	1.34003	0.422262	0.0924844	2631.16	2858.06	2426.76	2541.04	3326.77	4017.74	3376.47	3293.71	TRUE	FALSE	NA	FALSE
hypothetical protein	B9T54_RS18360	1350.87	1.84406e-05	-1.30912	-0.388597	0.0851335	1681.29	1482.43	1539.27	1425.25	1195.59	1065.04	1254.09	1164.02	TRUE	FALSE	NA	FALSE
mannose-1-phosphate guanylyltransferase	B9T54_RS10855	4046.98	1.87942e-05	-1.38796	-0.472961	0.103711	3906.24	5078.53	5030.58	4800.46	3441.21	3738.33	3166.43	3214.07	TRUE	FALSE	NA	FALSE
glycosyltransferase family 2 protein	B9T54_RS10045	1442.1	1.88693e-05	1.31236	0.392166	0.0860139	1282.45	1232.89	1358.94	1115.79	1605.16	1546.93	1773.48	1621.2	TRUE	FALSE	NA	FALSE
hypothetical protein	B9T54_RS01450	1053.01	1.92844e-05	-1.3859	-0.470819	0.103373	1386.76	1096.49	1266.61	1145.77	844.24	799.264	919.257	965.676	TRUE	FALSE	NA	FALSE
hypothetical protein	B9T54_RS10690	3476.65	1.96307e-05	1.29728	0.375494	0.0825151	3131.87	3027.24	2764.59	3184.6	3709.23	4047.91	3657.69	4290.02	TRUE	FALSE	NA	FALSE
hypothetical protein	B9T54_RS17765	382.188	1.99896e-05	1.31753	0.39784	0.0875029	355.894	314.038	324.799	325.527	431.656	441.007	422.718	441.868	TRUE	FALSE	NA	FALSE
hypothetical protein	B9T54_RS18210	1939.18	2.03078e-05	-1.27583	-0.351438	0.0773571	2283.86	2012.17	2296.41	2105.22	1610.18	1830.23	1659.23	1716.16	TRUE	FALSE	NA	FALSE
DUF1176 domain-containing protein	B9T54_RS08340	279.702	2.0439e-05	1.71775	0.780516	0.171863	258.943	170.236	221.602	173.472	422.622	272.587	355.927	362.224	TRUE	FALSE	NA	FALSE
pyridoxine 5'-phosphate synthase	B9T54_RS10880	900.185	2.06045e-05	1.40194	0.487428	0.107372	601.338	813.114	759.313	822.385	1062.08	1095.21	1050.2	997.84	TRUE	FALSE	NA	FALSE
hypothetical protein	B9T54_RS06845	3525.39	2.18816e-05	-1.32796	-0.409215	0.0904045	3626.44	3945.03	4291.91	4223.29	3297.65	3063.68	2680.43	3074.69	TRUE	FALSE	NA	FALSE
trigger factor	B9T54_RS06590	11262.7	2.18816e-05	-1.26728	-0.341733	0.0754938	13920.4	12273.9	12543.3	11624.8	9796.59	10568.6	9726.02	9648.34	TRUE	FALSE	NA	FALSE
CusA/CzcA family heavy metal efflux RND transporter	B9T54_RS03540	391.932	2.2438e-05	-1.49757	-0.582619	0.12887	447.935	484.274	409.529	537.549	283.086	379.675	297.045	296.365	TRUE	FALSE	NA	FALSE
2-amino-4-hydroxy-6-hydroxymethyldihydropteridine diphosphokinase	B9T54_RS15640	1824.14	2.27934e-05	1.26898	0.343668	0.0760758	1763.52	1606.14	1595.75	1467.02	2137.2	2039.53	1979.13	2004.87	TRUE	FALSE	NA	FALSE
	B9T54_RS05760	53.8093	2.33589e-05	2.03285	1.0235	0.226848	25.7716	45.4667	34.7611	35.3369	68.2619	88.5907	58.0028	74.2828	TRUE	FALSE	NA	FALSE
sulfurtransferase	B9T54_RS05700	6457.7	2.36038e-05	-1.25262	-0.324949	0.07206	6707.99	7402.62	7762.59	6852.14	5935.78	5862.56	5722.95	5414.98	TRUE	FALSE	NA	FALSE
Rpn family recombination-promoting nuclease/putative transposase	B9T54_RS13025	4208.91	2.36682e-05	-1.17734	-0.23553	0.0522396	4598.39	4341.54	4673.2	4593.79	3901.97	3899.94	3791.28	3871.13	TRUE	FALSE	NA	FALSE
50S ribosomal protein L15	B9T54_RS02465	13700	2.38638e-05	-1.38511	-0.470001	0.104289	14191.6	18107.4	16138.9	15208.8	10910.9	13166.9	11425.7	10450.1	TRUE	FALSE	NA	FALSE
M23 family metallopeptidase	B9T54_RS16035	11431.6	2.4021e-05	-1.21591	-0.282031	0.0626026	12333.6	12771.9	13254.8	11821.8	9859.84	10298.9	10807	10304.6	TRUE	FALSE	NA	FALSE
class I SAM-dependent methyltransferase	B9T54_RS17815	782.283	2.40833e-05	-1.44597	-0.532037	0.118116	1075.04	875.499	959.189	791.332	667.562	546.147	674.942	668.545	TRUE	FALSE	NA	FALSE
sigma-70 family RNA polymerase sigma factor	B9T54_RS18650	2533.93	2.44982e-05	1.34929	0.432202	0.0960338	2540.35	2018.51	2054.16	2017.41	3111.94	2759.94	2819.29	2949.87	TRUE	FALSE	NA	FALSE
DNA-binding protein	B9T54_RS17330	5788.52	2.45338e-05	1.29674	0.374887	0.0833081	4768.98	4927.32	4715.56	5750.27	6257.01	6802.02	6360.98	6726.04	TRUE	FALSE	NA	FALSE
hypothetical protein	B9T54_RS00135	4583.37	2.47654e-05	-1.79952	-0.847608	0.188449	5251.28	6959.58	4901.32	6457.01	2497.58	4494.76	2575.85	3529.58	TRUE	FALSE	NA	FALSE
PAS domain-containing sensor histidine kinase	B9T54_RS14085	631.769	2.49126e-05	1.38221	0.466982	0.103858	516.66	586.838	458.412	558.965	736.827	796.343	662.639	737.467	TRUE	FALSE	NA	FALSE
	B9T54_RS11255	36.3983	2.5354e-05	-2.18839	-1.12987	0.251507	67.4971	42.2946	45.624	44.9742	20.077	23.3646	22.8496	24.5057	TRUE	FALSE	NA	FALSE
hypothetical protein	B9T54_RS16745	557.225	2.54533e-05	1.30374	0.382661	0.0851992	509.296	466.298	483.397	477.583	586.25	611.373	681.094	642.508	TRUE	FALSE	NA	FALSE
homoserine O-acetyltransferase	B9T54_RS07730	1936.7	2.66182e-05	1.23721	0.307089	0.0685218	1748.79	1783.78	1720.67	1671.54	2264.69	2028.82	2231.35	2043.92	TRUE	FALSE	NA	FALSE
hypothetical protein	B9T54_RS09340	1040.09	2.68746e-05	-1.31141	-0.391119	0.0873154	1093.45	1169.45	1315.49	1142.56	880.378	919.981	837.526	961.847	TRUE	FALSE	NA	FALSE
hypothetical protein	B9T54_RS07585	721.918	2.69827e-05	-1.35785	-0.441319	0.0985457	900.78	715.837	891.84	818.102	656.519	575.353	595.847	621.065	TRUE	FALSE	NA	FALSE
	B9T54_RS06380	38.8785	2.7135e-05	2.40029	1.26321	0.28216	20.8627	23.262	14.1217	33.1952	62.2388	37.9675	58.8817	60.4983	TRUE	FALSE	NA	FALSE
NAD(P) transhydrogenase subunit alpha	B9T54_RS02050	3746.41	2.75008e-05	-1.39261	-0.477795	0.106797	5167.82	4125.84	4357.09	3794.97	3265.53	2891.37	3354.5	3014.2	TRUE	FALSE	NA	FALSE
three-Cys-motif partner protein TcmP	B9T54_RS17570	480.231	2.78584e-05	1.37705	0.461579	0.103241	387.802	375.365	405.184	447.6	600.304	542.253	492.145	591.199	TRUE	FALSE	NA	FALSE
ATPase	B9T54_RS12115	1637.05	2.80737e-05	1.21467	0.280559	0.0627784	1412.53	1562.79	1443.67	1492.71	1844.08	1790.31	1792.82	1757.51	TRUE	FALSE	NA	FALSE
potassium transporter	B9T54_RS00615	5226.66	2.82484e-05	1.21819	0.28474	0.0637357	5110.15	4445.17	4619.97	4676.25	5881.57	5767.16	5631.55	5681.48	TRUE	FALSE	NA	FALSE
hypothetical protein	B9T54_RS01865	4711.36	2.83325e-05	-1.28968	-0.367015	0.0821674	5062.28	5627.3	5525.93	5012.48	4266.37	4445.11	3697.24	4054.15	TRUE	FALSE	NA	FALSE
3-deoxy-manno-octulosonate cytidylyltransferase	B9T54_RS06920	2620.79	2.8563e-05	-1.22793	-0.296229	0.0663485	3025.1	2853.83	2978.59	2698.45	2460.44	2331.59	2248.93	2369.39	TRUE	FALSE	NA	FALSE
VTT domain-containing protein	B9T54_RS12600	1219.27	2.8864e-05	1.26954	0.344303	0.0771583	1054.18	1048.91	1036.32	1158.62	1256.82	1408.69	1435.13	1355.47	TRUE	FALSE	NA	FALSE
DUF3808 domain-containing protein	B9T54_RS17705	3546.25	2.92299e-05	-1.28433	-0.361011	0.0809553	3648.53	4319.34	3849.79	4131.2	3036.65	3379.1	2952.87	3052.49	TRUE	FALSE	NA	FALSE
cupin fold metalloprotein%2C WbuC family	B9T54_RS17395	2111.99	2.98344e-05	1.32455	0.405497	0.0910248	1870.28	1608.25	1718.5	2072.03	2310.87	2420.18	2507.3	2388.54	TRUE	FALSE	NA	FALSE
hypothetical protein	B9T54_RS03135	2449.14	3.01069e-05	-1.29325	-0.371005	0.0833223	2945.33	2756.55	2881.91	2465.01	2127.16	2290.7	2146.11	1980.36	TRUE	FALSE	NA	FALSE
	B9T54_RS01120	2283.34	3.07319e-05	-1.36378	-0.447611	0.100631	3090.14	2280.74	2677.69	2491.78	1993.65	1830.23	1946.61	1955.86	TRUE	FALSE	NA	FALSE
acyl carrier protein	B9T54_RS05295	29025.8	3.16163e-05	-1.35718	-0.440609	0.0991976	38520	34697.5	31935.7	28543.6	23914.8	25504.4	25671.5	23419	TRUE	FALSE	NA	FALSE
hypothetical protein	B9T54_RS09735	274.343	3.20335e-05	-1.40202	-0.487504	0.10983	360.803	289.718	317.195	313.749	245.944	211.255	235.527	220.551	TRUE	FALSE	NA	FALSE
purine-binding chemotaxis protein CheW	B9T54_RS08425	196.438	3.23465e-05	1.55245	0.634551	0.143032	153.403	134.285	145.562	182.038	221.851	287.19	225.86	221.317	TRUE	FALSE	NA	FALSE
flagellar basal body P-ring formation protein FlgA	B9T54_RS06265	8876.72	3.28854e-05	-1.53775	-0.620822	0.140056	8189.24	12495.9	11256.1	11088.3	6782.03	8257.43	6041.08	6903.7	TRUE	FALSE	NA	FALSE
TlpA family protein disulfide reductase	B9T54_RS08795	624.188	3.31007e-05	1.31974	0.400254	0.0903294	531.386	525.511	506.209	590.019	650.496	748.64	690.761	750.486	TRUE	FALSE	NA	FALSE
flagellar biosynthetic protein FliO	B9T54_RS10470	5646.9	3.31766e-05	-1.36685	-0.450859	0.101766	5664.85	7482.98	6641.54	6297.46	4803.43	5267.74	4399.43	4617.78	TRUE	FALSE	NA	FALSE
alpha/beta hydrolase	B9T54_RS04790	174.555	3.35948e-05	-1.43978	-0.525845	0.118769	195.128	203.014	206.394	219.517	131.505	144.082	158.19	138.61	TRUE	FALSE	NA	FALSE
potassium/proton antiporter	B9T54_RS16075	918.367	3.36775e-05	1.29743	0.375655	0.0848608	727.742	784.565	797.333	887.705	1014.89	990.074	1098.54	1046.09	TRUE	FALSE	NA	FALSE
PAS domain-containing protein	B9T54_RS14165	26610.1	3.46823e-05	-1.32462	-0.405581	0.0917567	31507.7	30015.4	26862.7	32917.9	23030.4	25134.5	20533	22879.1	TRUE	FALSE	NA	FALSE
YihA family ribosome biogenesis GTP-binding protein	B9T54_RS16970	1357.74	3.47772e-05	1.21737	0.28377	0.0642103	1265.26	1156.76	1256.83	1219.66	1521.84	1507.99	1493.13	1440.47	TRUE	FALSE	NA	FALSE
sulfate ABC transporter ATP-binding protein	B9T54_RS12145	1838.68	3.57688e-05	1.31703	0.39729	0.090025	1408.85	1691.79	1739.14	1506.64	2109.09	2182.64	2139.95	1931.35	TRUE	FALSE	NA	FALSE
hypothetical protein	B9T54_RS14495	51.1111	3.65606e-05	2.05273	1.03754	0.235369	34.3622	24.3194	31.5023	43.9034	77.2966	64.2526	53.6087	79.6434	TRUE	FALSE	NA	FALSE
hypothetical protein	B9T54_RS18945	2684.81	3.87975e-05	-1.34968	-0.432623	0.0984335	3513.53	2892.95	2949.26	2983.29	2316.89	2296.54	2007.25	2518.72	TRUE	FALSE	NA	FALSE
phosphomethylpyrimidine synthase ThiC	B9T54_RS15305	1409.87	3.90996e-05	1.57839	0.658454	0.149881	843.1	1254.04	1076.51	1199.31	1626.24	2155.38	1494.01	1630.39	TRUE	FALSE	NA	FALSE
DUF883 family protein	B9T54_RS18880	6521.56	3.96521e-05	1.44526	0.531324	0.121032	4267.04	5218.1	5407.52	6442.02	7470.67	8453.11	7395.36	7518.64	TRUE	FALSE	NA	FALSE
translation initiation factor IF-1	B9T54_RS02480	4596.84	3.96567e-05	-1.3628	-0.446577	0.101733	5366.63	5612.5	5535.71	4694.45	3879.89	4524.94	3641	3519.62	TRUE	FALSE	NA	FALSE
SCO family protein	B9T54_RS06705	631.467	3.97547e-05	1.34367	0.426183	0.0971031	578.021	471.585	598.543	508.637	720.766	686.335	743.491	744.359	TRUE	FALSE	NA	FALSE
50S ribosomal protein L29	B9T54_RS02410	8531.98	4.05958e-05	-1.33583	-0.417731	0.0952806	11052.3	9245.61	10271.9	8465.86	6885.42	7577.91	7601.89	7154.88	TRUE	FALSE	NA	FALSE
gamma carbonic anhydrase family protein	B9T54_RS16345	829.086	4.06621e-05	-1.47899	-0.564611	0.128799	743.695	1116.58	1047.18	1048.33	670.573	722.355	623.091	660.887	TRUE	FALSE	NA	FALSE
	B9T54_RS02900	238.768	4.08864e-05	-1.38325	-0.468057	0.106807	269.988	279.145	295.469	263.42	198.763	202.493	217.071	183.792	TRUE	FALSE	NA	FALSE
16S rRNA processing protein RimM	B9T54_RS09450	5721.56	4.13223e-05	-1.32964	-0.411032	0.09385	6396.27	6818.95	6687.17	6221.43	4445.06	5768.13	4698.23	4737.25	TRUE	FALSE	NA	FALSE
sodium:solute symporter	B9T54_RS17955	2059.9	4.13223e-05	1.27188	0.34696	0.0792226	1634.66	1755.23	1994.42	1868.57	2285.77	2216.72	2372.84	2351.01	TRUE	FALSE	NA	FALSE
hypothetical protein	B9T54_RS13860	1179.89	4.15615e-05	1.24754	0.31909	0.0728831	985.458	1135.61	1067.82	1009.78	1340.14	1263.63	1334.07	1302.63	TRUE	FALSE	NA	FALSE
	B9T54_RS13725	6703.16	4.22177e-05	-1.19186	-0.253219	0.0578855	7171.88	7377.24	7565.97	7044.89	5815.32	6390.21	6056.02	6203.76	TRUE	FALSE	NA	FALSE
ParA family protein	B9T54_RS17445	1770.31	4.30681e-05	1.25437	0.326959	0.0748201	1650.61	1475.03	1614.22	1543.04	2118.13	1829.25	1975.61	1956.62	TRUE	FALSE	NA	FALSE
hypothetical protein	B9T54_RS15345	2349.16	4.3497e-05	-1.32662	-0.407751	0.0933588	2789.47	2742.81	2364.84	2818.38	2216.51	1816.6	2105.68	1939.01	TRUE	FALSE	NA	FALSE
HAMP domain-containing protein	B9T54_RS09495	2322.83	4.46907e-05	1.29755	0.375787	0.086161	1959.87	2090.41	1794.54	2242.28	2576.89	2802.78	2532.79	2583.05	TRUE	FALSE	NA	FALSE
carboxypeptidase M32	B9T54_RS00505	1677.67	4.47198e-05	1.20393	0.26775	0.0613949	1563.48	1496.17	1564.25	1467.02	1864.15	1750.4	1859.61	1856.3	TRUE	FALSE	NA	FALSE
hypothetical protein	B9T54_RS08210	498.314	4.51661e-05	1.33	0.411427	0.0943913	396.392	453.61	418.22	441.175	600.304	605.532	511.48	559.801	TRUE	FALSE	NA	FALSE
4-hydroxythreonine-4-phosphate dehydrogenase	B9T54_RS13215	5410.57	4.61293e-05	-1.20093	-0.264147	0.0606689	6046.51	6183.47	5777.95	5610	4789.38	5165.52	4851.15	4860.54	TRUE	FALSE	NA	FALSE
hypothetical protein	B9T54_RS04415	2575.12	4.62811e-05	1.60974	0.686827	0.157783	1319.26	2087.24	2210.59	2275.48	3138.04	3410.26	2821.93	3338.13	TRUE	FALSE	NA	FALSE
tetratricopeptide repeat protein	B9T54_RS12285	5155.99	4.66325e-05	-1.22549	-0.293355	0.0674234	5554.4	5914.9	5883.32	5359.42	4989.15	4519.1	4486.43	4541.2	TRUE	FALSE	NA	FALSE
hypothetical protein	B9T54_RS06725	6845.22	4.66325e-05	1.54016	0.623081	0.143206	4274.41	5425.34	4862.21	6995.63	7512.83	8923.33	7961.33	8806.72	TRUE	FALSE	NA	FALSE
hypothetical protein	B9T54_RS03145	128.98	4.7387e-05	1.53441	0.617685	0.142087	114.131	83.5319	106.456	103.869	159.612	140.188	161.705	162.35	TRUE	FALSE	NA	FALSE
ribosome recycling factor	B9T54_RS05185	6240.88	4.759e-05	-1.49138	-0.576646	0.132682	7655.4	8009.55	7312.87	6907.82	4858.64	6451.55	4605.07	4126.14	TRUE	FALSE	NA	FALSE
F0F1 ATP synthase subunit B	B9T54_RS11185	13949	4.89269e-05	-1.66223	-0.733118	0.168929	14124.1	21793.4	18678.7	15078.1	9691.19	13804.6	9254.97	9167.41	TRUE	FALSE	NA	FALSE
hypothetical protein	B9T54_RS08690	12440.1	4.97315e-05	-1.32611	-0.407199	0.0939108	13919.1	14301.9	12243.5	16271	10857.7	11246.2	10271.8	10409.5	TRUE	FALSE	NA	FALSE
transposase	B9T54_RS12990	47.5736	4.99305e-05	-1.89915	-0.925352	0.213482	65.0427	70.8435	52.1417	61.0364	31.1194	35.0469	37.7897	27.5689	TRUE	FALSE	NA	FALSE
YjgP/YjgQ family permease	B9T54_RS03905	1567.44	4.99305e-05	1.25189	0.324113	0.074769	1357.31	1414.76	1468.66	1327.81	1778.83	1600.47	1852.58	1739.14	TRUE	FALSE	NA	FALSE
hypothetical protein	B9T54_RS16525	144.203	4.99305e-05	1.56533	0.646468	0.149143	141.13	96.2203	97.7656	115.648	188.724	161.605	168.736	183.792	TRUE	FALSE	NA	FALSE
sigma-70 family RNA polymerase sigma factor	B9T54_RS05115	13467.8	4.99473e-05	1.66366	0.734362	0.169432	7168.19	10909.9	8810.85	13558.6	17823.4	18115.3	15608.9	15747.2	TRUE	FALSE	NA	FALSE
	B9T54_RS04955	106.723	5.02843e-05	1.66752	0.737705	0.170269	92.0415	90.9335	81.4713	55.6823	141.543	141.161	129.188	121.762	TRUE	FALSE	NA	FALSE
hypothetical protein	B9T54_RS16540	508.534	5.08415e-05	1.36618	0.450146	0.103961	511.751	384.881	427.996	396.201	590.265	584.115	600.242	572.82	TRUE	FALSE	NA	FALSE
DDE transposase	B9T54_RS04835	209.889	5.11303e-05	-1.45549	-0.541505	0.125102	212.309	269.628	263.967	248.429	168.647	191.784	152.038	172.305	TRUE	FALSE	NA	FALSE
low molecular weight phosphotyrosine protein phosphatase	B9T54_RS17595	2606.04	5.25249e-05	1.23908	0.30927	0.0715508	2312.08	2390.7	2170.4	2436.1	3019.59	3012.08	2796.44	2710.94	TRUE	FALSE	NA	FALSE
UvrD-helicase domain-containing protein	B9T54_RS08770	3571.75	5.41549e-05	-1.20391	-0.267724	0.0620385	3982.33	3871.02	3853.05	3903.12	3019.59	3447.25	3273.65	3224.02	TRUE	FALSE	NA	FALSE
MBL fold metallo-hydrolase	B9T54_RS08000	7267.36	5.61375e-05	-1.16863	-0.224814	0.0521937	7558.45	8004.26	7891.86	7875.84	6556.16	6505.09	6915.52	6831.72	TRUE	FALSE	NA	FALSE
	B9T54_RS03150	170.649	5.73465e-05	1.48999	0.575302	0.133717	150.948	125.827	141.217	131.71	193.743	184.97	198.616	238.164	TRUE	FALSE	NA	FALSE
formate hydrogenase	B9T54_RS00695	6657.65	5.79983e-05	-1.20959	-0.274524	0.0638491	7341.23	7401.56	6951.14	7462.5	5752.07	6494.38	5845.98	6012.31	TRUE	FALSE	NA	FALSE
DNA mismatch repair protein MutS	B9T54_RS08125	3077.52	5.79983e-05	1.24296	0.313776	0.07298	3050.87	2653.99	2666.83	2607.43	3277.58	3391.76	3517.96	3453.77	TRUE	FALSE	NA	FALSE
ferrous iron transport protein A	B9T54_RS06520	371.334	5.84623e-05	-1.42679	-0.512768	0.119317	495.797	462.069	416.047	372.643	303.163	312.501	336.592	271.86	TRUE	FALSE	NA	FALSE
alpha/beta hydrolase	B9T54_RS01340	4261.35	5.85698e-05	1.44089	0.526964	0.122638	3122.05	3597.16	2924.28	4321.81	5278.25	5250.22	4793.14	4803.87	TRUE	FALSE	NA	FALSE
	B9T54_RS09125	71.1579	5.87968e-05	2.02463	1.01766	0.236893	71.1788	27.4915	45.624	44.9742	96.3698	79.829	101.944	101.852	TRUE	FALSE	NA	FALSE
	B9T54_RS07470	269.528	5.94263e-05	1.39632	0.481627	0.112181	225.809	216.76	216.171	242.004	275.055	325.157	307.591	347.674	TRUE	FALSE	NA	FALSE
iron dicitrate transporter FecR	B9T54_RS17835	2584	6.01078e-05	-1.41836	-0.504221	0.117518	2323.13	3186.9	3428.31	3184.6	2157.28	2150.52	2067.89	2173.35	TRUE	FALSE	NA	FALSE
hypothetical protein	B9T54_RS16030	818.622	6.07535e-05	1.25163	0.323809	0.0755152	770.694	731.697	706.085	701.383	848.255	940.425	936.834	913.601	TRUE	FALSE	NA	FALSE
helix-turn-helix transcriptional regulator	B9T54_RS11560	6786.16	6.12676e-05	-1.25593	-0.328754	0.0767054	8431	6919.4	7661.57	7214.07	5960.87	6017.35	5899.59	6185.38	TRUE	FALSE	NA	FALSE
hypothetical protein	B9T54_RS09190	139.461	6.22794e-05	1.53409	0.61738	0.144177	103.087	99.3924	108.628	129.569	163.628	147.002	177.524	186.856	TRUE	FALSE	NA	FALSE
phosphopantothenoylcysteine decarboxylase	B9T54_RS15370	1922.2	6.23776e-05	1.29228	0.369924	0.0863997	1708.29	1699.19	1541.44	1758.28	2178.36	2351.06	2223.44	1917.57	TRUE	FALSE	NA	FALSE
hypothetical protein	B9T54_RS13415	412.068	6.27643e-05	1.38846	0.473485	0.110628	411.119	336.242	328.058	306.253	470.807	499.418	443.81	500.834	TRUE	FALSE	NA	FALSE
hypothetical protein	B9T54_RS12790	256.274	6.49146e-05	-1.45164	-0.537688	0.125855	325.213	318.267	306.332	264.491	180.693	245.328	197.737	212.127	TRUE	FALSE	NA	FALSE
phosphoadenylyl-sulfate reductase	B9T54_RS01360	2221.26	6.52658e-05	1.45679	0.542796	0.127093	1778.24	1845.1	1936.85	1672.61	2958.35	2098.92	3077.67	2402.32	TRUE	FALSE	NA	FALSE
50S ribosomal protein L5	B9T54_RS02430	10815.8	6.55122e-05	-1.28773	-0.364831	0.0854439	12682.1	12204.1	13101.7	10715.6	9513.51	10160.7	9399.98	8748.52	TRUE	FALSE	NA	FALSE
50S ribosomal protein L14	B9T54_RS02420	9292.57	6.63323e-05	-1.43807	-0.524135	0.122839	11851.3	11784.3	10878.1	9334.29	7486.73	9183.26	7370.76	6451.88	TRUE	FALSE	NA	FALSE
prephenate dehydratase	B9T54_RS11905	3751.51	6.63951e-05	-1.46961	-0.555435	0.130187	3458.31	5262.51	4424.44	4712.65	2938.28	3398.57	3092.61	2724.72	TRUE	FALSE	NA	FALSE
polyphosphate kinase 1	B9T54_RS04275	6623.24	6.72246e-05	1.24196	0.312616	0.0733241	5388.72	6103.12	5911.56	6227.85	7354.22	7595.44	7600.13	6804.91	TRUE	FALSE	NA	FALSE
MBOAT family protein	B9T54_RS09740	1233.29	6.7352e-05	-1.35924	-0.442802	0.103874	1189.18	1450.71	1515.37	1526.98	1049.03	1153.63	1020.32	961.081	TRUE	FALSE	NA	FALSE
hypothetical protein	B9T54_RS10270	1716.39	6.95225e-05	-1.35612	-0.439486	0.103273	2184.45	1845.1	2025.92	1849.3	1574.04	1239.3	1431.62	1581.38	TRUE	FALSE	NA	FALSE
50S ribosomal protein L22	B9T54_RS02395	10532.5	7.17291e-05	-1.38942	-0.474482	0.111689	12842.9	13198	12726.9	10228.4	7740.7	10115.9	8838.4	8568.55	TRUE	FALSE	NA	FALSE
	B9T54_RS02020	377.758	7.17291e-05	1.38819	0.473207	0.11139	284.715	296.062	355.215	329.811	424.629	394.277	452.598	484.752	TRUE	FALSE	NA	FALSE
	B9T54_RS06430	715.556	7.18036e-05	-1.31141	-0.391115	0.0920756	797.693	743.328	812.541	895.201	555.13	640.579	633.637	646.337	TRUE	FALSE	NA	FALSE
peptide chain release factor 2	B9T54_RS14570	3114.63	7.2237e-05	-1.22524	-0.293059	0.0690165	3314.72	3571.78	3556.5	3274.55	2914.18	2932.26	2626.83	2726.25	TRUE	FALSE	NA	FALSE
RNA polymerase sigma factor WhiG	B9T54_RS10425	16241.3	7.37694e-05	-1.18519	-0.245124	0.0577944	17741.9	17560.7	17621.7	17547.4	14079	15721.4	14343.4	15314.5	TRUE	FALSE	NA	FALSE
histone deacetylase	B9T54_RS12530	966.252	7.52556e-05	1.26732	0.34178	0.0806726	936.369	770.82	849.475	854.51	1057.06	1050.43	1123.15	1088.2	TRUE	FALSE	NA	FALSE
catalase family protein	B9T54_RS01145	2550.31	7.77108e-05	-1.49233	-0.577571	0.136573	2348.9	3432.21	2992.71	3440.53	2247.63	2254.68	1881.58	1804.23	TRUE	FALSE	NA	FALSE
ATP-dependent Clp protease ATP-binding subunit	B9T54_RS01745	116230	7.97175e-05	-1.46302	-0.548953	0.129989	120951	158620	117145	155604	92473.9	111037	85794.1	88216.5	TRUE	FALSE	NA	FALSE
50S ribosomal protein L4	B9T54_RS02375	17422.8	8.03082e-05	-1.45269	-0.538726	0.127623	21181.8	22465.9	21267.3	17638.5	12720.8	17788.2	13632.4	12687.8	TRUE	FALSE	NA	FALSE
MAPEG family protein	B9T54_RS14990	748.618	8.03631e-05	-1.42258	-0.50851	0.120475	970.731	794.082	903.789	849.156	615.361	522.783	742.612	590.433	TRUE	FALSE	NA	FALSE
FAD-dependent dehydrogenase	B9T54_RS17965	2948.63	8.16927e-05	1.18168	0.24084	0.0571119	2769.84	2782.99	2690.73	2568.88	3285.61	3123.07	3217.4	3150.51	TRUE	FALSE	NA	FALSE
endoflagellar filament sheath protein	B9T54_RS13535	25460	8.17842e-05	-1.15519	-0.208133	0.0493613	28692.4	26921.6	26902.9	26657.9	23380.7	24083	23573.8	23468	TRUE	FALSE	NA	FALSE
mannose-6-phosphate isomerase	B9T54_RS13840	5309.59	8.23514e-05	-1.93322	-0.951003	0.225636	3745.48	8747.59	7166.22	8335.22	3481.36	4642.74	3082.06	3276.1	TRUE	FALSE	NA	FALSE
Grx4 family monothiol glutaredoxin	B9T54_RS07960	6843.04	8.24613e-05	1.43597	0.522025	0.123871	5127.33	5908.56	4734.03	6702.23	7868.19	9327.34	7528.95	7547.74	TRUE	FALSE	NA	FALSE
tetratricopeptide repeat protein	B9T54_RS09205	3535.28	8.28087e-05	-1.21957	-0.286377	0.0679725	3638.71	4100.46	3837.84	3960.94	3186.23	3390.79	3039	3128.3	TRUE	FALSE	NA	FALSE
efflux RND transporter permease subunit	B9T54_RS10055	10479	8.32441e-05	1.40125	0.486716	0.115562	7641.9	9693.93	8751.11	8823.51	11133.7	14835.5	11431.8	11520.7	TRUE	FALSE	NA	FALSE
phosphoenolpyruvate--protein phosphotransferase	B9T54_RS08810	8521.69	8.34631e-05	1.2903	0.367703	0.0873203	7683.63	6973.33	6686.08	8424.09	9207.33	9732.32	9426.34	10040.4	TRUE	FALSE	NA	FALSE
	B9T54_RS12090	75.5384	8.38984e-05	-1.70387	-0.768813	0.182634	112.904	96.2203	92.3342	80.3111	57.2196	46.7292	52.7299	65.8589	TRUE	FALSE	NA	FALSE
protease HtpX	B9T54_RS18465	50135.7	8.39183e-05	1.58339	0.663012	0.15751	32301.7	41548.1	29896.7	51508.3	59317.6	67347.4	61412.7	57752.9	TRUE	FALSE	NA	FALSE
peptide-methionine (R)-S-oxide reductase MsrB	B9T54_RS14460	529.906	8.41161e-05	1.29702	0.375201	0.0891506	482.298	494.847	409.529	459.379	579.223	592.876	628.364	592.73	TRUE	FALSE	NA	FALSE
	B9T54_RS17675	67.419	8.46722e-05	-1.7885	-0.838747	0.199373	104.314	72.9582	95.593	73.8862	51.1965	39.9145	44.8204	56.6693	TRUE	FALSE	NA	FALSE
malate dehydrogenase	B9T54_RS16825	234.408	8.48721e-05	1.40104	0.486501	0.115663	173.038	191.383	203.135	213.092	246.948	278.428	299.681	269.562	TRUE	FALSE	NA	FALSE
hypothetical protein	B9T54_RS05955	2259.58	8.52051e-05	1.24211	0.312788	0.0743827	2216.36	1923.35	1855.37	2068.81	2548.78	2456.2	2490.61	2517.19	TRUE	FALSE	NA	FALSE
phosphoribosylaminoimidazolesuccinocarboxamide synthase	B9T54_RS13560	6644.31	8.85891e-05	-1.27368	-0.349002	0.0831727	8224.83	7541.13	7428.01	6583.37	5819.33	5682.46	6223	5652.38	TRUE	FALSE	NA	FALSE
helix-turn-helix domain-containing protein	B9T54_RS16170	2862.99	9.23711e-05	1.35772	0.441186	0.105385	2125.55	2577.86	2182.35	2826.95	3359.89	3502.74	3215.64	3112.98	TRUE	FALSE	NA	FALSE
FecR domain-containing protein	B9T54_RS18645	4858.73	9.48886e-05	1.19837	0.261076	0.0624564	4577.53	4440.94	4265.84	4397.83	5497.09	4921.17	5471.6	5297.82	TRUE	FALSE	NA	FALSE
hypoxanthine phosphoribosyltransferase	B9T54_RS00770	733.356	9.65686e-05	1.30687	0.386116	0.0924622	728.969	601.641	614.837	599.656	841.228	769.084	868.285	843.148	TRUE	FALSE	NA	FALSE
3-methyl-2-oxobutanoate hydroxymethyltransferase	B9T54_RS15635	2356.94	9.70529e-05	1.20249	0.266024	0.0637243	2101	2203.55	2184.52	2069.88	2644.15	2701.53	2506.43	2444.44	TRUE	FALSE	NA	FALSE
dehalogenase	B9T54_RS11650	1419.25	9.71925e-05	1.28259	0.359056	0.0860204	1081.18	1351.31	1277.47	1262.49	1528.87	1683.22	1600.35	1569.13	TRUE	FALSE	NA	FALSE
AI-2E family transporter	B9T54_RS08615	2233.9	9.89995e-05	1.23278	0.301918	0.0724078	2002.82	1917	2023.75	2062.39	2389.17	2320.88	2451.94	2703.28	TRUE	FALSE	NA	FALSE
glucose-1-phosphate thymidylyltransferase RfbA	B9T54_RS07130	1328.71	0.000102916	-1.34275	-0.425187	0.102193	1322.94	1682.27	1696.78	1388.85	1177.52	1163.36	1120.51	1077.48	TRUE	FALSE	NA	FALSE
hypothetical protein	B9T54_RS15955	545.398	0.000105031	1.41934	0.505219	0.12157	504.388	415.545	473.62	411.193	624.396	546.147	752.279	635.615	TRUE	FALSE	NA	FALSE
O-methyltransferase	B9T54_RS04015	1028.75	0.000106095	-1.2383	-0.308363	0.0742452	1131.5	1178.96	1150.38	1093.3	838.217	940.425	961.441	935.81	TRUE	FALSE	NA	FALSE
hypothetical protein	B9T54_RS18885	6709.2	0.000106367	1.35128	0.434326	0.104593	4977.61	5873.67	5594.37	6379.91	7722.63	8803.58	6929.58	7392.28	TRUE	FALSE	NA	FALSE
hypothetical protein	B9T54_RS15795	360.195	0.000108801	1.60096	0.678936	0.163712	306.805	212.531	263.967	325.527	465.787	336.839	463.144	506.961	TRUE	FALSE	NA	FALSE
glycine cleavage system protein GcvH	B9T54_RS01965	3276.93	0.000109527	1.25395	0.326477	0.078756	2750.2	2948.99	2980.76	2951.16	3211.32	3838.61	3784.25	3750.13	TRUE	FALSE	NA	FALSE
3-hydroxyacyl-CoA dehydrogenase family protein	B9T54_RS00950	12418.2	0.000109816	1.33939	0.421579	0.101717	10222.7	11355.1	9751.58	11135.4	13786.9	16686.2	13817	12590.5	TRUE	FALSE	NA	FALSE
TIGR01458 family HAD-type hydrolase	B9T54_RS18010	1243.47	0.000110651	1.55781	0.639518	0.154373	785.421	1141.96	889.667	1070.81	1390.34	1941.21	1338.46	1389.93	TRUE	FALSE	NA	FALSE
hypothetical protein	B9T54_RS04290	278.84	0.000113082	1.3659	0.449848	0.108724	242.99	244.251	224.861	230.225	369.418	302.766	307.591	308.618	TRUE	FALSE	NA	FALSE
[cytidine(C)-cytidine(C)-adenosine (A)]-adding enzyme	B9T54_RS10005	2062.96	0.000113452	-1.19038	-0.25142	0.0607799	2328.04	2243.73	2128.03	2271.2	1824	1853.59	1923.76	1931.35	TRUE	FALSE	NA	FALSE
16S rRNA (uracil(1498)-N(3))-methyltransferase	B9T54_RS09965	2747.69	0.000115546	-1.23623	-0.305942	0.074039	2858.2	3027.24	2952.52	3314.17	2466.46	2347.17	2397.45	2618.28	TRUE	FALSE	NA	FALSE
glycosyltransferase family 2 protein	B9T54_RS13955	2003.23	0.000118501	1.23375	0.303046	0.0734447	1923.05	1680.15	1861.89	1710.09	2162.3	2312.12	2260.35	2115.91	TRUE	FALSE	NA	FALSE
tetratricopeptide repeat protein	B9T54_RS01755	5548.7	0.000119624	-1.32709	-0.408272	0.0990035	5451.31	6788.29	5878.97	7194.8	4593.63	5028.25	4684.17	4770.18	TRUE	FALSE	NA	FALSE
phosphopyruvate hydratase	B9T54_RS10130	12945.2	0.00011997	-1.40444	-0.489994	0.118845	12390	16568.9	15464.3	16065.4	10618.7	12643.2	9672.41	10138.4	TRUE	FALSE	NA	FALSE
XRE family transcriptional regulator	B9T54_RS03840	30.5243	0.0001225	-2.1897	-1.13074	0.274588	39.271	35.9504	38.02	54.6115	19.0732	13.6293	23.7284	19.9108	TRUE	FALSE	NA	FALSE
preprotein translocase subunit SecA	B9T54_RS10085	12369.4	0.000122873	-1.35554	-0.438866	0.106597	12597.4	15663.8	14723.5	13959.1	10141.9	12405.6	9696.14	9767.8	TRUE	FALSE	NA	FALSE
peptide chain release factor 1	B9T54_RS00220	3887.73	0.000122881	-1.19719	-0.259647	0.0630695	4100.14	4410.27	4114.85	4318.59	3723.29	3633.19	3408.99	3392.5	TRUE	FALSE	NA	FALSE
hypothetical protein	B9T54_RS12720	2148.72	0.00012294	-1.17954	-0.23822	0.0578691	2296.13	2437.23	2260.56	2307.6	1989.64	1984.04	2004.61	1909.91	TRUE	FALSE	NA	FALSE
hypothetical protein	B9T54_RS13355	22.4042	0.000124255	2.66873	1.41615	0.344237	14.7266	8.45893	13.0354	12.8498	42.1618	24.3381	24.6073	39.0559	TRUE	FALSE	NA	FALSE
lysine--tRNA ligase	B9T54_RS09940	3925.38	0.00012449	-1.35575	-0.439092	0.10675	4852.43	4539.27	4912.18	3769.27	3216.34	3230.15	3771.94	3111.45	TRUE	FALSE	NA	FALSE
formate hydrogenase	B9T54_RS00705	5182.16	0.000124535	-1.50158	-0.586478	0.142592	4588.58	7071.66	6592.66	6630.48	3986.3	4901.7	3753.49	3932.39	TRUE	FALSE	NA	FALSE
hypothetical protein	B9T54_RS15230	749.161	0.000124904	-1.25319	-0.3256	0.0791809	836.964	898.761	810.368	787.048	686.635	631.817	690.761	650.931	TRUE	FALSE	NA	FALSE
hypothetical protein	B9T54_RS10215	10061.9	0.00012744	-1.39236	-0.477531	0.116265	9915.94	12324.7	10547.8	14058.7	9009.57	8544.62	7769.75	8324.26	TRUE	FALSE	NA	FALSE
hypothetical protein	B9T54_RS00765	78.6773	0.000128953	1.63434	0.708711	0.172673	71.1788	48.6388	66.2634	53.5407	101.389	90.5378	97.5502	100.32	TRUE	FALSE	NA	FALSE
	B9T54_RS10375	2295.79	0.000129225	2.39186	1.25813	0.306587	882.371	1315.36	1111.27	2105.22	3785.53	3599.12	2792.92	2774.5	TRUE	FALSE	NA	FALSE
hypothetical protein	B9T54_RS17770	943.988	0.000129587	1.30274	0.381551	0.0929973	915.506	781.393	778.866	806.323	979.76	1029.99	1079.2	1180.87	TRUE	FALSE	NA	FALSE
metal (Ni/Fe) hydrogenase large subunit	B9T54_RS00690	7981.78	0.000131582	-1.36533	-0.449247	0.109597	7564.59	10109.5	9478.92	9703.72	6420.64	7673.32	6393.5	6510.08	TRUE	FALSE	NA	FALSE
succinate--CoA ligase subunit alpha	B9T54_RS04655	10454.1	0.000132122	-1.32821	-0.409488	0.0999251	10523.4	13007.7	12849.7	11329.2	8292.82	10135.4	8989.56	8504.99	TRUE	FALSE	NA	FALSE
cell division protein FtsW	B9T54_RS14870	1735.12	0.000132759	-1.37652	-0.461023	0.112537	2136.59	1896.91	1946.62	2060.25	1662.38	1176.02	1573.99	1428.22	TRUE	FALSE	NA	FALSE
undecaprenyl-phosphate glucose phosphotransferase	B9T54_RS10650	2163.82	0.000133447	-1.25689	-0.329855	0.0805457	2153.77	2503.84	2554.94	2425.39	1946.47	2028.82	1911.46	1785.85	TRUE	FALSE	NA	FALSE
hypothetical protein	B9T54_RS17080	1548.24	0.000138786	-1.27756	-0.353389	0.0864886	1676.38	1642.09	1799.97	1830.02	1415.43	1185.75	1403.49	1432.81	TRUE	FALSE	NA	FALSE
serine/threonine-protein phosphatase	B9T54_RS08020	4236.35	0.000139884	-1.26164	-0.335301	0.0821023	4998.47	4537.16	4338.62	5031.76	4064.6	3458.93	3715.7	3745.54	TRUE	FALSE	NA	FALSE
DUF1987 domain-containing protein	B9T54_RS12380	9658.11	0.00014396	-1.24851	-0.320206	0.0785384	11659.8	9882.14	10212.2	11148.2	9267.56	8261.33	8441.17	8392.42	TRUE	FALSE	NA	FALSE
hypothetical protein	B9T54_RS08015	2630.28	0.000144311	-1.22607	-0.294037	0.0721331	3070.51	2862.29	2687.47	2970.44	2204.46	2480.54	2413.27	2353.31	TRUE	FALSE	NA	FALSE
class II glutamine amidotransferase	B9T54_RS02950	1478.31	0.000145008	1.52516	0.60896	0.149438	843.1	1430.62	1114.53	1293.54	1997.67	1770.84	1659.23	1716.93	TRUE	FALSE	NA	FALSE
DNA-directed RNA polymerase subunit beta	B9T54_RS04130	89372.8	0.000146812	-1.33548	-0.417355	0.102496	106415	108853	101530	92045	68929.5	90363.5	74935.3	71911.8	TRUE	FALSE	NA	FALSE
hypothetical protein	B9T54_RS08390	2301.03	0.000150271	1.32085	0.401462	0.098729	2298.58	1951.9	1901	1780.76	2696.35	2847.56	2497.64	2434.48	TRUE	FALSE	NA	FALSE
protein meaA	B9T54_RS17805	9896.32	0.000152302	1.24365	0.314585	0.0774272	8343.87	9668.55	8715.26	8556.88	10686	11932.5	10965.2	10302.3	TRUE	FALSE	NA	FALSE
phosphohistidine phosphatase	B9T54_RS00775	732.25	0.000155167	1.37772	0.46228	0.113906	689.698	502.249	640.908	631.78	932.579	768.111	829.616	863.058	TRUE	FALSE	NA	FALSE
	B9T54_RS16130	419.635	0.000156047	-1.40251	-0.488012	0.120297	404.983	537.142	485.569	530.053	361.387	387.463	341.865	308.618	TRUE	FALSE	NA	FALSE
acetyl-CoA acetyltransferase	B9T54_RS00955	25626.9	0.000156047	1.59152	0.670404	0.16525	15399.2	22606.5	17212.2	23890.9	28362.8	40337	28630.6	28575.9	TRUE	FALSE	NA	FALSE
	B9T54_RS06740	40.0737	0.000156146	2.06241	1.04433	0.257454	36.8166	22.2047	19.5531	26.7704	60.2311	39.9145	55.3664	59.7325	TRUE	FALSE	NA	FALSE
	B9T54_RS10170	258.987	0.000156557	-1.35391	-0.437136	0.107787	273.67	288.661	324.799	305.182	214.824	202.493	224.102	238.164	TRUE	FALSE	NA	FALSE
VOC family protein	B9T54_RS14045	1712.7	0.000158062	-1.3713	-0.455545	0.112393	2167.27	2137.99	2036.78	1581.59	1469.64	1401.88	1561.68	1344.75	TRUE	FALSE	NA	FALSE
PIN domain-containing protein	B9T54_RS17610	1485.97	0.000160781	1.28466	0.361386	0.089254	1380.62	1262.49	1240.54	1320.31	1480.68	1843.86	1747.99	1611.25	TRUE	FALSE	NA	FALSE
efflux RND transporter permease subunit	B9T54_RS14200	177.283	0.000161312	1.46552	0.551412	0.136218	133.767	141.687	132.527	167.047	179.69	238.513	214.435	210.595	TRUE	FALSE	NA	FALSE
transcriptional regulator	B9T54_RS04595	1942.88	0.000161732	-1.25304	-0.325428	0.0804082	2395.53	2108.39	2186.69	1955.31	1686.47	1686.14	1812.15	1712.33	TRUE	FALSE	NA	FALSE
type I-E CRISPR-associated protein Cas5/CasD	B9T54_RS03600	2341.89	0.000163677	-1.23824	-0.308291	0.0762334	2544.03	2689.94	2382.22	2747.71	2004.69	2261.5	2038.89	2066.13	TRUE	FALSE	NA	FALSE
transcriptional regulator	B9T54_RS00360	870.527	0.000163677	1.24362	0.314545	0.0777804	861.509	730.64	760.399	752.782	956.671	984.233	973.745	944.233	TRUE	FALSE	NA	FALSE
hypothetical protein	B9T54_RS14675	187.552	0.000165857	1.39106	0.476187	0.117847	143.585	167.064	155.339	160.622	239.921	203.467	220.587	209.83	TRUE	FALSE	NA	FALSE
ROK family protein	B9T54_RS12305	2425.75	0.000167248	-1.25608	-0.328924	0.0814457	2537.89	2741.75	3014.44	2509.99	2077.97	2132.99	2279.69	2111.32	TRUE	FALSE	NA	FALSE
4-hydroxybenzoate octaprenyltransferase	B9T54_RS08700	1778.5	0.000168688	1.31939	0.399871	0.0990672	1303.31	1546.93	1607.7	1675.82	2040.83	1909.08	1915.85	2228.48	TRUE	FALSE	NA	FALSE
hypothetical protein	B9T54_RS16660	1682.88	0.000169635	-1.47618	-0.561866	0.139253	2202.86	2043.89	1641.38	2137.34	1702.53	1146.81	1332.31	1255.91	TRUE	FALSE	NA	FALSE
hypothetical protein	B9T54_RS17970	625.382	0.000171553	1.26905	0.343746	0.0852539	601.338	558.289	512.726	533.265	746.866	664.917	687.246	698.411	TRUE	FALSE	NA	FALSE
hypothetical protein	B9T54_RS06680	207.069	0.000175342	1.48045	0.56604	0.140572	184.083	151.203	186.841	146.702	251.967	202.493	275.953	257.309	TRUE	FALSE	NA	FALSE
hypothetical protein	B9T54_RS12375	8644.95	0.000180298	-1.23443	-0.303851	0.0755859	10644.9	9075.37	9216.04	9274.32	7612.21	7412.42	7712.62	8211.69	TRUE	FALSE	NA	FALSE
shikimate kinase	B9T54_RS18115	2507.29	0.000181017	-1.30691	-0.38616	0.0960882	3271.77	2701.57	2760.25	2630.99	2304.84	1957.76	2293.75	2137.35	TRUE	FALSE	NA	FALSE
hypothetical protein	B9T54_RS03835	139.567	0.000181513	-1.5408	-0.623677	0.155222	215.991	151.203	158.598	152.056	120.462	98.326	108.096	111.807	TRUE	FALSE	NA	FALSE
twin-arginine translocase subunit TatC	B9T54_RS10245	3178.4	0.000187428	1.28774	0.364838	0.0909771	2609.07	2808.36	2532.13	3163.18	3786.53	3680.9	3542.57	3304.43	TRUE	FALSE	NA	FALSE
ABC transporter permease subunit	B9T54_RS00935	1193.96	0.000190449	1.30092	0.379531	0.0947348	1153.59	1017.19	990.692	991.574	1342.15	1191.59	1488.74	1376.15	TRUE	FALSE	NA	FALSE
DNA alkylation repair protein	B9T54_RS02145	215.424	0.000190814	1.38032	0.465002	0.116088	203.719	155.433	178.151	187.392	254.978	257.01	235.527	251.183	TRUE	FALSE	NA	FALSE
cyclic nucleotide-binding domain-containing protein	B9T54_RS08245	15517.3	0.000190899	-1.61171	-0.688591	0.17192	14082.4	22153.9	17223	23145.6	13936.5	13474.6	9942.22	10179.8	TRUE	FALSE	NA	FALSE
hypothetical protein	B9T54_RS10395	2282.22	0.00019093	-1.18668	-0.246927	0.0616564	2529.3	2592.66	2416.98	2368.64	2079.98	2176.8	2049.43	2043.92	TRUE	FALSE	NA	FALSE
hypothetical protein	B9T54_RS18815	624.655	0.00019093	1.30458	0.383585	0.0957793	573.112	513.88	523.589	558.965	719.762	616.241	773.371	718.322	TRUE	FALSE	NA	FALSE
hypothetical protein	B9T54_RS11030	25.6771	0.000192346	2.31174	1.20898	0.302022	17.1811	9.51629	17.3806	18.2038	40.1541	28.2322	33.3956	41.3533	TRUE	FALSE	NA	FALSE
hypothetical protein	B9T54_RS02650	1891.17	0.000195516	1.54529	0.627881	0.157014	1567.16	1199.05	1592.49	1585.88	2777.66	1748.45	2038.89	2619.81	TRUE	FALSE	NA	FALSE
DNA repair protein RecN	B9T54_RS08750	25884.3	0.000195524	2.90567	1.53887	0.384844	8077.56	13008.8	9214.95	22717.3	35884.7	48700.6	32879.7	36590.8	TRUE	FALSE	NA	FALSE
helix-turn-helix transcriptional regulator	B9T54_RS14035	3264.73	0.000197087	-1.48059	-0.566173	0.141663	2926.92	4236.86	4170.25	4254.34	2478.51	2947.83	2213.78	2889.37	TRUE	FALSE	NA	FALSE
1-acyl-sn-glycerol-3-phosphate acyltransferase	B9T54_RS17370	3590.26	0.000201281	1.27565	0.351234	0.0879972	3619.07	2965.91	3030.73	3006.85	4305.52	3871.71	4103.26	3819.05	TRUE	FALSE	NA	FALSE
EAL domain-containing protein	B9T54_RS18160	1038.41	0.000209335	1.30855	0.387967	0.0974322	877.463	814.172	987.433	919.829	1257.83	1028.04	1181.15	1241.36	TRUE	FALSE	NA	FALSE
type I-E CRISPR-associated protein Cse2/CasB	B9T54_RS03610	1536.36	0.000210785	-1.26636	-0.340688	0.0855981	1646.93	1725.62	1570.77	1923.18	1358.21	1448.6	1292.76	1324.84	TRUE	FALSE	NA	FALSE
UDP-N-acetylmuramoyl-tripeptide--D-alanyl-D-alanine ligase	B9T54_RS11745	2329.27	0.000211715	1.21641	0.282626	0.0710322	2180.77	2163.37	2068.29	1996	2352.03	2712.24	2583.76	2577.69	TRUE	FALSE	NA	FALSE
ParB N-terminal domain-containing protein	B9T54_RS10565	330.502	0.000211805	1.30081	0.379408	0.0953632	308.032	264.341	278.089	299.828	372.429	355.336	382.291	383.667	TRUE	FALSE	NA	FALSE
M23 family metallopeptidase	B9T54_RS16680	4756.79	0.000214543	-1.19436	-0.256239	0.0644576	5447.63	5163.12	4903.49	5198.8	4124.83	4547.33	4455.67	4213.44	TRUE	FALSE	NA	FALSE
50S ribosomal protein L11 methyltransferase	B9T54_RS12640	3027.27	0.000215696	-1.4207	-0.506607	0.127485	2645.89	4045.48	3779.18	3741.42	2532.72	2647.01	2480.06	2346.42	TRUE	FALSE	NA	FALSE
DUF1563 domain-containing protein	B9T54_RS12250	1673.31	0.000223836	-1.77663	-0.829141	0.209124	1183.04	2444.63	2148.67	2788.4	1112.27	1361.96	1116.12	1231.41	TRUE	FALSE	NA	FALSE
S41 family peptidase	B9T54_RS10890	12445.4	0.00022444	-1.17359	-0.230931	0.0582573	13225.8	14176.1	12980	13373.4	11461	11912	11539.1	10895.8	TRUE	FALSE	NA	FALSE
hypothetical protein	B9T54_RS03390	485.307	0.000226415	1.3135	0.393422	0.0993061	433.209	384.881	385.631	475.441	516.984	541.28	566.846	578.18	TRUE	FALSE	NA	FALSE
	B9T54_RS03555	28.4192	0.000226496	2.16477	1.11421	0.281266	18.4083	23.262	15.208	14.9914	35.1348	36.0204	48.3357	35.9927	TRUE	FALSE	NA	FALSE
2%2C4-dihydroxyhept-2-ene-1%2C7-dioic acid aldolase	B9T54_RS06915	3435.38	0.000231704	-1.327	-0.408168	0.103182	4571.4	3856.21	3721.61	3522.98	3208.31	3116.25	2769.2	2717.06	TRUE	FALSE	NA	FALSE
bifunctional glycerol-3-phosphate dehydrogenase/glycerol-3-phosphate acyltransferase	B9T54_RS00650	3861	0.000234599	1.1963	0.258577	0.0654187	3584.71	3423.75	3328.38	3728.57	4051.55	4096.59	4258.82	4415.61	TRUE	FALSE	NA	FALSE
transcriptional repressor	B9T54_RS12765	8101.34	0.000236729	-1.20453	-0.268474	0.067963	9471.69	8434.61	8391.55	9113.7	7463.64	7645.09	7328.57	6961.9	TRUE	FALSE	NA	FALSE
hypothetical protein	B9T54_RS09130	2615.04	0.000237618	-1.17825	-0.23665	0.0599236	2875.38	2808.36	2838.46	2794.82	2436.35	2403.63	2250.69	2512.6	TRUE	FALSE	NA	FALSE
transcription termination/antitermination factor NusG	B9T54_RS04100	20039.7	0.000239806	-1.36205	-0.445775	0.112946	22573.5	25681.3	23964.5	20225.5	14687.4	19999.1	16624.8	16561.2	TRUE	FALSE	NA	FALSE
lipoprotein	B9T54_RS11610	4526.97	0.000241842	1.21186	0.277223	0.0702792	3884.15	4221	3824.81	4441.74	4986.13	5106.14	4942.55	4809.23	TRUE	FALSE	NA	FALSE
F0F1 ATP synthase subunit alpha	B9T54_RS11175	19534.1	0.00024261	-1.37521	-0.459653	0.116555	22599.3	25165.3	23360.6	19353.9	14847	19671	16153.8	15122.3	TRUE	FALSE	NA	FALSE
5-formyltetrahydrofolate cyclo-ligase	B9T54_RS11945	2473.08	0.000253499	-1.27727	-0.353067	0.0897724	2553.85	3005.03	2672.26	2863.36	2441.37	2086.26	2158.41	2004.1	TRUE	FALSE	NA	FALSE
30S ribosomal protein S17	B9T54_RS02415	4561.82	0.000257777	-1.35136	-0.43441	0.110573	6199.92	4760.26	5610.66	4404.26	3768.46	3970.03	3927.5	3853.51	TRUE	FALSE	NA	FALSE
NADH-quinone oxidoreductase subunit D	B9T54_RS14735	6762.86	0.000260759	1.24069	0.311147	0.0792581	6361.91	6240.57	6037.57	5506.13	7659.39	7002.56	8140.61	7154.12	TRUE	FALSE	NA	FALSE
NAD(+) synthase	B9T54_RS05350	3864.62	0.000262062	-1.21209	-0.277493	0.0707106	4162.73	4299.25	3895.42	4582.01	3561.67	3483.27	3589.15	3343.49	TRUE	FALSE	NA	FALSE
N-acetylmuramoyl-L-alanine amidase	B9T54_RS02840	1906.07	0.000263743	1.19798	0.260598	0.0664379	1873.97	1715.05	1654.41	1696.17	1997.67	2090.16	2125.89	2095.23	TRUE	FALSE	NA	FALSE
hypothetical protein	B9T54_RS07515	714.961	0.000263743	1.35915	0.4427	0.112861	724.06	535.027	608.319	558.965	833.197	735.984	871.8	852.337	TRUE	FALSE	NA	FALSE
multidrug efflux SMR transporter	B9T54_RS03560	599.216	0.000267862	1.37681	0.461334	0.117732	520.341	466.298	501.863	530.053	584.242	634.738	762.825	793.371	TRUE	FALSE	NA	FALSE
hypothetical protein	B9T54_RS05520	26.088	0.000268815	2.23437	1.15987	0.296076	17.1811	12.6884	16.2943	18.2038	46.1772	36.9939	29.0014	32.1637	TRUE	FALSE	NA	FALSE
hypothetical protein	B9T54_RS02655	224.407	0.000271681	1.52624	0.609978	0.155817	175.493	177.637	190.1	168.118	257.99	201.52	329.562	294.834	TRUE	FALSE	NA	FALSE
NADH dehydrogenase	B9T54_RS14715	2196.71	0.000272159	1.23152	0.300442	0.0767589	2032.28	1974.1	2011.8	1857.86	2468.47	2208.93	2634.74	2385.47	TRUE	FALSE	NA	FALSE
	B9T54_RS15565	89.0505	0.000277561	1.55929	0.640885	0.163944	67.4971	69.7861	77.1262	64.2488	92.3544	107.088	124.794	109.51	TRUE	FALSE	NA	FALSE
enoyl-CoA hydratase	B9T54_RS17325	1586.49	0.000278747	1.24366	0.314588	0.0804997	1434.62	1429.56	1420.86	1371.71	1922.38	1567.37	1813.91	1731.48	TRUE	FALSE	NA	FALSE
hypothetical protein	B9T54_RS17830	257.017	0.000279731	-1.52555	-0.609325	0.155961	309.26	251.653	356.301	325.527	205.79	154.79	239.921	212.893	TRUE	FALSE	NA	FALSE
rhomboid family intramembrane serine protease	B9T54_RS00195	538.298	0.000282836	1.44891	0.534965	0.137029	490.888	370.078	483.397	415.476	670.573	506.233	646.82	722.917	TRUE	FALSE	NA	FALSE
penicillin-binding protein	B9T54_RS02305	4394.32	0.000283666	-1.23008	-0.298756	0.0765424	4395.9	5193.78	5108.8	4691.24	3937.11	3798.69	4164.78	3864.24	TRUE	FALSE	NA	FALSE
DNA mismatch repair protein	B9T54_RS00905	2338.91	0.00029012	-1.37139	-0.45564	0.116906	3234.95	2601.12	2735.26	2250.85	2001.68	1774.74	2139.95	1972.71	TRUE	FALSE	NA	FALSE
	B9T54_RS03910	74.1627	0.000290349	1.66138	0.732381	0.187929	66.2699	49.6962	60.8319	47.1158	89.3428	75.9349	98.4291	105.681	TRUE	FALSE	NA	FALSE
DUF2157 domain-containing protein	B9T54_RS07685	1434.69	0.000290922	-1.41943	-0.505314	0.129686	1378.17	1633.63	1738.06	1982.08	1231.73	1372.67	1042.29	1098.93	TRUE	FALSE	NA	FALSE
hypothetical protein	B9T54_RS13405	13671.7	0.000293003	1.33308	0.414763	0.106499	9675.4	12884	11399.5	12918.3	16464.2	16398	15314.5	14319.7	TRUE	FALSE	NA	FALSE
twin-arginine translocase TatA/TatE family subunit	B9T54_RS10240	2418.14	0.000296526	1.44041	0.526478	0.135291	1599.07	2172.89	1716.33	2437.17	2888.08	3066.6	2865.87	2599.13	TRUE	FALSE	NA	FALSE
paraslipin	B9T54_RS07770	4976.11	0.000298643	-1.21153	-0.276828	0.0711727	5462.36	5642.1	5420.56	5281.26	4976.1	4374.05	4427.55	4224.93	TRUE	FALSE	NA	FALSE
50S ribosomal protein L11	B9T54_RS04105	10901.1	0.000299359	-1.30765	-0.386978	0.099512	12715.2	12877.7	12623.7	11200.7	8472.51	11060.2	9449.19	8809.78	TRUE	FALSE	NA	FALSE
hypothetical protein	B9T54_RS00140	8203.16	0.000300489	-1.67356	-0.74292	0.191098	8735.35	11789.6	8342.67	12211.6	4543.43	8118.22	5042.73	6841.67	TRUE	FALSE	NA	FALSE
VWA domain-containing protein	B9T54_RS17700	2660.01	0.000300947	-1.47281	-0.558574	0.1437	2331.72	3828.72	3237.13	3275.62	2039.83	2478.59	2035.37	2053.11	TRUE	FALSE	NA	FALSE
SDR family oxidoreductase	B9T54_RS10505	4452.07	0.000303015	1.37385	0.458226	0.11794	2991.96	4333.08	3822.64	3853.86	5291.3	5631.84	5036.58	4655.31	TRUE	FALSE	NA	FALSE
polymer-forming cytoskeletal protein	B9T54_RS05160	5316.2	0.000308456	-1.18896	-0.249701	0.0643441	6116.47	5765.82	5427.08	5792.03	4641.81	5115.87	4846.75	4823.78	TRUE	FALSE	NA	FALSE
glycosyltransferase family 4 protein	B9T54_RS18365	1813.41	0.000310828	-1.24295	-0.313764	0.0808947	2027.37	2046	2017.23	1949.95	1517.82	1512.86	1827.09	1608.95	TRUE	FALSE	NA	FALSE
hypothetical protein	B9T54_RS12925	509.358	0.000315768	-1.33513	-0.416982	0.107618	524.023	565.691	693.05	547.186	427.641	414.721	449.961	452.589	TRUE	FALSE	NA	FALSE
heme lyase CcmF/NrfE family subunit	B9T54_RS14400	9361.68	0.000319107	1.45281	0.538842	0.139168	5917.66	8311.95	6733.88	9568.79	11310.4	11427.2	11262.2	10361.3	TRUE	FALSE	NA	FALSE
	B9T54_RS01675	191.87	0.00031916	1.44927	0.535331	0.138269	157.084	181.867	120.578	167.047	241.928	208.334	227.617	230.506	TRUE	FALSE	NA	FALSE
electron transfer flavoprotein subunit beta/FixA family protein	B9T54_RS03725	16098.6	0.000321153	-1.23579	-0.305437	0.0789254	17782.4	18716.4	18615.7	16069.7	14381.2	15289.2	14749.4	13184.8	TRUE	FALSE	NA	FALSE
	B9T54_RS12095	149.757	0.000329601	-1.5197	-0.603785	0.156282	215.991	180.81	175.978	150.985	110.424	122.664	101.066	140.142	TRUE	FALSE	NA	FALSE
arylesterase	B9T54_RS06580	1005.77	0.000329774	1.29241	0.37006	0.0957934	978.095	932.597	814.713	785.978	1037.98	1165.31	1182.03	1149.47	TRUE	FALSE	NA	FALSE
SGNH/GDSL hydrolase family protein	B9T54_RS13720	1240.09	0.000332501	-1.32101	-0.401637	0.104027	1661.66	1266.72	1432.81	1287.12	1031.96	1006.62	1137.21	1096.63	TRUE	FALSE	NA	FALSE
hypothetical protein	B9T54_RS14650	2770.69	0.000335778	1.40626	0.49186	0.12748	2033.5	2223.64	2053.08	2900.84	3482.36	2830.04	3288.59	3353.45	TRUE	FALSE	NA	FALSE
oligosaccharide flippase family protein	B9T54_RS05660	1848.51	0.000342408	1.20833	0.273017	0.0708533	1691.11	1654.78	1698.95	1653.34	1932.42	1889.61	2179.5	2088.34	TRUE	FALSE	NA	FALSE
hypothetical protein	B9T54_RS03745	634.034	0.000342408	1.28345	0.360033	0.0934384	554.704	531.855	534.452	599.656	669.569	796.343	723.278	662.418	TRUE	FALSE	NA	FALSE
hypothetical protein	B9T54_RS05075	393.547	0.000343598	1.33995	0.422175	0.109595	282.261	371.135	355.215	336.236	409.572	471.186	446.446	476.329	TRUE	FALSE	NA	FALSE
chloride channel protein	B9T54_RS01410	3034.15	0.000344972	1.36533	0.449248	0.116659	2062.96	2882.38	2572.32	2742.35	3943.13	3346.98	3502.14	3220.96	TRUE	FALSE	NA	FALSE
ATP-binding protein	B9T54_RS15645	3230.02	0.000345107	1.17333	0.230606	0.0598874	2934.28	3123.46	2915.59	2914.76	3459.27	3642.93	3517.08	3332.77	TRUE	FALSE	NA	FALSE
ABC-F family ATPase	B9T54_RS01165	14892.4	0.000345124	1.25876	0.332002	0.0862238	13689.6	13647.4	13705.7	11702.9	15401.1	18386	16573	16033.6	TRUE	FALSE	NA	FALSE
lipoprotein-releasing system ATP-binding protein LolD	B9T54_RS05465	397.674	0.000346665	-1.41059	-0.496296	0.12894	531.386	412.373	427.996	491.504	320.229	272.587	369.988	355.332	TRUE	FALSE	NA	FALSE
DUF1877 domain-containing protein	B9T54_RS02745	154.195	0.000346665	1.63152	0.70622	0.183482	150.948	85.6466	120.578	112.435	222.855	149.923	201.252	189.919	TRUE	FALSE	NA	FALSE
hypothetical protein	B9T54_RS14120	221.732	0.000351333	1.88005	0.910768	0.236838	82.2238	190.326	131.44	210.95	282.082	338.787	241.679	296.365	TRUE	FALSE	NA	FALSE
excinuclease ABC subunit UvrC	B9T54_RS08195	3845.02	0.000352549	1.41301	0.498776	0.129738	2496.17	3466.04	3156.74	3626.85	4579.57	5160.65	3962.65	4311.46	TRUE	FALSE	NA	FALSE
NADH-quinone oxidoreductase subunit NuoF	B9T54_RS14725	6710.21	0.000357172	1.24149	0.312069	0.0812446	5254.96	6605.36	6204.86	5881.98	7550.98	7361.79	7547.4	7274.35	TRUE	FALSE	NA	FALSE
purine-binding chemotaxis protein CheW	B9T54_RS10845	5426.12	0.000358012	-1.1523	-0.204521	0.053256	6104.19	5709.78	5639.99	5787.75	5123.66	4911.43	5095.46	5036.68	TRUE	FALSE	NA	FALSE
malate permease	B9T54_RS16435	966.297	0.000358329	1.2542	0.326765	0.0850964	956.005	777.164	816.886	881.28	1062.08	1047.51	1066.02	1123.43	TRUE	FALSE	NA	FALSE
hypothetical protein	B9T54_RS14640	511.631	0.000360863	1.44744	0.533507	0.139006	341.167	373.25	422.565	534.336	576.211	667.838	606.393	571.288	TRUE	FALSE	NA	FALSE
deoxyribodipyrimidine photolyase	B9T54_RS06390	485.18	0.000361721	1.23395	0.303288	0.079038	433.209	416.602	435.6	451.884	546.096	540.306	519.389	538.359	TRUE	FALSE	NA	FALSE
branched-chain amino acid transaminase	B9T54_RS00010	1882.84	0.000363623	1.2286	0.297016	0.0774362	1752.47	1685.44	1820.61	1501.28	2061.91	2020.06	2130.29	2090.64	TRUE	FALSE	NA	FALSE
long-chain fatty acid--CoA ligase	B9T54_RS08255	284.078	0.000363623	1.30426	0.383232	0.099915	242.99	235.793	267.226	239.862	346.329	312.501	309.349	318.573	TRUE	FALSE	NA	FALSE
Hcp1 family type VI secretion system effector	B9T54_RS11120	247.052	0.000364203	1.31074	0.390379	0.101794	219.672	207.244	219.429	209.88	278.067	266.746	275.953	299.428	TRUE	FALSE	NA	FALSE
50S ribosomal protein L16	B9T54_RS02405	12567.1	0.000365122	-1.40494	-0.49051	0.127931	16986	15912.3	14254.2	11579.8	10384.9	11830.3	10374.6	9214.89	TRUE	FALSE	NA	FALSE
alkylglycerone-phosphate synthase	B9T54_RS09220	1192.57	0.000375166	1.2406	0.311044	0.0812691	1147.45	1125.04	1022.19	964.804	1323.08	1250.98	1350.76	1356.23	TRUE	FALSE	NA	FALSE
acetate--CoA ligase	B9T54_RS00735	16918.5	0.000377624	-1.14416	-0.194291	0.0507878	18209.5	18530.3	17191.5	18293.8	15349.9	15975.5	15744.3	16053.5	TRUE	FALSE	NA	FALSE
alkaline phosphatase family protein	B9T54_RS00860	1344.54	0.000392609	1.44767	0.533732	0.139876	957.232	1159.93	929.86	1347.08	1343.15	1802.97	1528.29	1687.83	TRUE	FALSE	NA	FALSE
MarR family transcriptional regulator	B9T54_RS07475	154.982	0.000397382	1.50433	0.589123	0.154521	120.268	135.343	139.044	100.657	150.578	198.599	210.041	185.324	TRUE	FALSE	NA	FALSE
	B9T54_RS18790	24.2872	0.000398902	2.19954	1.1372	0.298365	13.4994	19.0326	11.9491	16.0622	35.1348	29.2057	39.5474	29.8663	TRUE	FALSE	NA	FALSE
outer membrane lipoprotein carrier protein LolA	B9T54_RS12225	3729.74	0.000409227	1.19884	0.261634	0.0687617	3630.12	3181.61	3425.06	3335.59	3912.01	3919.41	4278.15	4156.01	TRUE	FALSE	NA	FALSE
hypothetical protein	B9T54_RS18410	395.307	0.000411544	1.28374	0.360357	0.0947473	315.396	372.193	359.56	336.236	434.668	478.974	441.173	424.254	TRUE	FALSE	NA	FALSE
hypothetical protein	B9T54_RS14510	772.231	0.00041877	1.33313	0.414821	0.109197	617.292	601.641	685.446	744.216	771.962	841.125	959.683	956.486	TRUE	FALSE	NA	FALSE
response regulator	B9T54_RS07505	40663	0.000433307	-2.19435	-1.13379	0.299139	36058.2	67567.8	52088.4	67751.5	25530	36635.7	18409.8	21262.5	TRUE	FALSE	NA	FALSE
acyltransferase family protein	B9T54_RS03485	1529.28	0.000435682	1.31236	0.392162	0.10351	1385.53	1231.83	1276.38	1398.48	1765.78	1436.92	1863.12	1876.21	TRUE	FALSE	NA	FALSE
AraC family transcriptional regulator	B9T54_RS14170	3466.91	0.000435863	1.19234	0.253791	0.0669926	3198.14	3145.66	3170.86	3138.56	3440.2	3757.8	3877.4	4006.67	TRUE	FALSE	NA	FALSE
triose-phosphate isomerase	B9T54_RS07310	6204.25	0.000436088	-1.16543	-0.220866	0.0583061	6634.35	6798.86	6812.09	6467.72	5602.5	5631.84	6119.3	5567.38	TRUE	FALSE	NA	FALSE
lipoprotein LipL31	B9T54_RS10665	11924.5	0.000441876	-1.28782	-0.364927	0.0964248	15439.7	12694.7	13991.3	11574.4	10132.9	10205.5	10932.7	10424.9	TRUE	FALSE	NA	FALSE
DoxX-like family protein	B9T54_RS17975	27.4569	0.000443211	2.1499	1.10427	0.291854	15.9539	20.0899	11.9491	21.4163	48.1849	33.0998	36.0321	32.9295	TRUE	FALSE	NA	FALSE
glycosyl hydrolase	B9T54_RS12835	1496.25	0.000462678	1.19729	0.259772	0.0688551	1346.26	1282.58	1449.1	1370.64	1629.25	1559.59	1630.23	1702.38	TRUE	FALSE	NA	FALSE
dehydrogenase	B9T54_RS08665	3295.27	0.000464915	-1.14991	-0.201527	0.0534364	3528.26	3517.86	3480.46	3575.45	3037.66	2944.91	3092.61	3184.97	TRUE	FALSE	NA	FALSE
phosphoglycerate kinase	B9T54_RS07315	8941.09	0.000473117	-1.34693	-0.429678	0.11407	9271.65	11674.4	10477.2	9626.62	7024.96	9150.16	7175.66	7128.08	TRUE	FALSE	NA	FALSE
hypothetical protein	B9T54_RS01955	191.684	0.000479349	-1.3772	-0.461736	0.122693	227.036	190.326	242.241	229.154	171.659	150.896	152.917	169.242	TRUE	FALSE	NA	FALSE
efflux transporter periplasmic adaptor subunit	B9T54_RS03545	881.313	0.000483606	-1.43882	-0.524889	0.139563	921.642	1126.09	888.581	1222.87	626.404	861.569	652.093	751.251	TRUE	FALSE	NA	FALSE
hypothetical protein	B9T54_RS12390	281.599	0.000488827	1.3445	0.427075	0.113642	222.127	211.473	268.312	259.137	302.16	312.501	346.259	330.826	TRUE	FALSE	NA	FALSE
iron-containing alcohol dehydrogenase	B9T54_RS05320	5578.46	0.000493752	-1.25926	-0.332577	0.0885605	7170.65	5821.86	5905.04	5977.28	5026.29	5105.16	5054.16	4567.24	TRUE	FALSE	NA	FALSE
hypothetical protein	B9T54_RS13750	6945.98	0.000497503	-1.41823	-0.504089	0.134306	7316.69	8733.84	7190.12	9347.14	7139.4	4956.21	5568.27	5316.2	TRUE	FALSE	NA	FALSE
	B9T54_RS14420	79.4997	0.000502048	-1.75861	-0.814435	0.217136	138.676	98.335	82.5576	85.6651	72.2774	53.5438	59.7605	45.1823	TRUE	FALSE	NA	FALSE
hypothetical protein	B9T54_RS14285	25.7659	0.000508421	2.5147	1.33038	0.35501	26.9988	8.45893	14.1217	9.63733	48.1849	28.2322	36.0321	34.4611	TRUE	FALSE	NA	FALSE
sterol desaturase family protein	B9T54_RS10500	4271.62	0.000509601	1.2525	0.324814	0.0866937	3222.68	4081.43	4054.01	3811.03	4802.43	4775.14	4721.96	4704.32	TRUE	FALSE	NA	FALSE
hypothetical protein	B9T54_RS02320	2721.62	0.000527321	1.21503	0.280987	0.0751722	2599.25	2425.6	2348.55	2457.52	2754.57	3235.02	2886.96	3065.5	TRUE	FALSE	NA	FALSE
GNAT family N-acetyltransferase	B9T54_RS16180	26.143	0.000531552	2.33242	1.22183	0.327066	13.4994	10.5737	18.4668	20.3455	41.1579	24.3381	32.5167	48.2455	TRUE	FALSE	NA	FALSE
cytochrome-c peroxidase	B9T54_RS03095	1913.83	0.000531716	-1.44304	-0.529114	0.141647	2058.05	2399.16	1996.59	2589.23	1297.98	1988.91	1460.62	1520.12	TRUE	FALSE	NA	FALSE
YceK/YidQ family lipoprotein	B9T54_RS13485	943.377	0.000532732	1.32741	0.408613	0.109408	888.507	709.492	795.16	851.297	1047.02	922.901	1167.09	1165.55	TRUE	FALSE	NA	FALSE
SpoIIE family protein phosphatase	B9T54_RS08395	9247.09	0.000533344	1.16557	0.221038	0.0591914	8942.75	8360.59	7976.59	8881.33	9904.01	10085.7	9913.21	9912.54	TRUE	FALSE	NA	FALSE
transglycosylase domain-containing protein	B9T54_RS16295	781.348	0.000534371	1.36157	0.445276	0.119261	695.834	614.33	621.355	716.375	944.625	714.567	977.26	966.442	TRUE	FALSE	NA	FALSE
	B9T54_RS09320	59.0453	0.000537997	1.66854	0.738584	0.19792	44.1799	35.9504	52.1417	44.9742	74.2851	74.9614	62.397	83.4724	TRUE	FALSE	NA	FALSE
amino acid permease	B9T54_RS12810	1060.77	0.000541865	1.27165	0.3467	0.0929554	980.549	868.097	990.692	897.342	1188.56	1067.96	1329.67	1163.25	TRUE	FALSE	NA	FALSE
lipoprotein LipL46	B9T54_RS07660	26572.5	0.000543989	-1.30415	-0.383107	0.102758	25257.4	33680.3	31089.5	30291.2	22918.9	25578.4	21448.7	22315.5	TRUE	FALSE	NA	FALSE
phosphoglucosamine mutase	B9T54_RS15530	7669.4	0.000543989	-1.16753	-0.22346	0.0599378	8269.01	8486.42	8097.17	8196.01	6974.76	6900.34	7621.22	6810.27	TRUE	FALSE	NA	FALSE
TonB-dependent receptor	B9T54_RS08280	168.477	0.000543989	1.43926	0.525326	0.140898	154.63	113.138	143.39	142.418	206.794	183.023	179.282	225.146	TRUE	FALSE	NA	FALSE
hypothetical protein	B9T54_RS14290	1017.46	0.000544254	1.23659	0.306365	0.0821819	968.277	871.269	914.652	886.634	1164.47	1004.68	1174.12	1155.59	TRUE	FALSE	NA	FALSE
bifunctional precorrin-2 dehydrogenase/sirohydrochlorin ferrochelatase	B9T54_RS01380	1701.36	0.000546758	-1.29648	-0.374599	0.100522	2254.4	1927.58	1833.65	1669.4	1434.5	1526.49	1539.71	1425.16	TRUE	FALSE	NA	FALSE
	B9T54_RS07560	146.173	0.000564133	-1.4001	-0.485527	0.130572	169.356	172.351	158.598	182.038	107.412	137.267	116.006	126.357	TRUE	FALSE	NA	FALSE
IS110 family transposase	B9T54_RS18290	458.809	0.000567667	-1.46514	-0.55104	0.148261	607.474	491.675	544.229	538.62	404.552	386.489	266.286	431.146	TRUE	FALSE	NA	FALSE
hypothetical protein	B9T54_RS10840	6106.2	0.000570017	-1.15307	-0.205479	0.0553038	6444.13	6708.99	6455.79	6550.17	5684.81	5995.94	5524.33	5485.44	TRUE	FALSE	NA	FALSE
cation transporter	B9T54_RS16105	1130.16	0.000584506	1.45905	0.545034	0.146952	643.063	994.981	975.484	1062.25	1196.59	1395.06	1334.94	1438.94	TRUE	FALSE	NA	FALSE
30S ribosomal protein S8	B9T54_RS02440	8600.78	0.000585802	-1.24064	-0.311084	0.0838914	10640	8999.24	9828.7	8630.76	7500.78	7961.48	7952.54	7292.73	TRUE	FALSE	NA	FALSE
hypothetical protein	B9T54_RS03190	2391.51	0.000586644	1.2807	0.356935	0.0962706	2141.5	1952.95	1922.72	2372.92	2562.83	2483.46	2730.53	2965.18	TRUE	FALSE	NA	FALSE
septum formation initiator family protein	B9T54_RS10125	4631.73	0.000589113	-1.24458	-0.315657	0.0851661	5700.44	5194.84	4677.54	4972.86	4075.64	4516.18	3985.5	3930.86	TRUE	FALSE	NA	FALSE
GHKL domain-containing protein	B9T54_RS07295	6662.75	0.000593551	1.17682	0.234895	0.0634117	6095.6	6261.72	5654.11	6474.14	7301.02	7070.71	7396.24	7048.44	TRUE	FALSE	NA	FALSE
helix-turn-helix transcriptional regulator	B9T54_RS10050	703.008	0.000597293	-1.25291	-0.32528	0.0878541	778.058	767.648	748.45	833.093	580.227	699.964	605.515	611.11	TRUE	FALSE	NA	FALSE
1-acyl-sn-glycerol-3-phosphate acyltransferase	B9T54_RS05650	1123.91	0.000601088	1.28942	0.366722	0.0990952	953.55	1111.29	941.809	919.829	1168.48	1401.88	1323.52	1170.91	TRUE	FALSE	NA	FALSE
flagellin	B9T54_RS07635	103838	0.000610908	-1.2206	-0.28759	0.0778028	113297	123216	109105	110993	89155.1	104215	90842.1	89877.5	TRUE	FALSE	NA	FALSE
acyl-ACP--UDP-N-acetylglucosamine O-acyltransferase	B9T54_RS15275	1827.15	0.000612681	-1.18014	-0.238962	0.0646633	2001.6	2029.08	2023.75	1856.79	1710.56	1727.03	1672.42	1595.93	TRUE	FALSE	NA	FALSE
hypothetical protein	B9T54_RS09155	1175.57	0.000616849	-1.2744	-0.349816	0.0947093	1318.03	1188.48	1403.48	1359.93	1039.99	1083.53	899.923	1111.18	TRUE	FALSE	NA	FALSE
cobalamin-binding protein	B9T54_RS00730	4417.02	0.000618887	-1.15954	-0.213552	0.0578363	4718.66	4852.25	4448.34	4953.59	4109.77	4134.56	4012.74	4106.23	TRUE	FALSE	NA	FALSE
	B9T54_RS01185	39.9909	0.000618887	1.99836	0.998817	0.270505	20.8627	29.6062	30.416	25.6995	64.2465	32.1263	58.0028	58.9667	TRUE	FALSE	NA	FALSE
enoyl-CoA hydratase/isomerase family protein	B9T54_RS09215	2588.42	0.000619364	-1.20301	-0.266644	0.0722226	2906.06	2790.39	2904.73	2709.16	2306.85	2193.35	2324.51	2572.33	TRUE	FALSE	NA	FALSE
hypothetical protein	B9T54_RS05080	321.444	0.000619705	1.44	0.52607	0.142503	288.397	219.932	272.657	274.128	382.468	294.004	421.839	418.128	TRUE	FALSE	NA	FALSE
hypothetical protein	B9T54_RS12590	561.186	0.000624409	1.29017	0.367562	0.0996227	511.751	509.65	463.844	474.371	612.35	710.673	648.577	558.269	TRUE	FALSE	NA	FALSE
	B9T54_RS05510	53.9635	0.000629425	2.13592	1.09486	0.296926	45.4072	34.8931	26.0708	32.1244	56.2157	45.7556	81.7313	109.51	TRUE	FALSE	NA	FALSE
peptide chain release factor N(5)-glutamine methyltransferase	B9T54_RS15495	1313.08	0.00063001	1.18421	0.24393	0.0661614	1173.22	1150.41	1265.52	1220.73	1402.38	1374.62	1465.01	1452.73	TRUE	FALSE	NA	FALSE
lipoprotein signal peptidase	B9T54_RS04725	3638.39	0.000650122	-1.20799	-0.272607	0.0741042	4240.05	4139.59	3884.55	3662.18	3229.39	3107.49	3464.35	3379.48	TRUE	FALSE	NA	FALSE
alpha-glucosidase	B9T54_RS11740	2524.75	0.000652389	-1.16426	-0.219419	0.0596634	2642.21	2781.93	2848.24	2592.44	2342.99	2304.33	2386.91	2298.94	TRUE	FALSE	NA	FALSE
glycosyltransferase family 2 protein	B9T54_RS11465	1725.51	0.000656196	1.22606	0.294026	0.0799864	1646.93	1472.91	1645.72	1435.96	1877.2	1941.21	2009.01	1775.13	TRUE	FALSE	NA	FALSE
M23 family metallopeptidase	B9T54_RS17110	2770.86	0.000658219	1.25518	0.327899	0.0892246	2804.2	2260.65	2497.37	2269.06	3128	2885.53	3218.28	3103.79	TRUE	FALSE	NA	FALSE
2-isopropylmalate synthase	B9T54_RS04400	3369.67	0.000665937	1.21506	0.281022	0.0765349	3103.64	3148.84	2836.29	3081.8	3345.84	3931.09	3861.58	3648.28	TRUE	FALSE	NA	FALSE
hypothetical protein	B9T54_RS18095	8254.15	0.000676669	-1.23593	-0.305597	0.0833247	8358.6	9777.46	8903.19	9458.5	7568.04	8074.41	7090.41	6802.62	TRUE	FALSE	NA	FALSE
hypothetical protein	B9T54_RS13980	83.506	0.000678209	-1.76705	-0.82134	0.223995	100.632	83.5319	119.491	123.144	78.3005	41.8616	48.3357	72.7512	TRUE	FALSE	NA	FALSE
thiamine-phosphate kinase	B9T54_RS02270	926.999	0.000681928	1.26052	0.334019	0.0911327	898.325	841.663	810.368	732.437	963.698	989.101	1073.05	1107.35	TRUE	FALSE	NA	FALSE
phosphatase PAP2 family protein	B9T54_RS17210	539.746	0.000690677	-1.34066	-0.422938	0.115502	744.923	573.092	600.715	555.753	465.787	421.536	503.57	452.589	TRUE	FALSE	NA	FALSE
Hsp33 family molecular chaperone HslO	B9T54_RS00450	2622.42	0.000697	-1.22596	-0.293909	0.0803202	3194.45	2747.04	2756.99	2858	2428.32	2150.52	2396.57	2447.5	TRUE	FALSE	NA	FALSE
hypothetical protein	B9T54_RS18315	94.376	0.000697299	1.5263	0.610038	0.166726	87.1326	60.2698	71.6948	80.3111	108.416	127.532	100.187	119.465	TRUE	FALSE	NA	FALSE
GFA family protein	B9T54_RS01990	1243.5	0.000715594	-1.25093	-0.323005	0.0884438	1186.72	1452.82	1451.28	1435.96	1116.28	1154.6	1047.57	1102.75	TRUE	FALSE	NA	FALSE
isoprenyl transferase	B9T54_RS05190	3169.15	0.00071691	-1.39798	-0.483348	0.132372	3628.89	4019.05	3630.36	3500.49	2610.02	3383.97	2418.54	2161.86	TRUE	FALSE	NA	FALSE
cell division protein FtsZ	B9T54_RS15830	4645.73	0.000719928	-1.50864	-0.59325	0.162527	3992.15	6736.48	6158.15	5462.22	4002.36	4339.97	3278.04	3196.46	TRUE	FALSE	NA	FALSE
trypsin-like serine protease	B9T54_RS04540	1775.97	0.000720215	1.17227	0.2293	0.0628239	1602.75	1700.24	1644.63	1591.23	1957.51	1926.6	1972.1	1812.65	TRUE	FALSE	NA	FALSE
acyl-CoA desaturase	B9T54_RS17780	9468.78	0.000754247	1.49862	0.583637	0.160436	5559.31	8788.82	6771.9	9195.08	12701.7	12506.9	10052.1	10174.4	TRUE	FALSE	NA	FALSE
GNAT family N-acetyltransferase	B9T54_RS12045	976.193	0.000764151	-1.23034	-0.299056	0.0822879	1124.13	1140.9	1083.03	959.449	886.401	907.325	879.71	828.597	TRUE	FALSE	NA	FALSE
DUF3365 domain-containing protein	B9T54_RS14485	1084.83	0.000779035	1.1865	0.246718	0.0679832	973.186	1034.1	980.915	981.937	1121.3	1163.36	1185.54	1238.3	TRUE	FALSE	NA	FALSE
	B9T54_RS06175	31.5693	0.000784863	2.01966	1.01411	0.279601	28.2261	15.8605	22.812	17.133	51.1965	31.1528	44.8204	41.3533	TRUE	FALSE	NA	FALSE
	B9T54_RS12195	5270.63	0.000786923	-1.13433	-0.181837	0.0501478	5780.21	5611.44	5591.11	5427.96	4923.89	4844.26	5068.22	4917.98	TRUE	FALSE	NA	FALSE
glycosyltransferase	B9T54_RS16730	1621.16	0.000786923	1.22662	0.294691	0.081273	1472.66	1410.53	1475.17	1467.02	1911.33	1564.45	1815.66	1852.47	TRUE	FALSE	NA	FALSE
type I-E CRISPR-associated protein Cas7/Cse4/CasC	B9T54_RS03605	4505.48	0.000787304	-1.19168	-0.252997	0.0697802	4992.33	5128.22	4565.65	4910.75	4035.49	4433.43	4071.62	3906.35	TRUE	FALSE	NA	FALSE
DUF1232 domain-containing protein	B9T54_RS16740	487.508	0.000790715	1.36534	0.449255	0.123955	310.487	432.463	431.255	473.3	565.169	556.856	555.421	575.117	TRUE	FALSE	NA	FALSE
radical SAM protein	B9T54_RS02200	155.072	0.000792838	1.36573	0.449674	0.124101	132.54	123.712	140.131	128.498	185.713	164.526	174.009	191.45	TRUE	FALSE	NA	FALSE
	B9T54_RS05030	82.8952	0.000802327	1.59449	0.673097	0.185929	60.1338	57.0978	76.0399	62.1072	125.482	80.8025	101.944	99.5542	TRUE	FALSE	NA	FALSE
hypothetical protein	B9T54_RS17075	1048.7	0.000804689	-1.25783	-0.330943	0.0914398	1315.58	1086.97	1040.66	1231.44	933.583	941.398	921.015	918.962	TRUE	FALSE	NA	FALSE
hypothetical protein	B9T54_RS02075	619.464	0.000807488	1.54885	0.631196	0.174452	371.848	559.346	448.636	563.248	694.666	996.889	625.728	695.348	TRUE	FALSE	NA	FALSE
sensor histidine kinase	B9T54_RS10725	1087.66	0.00080903	-1.26856	-0.343189	0.0948698	1348.72	1059.48	1305.71	1153.27	942.617	919.007	998.352	974.1	TRUE	FALSE	NA	FALSE
glutamate-5-semialdehyde dehydrogenase	B9T54_RS03335	1942.27	0.000817706	1.21823	0.284792	0.078791	1797.88	1833.47	1604.44	1767.91	2239.59	2127.15	2222.56	1945.14	TRUE	FALSE	NA	FALSE
	B9T54_RS17890	198.291	0.000819905	-1.38341	-0.468232	0.129573	230.717	229.448	209.653	251.641	141.543	184.97	153.795	184.558	TRUE	FALSE	NA	FALSE
hypothetical protein	B9T54_RS04505	1721.56	0.000823947	-1.17624	-0.234188	0.0648327	1840.83	1877.88	1924.9	1800.04	1662.38	1486.57	1603.87	1576.02	TRUE	FALSE	NA	FALSE
CRISPR-associated helicase/endonuclease Cas3	B9T54_RS03620	2950.84	0.000830964	1.15564	0.208691	0.0578123	2731.79	2795.68	2574.49	2849.44	3138.04	3138.64	3169.94	3208.71	TRUE	FALSE	NA	FALSE
	B9T54_RS02195	50.8029	0.00083521	-1.65955	-0.730789	0.20253	61.361	58.1551	65.1771	68.5321	43.1656	41.8616	29.8803	38.2901	TRUE	FALSE	NA	FALSE
hypothetical protein	B9T54_RS03495	66.1713	0.000838044	1.64612	0.719073	0.199342	51.5433	41.2373	51.0554	56.7531	76.2928	65.2261	98.4291	88.833	TRUE	FALSE	NA	FALSE
	B9T54_RS07360	281.347	0.000841247	1.31501	0.395076	0.109559	266.307	247.424	219.429	238.792	324.244	349.495	316.379	288.707	TRUE	FALSE	NA	FALSE
type II secretion system-associated lipoprotein	B9T54_RS09400	1357.4	0.000845014	-1.29276	-0.37045	0.102768	1745.11	1405.24	1577.29	1397.41	1163.46	1051.41	1254.97	1264.34	TRUE	FALSE	NA	FALSE
	B9T54_RS01105	87.77	0.00085089	1.77636	0.828923	0.230083	78.5421	40.1799	83.6439	51.3991	109.42	99.2995	101.066	138.61	TRUE	FALSE	NA	FALSE
hypothetical protein	B9T54_RS07735	8280.06	0.000856641	-1.25501	-0.327694	0.0910064	7975.7	9507.83	9016.16	10364.4	7237.77	7795.01	7027.13	7316.47	TRUE	FALSE	NA	FALSE
translation elongation factor Ts	B9T54_RS05175	18518.8	0.000859234	-1.48511	-0.570571	0.1585	18877.1	25266.8	22060.3	22329.7	13754.8	20319.4	12270.2	13272.1	TRUE	FALSE	NA	FALSE
hypothetical protein	B9T54_RS17745	39.6057	0.000867253	1.80047	0.848376	0.235842	19.6355	29.6062	29.3297	34.2661	52.2003	42.8351	55.3664	53.6061	TRUE	FALSE	NA	FALSE
secretion protein HlyD	B9T54_RS11375	12073.9	0.000868117	-1.57061	-0.651329	0.181087	9520.78	18149.7	15845.6	15499	9357.91	11352.3	7873.45	8992.81	TRUE	FALSE	NA	FALSE
SRPBCC family protein	B9T54_RS13620	5372.71	0.000868117	-1.21729	-0.283673	0.0788729	5532.31	6353.71	6190.74	5518.98	4914.86	4679.73	5196.53	4594.81	TRUE	FALSE	NA	FALSE
hypothetical protein	B9T54_RS05685	1377.36	0.000868174	-1.18312	-0.242595	0.0674554	1510.71	1517.32	1518.63	1425.25	1300.99	1180.89	1312.97	1252.09	TRUE	FALSE	NA	FALSE
hypothetical protein	B9T54_RS09625	16342.7	0.00087542	-1.20359	-0.267348	0.0743904	19365.5	18339	16733.1	16972.4	15165.2	15100.3	15324.2	13741.5	TRUE	FALSE	NA	FALSE
PrsW family intramembrane metalloprotease	B9T54_RS18270	147.631	0.00087542	1.55574	0.637601	0.177413	141.13	80.3598	116.232	125.285	196.755	145.055	186.312	189.919	TRUE	FALSE	NA	FALSE
hypothetical protein	B9T54_RS12870	408.976	0.000881272	-1.50184	-0.586732	0.163347	429.527	567.805	398.666	567.531	289.109	407.907	275.074	336.187	TRUE	FALSE	NA	FALSE
hypothetical protein	B9T54_RS18475	1577.19	0.000886839	-1.29745	-0.375681	0.104644	1427.26	1860.96	1919.46	1916.76	1331.11	1405.77	1370.1	1386.1	TRUE	FALSE	NA	FALSE
hypothetical protein	B9T54_RS14680	88.246	0.000888974	1.57247	0.653036	0.18194	69.9516	71.9009	73.8674	58.8948	124.478	79.829	116.006	111.041	TRUE	FALSE	NA	FALSE
hypothetical protein	B9T54_RS11995	1533.69	0.000898812	-1.20226	-0.265745	0.0741012	1713.2	1693.9	1747.83	1543.04	1378.29	1393.11	1485.22	1314.88	TRUE	FALSE	NA	FALSE
acetylglutamate kinase	B9T54_RS18065	1844.76	0.000904224	-1.29596	-0.374022	0.104345	1943.92	2394.93	2211.68	1778.62	1614.19	1652.07	1666.26	1496.38	TRUE	FALSE	NA	FALSE
	B9T54_RS14205	123.827	0.000909083	1.5963	0.674735	0.188321	80.9965	90.9335	76.0399	132.781	151.582	178.155	147.644	132.484	TRUE	FALSE	NA	FALSE
hypothetical protein	B9T54_RS05380	66.0448	0.000918198	1.77138	0.824873	0.230404	52.7705	44.4094	36.9337	56.7531	106.408	56.4644	83.4889	91.1304	TRUE	FALSE	NA	FALSE
dolichol kinase	B9T54_RS09860	1215.83	0.000922105	1.34356	0.426056	0.119049	1224.77	928.367	1055.87	943.387	1388.33	1181.86	1486.98	1517.05	TRUE	FALSE	NA	FALSE
hypothetical protein	B9T54_RS14255	439.596	0.000925606	1.27119	0.346175	0.0967606	386.574	401.799	393.235	367.289	477.834	450.742	554.542	484.752	TRUE	FALSE	NA	FALSE
bifunctional glutamate--cysteine ligase GshA/glutathione synthetase GshB	B9T54_RS07950	4396.37	0.000929678	1.35047	0.433463	0.121204	3063.14	3950.32	3447.87	4500.63	4851.62	5563.69	4822.15	4971.58	TRUE	FALSE	NA	FALSE
	B9T54_RS00540	266.653	0.000959987	1.41482	0.500617	0.140318	244.217	182.924	217.257	239.862	345.325	250.196	317.258	336.187	TRUE	FALSE	NA	FALSE
protein-PII uridylyltransferase	B9T54_RS03175	494.419	0.000961732	1.31255	0.392373	0.109999	478.616	367.963	412.788	452.954	524.011	524.73	574.755	619.534	TRUE	FALSE	NA	FALSE
methylenetetrahydrofolate reductase [NAD(P)H]	B9T54_RS17465	5282.92	0.000966576	-1.2482	-0.319849	0.089705	5067.19	6461.56	5839.87	6094	4706.06	5028.25	4466.22	4600.17	TRUE	FALSE	NA	FALSE
bifunctional (p)ppGpp synthetase/guanosine-3'%2C5'-bis(diphosphate) 3'-pyrophosphohydrolase	B9T54_RS12730	5763.82	0.00098392	-1.16989	-0.226376	0.063576	6679.76	6311.42	5989.77	5879.84	5387.67	5369.96	5358.23	5133.93	TRUE	FALSE	NA	FALSE
DUF1109 domain-containing protein	B9T54_RS07915	336.047	0.000987465	1.31944	0.399925	0.112351	289.624	292.89	301.987	274.128	418.606	339.76	424.475	346.908	TRUE	FALSE	NA	FALSE
M50 family metallopeptidase	B9T54_RS17195	2090.54	0.000989201	-1.24913	-0.320922	0.0901735	2566.12	2074.55	2277.94	2371.85	1871.18	1677.38	1920.25	1965.05	TRUE	FALSE	NA	FALSE
polysaccharide biosynthesis protein	B9T54_RS07025	3260.97	0.00100074	-1.17405	-0.231492	0.0651044	3755.29	3330.7	3552.15	3450.16	3158.12	2945.88	2979.24	2916.17	TRUE	FALSE	NA	FALSE
MotA/TolQ/ExbB proton channel family protein	B9T54_RS13465	650.023	0.00100973	-1.24491	-0.316038	0.0889476	690.925	741.213	671.324	779.553	552.119	634.738	553.664	576.649	TRUE	FALSE	NA	FALSE
phosphopantothenoylcysteine decarboxylase	B9T54_RS15375	1481.65	0.00100973	1.20905	0.273878	0.0770839	1238.27	1330.17	1336.13	1459.52	1634.27	1711.46	1528.29	1615.08	TRUE	FALSE	NA	FALSE
cAMP-binding protein	B9T54_RS12865	9890.21	0.00103959	1.15959	0.213618	0.0602567	9270.42	9362.97	9018.33	8985.2	10187.1	11057.3	11147.1	10093.3	TRUE	FALSE	NA	FALSE
chemotaxis protein CheB	B9T54_RS07500	7346.85	0.00104023	-2.18492	-1.12758	0.318095	4927.29	12703.2	9935.16	12754.5	4502.28	6248.08	3658.57	4045.73	TRUE	FALSE	NA	FALSE
hypothetical protein	B9T54_RS11075	3254.95	0.00104184	1.4532	0.539237	0.152147	2033.5	3131.92	2209.5	3238.14	3990.31	4144.29	3733.27	3558.68	TRUE	FALSE	NA	FALSE
50S ribosomal protein L10	B9T54_RS04115	20101.8	0.00104523	-1.38372	-0.468553	0.132242	22760	25346.1	23538.7	21705.4	13903.4	21711.5	15619.5	16229.6	TRUE	FALSE	NA	FALSE
prolyl oligopeptidase family serine peptidase	B9T54_RS10605	3497.34	0.00105016	-1.2183	-0.284869	0.0804321	4092.78	3733.56	4001.87	3539.04	2897.12	3245.73	3387.01	3081.59	TRUE	FALSE	NA	FALSE
fluoride efflux transporter CrcB	B9T54_RS14075	132.62	0.0010585	-1.6581	-0.729533	0.206114	160.766	127.941	183.582	190.605	69.2658	105.141	89.6408	134.015	TRUE	FALSE	NA	FALSE
phosphatidate cytidylyltransferase	B9T54_RS05195	3761.98	0.00106336	-1.18246	-0.241797	0.0683416	4211.82	3982.04	4073.57	4039.11	3226.38	3563.1	3706.91	3292.95	TRUE	FALSE	NA	FALSE
DNA mismatch repair endonuclease MutL	B9T54_RS12605	6838.01	0.00107086	1.15664	0.209944	0.0593729	6125.06	6603.25	6034.31	6601.57	7144.42	7545.79	7418.21	7231.47	TRUE	FALSE	NA	FALSE
GDP-mannose 4%2C6-dehydratase	B9T54_RS15265	5214.02	0.00107623	-1.22106	-0.288138	0.0815212	6004.79	5808.11	5948.49	5170.96	4464.13	4734.25	5148.19	4433.23	TRUE	FALSE	NA	FALSE
hypothetical protein	B9T54_RS04530	11332	0.00108718	-1.21996	-0.286828	0.0812163	12728.7	12469.5	12628.1	11993.1	11093.6	8888.28	10611.9	10242.6	TRUE	FALSE	NA	FALSE
alginate export family protein	B9T54_RS16385	3854.12	0.00109144	-1.43358	-0.519618	0.147182	3458.31	4946.36	3984.49	5772.76	3425.14	3199.97	3006.48	3039.47	TRUE	FALSE	NA	FALSE
GTPase ObgE	B9T54_RS03345	3588.52	0.00112314	-1.20833	-0.273016	0.0775024	3859.61	4053.94	3994.27	3801.39	2858.97	3445.3	3346.59	3348.08	TRUE	FALSE	NA	FALSE
hypothetical protein	B9T54_RS06865	1201.94	0.00112488	-1.2647	-0.3388	0.0961931	1306.99	1228.66	1511.02	1323.53	1124.31	988.127	983.412	1149.47	TRUE	FALSE	NA	FALSE
hypothetical protein	B9T54_RS18915	2995.81	0.0011357	-1.16444	-0.219635	0.0624078	3410.45	3213.33	3220.83	3049.68	2890.09	2677.19	2759.53	2745.4	TRUE	FALSE	NA	FALSE
	B9T54_RS15850	132.389	0.0011359	1.52706	0.610758	0.173554	136.221	98.335	98.8519	86.7359	180.693	126.558	161.705	170.008	TRUE	FALSE	NA	FALSE
	B9T54_RS06445	266.528	0.0011365	1.48401	0.569502	0.161845	164.448	261.169	181.41	250.571	275.055	356.31	315.5	327.763	TRUE	FALSE	NA	FALSE
glucose-1-phosphate thymidylyltransferase	B9T54_RS15520	3037.85	0.00115188	-1.25658	-0.329501	0.09374	2831.2	3614.08	3682.5	3404.12	2595.96	2726.84	2776.23	2671.88	TRUE	FALSE	NA	FALSE
biopolymer transporter ExbD	B9T54_RS13475	361.686	0.00116043	-1.2545	-0.327109	0.0931164	390.256	407.086	376.941	434.751	322.237	340.734	312.864	308.618	TRUE	FALSE	NA	FALSE
	B9T54_RS05370	137.539	0.00120068	-1.39827	-0.483645	0.13804	137.449	155.433	182.496	165.976	115.443	114.876	104.581	124.06	TRUE	FALSE	NA	FALSE
alpha/beta hydrolase	B9T54_RS13505	307.151	0.00121919	1.45127	0.537312	0.153545	182.856	236.85	263.967	318.032	369.418	340.734	347.138	398.217	TRUE	FALSE	NA	FALSE
hypothetical protein	B9T54_RS16645	1396.28	0.00125349	-1.39363	-0.478843	0.137135	1462.85	1389.38	1677.22	1974.58	1209.64	1066.01	1015.93	1374.61	TRUE	FALSE	NA	FALSE
thiolase family protein	B9T54_RS11410	1900.3	0.00125349	1.21251	0.277999	0.0796188	1704.61	1811.27	1813.01	1543.04	2030.79	1966.52	2181.26	2151.9	TRUE	FALSE	NA	FALSE
hypothetical protein	B9T54_RS16330	4753.68	0.00125754	1.30718	0.386454	0.110714	4938.33	3547.46	4102.9	3896.69	5149.76	4970.82	5722.07	5701.39	TRUE	FALSE	NA	FALSE
prolipoprotein diacylglyceryl transferase	B9T54_RS06055	4140.23	0.00125984	1.15994	0.214056	0.0613358	3939.38	3802.29	3936.7	3657.9	4219.19	4413.96	4682.41	4469.98	TRUE	FALSE	NA	FALSE
SDR family oxidoreductase	B9T54_RS18715	1662.47	0.00128624	-1.18655	-0.246771	0.0708264	1817.51	1731.97	1707.64	1960.66	1491.72	1544.01	1481.71	1564.53	TRUE	FALSE	NA	FALSE
hypothetical protein	B9T54_RS09430	4495.18	0.00129987	1.45971	0.54568	0.156752	2571.03	3821.32	3727.04	4499.56	5476.01	5757.42	4481.16	5627.88	TRUE	FALSE	NA	FALSE
hypothetical protein	B9T54_RS04295	67.8749	0.00132583	-1.59143	-0.670322	0.192866	77.3149	79.3024	70.6085	106.011	60.2311	47.7027	47.4569	54.3719	TRUE	FALSE	NA	FALSE
glutamate 5-kinase	B9T54_RS03340	1010.55	0.00132583	1.25817	0.33133	0.0953333	765.785	878.671	929.86	1004.42	1082.15	1145.84	1180.27	1097.39	TRUE	FALSE	NA	FALSE
insulinase family protein	B9T54_RS04000	7087.18	0.00134766	-1.19314	-0.254765	0.0733998	7817.39	7701.85	7674.6	7652.04	5850.45	7119.38	6318.79	6562.92	TRUE	FALSE	NA	FALSE
IS110 family transposase	B9T54_RS17250	214.281	0.00134933	-1.34722	-0.429986	0.123901	277.352	243.194	250.932	212.021	201.774	186.917	176.645	165.413	TRUE	FALSE	NA	FALSE
peptidase inhibitor	B9T54_RS09005	18302.5	0.00139642	-1.25549	-0.32825	0.094849	18668.5	21885.4	18249.6	22698	16044.6	17690.9	15468.3	15715	TRUE	FALSE	NA	FALSE
hypothetical protein	B9T54_RS07745	2063.18	0.00139642	-1.19682	-0.259203	0.0749005	2280.18	2289.2	2305.1	2117	1784.85	2071.66	1857.85	1799.63	TRUE	FALSE	NA	FALSE
hypothetical protein	B9T54_RS01810	896.895	0.00139642	-1.18381	-0.243435	0.0703423	984.231	951.629	963.534	990.503	865.321	778.82	797.979	843.148	TRUE	FALSE	NA	FALSE
UDP-2%2C3-diacylglucosamine diphosphatase	B9T54_RS18685	130.648	0.00143071	1.37576	0.460226	0.133248	103.087	102.564	117.319	116.719	160.616	138.24	157.311	149.331	TRUE	FALSE	NA	FALSE
N-acetylmuramoyl-L-alanine amidase	B9T54_RS03410	4273.6	0.00144668	-1.28765	-0.364739	0.105699	5609.62	4636.55	4895.88	4103.36	3660.05	3462.83	4079.53	3740.94	TRUE	FALSE	NA	FALSE
tRNA-His	B9T54_RS03305	635.593	0.00146793	1.33754	0.419587	0.121739	447.935	618.559	565.954	540.761	820.147	721.382	738.218	631.786	TRUE	FALSE	NA	FALSE
DUF262 domain-containing protein	B9T54_RS06610	34.7153	0.00148749	-1.78724	-0.837734	0.243325	52.7705	34.8931	48.8828	41.7618	24.0925	24.3381	27.2438	23.7399	TRUE	FALSE	NA	FALSE
formate hydrogenase	B9T54_RS00710	5844.38	0.00150519	-1.28809	-0.365239	0.106191	5345.77	6962.75	6983.72	7026.68	5134.7	5595.82	4940.79	4764.82	TRUE	FALSE	NA	FALSE
KH domain-containing protein	B9T54_RS16845	7247.78	0.00151022	-1.32234	-0.403094	0.117234	7391.55	9290.02	8000.49	8332	5594.47	7578.89	5679.88	6114.93	TRUE	FALSE	NA	FALSE
hypothetical protein	B9T54_RS17615	1769.48	0.00152296	1.25023	0.322199	0.0937737	1723.02	1555.39	1494.73	1518.41	1761.76	2229.37	1980.89	1892.3	TRUE	FALSE	NA	FALSE
ferrous iron transport protein B	B9T54_RS06515	3031.74	0.00152621	-1.20294	-0.266563	0.0775986	3628.89	3305.33	3297.96	3013.27	2685.3	2707.37	2937.05	2678.77	TRUE	FALSE	NA	FALSE
	B9T54_RS02545	93.8501	0.0015332	-2.09254	-1.06525	0.310232	53.9977	145.916	143.39	163.835	69.2658	82.7496	45.6992	45.9481	TRUE	FALSE	NA	FALSE
hypothetical protein	B9T54_RS07250	3161.22	0.00154693	-1.18907	-0.249838	0.0728151	3702.52	3220.74	3355.53	3459.8	2972.41	2674.27	2995.93	2908.51	TRUE	FALSE	NA	FALSE
helix-turn-helix domain-containing protein	B9T54_RS17455	724.89	0.00156282	-1.30725	-0.386533	0.112752	930.233	751.787	776.693	828.81	631.423	523.756	680.215	676.203	TRUE	FALSE	NA	FALSE
DUF4340 domain-containing protein	B9T54_RS09610	874.742	0.0015815	-1.23337	-0.302604	0.0883576	1070.14	975.949	890.753	929.467	775.978	721.382	834.011	800.263	TRUE	FALSE	NA	FALSE
hypothetical protein	B9T54_RS02980	801.951	0.00158179	1.26753	0.34202	0.0998736	670.062	647.108	754.968	758.136	852.27	803.158	947.38	982.524	TRUE	FALSE	NA	FALSE
hypothetical protein	B9T54_RS09790	156.854	0.00159691	1.39392	0.479151	0.140038	144.812	124.769	116.232	139.206	183.705	152.843	205.646	187.621	TRUE	FALSE	NA	FALSE
preprotein translocase subunit SecY	B9T54_RS02470	24626.7	0.00163053	-1.19783	-0.260421	0.0762419	28039.5	27830.9	27420	24082.6	22115.9	23334.4	23350.5	20839.8	TRUE	FALSE	NA	FALSE
hypothetical protein	B9T54_RS01625	27.3583	0.00163734	1.97499	0.981847	0.28756	25.7716	11.631	14.1217	22.4871	36.1387	35.0469	36.9109	36.7585	TRUE	FALSE	NA	FALSE
hypothetical protein	B9T54_RS10990	187.057	0.00166239	1.34874	0.43161	0.126569	163.22	176.58	144.476	153.126	220.847	215.149	187.191	235.867	TRUE	FALSE	NA	FALSE
imelysin family protein	B9T54_RS04235	1910.61	0.00166559	-1.24279	-0.313577	0.0919749	2059.28	2289.2	2078.06	2042.04	1573.04	1929.53	1757.66	1556.11	TRUE	FALSE	NA	FALSE
1-(5-phosphoribosyl)-5-[(5-phosphoribosylamino)methylideneamino]imidazole-4-carboxamide isomerase	B9T54_RS00170	1655.82	0.00167141	1.246	0.317307	0.0931001	1289.81	1509.92	1594.67	1502.35	1952.49	1643.31	1911.46	1842.52	TRUE	FALSE	NA	FALSE
	B9T54_RS03625	535.429	0.00167819	1.26942	0.344166	0.101019	489.661	413.43	498.605	487.22	548.103	607.479	576.513	662.418	TRUE	FALSE	NA	FALSE
response regulator	B9T54_RS08455	1775.42	0.00169269	-1.20185	-0.265258	0.0779172	2024.91	1908.55	1790.2	2029.19	1707.55	1603.39	1480.83	1658.73	TRUE	FALSE	NA	FALSE
	B9T54_RS16835	747.32	0.00169269	1.28408	0.360739	0.105968	711.788	641.821	630.045	634.993	865.321	704.832	947.38	842.382	TRUE	FALSE	NA	FALSE
DUF2339 domain-containing protein	B9T54_RS13915	3140.2	0.00169384	-1.2437	-0.314634	0.0924343	3404.31	3435.38	3567.36	3518.7	3001.52	2329.64	2930.9	2933.79	TRUE	FALSE	NA	FALSE
outer membrane lipoprotein-sorting protein	B9T54_RS09970	4723.84	0.00169428	-1.48758	-0.572964	0.16834	4392.22	6519.72	5368.42	6316.73	4076.64	4853.02	3236.73	3027.21	TRUE	FALSE	NA	FALSE
Gfo/Idh/MocA family oxidoreductase	B9T54_RS06925	5335.88	0.00170714	-1.26779	-0.342315	0.100641	7088.42	5565.97	5928.94	5281.26	4987.14	4713.81	4531.25	4590.22	TRUE	FALSE	NA	FALSE
DUF342 domain-containing protein	B9T54_RS09710	6684.38	0.00171407	1.35343	0.436615	0.128414	4597.17	6300.84	5179.4	6643.33	7297	8805.53	7178.29	7473.46	TRUE	FALSE	NA	FALSE
hypothetical protein	B9T54_RS13865	109.556	0.00173308	1.51697	0.60119	0.176984	87.1326	77.1877	82.5576	101.727	146.562	96.3789	137.098	147.8	TRUE	FALSE	NA	FALSE
methyltransferase domain-containing protein	B9T54_RS06965	2016.12	0.00173682	-1.20079	-0.263989	0.0777331	2346.45	2085.13	2234.49	2135.2	1908.32	1825.36	1661.87	1932.12	TRUE	FALSE	NA	FALSE
ATP-grasp domain-containing protein	B9T54_RS10935	4436.53	0.00177122	-1.42169	-0.507606	0.149712	4324.72	6346.31	5294.55	4868.99	3638.96	4612.56	3312.31	3093.84	TRUE	FALSE	NA	FALSE
	B9T54_RS04575	195.844	0.00177758	1.3526	0.435738	0.12856	161.993	158.605	177.064	169.189	212.817	214.175	205.646	267.265	TRUE	FALSE	NA	FALSE
TolC family protein	B9T54_RS12070	5046.41	0.00178064	-1.14668	-0.197469	0.0582725	5176.42	5576.55	5481.39	5328.37	4661.89	4961.08	4642.86	4542.74	TRUE	FALSE	NA	FALSE
N-acetyl-gamma-glutamyl-phosphate reductase	B9T54_RS08970	2225.16	0.00180333	1.21543	0.281472	0.0831513	1877.65	2025.91	1857.55	2273.34	2378.13	2504.88	2378.12	2505.7	TRUE	FALSE	NA	FALSE
3-oxoacid CoA-transferase	B9T54_RS12360	16440.9	0.00182238	-1.14009	-0.189151	0.0559288	16469.3	18190.9	17520.7	17885.8	15424.2	15234.7	15825.1	14976.8	TRUE	FALSE	NA	FALSE
alanine racemase	B9T54_RS18800	2645.5	0.00183265	-1.22677	-0.294868	0.0872322	3205.5	2867.58	2975.33	2612.79	2294.81	2258.58	2608.37	2341.06	TRUE	FALSE	NA	FALSE
transketolase family protein	B9T54_RS10555	9240.09	0.00183456	-1.44533	-0.531395	0.157227	8423.64	12584.8	11900.2	10781	7556	9651.52	6659.78	6363.81	TRUE	FALSE	NA	FALSE
alpha/beta fold hydrolase	B9T54_RS15585	1415.72	0.00188889	1.18049	0.239382	0.0709999	1318.03	1280.47	1345.91	1249.64	1519.83	1513.83	1652.2	1445.83	TRUE	FALSE	NA	FALSE
rRNA pseudouridine synthase	B9T54_RS08865	818.899	0.00189075	1.20464	0.268605	0.0796825	792.784	687.288	763.658	728.154	941.613	866.437	916.621	854.635	TRUE	FALSE	NA	FALSE
methylated-DNA--[protein]-cysteine S-methyltransferase	B9T54_RS00840	700.504	0.00189075	1.26768	0.342196	0.101512	522.796	644.993	648.512	654.267	808.101	703.858	788.311	833.192	TRUE	FALSE	NA	FALSE
sigma-70 family RNA polymerase sigma factor	B9T54_RS14655	4113.73	0.00191994	-1.34934	-0.432252	0.128397	4205.68	4874.46	3960.59	5860.57	3732.32	3346	3183.13	3747.07	TRUE	FALSE	NA	FALSE
50S ribosomal protein L35	B9T54_RS11965	5193.15	0.00193684	1.17165	0.22854	0.0679382	5045.1	4702.11	4877.42	4505.99	5554.31	5941.42	5663.19	5255.7	TRUE	FALSE	NA	FALSE
TolC family protein	B9T54_RS05420	1243.35	0.00194121	1.28249	0.358943	0.106729	1149.91	1003.44	1159.07	1046.19	1210.65	1621.89	1324.4	1431.28	TRUE	FALSE	NA	FALSE
MarR family transcriptional regulator	B9T54_RS14765	2113.19	0.00195417	-1.19908	-0.261928	0.077929	2303.49	2410.79	2368.1	2134.13	2033.8	1886.69	2012.52	1755.98	TRUE	FALSE	NA	FALSE
2-C-methyl-D-erythritol 4-phosphate cytidylyltransferase	B9T54_RS16060	1157.26	0.00195563	-1.29445	-0.372338	0.110791	1341.35	1329.11	1302.46	1248.57	996.825	1198.41	1008.9	832.426	TRUE	FALSE	NA	FALSE
methylcrotonoyl-CoA carboxylase	B9T54_RS15515	2109.46	0.0019648	-1.19693	-0.259338	0.0772046	2097.32	2262.76	2471.3	2361.15	1869.17	2009.35	1989.67	1814.95	TRUE	FALSE	NA	FALSE
hypothetical protein	B9T54_RS09890	48.7982	0.0019648	1.69351	0.760018	0.226259	39.271	35.9504	39.1062	31.0536	51.1965	52.5703	79.9736	61.2641	TRUE	FALSE	NA	FALSE
C40 family peptidase	B9T54_RS08540	2698.24	0.0019651	-1.26205	-0.335772	0.0999715	2726.88	3252.46	2925.36	3136.41	2404.23	2754.1	2197.08	2189.43	TRUE	FALSE	NA	FALSE
cytochrome c	B9T54_RS12940	11734	0.0019651	-1.22936	-0.297909	0.0886991	14360.9	13701.3	12124	11578.7	10445.1	11261.7	10444.9	9955.42	TRUE	FALSE	NA	FALSE
tRNA-Thr	B9T54_RS16430	1658.28	0.001967	1.35277	0.435917	0.129807	1486.16	1686.5	1218.81	1246.43	1954.5	2066.79	2019.55	1587.51	TRUE	FALSE	NA	FALSE
	B9T54_RS14490	180.654	0.00196859	1.50279	0.587642	0.175008	153.403	121.597	175.978	127.427	212.817	161.605	238.163	254.246	TRUE	FALSE	NA	FALSE
MotA/TolQ/ExbB proton channel family protein	B9T54_RS08755	11212.9	0.00196874	1.15717	0.210597	0.0627226	10457.1	10660.4	9969.92	10496.1	12024.1	12568.2	11122.5	12404.5	TRUE	FALSE	NA	FALSE
SpoIIE family protein phosphatase	B9T54_RS13880	1517.63	0.00197321	-1.19182	-0.253172	0.075421	1697.25	1644.2	1531.66	1730.44	1277.9	1406.74	1389.43	1463.45	TRUE	FALSE	NA	FALSE
4-(cytidine 5'-diphospho)-2-C-methyl-D-erythritol kinase	B9T54_RS02795	24322.1	0.00197683	-1.21865	-0.285283	0.0850045	29968.7	27029.4	26181.6	23697.1	21268.6	23333.4	21839.8	21257.9	TRUE	FALSE	NA	FALSE
30S ribosomal protein S12	B9T54_RS04140	12282.6	0.00198171	-1.20611	-0.270365	0.0805802	13293.3	14327.3	14039.1	12059.5	10927.9	11857.5	11433.6	10322.2	TRUE	FALSE	NA	FALSE
hypothetical protein	B9T54_RS16820	7692.54	0.00200783	-1.18015	-0.238968	0.0713034	9009.02	8366.94	8226.43	7713.07	6839.24	6819.54	7059.65	7506.39	TRUE	FALSE	NA	FALSE
hypothetical protein	B9T54_RS17525	7164.41	0.00201058	1.22847	0.296867	0.0885944	5583.85	6829.53	6236.36	7067.37	8230.58	8106.54	7765.35	7495.67	TRUE	FALSE	NA	FALSE
2-isopropylmalate synthase	B9T54_RS09070	9050.11	0.00202905	1.24747	0.319002	0.0952772	7195.19	8633.39	7696.33	8687.51	9675.13	11289	10006.4	9217.95	TRUE	FALSE	NA	FALSE
GNAT family N-acetyltransferase	B9T54_RS14790	305.213	0.0020517	1.25953	0.332887	0.0995213	249.126	277.03	277.003	277.341	340.306	337.813	315.5	367.585	TRUE	FALSE	NA	FALSE
phosphoribosylanthranilate isomerase	B9T54_RS08130	569.461	0.00205984	1.2056	0.269757	0.0806785	535.068	547.715	494.259	489.362	600.304	629.87	614.303	644.805	TRUE	FALSE	NA	FALSE
SAM-dependent methyltransferase	B9T54_RS13255	2463.76	0.00206741	-1.21604	-0.28219	0.0844272	2815.24	2814.71	2770.03	2414.69	2264.69	2413.37	2168.08	2049.29	TRUE	FALSE	NA	FALSE
	B9T54_RS04285	151.19	0.00208172	1.41464	0.500439	0.149818	142.358	103.622	121.664	133.852	200.77	146.029	182.797	178.432	TRUE	FALSE	NA	FALSE
tRNA-Thr	B9T54_RS02605	1184.24	0.00208969	1.33995	0.422175	0.126435	1172	917.793	1004.81	954.095	1624.23	1271.42	1388.55	1141.04	TRUE	FALSE	NA	FALSE
30S ribosomal protein S10	B9T54_RS02365	20671.8	0.00210985	-1.31158	-0.391301	0.117289	25794.9	24959.1	23341	19737.2	16337.7	21359.1	16985.2	16859.9	TRUE	FALSE	NA	FALSE
redoxin domain-containing protein	B9T54_RS15435	837.743	0.00211229	-1.23938	-0.30962	0.0928198	991.594	858.581	874.459	986.22	764.935	680.494	728.551	817.11	TRUE	FALSE	NA	FALSE
hypothetical protein	B9T54_RS15490	264.998	0.00212069	1.47922	0.564836	0.169395	279.806	167.064	197.704	212.021	303.163	256.037	366.473	337.719	TRUE	FALSE	NA	FALSE
50S ribosomal protein L13	B9T54_RS03960	13301.2	0.00213259	1.21437	0.280212	0.0840799	13299.4	11900.7	11862.2	10993	13584.1	15650.4	15204.7	13915.4	TRUE	FALSE	NA	FALSE
GNAT family N-acetyltransferase	B9T54_RS15765	851.099	0.00213402	1.19885	0.261654	0.0785201	740.014	730.64	803.851	822.385	924.548	870.331	954.41	962.613	TRUE	FALSE	NA	FALSE
hypothetical protein	B9T54_RS13440	36.8736	0.00214151	-2.11008	-1.07729	0.323399	44.1799	65.5567	23.8983	66.3905	19.0732	30.1793	21.9708	23.7399	TRUE	FALSE	NA	FALSE
hypothetical protein	B9T54_RS08205	424.05	0.00214997	1.25023	0.322195	0.0967588	398.847	392.283	337.835	377.997	489.88	505.259	449.961	440.336	TRUE	FALSE	NA	FALSE
IS5 family transposase	B9T54_RS07060	245.323	0.00216785	-1.51124	-0.595731	0.179041	231.945	285.489	332.403	329.811	190.732	262.852	173.13	156.224	TRUE	FALSE	NA	FALSE
	B9T54_RS12230	334.628	0.00216785	1.30418	0.383141	0.115154	267.534	272.8	281.348	340.519	361.387	361.178	366.473	425.786	TRUE	FALSE	NA	FALSE
ribonuclease III	B9T54_RS05300	3306.9	0.00217553	1.17371	0.23108	0.069476	2839.79	3136.15	3157.83	3035.76	3733.33	3306.09	3657.69	3588.55	TRUE	FALSE	NA	FALSE
hypothetical protein	B9T54_RS12260	1410.02	0.00217842	-1.20895	-0.273752	0.0823192	1565.93	1410.53	1669.62	1529.12	1202.61	1219.83	1363.07	1319.48	TRUE	FALSE	NA	FALSE
hypothetical protein	B9T54_RS04375	235.743	0.00224693	-1.39987	-0.485298	0.146324	218.445	321.439	292.211	266.633	195.751	232.672	175.766	183.027	TRUE	FALSE	NA	FALSE
beta-galactosidase	B9T54_RS00455	311.064	0.00224693	1.27658	0.352287	0.106223	296.987	248.481	261.795	286.978	354.36	311.528	369.988	358.395	TRUE	FALSE	NA	FALSE
thioredoxin domain-containing protein	B9T54_RS04450	11350.1	0.00226032	1.6504	0.722817	0.218068	4841.38	10687.9	7311.78	11417	15725.3	14957.2	12729	13131.2	TRUE	FALSE	NA	FALSE
transcriptional repressor	B9T54_RS18435	203.457	0.00227571	1.36269	0.446452	0.134778	174.265	164.949	170.547	178.826	281.079	220.017	195.979	241.993	TRUE	FALSE	NA	FALSE
YbaB/EbfC family nucleoid-associated protein	B9T54_RS00380	1987.28	0.00227571	1.39052	0.47562	0.143589	1293.49	1838.76	1443.67	2073.1	2514.65	2324.78	2283.2	2126.63	TRUE	FALSE	NA	FALSE
bifunctional adenosylcobinamide kinase/adenosylcobinamide-phosphate guanylyltransferase	B9T54_RS18560	247.827	0.00229266	-1.28861	-0.365817	0.110515	292.078	253.768	283.52	288.049	223.859	196.652	206.525	238.164	TRUE	FALSE	NA	FALSE
F0F1 ATP synthase subunit beta	B9T54_RS11165	14358.1	0.00230414	-1.26908	-0.343785	0.103908	18023	16879.8	15976	13364.8	11810.3	13577.7	13217.6	12015.4	TRUE	FALSE	NA	FALSE
	B9T54_RS11260	21.3721	0.00234876	-2.0529	-1.03766	0.314158	35.5894	24.3194	26.0708	28.912	13.0501	19.4705	10.546	13.0186	TRUE	FALSE	NA	FALSE
hypothetical protein	B9T54_RS13545	2519.7	0.00236642	-1.21181	-0.277163	0.0839755	2423.76	2952.17	2943.83	2722.01	2322.91	2389.03	2219.05	2184.83	TRUE	FALSE	NA	FALSE
FkbM family methyltransferase	B9T54_RS06905	3212.02	0.00236642	-1.17984	-0.23859	0.0722862	3681.66	3272.55	3515.22	3439.45	3162.13	2734.63	2911.57	2978.97	TRUE	FALSE	NA	FALSE
NmrA/HSCARG family protein	B9T54_RS04370	5338.02	0.0023839	-1.39274	-0.477925	0.144902	4775.11	7394.16	6615.47	6070.45	4343.67	5407.93	4089.2	4008.21	TRUE	FALSE	NA	FALSE
tetratricopeptide repeat protein	B9T54_RS13205	6933.77	0.00238986	1.43446	0.520512	0.157856	4464.63	6021.7	4633	7664.89	8683.32	8132.82	8068.55	7801.22	TRUE	FALSE	NA	FALSE
cyclic diguanylate phosphodiesterase	B9T54_RS11145	6824.34	0.00239339	-1.29025	-0.367654	0.111518	9231.15	7672.25	7558.37	6296.39	6065.27	5687.33	6088.54	5995.46	TRUE	FALSE	NA	FALSE
lipoprotein	B9T54_RS15295	1234.91	0.00243397	1.21168	0.277003	0.084147	1173.22	981.235	1108.01	1205.74	1292.96	1345.41	1385.04	1387.63	TRUE	FALSE	NA	FALSE
30S ribosomal protein S2	B9T54_RS05170	23284.9	0.00247505	-1.28419	-0.36086	0.109784	25977.8	28577.4	26111	24060.1	19008.9	24831.7	19125.1	18586.8	TRUE	FALSE	NA	FALSE
tRNA-Thr	B9T54_RS04085	4589.78	0.00249688	-1.3281	-0.409367	0.124648	5441.49	5762.64	5239.15	4501.7	4123.82	4706.02	3648.91	3294.48	TRUE	FALSE	NA	FALSE
flagellar motor protein MotB	B9T54_RS15715	4551.08	0.00249688	-1.32055	-0.401144	0.122145	4063.33	5906.45	5393.4	5354.07	3929.08	4418.83	3633.97	3709.54	TRUE	FALSE	NA	FALSE
50S ribosomal protein L1	B9T54_RS04110	25981.6	0.00249904	-1.32291	-0.403715	0.122944	30764	32134.4	29473.1	26001.5	19467.7	27826.2	21449.6	20736.4	TRUE	FALSE	NA	FALSE
DedA family protein	B9T54_RS14250	669.752	0.00253957	-1.30153	-0.380203	0.11595	836.964	661.911	811.455	721.729	547.099	505.259	625.728	647.868	TRUE	FALSE	NA	FALSE
	B9T54_RS03630	62.7063	0.00259258	1.68604	0.753638	0.230259	38.0438	42.2946	47.7965	58.8948	55.2119	71.0673	94.9137	93.4278	TRUE	FALSE	NA	FALSE
gliding motility ABC transporter	B9T54_RS09605	1397.07	0.00261354	-1.18489	-0.244748	0.074834	1626.07	1488.77	1396.96	1550.54	1245.78	1255.85	1355.16	1257.45	TRUE	FALSE	NA	FALSE
non-heme iron oxygenase ferredoxin subunit	B9T54_RS03655	1871.62	0.00262083	1.15743	0.210923	0.0645108	1724.24	1720.33	1665.27	1828.95	2049.87	2033.69	2052.95	1897.66	TRUE	FALSE	NA	FALSE
tRNA lysidine(34) synthetase TilS	B9T54_RS16965	710.657	0.0026292	1.22588	0.293821	0.0898951	636.927	625.961	689.791	602.868	769.955	722.355	768.977	868.419	TRUE	FALSE	NA	FALSE
histidinol-phosphate transaminase	B9T54_RS12565	3032.78	0.00263205	1.16571	0.221209	0.0676895	2728.11	2933.13	2743.95	2795.9	3232.4	3400.52	3412.5	3015.73	TRUE	FALSE	NA	FALSE
	B9T54_RS15735	49.1801	0.00263461	1.8873	0.916325	0.280432	46.6344	20.0899	27.1571	42.8326	81.312	52.5703	50.0934	72.7512	TRUE	FALSE	NA	FALSE
hypothetical protein	B9T54_RS00215	1423.03	0.00268599	1.19951	0.262444	0.0804577	1325.4	1284.7	1204.69	1361	1683.46	1417.45	1571.35	1536.2	TRUE	FALSE	NA	FALSE
biotin/lipoyl-binding protein	B9T54_RS10930	1685.3	0.00269052	-1.32296	-0.40377	0.123809	1707.06	2176.06	1981.38	1811.82	1574.04	1691.99	1267.27	1272.76	TRUE	FALSE	NA	FALSE
ATP-dependent protease ATPase subunit HslU	B9T54_RS08660	5793.09	0.00270038	1.13525	0.183016	0.0561396	5580.17	5489.84	5486.82	5147.4	6229.91	6384.37	5978.69	6047.54	TRUE	FALSE	NA	FALSE
	B9T54_RS18905	8235.91	0.00270192	-1.1225	-0.16671	0.0511433	8532.86	8967.52	8443.69	8900.61	7664.41	7881.65	7572.01	7924.52	TRUE	FALSE	NA	FALSE
methyl-accepting chemotaxis protein	B9T54_RS04065	1050.59	0.00271073	-1.22715	-0.295307	0.0906247	1068.91	1264.61	1100.41	1196.1	911.498	1030.96	866.527	965.676	TRUE	FALSE	NA	FALSE
hypothetical protein	B9T54_RS10805	182.889	0.00271718	-1.4796	-0.565203	0.173497	278.579	228.391	184.668	180.968	167.643	163.552	140.613	118.699	TRUE	FALSE	NA	FALSE
NAD(P)-dependent oxidoreductase	B9T54_RS07695	1274.08	0.00272669	-1.18166	-0.240812	0.073947	1262.81	1453.88	1417.6	1384.56	1150.41	1203.28	1206.63	1113.48	TRUE	FALSE	NA	FALSE
hypothetical protein	B9T54_RS00205	1166.37	0.00276198	-1.25535	-0.328089	0.100866	1402.71	1191.65	1268.78	1332.09	1053.04	874.225	1136.33	1072.12	TRUE	FALSE	NA	FALSE
acetyl-CoA carboxylase carboxyltransferase subunit	B9T54_RS08405	5361.27	0.00280741	-1.18344	-0.242986	0.0748179	5316.32	6054.48	6115.78	5757.77	4877.72	5275.53	4880.15	4612.42	TRUE	FALSE	NA	FALSE
aldolase/citrate lyase	B9T54_RS11230	5817.4	0.00280741	-1.17618	-0.234108	0.0720813	7030.75	6121.09	6110.35	5892.69	5387.67	5367.04	5337.14	5292.46	TRUE	FALSE	NA	FALSE
hypothetical protein	B9T54_RS09915	39.4907	0.00282968	1.76468	0.81941	0.252493	35.5894	27.4915	27.1571	24.6287	52.2003	34.0734	58.8817	55.9035	TRUE	FALSE	NA	FALSE
flagellar basal-body rod protein FlgG	B9T54_RS06260	12366.6	0.00286414	-1.35098	-0.43401	0.133886	11937.2	16521.3	13987	14404.6	9843.77	13117.3	9335.82	9786.18	TRUE	FALSE	NA	FALSE
Rpn family recombination-promoting nuclease/putative transposase	B9T54_RS03770	2194.75	0.00290375	1.26204	0.335762	0.103712	1707.06	2041.77	1858.63	2153.41	2214.5	2781.36	2355.27	2445.97	TRUE	FALSE	NA	FALSE
	B9T54_RS04665	16.959	0.00290375	2.21308	1.14606	0.354029	14.7266	6.34419	10.8628	10.7081	21.0809	21.4175	23.7284	26.8031	TRUE	FALSE	NA	FALSE
	B9T54_RS05610	12.4082	0.00290375	2.61738	1.38812	0.428797	4.90888	10.5737	5.43142	6.42488	17.0655	19.4705	13.1825	22.2082	TRUE	FALSE	NA	FALSE
hypothetical protein	B9T54_RS02865	696.223	0.00292209	-1.24988	-0.32179	0.0994651	760.877	715.837	890.753	727.083	654.512	562.697	617.818	640.21	TRUE	FALSE	NA	FALSE
hypothetical protein	B9T54_RS00660	122.528	0.00293482	-1.56468	-0.645863	0.199724	193.901	109.966	133.613	161.693	92.3544	87.6172	80.8525	120.231	TRUE	FALSE	NA	FALSE
amidohydrolase family protein	B9T54_RS01315	4191.51	0.00295917	1.20536	0.269463	0.0833929	3322.09	4237.92	3884.55	3758.56	4548.45	4669.02	4495.22	4616.25	TRUE	FALSE	NA	FALSE
hypothetical protein	B9T54_RS00320	739.839	0.00298524	1.34986	0.432814	0.134058	670.062	532.912	689.791	627.497	822.155	679.52	898.165	998.605	TRUE	FALSE	NA	FALSE
hypothetical protein	B9T54_RS08055	6251.02	0.00301588	-1.23871	-0.308834	0.0957491	6050.2	7415.31	6992.41	7210.86	5239.1	6330.83	5245.74	5523.73	TRUE	FALSE	NA	FALSE
hypothetical protein	B9T54_RS10370	1409.17	0.00304249	-1.30476	-0.383783	0.119085	1238.27	1764.74	1594.67	1782.91	1243.77	1278.24	1147.75	1222.99	TRUE	FALSE	NA	FALSE
50S ribosomal protein L3	B9T54_RS02370	33038	0.0030619	-1.30166	-0.380355	0.118095	38442.7	40076.3	38261.1	32692	24936.7	35149.1	27402	27344.5	TRUE	FALSE	NA	FALSE
30S ribosomal protein S19	B9T54_RS02390	8179.67	0.00307555	-1.26113	-0.33472	0.103973	10129.5	8790.94	9650.55	7927.24	6387.51	8056.89	7369	7125.78	TRUE	FALSE	NA	FALSE
hypothetical protein	B9T54_RS12905	2749.5	0.00309535	-1.29236	-0.37001	0.115007	2476.53	3358.19	3392.47	3172.82	2480.52	2117.42	2533.67	2464.35	TRUE	FALSE	NA	FALSE
hypothetical protein	B9T54_RS13165	5278.19	0.0031098	-1.13016	-0.176525	0.0548937	5398.54	5742.55	5454.23	5807.02	4791.39	5052.59	4983.85	4995.32	TRUE	FALSE	NA	FALSE
	B9T54_RS01030	2896.68	0.00311328	-1.49065	-0.575938	0.179127	3209.18	2749.15	4430.95	3480.15	2711.4	2087.24	1710.21	2795.18	TRUE	FALSE	NA	FALSE
CoA pyrophosphatase	B9T54_RS16590	621.806	0.00318469	1.2852	0.361995	0.112822	660.245	503.306	495.346	519.345	665.554	702.885	764.583	663.184	TRUE	FALSE	NA	FALSE
DUF4416 family protein	B9T54_RS10105	1675.3	0.00320484	1.21945	0.28623	0.0892639	1756.15	1426.39	1411.08	1446.67	1851.1	1797.13	1921.12	1792.74	TRUE	FALSE	NA	FALSE
porphobilinogen synthase	B9T54_RS17495	1107.69	0.00321262	1.22363	0.291171	0.0908296	983.003	953.744	983.088	1065.46	1262.85	1073.8	1347.25	1192.35	TRUE	FALSE	NA	FALSE
nucleotidyltransferase family protein	B9T54_RS14100	894.799	0.00322336	1.18279	0.242194	0.0755782	866.418	822.631	752.795	838.447	947.636	1006.62	935.955	987.884	TRUE	FALSE	NA	FALSE
tRNA pseudouridine(55) synthase TruB	B9T54_RS11820	4777.43	0.00325987	-1.28875	-0.365973	0.114333	4459.72	5829.26	5531.36	5698.87	3993.32	4841.34	3721.85	4143.75	TRUE	FALSE	NA	FALSE
hypothetical protein	B9T54_RS14415	752.126	0.00325987	1.27405	0.349427	0.109159	663.926	610.1	580.076	792.402	808.101	810.946	863.891	887.564	TRUE	FALSE	NA	FALSE
Cys-rich protein	B9T54_RS13010	379.083	0.00326044	1.24511	0.316271	0.0988131	346.076	301.349	334.576	369.431	407.564	402.066	453.477	418.128	TRUE	FALSE	NA	FALSE
MCE family protein	B9T54_RS07700	2003.25	0.00331269	-1.15108	-0.202991	0.0635188	2276.49	2017.45	2136.72	2146.98	1803.92	1873.06	1892.12	1879.28	TRUE	FALSE	NA	FALSE
hypothetical protein	B9T54_RS05740	1621.75	0.00331269	1.43328	0.519325	0.162504	942.505	1467.62	1316.58	1604.08	1623.23	2289.73	1840.27	1890	TRUE	FALSE	NA	FALSE
hypothetical protein	B9T54_RS10860	9088.27	0.00332465	-1.22244	-0.289758	0.0907042	9541.64	10703.7	9891.71	9853.63	7425.49	9456.82	7777.65	8055.47	TRUE	FALSE	NA	FALSE
hypothetical protein	B9T54_RS05835	5798.47	0.00332767	-1.13857	-0.187228	0.0586168	6122.6	6374.86	6376.49	5822.02	5595.47	5277.48	5510.27	5308.54	TRUE	FALSE	NA	FALSE
exonuclease	B9T54_RS02540	2552.41	0.00336449	-1.25605	-0.328892	0.103077	2692.52	2660.33	2738.52	3276.69	2424.3	2233.27	1966.82	2426.83	TRUE	FALSE	NA	FALSE
DUF393 domain-containing protein	B9T54_RS05990	1111.77	0.00337446	1.21896	0.285652	0.0895564	1148.68	948.457	990.692	921.971	1277.9	1153.63	1238.27	1214.56	TRUE	FALSE	NA	FALSE
nicotinate (nicotinamide) nucleotide adenylyltransferase	B9T54_RS03330	365.099	0.00337446	1.26147	0.335105	0.105068	362.03	280.202	330.231	320.173	425.633	374.807	421.839	405.875	TRUE	FALSE	NA	FALSE
hypothetical protein	B9T54_RS00895	1678.27	0.00337446	1.54459	0.627227	0.196664	933.915	1421.1	1013.5	1907.12	1823	2240.08	1943.97	2143.48	TRUE	FALSE	NA	FALSE
rod shape-determining protein	B9T54_RS11105	20309	0.00338121	-1.45761	-0.543603	0.170484	17116	28426.2	26673.7	24144.7	16183.1	21137.2	14653.6	14137.5	TRUE	FALSE	NA	FALSE
STAS domain-containing protein	B9T54_RS15695	5695.88	0.00339842	-1.17764	-0.235903	0.074022	6921.52	5925.48	5898.53	5898.04	5365.59	5199.59	5103.37	5254.93	TRUE	FALSE	NA	FALSE
membrane protein	B9T54_RS03000	754.101	0.00340462	1.22208	0.28934	0.0908096	744.923	601.641	712.603	657.48	819.143	780.767	870.043	846.211	TRUE	FALSE	NA	FALSE
hypothetical protein	B9T54_RS00520	308.913	0.00341182	-1.39921	-0.484615	0.152135	262.625	406.028	354.129	417.618	236.909	292.057	240.8	261.138	TRUE	FALSE	NA	FALSE
	B9T54_RS13665	18.9486	0.00348811	2.0452	1.03224	0.324722	13.4994	14.8031	11.9491	9.63733	23.0886	24.3381	29.0014	25.2715	TRUE	FALSE	NA	FALSE
RNA pseudouridine synthase	B9T54_RS05730	2367.61	0.00355157	1.26886	0.343534	0.108253	1963.55	2221.53	1870.58	2291.54	2571.87	3054.92	2315.72	2651.21	TRUE	FALSE	NA	FALSE
N-acetyl sugar amidotransferase	B9T54_RS06985	4591.59	0.00357798	-1.15362	-0.20617	0.0650151	5148.19	4662.98	5013.2	4852.93	4513.32	4024.55	4212.24	4305.34	TRUE	FALSE	NA	FALSE
glycosyltransferase family 4 protein	B9T54_RS07000	1788.53	0.00359482	-1.23546	-0.305047	0.0962425	2139.04	1826.07	2111.74	1831.09	1793.88	1494.36	1486.98	1625.03	TRUE	FALSE	NA	FALSE
helix-turn-helix domain-containing protein	B9T54_RS00665	286.089	0.00360292	1.37344	0.457791	0.144472	263.852	193.498	234.637	273.058	365.402	265.772	340.986	351.503	TRUE	FALSE	NA	FALSE
	B9T54_RS11940	16.0189	0.00360412	2.20415	1.14022	0.359867	11.045	6.34419	11.9491	10.7081	26.1002	19.4705	21.0919	21.4424	TRUE	FALSE	NA	FALSE
FMN-binding glutamate synthase family protein	B9T54_RS18690	4973.75	0.00362129	-1.20192	-0.265344	0.0837871	5045.1	5800.71	4987.13	5885.19	4783.36	4265.01	4627.05	4396.47	TRUE	FALSE	NA	FALSE
VWA domain-containing protein	B9T54_RS17695	2066.53	0.00364167	-1.29951	-0.377964	0.119417	1840.83	2614.87	2389.83	2496.07	1650.33	2006.43	1766.45	1767.47	TRUE	FALSE	NA	FALSE
	B9T54_RS07860	848.771	0.00365712	1.18459	0.244385	0.0772475	801.375	762.361	787.556	758.136	943.621	834.31	957.047	945.765	TRUE	FALSE	NA	FALSE
hypothetical protein	B9T54_RS05345	5614.32	0.00367103	-1.20212	-0.265582	0.0839819	6388.91	6668.81	6026.71	5434.38	4814.48	5470.23	5044.49	5066.54	TRUE	FALSE	NA	FALSE
	B9T54_RS17930	399.15	0.00370043	1.22833	0.296699	0.0938958	359.576	353.16	322.627	397.272	457.757	432.245	439.416	431.146	TRUE	FALSE	NA	FALSE
hypothetical protein	B9T54_RS14305	82.7528	0.00371655	1.63099	0.705752	0.22345	50.316	72.9582	83.6439	43.9034	120.462	114.876	93.1561	82.7066	TRUE	FALSE	NA	FALSE
glycosyltransferase family 9 protein	B9T54_RS08235	2288.83	0.00377507	-1.18914	-0.249922	0.0792476	2372.22	2550.37	2393.08	2628.85	2306.85	1967.49	2114.47	1977.3	TRUE	FALSE	NA	FALSE
type III pantothenate kinase	B9T54_RS14800	2164.46	0.00379448	-1.19274	-0.254282	0.080673	2293.67	2454.15	2521.27	2148.05	2102.07	1980.15	1991.43	1824.91	TRUE	FALSE	NA	FALSE
hypothetical protein	B9T54_RS05395	1431.33	0.00383094	-1.29211	-0.369733	0.117411	1898.51	1523.66	1723.93	1309.61	1197.6	1340.54	1251.46	1205.37	TRUE	FALSE	NA	FALSE
3-deoxy-D-arabino-heptulosonate 7-phosphate synthase	B9T54_RS15630	6532.41	0.0038353	1.174	0.231434	0.0735056	6325.09	5921.25	6248.31	5544.68	6683.65	7160.27	7571.13	6804.91	TRUE	FALSE	NA	FALSE
SAM-dependent methyltransferase	B9T54_RS01770	1696.71	0.00385316	1.22475	0.292492	0.0929436	1770.88	1508.86	1407.82	1415.62	1877.2	1745.53	1950.13	1897.66	TRUE	FALSE	NA	FALSE
M23 family metallopeptidase	B9T54_RS06070	4889.24	0.00386121	-1.13248	-0.17948	0.0570466	5477.08	5150.43	5030.58	5115.28	4436.02	4751.77	4530.37	4622.38	TRUE	FALSE	NA	FALSE
	B9T54_RS17910	461.984	0.00387481	1.3049	0.383942	0.12208	467.571	359.504	353.042	424.042	586.25	464.371	538.723	502.366	TRUE	FALSE	NA	FALSE
TolC family protein	B9T54_RS16195	1118.67	0.00389282	1.29089	0.368366	0.117185	765.785	1018.24	971.138	1150.05	1245.78	1265.58	1234.76	1298.03	TRUE	FALSE	NA	FALSE
hypothetical protein	B9T54_RS15020	1379.04	0.00391021	1.19216	0.253576	0.0807061	1354.85	1172.62	1247.05	1260.35	1445.55	1391.17	1603.87	1556.87	TRUE	FALSE	NA	FALSE
UDP-N-acetylglucosamine 2-epimerase (non-hydrolyzing)	B9T54_RS07030	4602.05	0.00392359	-1.19739	-0.259887	0.0827459	5751.98	4637.61	4956.72	4716.94	4259.34	4134.56	4201.69	4157.54	TRUE	FALSE	NA	FALSE
glycosyltransferase	B9T54_RS08225	1760.1	0.0039772	-1.23338	-0.302621	0.0964796	2196.72	1853.56	1846.68	1880.35	1689.48	1375.59	1660.11	1578.32	TRUE	FALSE	NA	FALSE
tyrosine-type recombinase/integrase	B9T54_RS13735	219.722	0.00397743	-1.59078	-0.669732	0.213533	164.448	312.98	247.673	353.369	182.701	189.837	134.461	172.305	TRUE	FALSE	NA	FALSE
	B9T54_RS02070	56.3413	0.00403099	1.66349	0.734212	0.234398	56.4521	39.1225	44.5377	29.9828	71.2735	50.6233	79.0948	79.6434	TRUE	FALSE	NA	FALSE
phosphoribosylformylglycinamidine synthase subunit PurS	B9T54_RS13555	1835.32	0.00404632	-1.23668	-0.306468	0.0978808	2375.9	1949.78	2018.32	1775.41	1618.21	1620.92	1730.42	1593.63	TRUE	FALSE	NA	FALSE
hypothetical protein	B9T54_RS13305	3010.37	0.00411613	1.19208	0.253475	0.0810905	3011.6	2853.83	2621.2	2500.35	3347.85	3224.31	3435.35	3088.48	TRUE	FALSE	NA	FALSE
ribosome small subunit-dependent GTPase A	B9T54_RS17020	3991.63	0.00422468	-1.31869	-0.399107	0.128001	4089.1	4451.51	4093.12	5526.47	4032.47	2948.81	3408.99	3382.55	TRUE	FALSE	NA	FALSE
radical SAM family heme chaperone HemW	B9T54_RS06570	870.986	0.00425733	-1.28369	-0.3603	0.115646	1175.68	878.671	1028.71	835.235	747.87	732.09	783.917	785.713	TRUE	FALSE	NA	FALSE
	B9T54_RS17645	284.298	0.00427006	-1.29096	-0.368442	0.1183	320.304	292.89	346.525	323.386	241.928	211.255	253.982	284.112	TRUE	FALSE	NA	FALSE
hypothetical protein	B9T54_RS04475	38.3706	0.00428158	1.71534	0.778498	0.25004	26.9988	29.6062	21.7257	34.2661	55.2119	48.6762	54.4875	35.9927	TRUE	FALSE	NA	FALSE
hypothetical protein	B9T54_RS06490	490.156	0.00428643	-1.2079	-0.272499	0.0875364	575.566	521.281	524.675	523.628	480.845	441.98	412.172	441.102	TRUE	FALSE	NA	FALSE
tRNA-Met	B9T54_RS10165	310.186	0.00428888	1.36654	0.450528	0.144742	317.85	231.563	230.292	269.845	355.364	313.475	431.506	331.592	TRUE	FALSE	NA	FALSE
class I fructose-bisphosphate aldolase	B9T54_RS06635	9134.22	0.00436889	-1.22429	-0.291944	0.0939633	8958.71	10766.1	10377.3	10117.1	7833.06	9387.7	8032.52	7601.35	TRUE	FALSE	NA	FALSE
ferredoxin	B9T54_RS18035	1529.74	0.00440441	1.20647	0.270789	0.087227	1459.16	1416.87	1286.16	1383.49	1648.33	1890.58	1599.47	1553.81	TRUE	FALSE	NA	FALSE
flagellar motor protein MotB	B9T54_RS02975	3097.15	0.00455206	1.22165	0.288831	0.0933431	2639.75	3033.58	2610.34	2867.64	3320.74	3869.76	3075.03	3360.34	TRUE	FALSE	NA	FALSE
hypothetical protein	B9T54_RS02095	4363.24	0.00455808	1.15938	0.213355	0.068968	3826.47	4166.02	4146.35	4023.05	4959.03	4882.23	4527.74	4375.02	TRUE	FALSE	NA	FALSE
hypothetical protein	B9T54_RS14630	131.784	0.00455808	1.40824	0.493894	0.159646	109.223	99.3924	117.319	112.435	168.647	118.77	148.522	179.963	TRUE	FALSE	NA	FALSE
hypothetical protein	B9T54_RS05870	8027.81	0.00457462	-1.2804	-0.356598	0.115319	7855.44	9591.36	7937.48	10673.9	7437.54	7505.87	6437.44	6783.47	TRUE	FALSE	NA	FALSE
tRNA-Cys	B9T54_RS07850	534.352	0.00457958	1.33943	0.42162	0.136368	548.567	390.168	500.777	388.706	661.539	542.253	666.154	576.649	TRUE	FALSE	NA	FALSE
DNA adenine methylase	B9T54_RS07765	949.447	0.00458913	1.32566	0.40671	0.13158	953.55	662.968	862.51	788.119	1209.64	902.457	1084.48	1131.85	TRUE	FALSE	NA	FALSE
	B9T54_RS12570	304.455	0.00463609	1.24025	0.310625	0.100598	294.533	248.481	262.881	282.695	321.233	323.21	354.169	348.44	TRUE	FALSE	NA	FALSE
guanylate kinase	B9T54_RS10400	1929.07	0.00466061	-1.19593	-0.258138	0.0836472	2168.5	2263.82	1891.22	2080.59	1825	1842.88	1609.14	1751.39	TRUE	FALSE	NA	FALSE
ATPase	B9T54_RS13615	7220.1	0.00467662	-1.12402	-0.168674	0.0546785	7894.71	7532.67	7693.07	7447.51	6668.59	6693.95	7168.62	6661.71	TRUE	FALSE	NA	FALSE
lipoprotein LipL36	B9T54_RS03125	509.282	0.00469844	-1.37602	-0.460501	0.149355	511.751	636.534	632.218	577.169	438.683	547.121	394.595	336.187	TRUE	FALSE	NA	FALSE
	B9T54_RS03930	52.7436	0.00474087	1.61735	0.69363	0.225175	26.9988	40.1799	41.2788	52.4699	69.2658	53.5438	62.397	75.8144	TRUE	FALSE	NA	FALSE
electron transfer flavoprotein subunit alpha/FixB family protein	B9T54_RS03720	25142.7	0.0048823	-1.22843	-0.296819	0.0966376	26488.3	30871.9	28817	24701.5	21416.2	25348.6	22532.3	20965.4	TRUE	FALSE	NA	FALSE
	B9T54_RS03765	11.1882	0.00489889	2.64163	1.40143	0.456451	11.045	3.1721	6.51771	4.28326	13.0501	14.6029	18.4555	18.3792	TRUE	FALSE	NA	FALSE
glycine--tRNA ligase	B9T54_RS12655	4495.83	0.00491518	1.19375	0.255498	0.0832485	4076.83	4365.86	4241.94	3710.37	4472.16	5285.26	5047.13	4767.12	TRUE	FALSE	NA	FALSE
	B9T54_RS12820	91.3836	0.00495764	1.40157	0.487047	0.158836	82.2238	82.4745	70.6085	69.6029	95.366	115.849	99.3079	115.636	TRUE	FALSE	NA	FALSE
Crp/Fnr family transcriptional regulator	B9T54_RS15475	1974.9	0.00501664	-1.28601	-0.362904	0.118515	1837.15	2661.39	2299.66	2088.09	1715.58	1877.93	1735.69	1583.68	TRUE	FALSE	NA	FALSE
hypothetical protein	B9T54_RS06225	1616.69	0.00501664	1.2461	0.317415	0.103654	1437.07	1357.66	1612.05	1352.44	1658.36	1626.76	2069.65	1819.54	TRUE	FALSE	NA	FALSE
MarR family transcriptional regulator	B9T54_RS05735	2102.31	0.00501664	1.34229	0.424694	0.138672	1574.52	2048.12	1597.92	1958.52	2227.55	3037.4	2156.65	2217.76	TRUE	FALSE	NA	FALSE
hypothetical protein	B9T54_RS17620	13.009	0.00501664	2.46332	1.3006	0.424739	11.045	7.40156	6.51771	5.35407	23.0886	13.6293	14.0613	22.974	TRUE	FALSE	NA	FALSE
NAD-dependent epimerase/dehydratase family protein	B9T54_RS16710	1738.64	0.00507861	-1.20151	-0.26485	0.0866025	2080.14	1842.99	1929.24	1740.07	1589.1	1455.42	1726.02	1546.15	TRUE	FALSE	NA	FALSE
glycosyltransferase family 2 protein	B9T54_RS15560	4044.38	0.00511308	-1.19933	-0.262234	0.085809	4767.75	4261.18	4461.37	4154.76	3755.41	3278.83	4043.5	3632.2	TRUE	FALSE	NA	FALSE
bifunctional hydroxymethylpyrimidine kinase/phosphomethylpyrimidine kinase	B9T54_RS17005	1622.62	0.00514926	1.21212	0.277528	0.0908818	1386.76	1407.35	1370.89	1702.59	1856.12	1675.44	1775.24	1806.53	TRUE	FALSE	NA	FALSE
thioredoxin fold domain-containing protein	B9T54_RS14885	1477.26	0.00515299	-1.29296	-0.370681	0.121402	1769.65	1484.54	1835.82	1575.17	1417.44	1058.22	1220.7	1456.55	TRUE	FALSE	NA	FALSE
MolR family transcriptional regulator	B9T54_RS12895	3372.81	0.00516589	-1.17984	-0.238588	0.0781643	3318.4	3864.67	3472.85	3947.02	3172.17	2972.17	3185.76	3049.42	TRUE	FALSE	NA	FALSE
DUF4105 domain-containing protein	B9T54_RS05490	694.605	0.00519478	1.24681	0.318237	0.104322	686.016	586.838	646.339	555.753	789.028	668.811	796.221	827.832	TRUE	FALSE	NA	FALSE
GNAT family N-acetyltransferase	B9T54_RS04265	4262.45	0.00520388	-1.1466	-0.197366	0.0647136	4314.91	4731.71	4545.01	4620.56	3929.08	4053.76	4179.72	3724.86	TRUE	FALSE	NA	FALSE
IS110 family transposase	B9T54_RS04040	348.573	0.00520866	-1.26184	-0.335524	0.11003	358.348	357.39	383.458	456.167	293.125	328.078	298.803	313.213	TRUE	FALSE	NA	FALSE
hypothetical protein	B9T54_RS06385	11.045	0.0052212	2.49095	1.31669	0.431918	4.90888	6.34419	8.69028	5.35407	14.0539	15.5764	15.819	17.6134	TRUE	FALSE	NA	FALSE
	B9T54_RS01840	1342.04	0.00526292	-1.24176	-0.312389	0.102572	1511.94	1316.42	1589.23	1530.19	1316.05	1062.12	1110.84	1299.57	TRUE	FALSE	NA	FALSE
cysteine synthase A	B9T54_RS06640	3633.04	0.00526292	1.54032	0.623226	0.204619	1670.25	3189.02	2599.48	3981.29	4540.42	4718.67	4212.24	4152.94	TRUE	FALSE	NA	FALSE
transporter	B9T54_RS08485	30.3791	0.00526292	1.78823	0.838534	0.275325	20.8627	25.3768	20.6394	20.3455	26.1002	47.7027	42.1839	39.8217	TRUE	FALSE	NA	FALSE
hydroxymethylglutaryl-CoA lyase	B9T54_RS15655	1949.32	0.00529731	1.15994	0.214055	0.070334	1954.96	1814.44	1706.55	1745.43	2077.97	2032.72	2203.23	2059.24	TRUE	FALSE	NA	FALSE
hypothetical protein	B9T54_RS13500	1150.69	0.0053075	1.26187	0.335567	0.110288	1064	907.22	1114.53	985.149	1397.36	1117.61	1189.94	1429.75	TRUE	FALSE	NA	FALSE
tRNA-Tyr	B9T54_RS02610	1528.45	0.00533807	1.42198	0.5079	0.167032	1459.16	1211.74	1218.81	1158.62	2425.31	1471	1875.43	1407.54	TRUE	FALSE	NA	FALSE
tRNA-Leu	B9T54_RS11480	3270.11	0.0053977	1.27091	0.345861	0.113881	3416.58	2756.55	2840.63	2506.78	3882.9	3633.19	3947.71	3176.55	TRUE	FALSE	NA	FALSE
hypothetical protein	B9T54_RS08025	855.502	0.0054714	1.22013	0.287038	0.0946457	802.602	710.55	704.999	865.218	986.787	872.278	923.651	977.929	TRUE	FALSE	NA	FALSE
hypothetical protein	B9T54_RS17035	8831.19	0.00547422	-1.24833	-0.320002	0.105526	8030.93	10824.3	9730.94	10638.5	8004.72	8392.75	7270.57	7756.8	TRUE	FALSE	NA	FALSE
hypothetical protein	B9T54_RS13140	2156.8	0.00549161	-1.14611	-0.196745	0.0649048	2483.89	2292.37	2280.11	2159.83	1989.64	2007.41	2018.67	2022.48	TRUE	FALSE	NA	FALSE
hypothetical protein	B9T54_RS09715	799.846	0.00554298	1.19987	0.262873	0.0868054	762.104	765.533	738.674	643.559	884.394	809.972	883.225	911.304	TRUE	FALSE	NA	FALSE
LPS export ABC transporter ATP-binding protein	B9T54_RS09515	5202.97	0.00556346	-1.28564	-0.362492	0.119752	4912.56	6509.14	5692.13	6297.46	4283.44	5424.48	4152.48	4352.05	TRUE	FALSE	NA	FALSE
ADP-forming succinate--CoA ligase subunit beta	B9T54_RS04660	12710.2	0.0055692	-1.25059	-0.322606	0.106593	12278.3	15863.7	15112.4	13246	10397.9	12634.4	11645.4	10503.7	TRUE	FALSE	NA	FALSE
ABC transporter ATP-binding protein	B9T54_RS13650	3222.93	0.00558773	-1.13839	-0.18699	0.0618082	3393.26	3654.26	3306.65	3370.92	2942.29	3159.09	2993.3	2963.65	TRUE	FALSE	NA	FALSE
recombination protein RecR	B9T54_RS00385	1836.34	0.00559297	1.31258	0.392407	0.129727	1444.44	1438.02	1428.46	2040.97	2219.52	1908.11	2215.53	1995.68	TRUE	FALSE	NA	FALSE
histidine triad nucleotide-binding protein	B9T54_RS12310	1117.79	0.00559345	-1.1998	-0.262793	0.0868834	1335.22	1212.8	1212.29	1117.93	1005.86	967.683	1118.75	971.802	TRUE	FALSE	NA	FALSE
DegT/DnrJ/EryC1/StrS family aminotransferase	B9T54_RS06785	7638.33	0.00567261	-1.16924	-0.225568	0.0746858	8421.19	8482.19	8582.73	7449.65	7430.51	7306.3	6713.39	6720.68	TRUE	FALSE	NA	FALSE
glycosyltransferase family 2 protein	B9T54_RS07135	1168.96	0.00609489	-1.2288	-0.297252	0.0991423	1289.81	1356.6	1392.62	1116.86	1152.42	953.08	1009.78	1080.55	TRUE	FALSE	NA	FALSE
DUF3995 domain-containing protein	B9T54_RS14770	1019.6	0.00610587	-1.18726	-0.247636	0.0826138	1179.36	1085.91	1143.86	1019.42	942.617	867.41	1005.38	912.836	TRUE	FALSE	NA	FALSE
DJ-1/PfpI family protein	B9T54_RS09265	1423.63	0.00613322	1.18987	0.250806	0.0837147	1237.04	1388.32	1249.23	1324.6	1517.82	1728.01	1455.34	1488.72	TRUE	FALSE	NA	FALSE
winged helix-turn-helix transcriptional regulator	B9T54_RS01985	169.723	0.00617362	-1.4041	-0.489641	0.163553	234.399	196.67	152.08	209.88	154.593	153.817	111.612	144.737	TRUE	FALSE	NA	FALSE
YjgP/YjgQ family permease	B9T54_RS04975	4952.39	0.00621888	-1.25152	-0.323685	0.108206	4533.35	5981.52	6006.07	5499.7	4465.13	4865.68	4043.5	4224.16	TRUE	FALSE	NA	FALSE
hypothetical protein	B9T54_RS00315	706.69	0.00634723	1.30122	0.379868	0.127261	711.788	524.453	682.187	539.69	806.093	695.096	883.225	810.984	TRUE	FALSE	NA	FALSE
UDP-glucose/GDP-mannose dehydrogenase family protein	B9T54_RS11770	3896.87	0.00638792	-1.14912	-0.200532	0.0672292	4103.82	4282.33	3977.97	4304.67	3373.95	3839.58	3732.4	3560.21	TRUE	FALSE	NA	FALSE
hypothetical protein	B9T54_RS16615	1906.86	0.00639971	1.14873	0.200037	0.06708	1883.78	1703.42	1770.64	1743.29	2073.96	2023.96	1924.64	2131.23	TRUE	FALSE	NA	FALSE
KamA family radical SAM protein	B9T54_RS05975	3811.18	0.00645246	1.12159	0.165545	0.0555637	3763.88	3574.95	3466.33	3566.88	4075.64	3937.91	4145.45	3958.43	TRUE	FALSE	NA	FALSE
	B9T54_RS00280	54.8949	0.00653896	1.52776	0.611419	0.205511	42.9527	38.0652	35.8474	56.7531	66.2542	73.0143	58.8817	67.3905	TRUE	FALSE	NA	FALSE
hypothetical protein	B9T54_RS09200	5542.15	0.00661841	-1.12641	-0.171735	0.0577995	6039.15	6078.8	5831.18	5537.18	5148.76	5393.33	5224.65	5084.16	TRUE	FALSE	NA	FALSE
	B9T54_RS06650	77.9244	0.00661962	1.44453	0.530603	0.178595	77.3149	63.4419	61.9182	52.4699	90.3467	107.088	89.6408	81.175	TRUE	FALSE	NA	FALSE
CoA transferase	B9T54_RS14340	2881.25	0.00662341	-1.27966	-0.35576	0.119759	2459.35	3523.14	3442.44	3512.27	2560.83	2668.43	2435.24	2448.27	TRUE	FALSE	NA	FALSE
hypothetical protein	B9T54_RS18655	207.498	0.00672507	1.31214	0.391925	0.13215	163.22	157.547	209.653	187.392	249.959	203.467	251.346	237.399	TRUE	FALSE	NA	FALSE
molecular chaperone DnaJ	B9T54_RS15135	8329.47	0.00686769	2.05868	1.04172	0.352036	3670.62	6426.67	5339.09	6348.86	11656.7	17824.3	7441.94	7927.58	TRUE	FALSE	NA	FALSE
GAF domain-containing hybrid sensor histidine kinase/response regulator	B9T54_RS02260	5740.14	0.00688401	-1.14279	-0.192566	0.0650953	5936.06	6365.34	5717.12	6470.93	5533.23	5206.41	5435.57	5256.46	TRUE	FALSE	NA	FALSE
DUF962 domain-containing protein	B9T54_RS09235	5460.21	0.00691238	1.19504	0.257056	0.0869435	5194.82	4561.48	4858.95	5286.61	5883.58	5805.13	5435.57	6655.58	TRUE	FALSE	NA	FALSE
hypothetical protein	B9T54_RS07630	42.4227	0.00691238	1.62141	0.697245	0.235825	25.7716	35.9504	29.3297	38.5493	45.1733	43.8086	58.0028	62.7957	TRUE	FALSE	NA	FALSE
hypothetical protein	B9T54_RS01075	1756.36	0.00693969	-1.34724	-0.430008	0.145509	2504.76	1837.7	1644.63	2078.45	1642.3	1225.67	1665.38	1451.96	TRUE	FALSE	NA	FALSE
exodeoxyribonuclease V subunit gamma	B9T54_RS13635	2732.13	0.00703299	1.15397	0.206603	0.0700138	2767.38	2522.87	2516.92	2341.87	2895.11	2891.37	3027.57	2893.96	TRUE	FALSE	NA	FALSE
bifunctional riboflavin kinase/FAD synthetase	B9T54_RS13870	2687.99	0.0071257	1.17846	0.236905	0.0803978	2535.44	2627.55	2286.63	2421.11	3002.52	2786.23	3148.85	2695.62	TRUE	FALSE	NA	FALSE
hypothetical protein	B9T54_RS13315	15.3192	0.0073038	2.15182	1.10556	0.37619	13.4994	7.40156	9.77656	8.56651	15.0578	20.444	26.3649	21.4424	TRUE	FALSE	NA	FALSE
methyl-accepting chemotaxis protein	B9T54_RS14515	16155	0.00733202	-1.22975	-0.298367	0.10158	16756.5	19284.2	16703.8	18532.6	16682	12618.8	14917.3	13744.6	TRUE	FALSE	NA	FALSE
RNA polymerase sigma factor	B9T54_RS17240	738.582	0.00733202	1.16287	0.217688	0.0741078	667.608	709.492	684.359	670.33	745.862	835.284	796.221	799.497	TRUE	FALSE	NA	FALSE
hypothetical protein	B9T54_RS12235	138.41	0.00735359	1.29669	0.374833	0.12766	122.722	120.54	127.095	112.435	145.559	154.79	156.432	167.711	TRUE	FALSE	NA	FALSE
	B9T54_RS02910	165.644	0.00737648	-1.35045	-0.433441	0.147678	233.172	178.695	184.668	164.905	146.562	142.135	155.553	119.465	TRUE	FALSE	NA	FALSE
hypothetical protein	B9T54_RS10020	428.094	0.00740939	1.36974	0.453907	0.154734	269.988	357.39	464.93	352.298	525.015	452.689	452.598	549.846	TRUE	FALSE	NA	FALSE
hypothetical protein	B9T54_RS00605	378.676	0.00741836	1.32342	0.404268	0.137838	310.487	296.062	362.819	335.165	458.76	352.416	393.716	519.979	TRUE	FALSE	NA	FALSE
sulfate ABC transporter substrate-binding protein	B9T54_RS12160	2485.68	0.0074189	1.43889	0.52496	0.179001	1390.44	2538.74	2230.14	1992.79	3671.09	2501.96	2922.11	2638.19	TRUE	FALSE	NA	FALSE
hypothetical protein	B9T54_RS14660	3505.98	0.00743892	-1.25758	-0.330652	0.112785	3712.34	4122.67	3195.85	4592.72	3270.55	2987.75	2974.84	3191.1	TRUE	FALSE	NA	FALSE
HAMP domain-containing protein	B9T54_RS13425	16099.7	0.00748229	-1.55661	-0.638408	0.217908	10938.2	23292.7	18297.4	25890.1	12224.9	15191.8	10680.4	12281.9	TRUE	FALSE	NA	FALSE
class I SAM-dependent methyltransferase	B9T54_RS06300	1196.49	0.00753091	-1.18681	-0.247089	0.0844022	1167.09	1302.67	1286.16	1438.1	1131.34	1026.09	1110.84	1109.65	TRUE	FALSE	NA	FALSE
nucleotide pyrophosphohydrolase	B9T54_RS18330	554.554	0.00755074	-1.35937	-0.442938	0.151353	454.072	739.099	746.278	615.718	436.676	506.233	484.236	454.12	TRUE	FALSE	NA	FALSE
helix-turn-helix domain-containing protein	B9T54_RS07275	2355.44	0.00765822	-1.3192	-0.399666	0.136781	3345.4	2252.19	2726.57	2396.48	1798.9	1877.93	2141.71	2304.3	TRUE	FALSE	NA	FALSE
membrane protein insertion efficiency factor YidD	B9T54_RS16855	1137.97	0.00767757	1.20225	0.265734	0.0909746	1187.95	946.342	1047.18	954.095	1200.61	1257.79	1288.37	1221.45	TRUE	FALSE	NA	FALSE
ABC transporter permease	B9T54_RS13575	484.346	0.00768794	-1.25151	-0.323668	0.110831	640.609	525.511	517.071	472.229	416.599	405.96	458.75	438.039	TRUE	FALSE	NA	FALSE
hypothetical protein	B9T54_RS00290	148.858	0.00775293	-1.36338	-0.447183	0.153282	212.309	142.744	162.943	170.259	129.497	108.061	125.673	139.376	TRUE	FALSE	NA	FALSE
hypothetical protein	B9T54_RS11725	1054.74	0.00775293	-1.21436	-0.280198	0.0960405	1252.99	1111.29	1160.15	1104.01	854.278	1072.82	887.619	994.776	TRUE	FALSE	NA	FALSE
hypothetical protein	B9T54_RS05790	165.017	0.00776687	1.38214	0.466903	0.160082	138.676	130.056	152.08	133.852	217.836	139.214	192.464	215.956	TRUE	FALSE	NA	FALSE
helix-turn-helix transcriptional regulator	B9T54_RS06245	60.1294	0.00778443	1.51358	0.597965	0.205081	62.5882	35.9504	42.3651	51.3991	68.2619	70.0938	67.67	82.7066	TRUE	FALSE	NA	FALSE
tRNA-Arg	B9T54_RS03300	613.694	0.00778518	1.57935	0.659327	0.226142	387.802	523.396	492.087	498.999	1179.53	631.817	706.58	489.347	TRUE	FALSE	NA	FALSE
	B9T54_RS14645	502.906	0.00781791	1.36221	0.44595	0.153034	347.303	435.635	362.819	556.823	628.411	507.206	562.452	622.597	TRUE	FALSE	NA	FALSE
hypothetical protein	B9T54_RS16325	1197.75	0.00784552	1.17856	0.237023	0.0813773	1214.95	1114.46	1013.5	1056.89	1347.17	1234.43	1262	1338.62	TRUE	FALSE	NA	FALSE
	B9T54_RS04810	15.2765	0.00784552	2.38804	1.25583	0.431171	4.90888	8.45893	9.77656	12.8498	23.0886	9.73524	28.1226	25.2715	TRUE	FALSE	NA	FALSE
adenosine deaminase	B9T54_RS15255	991.185	0.00793095	-1.15746	-0.210962	0.0725198	1055.41	1091.2	1097.15	1010.85	914.509	866.437	977.26	916.665	TRUE	FALSE	NA	FALSE
hypothetical protein	B9T54_RS05555	179.258	0.00793811	-1.32479	-0.405769	0.139509	192.674	216.76	235.724	171.33	148.57	178.155	147.644	143.205	TRUE	FALSE	NA	FALSE
alpha/beta fold hydrolase	B9T54_RS14615	3230.48	0.00793811	-1.13122	-0.177884	0.0611654	3431.31	3419.52	3426.14	3441.6	2808.78	3183.42	3034.6	3098.43	TRUE	FALSE	NA	FALSE
leucine-rich repeat domain-containing protein	B9T54_RS12595	47.8211	0.00793811	1.53988	0.622818	0.214168	28.2261	33.8357	43.4514	44.9742	52.2003	57.4379	58.8817	63.5615	TRUE	FALSE	NA	FALSE
adenylate/guanylate cyclase domain-containing protein	B9T54_RS03760	10.1911	0.00793811	2.66406	1.41362	0.486111	4.90888	2.11473	7.60399	7.4957	15.0578	20.444	13.1825	10.7212	TRUE	FALSE	NA	FALSE
transposase	B9T54_RS10325	72.9936	0.0079531	1.61651	0.692883	0.238329	38.0438	76.1303	59.7457	48.1866	107.412	102.22	87.8831	64.3273	TRUE	FALSE	NA	FALSE
AarF/ABC1/UbiB kinase family protein	B9T54_RS06525	2045.07	0.00806881	-1.16693	-0.222717	0.0767315	2286.31	2216.24	2279.03	2029.19	1910.33	1792.26	2046.8	1800.4	TRUE	FALSE	NA	FALSE
rhomboid family intramembrane serine protease	B9T54_RS05865	2274.99	0.00808028	1.1779	0.236221	0.0814012	1854.33	2095.7	2246.44	2159.83	2414.26	2328.67	2492.36	2608.32	TRUE	FALSE	NA	FALSE
hypothetical protein	B9T54_RS16175	2060.29	0.00814499	1.3075	0.386815	0.133419	1618.7	1928.64	1477.35	2117	2309.86	2757.02	2124.13	2149.61	TRUE	FALSE	NA	FALSE
	B9T54_RS12875	397.008	0.00816079	-1.37851	-0.463111	0.159788	358.348	512.822	423.651	545.044	302.16	412.774	287.378	333.89	TRUE	FALSE	NA	FALSE
single-stranded DNA-binding protein	B9T54_RS07185	15215.7	0.00816079	-1.18094	-0.239932	0.0827841	17242.4	17312.2	16654.9	14702.3	13386.4	15360.3	13789.7	13277.5	TRUE	FALSE	NA	FALSE
STAS domain-containing protein	B9T54_RS07420	4121.57	0.00817714	-1.11885	-0.162021	0.055918	4189.73	4409.22	4490.7	4320.73	3980.27	3718.86	3981.98	3881.08	TRUE	FALSE	NA	FALSE
sulfate adenylyltransferase subunit CysD	B9T54_RS01365	4277.21	0.00820004	1.20632	0.270607	0.0934339	3925.88	4209.37	3962.77	3410.54	4905.83	4385.73	5106.89	4310.7	TRUE	FALSE	NA	FALSE
hypothetical protein	B9T54_RS02885	1617.67	0.00820004	1.2599	0.333304	0.115081	1405.17	1205.4	1534.92	1581.59	1937.43	1586.84	1688.23	2001.81	TRUE	FALSE	NA	FALSE
acylphosphatase	B9T54_RS15235	970.824	0.0082093	-1.1661	-0.221694	0.0765597	1049.27	1080.63	1055.87	994.786	955.667	833.337	932.44	864.59	TRUE	FALSE	NA	FALSE
transposase	B9T54_RS02170	41.1775	0.00820997	1.59772	0.676017	0.233472	41.7255	26.4341	30.416	28.912	52.2003	47.7027	43.0627	58.9667	TRUE	FALSE	NA	FALSE
50S ribosomal protein L9	B9T54_RS07195	14424.1	0.00821193	-1.22494	-0.29271	0.1011	14061.5	17682.3	16341	15443.3	11985	14922.2	12373.1	12584.4	TRUE	FALSE	NA	FALSE
hypothetical protein	B9T54_RS09425	3037.1	0.00823232	1.22632	0.294341	0.101697	2541.57	2939.48	2441.97	2988.64	3339.82	3773.38	3245.52	3026.45	TRUE	FALSE	NA	FALSE
ferredoxin--NADP(+) reductase	B9T54_RS00355	3157.29	0.00825487	-1.12257	-0.16681	0.0576548	3304.9	3333.87	3464.16	3254.2	2938.28	3131.83	2949.36	2881.71	TRUE	FALSE	NA	FALSE
DoxX family protein	B9T54_RS01215	446.344	0.00833392	1.24527	0.316454	0.109497	342.394	388.053	436.686	422.972	490.884	439.06	536.087	514.619	TRUE	FALSE	NA	FALSE
SGNH/GDSL hydrolase family protein	B9T54_RS09745	3254.67	0.00834519	-1.17547	-0.233235	0.0807239	3585.94	3495.65	3811.77	3176.03	3092.87	2749.23	3115.46	3010.37	TRUE	FALSE	NA	FALSE
acyl-CoA dehydrogenase	B9T54_RS10220	11658.8	0.00834519	-1.1182	-0.161182	0.0557848	12866.2	12494.9	11928.5	11948.1	10878.7	11520.7	10850	10783.3	TRUE	FALSE	NA	FALSE
serine protease	B9T54_RS13185	2183.8	0.0083502	1.17448	0.232026	0.0803156	2200.41	1922.29	1987.9	1926.39	2175.35	2285.84	2487.97	2484.26	TRUE	FALSE	NA	FALSE
30S ribosomal protein S1	B9T54_RS04215	8040.04	0.0083781	-1.15435	-0.207086	0.0717133	9502.37	8714.81	8058.06	8190.66	7243.8	7577.91	7645.83	7386.92	TRUE	FALSE	NA	FALSE
TetR/AcrR family transcriptional regulator	B9T54_RS09230	6224.34	0.00843905	1.17686	0.234941	0.0814288	6239.19	5407.37	5197.87	6031.9	6494.92	6874.06	6455.01	7094.39	TRUE	FALSE	NA	FALSE
	B9T54_RS12470	88.9432	0.0085765	-1.44066	-0.526727	0.182893	103.087	81.4172	109.715	126.356	71.2735	69.1202	63.2758	87.3014	TRUE	FALSE	NA	FALSE
hypothetical protein	B9T54_RS18745	1156.61	0.00863918	1.1977	0.260262	0.0904476	1172	948.457	1017.85	1074.03	1275.9	1161.41	1252.33	1350.87	TRUE	FALSE	NA	FALSE
PilZ domain-containing protein	B9T54_RS02705	4237.3	0.00878703	1.13525	0.183004	0.0637212	4133.28	3777.97	4096.38	3869.92	4304.52	4643.71	4383.61	4689	TRUE	FALSE	NA	FALSE
hypothetical protein	B9T54_RS17435	87.7092	0.00881103	1.40361	0.489146	0.17038	65.0427	65.5567	87.9891	72.8154	114.439	107.088	86.1254	102.617	TRUE	FALSE	NA	FALSE
polymer-forming cytoskeletal protein	B9T54_RS17115	1689.18	0.00889098	-1.17646	-0.234449	0.0817499	1660.43	2031.2	1846.68	1764.7	1526.86	1587.82	1610.9	1484.89	TRUE	FALSE	NA	FALSE
FAD-dependent thymidylate synthase	B9T54_RS06205	4041.76	0.00896249	-1.13282	-0.179914	0.0627938	4384.86	4326.74	4081.17	4380.7	3631.94	4029.42	3832.58	3666.66	TRUE	FALSE	NA	FALSE
hypothetical protein	B9T54_RS00910	272.323	0.00905147	1.41183	0.497568	0.173862	200.037	178.695	243.328	281.624	323.24	255.063	301.439	395.154	TRUE	FALSE	NA	FALSE
hypothetical protein	B9T54_RS17305	906.564	0.00907117	-1.27136	-0.346368	0.121066	1136.41	830.032	978.742	1115.79	813.12	698.017	799.736	880.672	TRUE	FALSE	NA	FALSE
	B9T54_RS02015	788.159	0.00908597	1.24292	0.313735	0.109687	608.701	677.771	702.826	821.314	777.985	911.219	932.44	873.014	TRUE	FALSE	NA	FALSE
hypothetical protein	B9T54_RS11485	160.152	0.00911969	1.37472	0.459142	0.160599	119.04	111.023	137.958	171.33	204.786	164.526	169.614	202.937	TRUE	FALSE	NA	FALSE
pyridoxal phosphate-dependent aminotransferase	B9T54_RS08050	14266	0.00913884	-1.24565	-0.316902	0.110879	13512.9	17464.5	16053.1	16274.2	11891.6	15008.8	11909.9	12013.1	TRUE	FALSE	NA	FALSE
3-oxoacyl-[acyl-carrier-protein] reductase	B9T54_RS05285	5678.27	0.00922792	-1.27715	-0.352924	0.123624	5318.77	7305.34	6843.59	6008.34	4608.69	5910.27	4795.78	4635.4	TRUE	FALSE	NA	FALSE
acyl-CoA dehydrogenase	B9T54_RS16190	8417.31	0.00930139	-1.24573	-0.316996	0.111144	7695.9	10812.6	8939.04	9903.96	7487.73	8124.06	7439.3	6935.87	TRUE	FALSE	NA	FALSE
hypothetical protein	B9T54_RS03790	505.892	0.00944312	1.432	0.518033	0.181949	277.352	509.65	424.737	450.813	645.477	714.567	505.328	519.214	TRUE	FALSE	NA	FALSE
mucoidy inhibitor MuiA family protein	B9T54_RS01420	4889.46	0.00948607	-1.14173	-0.191222	0.0672012	4924.84	5642.1	5164.2	5118.49	4754.24	4611.59	4549.71	4350.52	TRUE	FALSE	NA	FALSE
SGNH/GDSL hydrolase family protein	B9T54_RS18345	2877.08	0.00950933	-1.23459	-0.304031	0.106882	3871.88	3051.56	2957.95	2836.59	2550.79	2479.57	2729.65	2538.63	TRUE	FALSE	NA	FALSE
cytochrome c oxidase accessory protein CcoG	B9T54_RS09685	5596.6	0.00964651	-1.22593	-0.293881	0.103486	5470.95	6901.43	6497.07	5787.75	5692.85	4553.17	5048.88	4820.72	TRUE	FALSE	NA	FALSE
hypothetical protein	B9T54_RS16490	7.93469	0.00968751	2.81172	1.49146	0.52548	4.90888	5.28683	2.17257	4.28326	15.0578	9.73524	10.546	11.487	TRUE	FALSE	NA	FALSE
RNA polymerase sigma factor	B9T54_RS16695	2816.89	0.0097168	1.17441	0.231933	0.0817491	2893.79	2413.97	2394.17	2664.19	2927.23	2979.96	3101.39	3160.46	TRUE	FALSE	NA	FALSE
UDP-N-acetylmuramate--L-alanine ligase	B9T54_RS14880	2739.04	0.00979165	-1.29842	-0.376753	0.132934	2266.68	3414.23	3186.07	3510.13	2544.77	2437.71	2245.41	2307.36	TRUE	FALSE	NA	FALSE
hypothetical protein	B9T54_RS11550	570.696	0.00979165	1.25915	0.332448	0.117301	418.482	564.633	530.107	506.495	566.173	712.62	658.244	608.812	TRUE	FALSE	NA	FALSE
hypothetical protein	B9T54_RS12455	426.6	0.00979165	1.33562	0.417509	0.147303	422.164	309.808	379.113	351.227	555.13	393.304	437.658	564.396	TRUE	FALSE	NA	FALSE
DNA repair exonuclease	B9T54_RS13785	2442.49	0.00986427	1.25026	0.322229	0.113797	1942.69	2198.26	1906.43	2635.27	2507.62	2904.02	2763.04	2682.6	TRUE	FALSE	NA	FALSE
DNA polymerase III subunit gamma/tau	B9T54_RS00375	2885.6	0.00987882	1.16381	0.218851	0.0773068	2864.33	2577.86	2516.92	2710.23	3359.89	2862.16	3104.91	3088.48	TRUE	FALSE	NA	FALSE
hypothetical protein	B9T54_RS15430	1098.67	0.00991228	1.24563	0.316879	0.111991	1114.32	850.122	976.57	974.441	1299.99	1028.04	1276.94	1268.93	TRUE	FALSE	NA	FALSE
IS110 family transposase	B9T54_RS16875	9.96549	0.00991228	2.43043	1.28121	0.452785	6.1361	7.40156	3.25885	6.42488	14.0539	14.6029	14.0613	13.7844	TRUE	FALSE	NA	FALSE
type I glyceraldehyde-3-phosphate dehydrogenase	B9T54_RS07320	8057.14	0.00994619	-1.2304	-0.299126	0.105764	8308.28	9923.38	8931.43	8393.04	6831.21	8559.23	7004.28	6506.25	TRUE	FALSE	NA	FALSE
DUF1574 domain-containing protein	B9T54_RS09255	1022.33	0.00997009	1.20287	0.266485	0.0942548	1067.68	861.753	879.891	905.909	1056.05	1064.06	1142.48	1200.78	TRUE	FALSE	NA	FALSE
helix-turn-helix transcriptional regulator	B9T54_RS07280	452.564	0.0100273	1.26302	0.336876	0.119237	492.115	372.193	381.286	355.51	540.072	466.318	522.904	490.113	TRUE	FALSE	NA	FALSE
stage II sporulation protein E	B9T54_RS09055	1104.44	0.0100398	1.17181	0.228737	0.0809775	1130.27	928.367	1018.93	992.645	1202.61	1165.31	1158.3	1239.07	TRUE	FALSE	NA	FALSE
phosphoribosyl-AMP cyclohydrolase	B9T54_RS13925	1313.53	0.0100522	1.18483	0.244683	0.0866406	1178.13	1223.37	1104.75	1303.18	1395.35	1356.12	1581.9	1365.42	TRUE	FALSE	NA	FALSE
	B9T54_RS05935	30.2485	0.0101154	-1.66782	-0.737962	0.261543	36.8166	34.8931	47.7965	32.1244	18.0693	21.4175	26.3649	24.5057	TRUE	FALSE	NA	FALSE
zinc ribbon domain-containing protein	B9T54_RS14410	1273.35	0.0101154	1.20816	0.272815	0.0966838	1146.22	1076.4	1041.75	1349.23	1408.4	1313.28	1402.61	1448.9	TRUE	FALSE	NA	FALSE
DUF1564 domain-containing protein	B9T54_RS02875	39.2357	0.0101154	1.80707	0.85365	0.302528	14.7266	35.9504	39.1062	21.4163	68.2619	39.9145	50.0934	44.4165	TRUE	FALSE	NA	FALSE
aerotolerance regulator BatD	B9T54_RS17710	6791.71	0.0101483	-1.13602	-0.183987	0.0652354	7398.91	7327.54	6695.86	7475.35	6059.25	6639.44	6214.21	6523.1	TRUE	FALSE	NA	FALSE
IS110 family transposase	B9T54_RS01975	272.482	0.0101571	-1.24103	-0.311542	0.11048	278.579	289.718	309.591	327.669	249.959	262.852	247.83	213.659	TRUE	FALSE	NA	FALSE
hypothetical protein	B9T54_RS12295	979.038	0.0101604	1.29867	0.377036	0.133719	1014.91	772.934	875.545	745.287	1130.34	908.298	1288.37	1096.63	TRUE	FALSE	NA	FALSE
	B9T54_RS12580	65.5369	0.0102597	-1.53272	-0.616093	0.218759	79.7693	60.2698	90.1616	87.8068	55.2119	36.9939	47.4569	66.6247	TRUE	FALSE	NA	FALSE
phosphoribosyl-ATP diphosphatase	B9T54_RS14890	1112.4	0.0102659	1.2327	0.30182	0.107183	1196.54	1006.61	933.118	851.297	1223.7	1198.41	1232.12	1257.45	TRUE	FALSE	NA	FALSE
hypothetical protein	B9T54_RS13135	1045.9	0.0103022	1.30875	0.388186	0.137917	1089.77	872.327	910.306	752.782	1117.29	1103.98	1450.95	1069.82	TRUE	FALSE	NA	FALSE
bifunctional ADP-dependent NAD(P)H-hydrate dehydratase/NAD(P)H-hydrate epimerase	B9T54_RS11850	2207.24	0.0105036	-1.1304	-0.176833	0.0629699	2267.9	2329.38	2373.53	2398.62	2063.92	1963.6	2203.23	2057.71	TRUE	FALSE	NA	FALSE
	B9T54_RS15220	32.9952	0.0105676	1.92166	0.942352	0.335825	25.7716	12.6884	21.7257	29.9828	57.2196	41.8616	50.9722	23.7399	TRUE	FALSE	NA	FALSE
adenylate/guanylate cyclase domain-containing protein	B9T54_RS17980	3444.06	0.0106992	1.29615	0.374235	0.133564	2501.07	3401.55	2653.79	3441.6	3824.68	4548.31	3392.29	3789.19	TRUE	FALSE	NA	FALSE
type I-E CRISPR-associated protein Cse1/CasA	B9T54_RS03615	2747.52	0.0109066	-1.15916	-0.213084	0.0762229	2724.43	3255.63	2787.41	3031.47	2487.55	2609.05	2569.7	2514.89	TRUE	FALSE	NA	FALSE
	B9T54_RS03775	22.9832	0.0109884	1.7587	0.814512	0.291633	20.8627	14.8031	17.3806	13.9206	27.104	31.1528	27.2438	31.3979	TRUE	FALSE	NA	FALSE
hypothetical protein	B9T54_RS01300	22.6121	0.0109885	1.83537	0.876073	0.313695	24.5444	10.5737	14.1217	14.9914	34.131	25.3116	28.1226	29.1005	TRUE	FALSE	NA	FALSE
arginine--tRNA ligase	B9T54_RS07240	5114.38	0.0110326	-1.13834	-0.186937	0.0669716	5123.64	5875.78	5241.32	5538.25	4803.43	4980.55	4680.65	4671.39	TRUE	FALSE	NA	FALSE
hypothetical protein	B9T54_RS05440	143.157	0.0110669	1.35029	0.433273	0.15529	142.358	88.8187	129.268	127.427	177.682	149.923	170.493	159.287	TRUE	FALSE	NA	FALSE
	B9T54_RS09840	349.484	0.011111	1.25716	0.330166	0.118397	278.579	342.587	310.677	305.182	461.772	372.86	367.351	356.864	TRUE	FALSE	NA	FALSE
response regulator	B9T54_RS10145	2592.69	0.0111218	1.17765	0.235913	0.0846133	2591.89	2272.28	2123.69	2537.83	2870.01	2666.48	2924.75	2754.59	TRUE	FALSE	NA	FALSE
	B9T54_RS05945	1081.34	0.011174	1.17253	0.229626	0.0824083	1081.18	1003.44	965.707	933.75	1138.37	1076.72	1222.45	1229.11	TRUE	FALSE	NA	FALSE
di-heme enzyme	B9T54_RS05560	521.044	0.0111844	-1.25845	-0.331651	0.119046	617.292	619.616	594.198	492.574	386.483	512.074	455.234	490.879	TRUE	FALSE	NA	FALSE
DNA replication/repair protein RecF	B9T54_RS00035	1935.58	0.0111844	-1.15726	-0.210711	0.0756379	1904.65	2188.75	2068.29	2143.77	1832.03	1839.96	1653.96	1853.24	TRUE	FALSE	NA	FALSE
tRNA epoxyqueuosine(34) reductase QueG	B9T54_RS09555	831.371	0.0112253	1.22086	0.2879	0.103397	882.371	678.829	718.034	717.445	948.64	827.496	920.136	958.018	TRUE	FALSE	NA	FALSE
	B9T54_RS08295	279.73	0.0112706	-1.27285	-0.34806	0.12507	261.398	319.324	310.677	361.935	231.89	243.381	232.011	277.22	TRUE	FALSE	NA	FALSE
STAS domain-containing protein	B9T54_RS04515	1395.95	0.0112953	-1.2848	-0.361547	0.129959	1799.1	1326.99	1730.45	1424.18	1368.25	1010.52	1239.15	1268.93	TRUE	FALSE	NA	FALSE
ATP-dependent DNA helicase RecQ	B9T54_RS13630	2338.15	0.0112953	-1.14887	-0.200212	0.0719707	2737.93	2436.17	2504.97	2323.67	2104.07	2146.62	2233.99	2217.76	TRUE	FALSE	NA	FALSE
ankyrin repeat domain-containing protein	B9T54_RS04855	879.554	0.0114199	1.30506	0.384112	0.138263	581.702	895.589	724.552	849.156	1019.91	1108.84	884.104	972.568	TRUE	FALSE	NA	FALSE
hypothetical protein	B9T54_RS11735	3821.58	0.0114306	1.17782	0.236124	0.085009	3967.6	3343.39	3566.27	3163.18	4056.57	3955.43	4262.33	4257.86	TRUE	FALSE	NA	FALSE
symporter	B9T54_RS10385	1402.59	0.0114491	-1.17039	-0.226991	0.0817416	1486.16	1452.82	1591.41	1519.49	1211.65	1430.11	1325.28	1203.84	TRUE	FALSE	NA	FALSE
DUF1574 domain-containing protein	B9T54_RS18335	1301.63	0.0115314	-1.15935	-0.213313	0.0768854	1518.07	1332.28	1424.12	1317.1	1254.82	1145.84	1245.3	1175.51	TRUE	FALSE	NA	FALSE
hypothetical protein	B9T54_RS10295	1263.9	0.0115748	1.95222	0.965116	0.348037	413.573	1102.83	808.196	1099.73	1587.09	2269.29	1423.71	1406.78	TRUE	FALSE	NA	FALSE
biliverdin-producing heme oxygenase	B9T54_RS18430	1457.69	0.0116897	1.20931	0.274189	0.0989984	1264.04	1303.73	1268.78	1440.24	1586.09	1857.48	1474.68	1466.51	TRUE	FALSE	NA	FALSE
GNAT family N-acetyltransferase	B9T54_RS02920	373.233	0.0120486	-1.37792	-0.462497	0.167597	331.349	467.356	368.25	562.177	307.179	367.992	288.257	293.302	TRUE	FALSE	NA	FALSE
energy transducer TonB	B9T54_RS13480	228.682	0.0121689	-1.23748	-0.307401	0.111532	240.535	248.481	249.845	271.987	201.774	212.228	222.344	182.261	TRUE	FALSE	NA	FALSE
ATP-dependent Clp protease adaptor ClpS	B9T54_RS10550	1962.16	0.0122178	-1.25825	-0.331422	0.120313	1765.97	2381.19	2411.55	2185.53	1728.63	1988.91	1684.72	1550.75	TRUE	FALSE	NA	FALSE
ATP-binding protein	B9T54_RS01505	1867.77	0.0122365	1.21596	0.282091	0.10243	2020	1490.89	1629.43	1604.08	2173.34	1992.8	2022.19	2009.46	TRUE	FALSE	NA	FALSE
outer membrane lipoprotein carrier protein LolA	B9T54_RS03715	6363.76	0.0123365	-1.14873	-0.200045	0.0727136	6236.73	7053.69	6941.36	6982.78	5853.46	6419.42	5780.95	5641.66	TRUE	FALSE	NA	FALSE
aminotransferase class V-fold PLP-dependent enzyme	B9T54_RS09195	2078.25	0.0125118	1.14029	0.189402	0.0689653	2008.96	2028.03	1802.15	1928.54	2184.38	2333.54	2219.93	2120.5	TRUE	FALSE	NA	FALSE
ATP-dependent Clp protease ATP-binding subunit ClpA	B9T54_RS07935	10452.2	0.012546	1.43281	0.518848	0.188998	5913.97	9965.67	7517.09	10972.6	12181.7	15577.4	10770.1	10718.9	TRUE	FALSE	NA	FALSE
methylmalonyl Co-A mutase-associated GTPase MeaB	B9T54_RS18215	1865.34	0.0126115	-1.14846	-0.199697	0.0727932	1908.33	2153.85	1953.14	1959.59	1725.62	1848.72	1739.21	1634.22	TRUE	FALSE	NA	FALSE
hypothetical protein	B9T54_RS05000	433.225	0.0126115	1.34398	0.426512	0.15548	272.443	447.266	346.525	411.193	445.71	583.141	470.175	489.347	TRUE	FALSE	NA	FALSE
serine protease	B9T54_RS18455	10943.7	0.0126139	-1.14635	-0.197049	0.0718384	11262.2	12009.6	10926.9	12559.6	9910.03	10942.4	10091.6	9847.44	TRUE	FALSE	NA	FALSE
helicase	B9T54_RS15300	113.623	0.0127102	1.33986	0.422083	0.15403	89.5871	111.023	83.6439	103.869	139.535	130.452	110.733	140.142	TRUE	FALSE	NA	FALSE
ABC transporter permease	B9T54_RS01730	2824.51	0.0128572	-1.23965	-0.309937	0.113268	3394.49	2814.71	3435.92	2863.36	2536.73	2107.68	2803.47	2639.72	TRUE	FALSE	NA	FALSE
WG repeat-containing protein	B9T54_RS03045	1284.18	0.0129445	-1.25192	-0.32414	0.118569	1284.9	1429.56	1722.85	1274.27	1068.1	1058.22	1288.37	1147.17	TRUE	FALSE	NA	FALSE
NADH-quinone oxidoreductase subunit A	B9T54_RS14750	3065.37	0.0129445	1.1755	0.233278	0.0853333	2859.42	2888.72	2927.54	2597.8	3358.89	2899.16	3539.93	3451.47	TRUE	FALSE	NA	FALSE
precorrin-8X methylmutase	B9T54_RS18515	337.503	0.0129455	1.25392	0.32645	0.119425	341.167	309.808	296.556	250.571	366.406	413.748	384.049	337.719	TRUE	FALSE	NA	FALSE
septal ring lytic transglycosylase RlpA family protein	B9T54_RS17265	13185.9	0.0129661	-1.17808	-0.236443	0.08652	16212.8	14712.2	13166.9	12965.4	11701.9	12546.8	12022.4	12158.6	TRUE	FALSE	NA	FALSE
NADH-quinone oxidoreductase subunit NuoE	B9T54_RS14730	2472.97	0.0131784	1.18	0.238783	0.0875533	2005.28	2479.52	2333.34	2255.13	2810.79	2537.98	2830.71	2530.97	TRUE	FALSE	NA	FALSE
ABC transporter permease	B9T54_RS11780	3088.73	0.0134083	1.32014	0.400687	0.147236	2150.09	2603.23	2397.43	3498.35	3704.21	3751.96	3015.27	3589.31	TRUE	FALSE	NA	FALSE
DUF1566 domain-containing protein	B9T54_RS10910	2921.33	0.013423	1.15014	0.201814	0.0741732	2669.2	2678.31	2955.78	2564.6	3199.28	3321.67	3019.66	2962.12	TRUE	FALSE	NA	FALSE
hypothetical protein	B9T54_RS15400	495.332	0.0134606	-1.16782	-0.223812	0.0822939	549.795	491.675	550.746	542.903	463.78	459.504	439.416	464.842	TRUE	FALSE	NA	FALSE
cobalamin biosynthesis protein	B9T54_RS18570	186.051	0.0134606	1.28652	0.363469	0.13365	175.493	150.146	173.806	152.056	188.724	241.434	185.433	221.317	TRUE	FALSE	NA	FALSE
methionine--tRNA ligase	B9T54_RS03180	5140.6	0.0134738	1.11188	0.152997	0.0562682	4859.79	4967.5	4976.27	4670.89	5181.88	5341.73	5606.06	5520.66	TRUE	FALSE	NA	FALSE
DUF1561 domain-containing protein	B9T54_RS08945	119.18	0.0135894	1.35249	0.435618	0.160387	95.7232	101.507	95.593	111.365	169.651	135.32	130.946	113.339	TRUE	FALSE	NA	FALSE
	B9T54_RS10905	13.8255	0.0137388	2.03902	1.02788	0.378975	7.36332	11.631	10.8628	6.42488	20.077	17.5234	17.5766	19.145	TRUE	FALSE	NA	FALSE
hypothetical protein	B9T54_RS17690	1270.67	0.0137646	-1.16373	-0.218752	0.0806773	1287.35	1300.56	1401.31	1478.79	1088.18	1153.63	1235.64	1219.92	TRUE	FALSE	NA	FALSE
6%2C7-dimethyl-8-ribityllumazine synthase	B9T54_RS03430	6200.03	0.0138011	-1.1507	-0.202506	0.0747145	6301.78	6934.2	7235.74	6065.09	5873.54	5711.67	5850.38	5627.88	TRUE	FALSE	NA	FALSE
hypothetical protein	B9T54_RS08480	158.376	0.0139917	-1.41707	-0.502911	0.18588	225.809	215.703	170.547	130.639	159.612	123.638	117.763	123.294	TRUE	FALSE	NA	FALSE
SDR family oxidoreductase	B9T54_RS17200	3350.03	0.0139917	-1.21813	-0.284664	0.105217	4308.77	3509.4	3652.09	3248.85	3074.8	2755.07	3334.28	2916.94	TRUE	FALSE	NA	FALSE
IS5 family transposase	B9T54_RS04875	211.262	0.0141593	-1.34683	-0.429569	0.15902	207.4	234.735	219.429	307.324	169.651	220.017	172.251	159.287	TRUE	FALSE	NA	FALSE
single-stranded DNA-binding protein	B9T54_RS13920	202.085	0.0141751	-1.44494	-0.531005	0.196611	168.129	255.883	221.602	309.465	182.701	122.664	191.585	164.647	TRUE	FALSE	NA	FALSE
hydrolase	B9T54_RS08985	1181.47	0.0141963	-1.1723	-0.229339	0.0849367	1340.12	1195.88	1193.83	1371.71	1151.42	1023.17	1036.14	1139.51	TRUE	FALSE	NA	FALSE
preprotein translocase subunit SecE	B9T54_RS04095	7101.16	0.0142806	-1.22914	-0.297649	0.110324	8905.94	7760.01	8193.84	6465.58	5741.03	7009.38	6428.65	6304.85	TRUE	FALSE	NA	FALSE
	B9T54_RS01355	523.158	0.0145708	1.26984	0.344651	0.128072	429.527	446.208	423.651	545.044	538.065	578.274	523.783	700.709	TRUE	FALSE	NA	FALSE
KH domain-containing protein	B9T54_RS09455	4433.31	0.0146283	-1.1468	-0.197612	0.0734728	5054.92	4723.25	4892.63	4275.76	3984.29	4288.38	4235.97	4011.27	TRUE	FALSE	NA	FALSE
IS5 family transposase	B9T54_RS09165	605.976	0.0148499	-1.3524	-0.435527	0.162245	515.433	733.812	749.536	787.048	528.026	621.109	398.989	513.853	TRUE	FALSE	NA	FALSE
DUF3347 domain-containing protein	B9T54_RS10720	20067.2	0.0148499	2.06608	1.0469	0.390022	8691.17	12432.5	8091.73	23143.5	27601.9	30321.4	25673.3	24582.2	TRUE	FALSE	NA	FALSE
polyamine aminopropyltransferase	B9T54_RS18770	12220.8	0.0148665	-1.27486	-0.350339	0.130546	11060.9	15529.5	13883.8	14313.6	10349.7	13020.9	10085.5	9522.74	TRUE	FALSE	NA	FALSE
chemotaxis protein CheD	B9T54_RS08420	123.048	0.0149751	1.31611	0.396275	0.147806	84.6782	111.023	99.9382	128.498	141.543	143.108	136.219	139.376	TRUE	FALSE	NA	FALSE
sigma-70 family RNA polymerase sigma factor	B9T54_RS01205	1093.83	0.0149831	1.25744	0.330486	0.123284	1050.5	844.835	1015.68	966.945	1249.8	979.366	1232.12	1411.37	TRUE	FALSE	NA	FALSE
FAD-dependent oxidoreductase	B9T54_RS09170	4645.9	0.0150605	-1.22996	-0.298609	0.11148	4403.27	5632.59	5144.64	5317.66	4077.65	4908.51	3735.91	3946.94	TRUE	FALSE	NA	FALSE
DNA primase	B9T54_RS09145	12062	0.0150605	-1.20526	-0.269344	0.100549	11226.6	14045	13248.3	14217.2	10622.8	12309.2	10081.9	10745	TRUE	FALSE	NA	FALSE
SAM-dependent methyltransferase	B9T54_RS05725	1029.64	0.0150658	1.20738	0.271882	0.101513	1044.36	955.859	945.068	788.119	1072.11	1057.25	1193.45	1180.87	TRUE	FALSE	NA	FALSE
UvrD-helicase domain-containing protein	B9T54_RS13640	2355.59	0.0151863	1.1378	0.186247	0.0696133	2112.05	2298.71	2358.32	2045.25	2486.54	2496.12	2574.97	2472.77	TRUE	FALSE	NA	FALSE
MORN repeat protein	B9T54_RS10275	17059.8	0.0154599	-1.25059	-0.322605	0.120859	16066.8	20153.4	16720.1	22896.1	14403.3	16360.1	14201.9	15676.7	TRUE	FALSE	NA	FALSE
TetR/AcrR family transcriptional regulator	B9T54_RS04395	12832.8	0.0155383	1.16777	0.223754	0.0838847	11778.9	11524.2	11196.3	12859.4	13403.4	14722.6	12384.5	14793	TRUE	FALSE	NA	FALSE
signal peptide peptidase SppA	B9T54_RS09285	3603.58	0.0156264	1.14183	0.191354	0.0717939	3058.23	3512.57	3547.81	3338.8	3944.14	3987.56	3690.21	3749.36	TRUE	FALSE	NA	FALSE
hypothetical protein	B9T54_RS06975	3403.8	0.0156825	-1.1749	-0.232532	0.0872892	4132.05	3633.11	3604.29	3340.94	3428.16	3026.69	3018.78	3046.36	TRUE	FALSE	NA	FALSE
tetratricopeptide repeat protein	B9T54_RS12505	3659.78	0.015739	-1.17952	-0.238198	0.0894627	4478.13	3744.13	4006.22	3618.28	3456.26	3052.97	3454.68	3467.55	TRUE	FALSE	NA	FALSE
[protein-PII] uridylyltransferase	B9T54_RS10210	1525.27	0.0157942	-1.2797	-0.355805	0.133702	1401.49	1941.32	1552.3	1953.16	1579.06	1228.59	1238.27	1307.99	TRUE	FALSE	NA	FALSE
	B9T54_RS04045	80.3293	0.0159012	-1.46007	-0.546042	0.205377	83.451	87.7614	80.3851	129.569	70.2697	69.1202	50.0934	71.9854	TRUE	FALSE	NA	FALSE
dihydrolipoyl dehydrogenase	B9T54_RS05775	1984.91	0.0159862	1.21709	0.283441	0.106687	1473.89	1969.87	1764.13	1952.09	2284.77	2319.91	2059.98	2054.65	TRUE	FALSE	NA	FALSE
alkaline phosphatase family protein	B9T54_RS11385	5404.45	0.0161027	1.12023	0.163792	0.0617145	5099.1	5074.3	5176.15	5043.53	5427.83	5559.8	6171.15	5683.78	TRUE	FALSE	NA	FALSE
glycosyltransferase	B9T54_RS05585	551.373	0.0161027	1.24568	0.316928	0.119418	424.618	565.691	458.412	513.991	640.458	674.652	528.177	604.983	TRUE	FALSE	NA	FALSE
adenylate kinase	B9T54_RS02475	9816.07	0.0161575	-1.32965	-0.41105	0.154961	8943.98	13195.9	12032.8	10646	8284.79	10826.6	7228.39	7370.08	TRUE	FALSE	NA	FALSE
ferritin family protein	B9T54_RS18240	7051.08	0.0162365	-1.32953	-0.410917	0.155027	6080.88	9634.72	8216.66	8260.26	5763.12	7619.78	5515.54	5317.73	TRUE	FALSE	NA	FALSE
MarR family transcriptional regulator	B9T54_RS00630	3386.07	0.0162365	1.16612	0.221715	0.0836447	3406.76	2929.96	3030.73	3140.7	3303.68	3688.68	3605.84	3982.17	TRUE	FALSE	NA	FALSE
	B9T54_RS18135	2121.37	0.0162942	-1.12875	-0.174722	0.0659566	2351.35	2162.31	2202.99	2282.98	2094.04	1868.19	1989.67	2019.42	TRUE	FALSE	NA	FALSE
class I SAM-dependent RNA methyltransferase	B9T54_RS00300	553.164	0.0162942	1.22963	0.298222	0.112574	559.612	444.094	464.93	517.203	658.527	520.836	645.941	614.173	TRUE	FALSE	NA	FALSE
leucine-rich repeat domain-containing protein	B9T54_RS18405	735.361	0.0164213	1.18126	0.240328	0.0908186	714.242	616.444	635.476	732.437	784.009	741.826	807.646	850.806	TRUE	FALSE	NA	FALSE
	B9T54_RS14940	457.883	0.0164907	-1.2719	-0.346982	0.131202	603.792	443.036	493.173	511.849	441.695	325.157	426.233	418.128	TRUE	FALSE	NA	FALSE
Asp-tRNA(Asn)/Glu-tRNA(Gln) amidotransferase subunit GatA	B9T54_RS10640	8620.71	0.0167824	1.11916	0.162415	0.0615597	8049.34	8431.43	8408.93	7653.11	8986.48	9375.04	9383.28	8678.06	TRUE	FALSE	NA	FALSE
hypothetical protein	B9T54_RS03995	1005.25	0.0167824	1.1304	0.17683	0.0670187	948.641	941.056	965.707	918.759	1073.12	1075.74	1107.33	1011.62	TRUE	FALSE	NA	FALSE
NADPH-dependent 2%2C4-dienoyl-CoA reductase	B9T54_RS09060	23630.1	0.0167871	-1.19848	-0.261205	0.0990142	23961.5	27411.1	24688	26992	19959.6	25126.7	19401.1	21500.6	TRUE	FALSE	NA	FALSE
hypothetical protein	B9T54_RS07750	33172.6	0.0168066	-1.16032	-0.214528	0.081338	39948.5	36040.3	34251.6	32297.9	31045.1	32337.6	29736.1	29723.8	TRUE	FALSE	NA	FALSE
glutathione S-transferase	B9T54_RS14175	2259.39	0.0168393	1.14083	0.190078	0.0720907	2233.54	2029.08	2138.89	2044.18	2255.66	2316.99	2525.76	2530.97	TRUE	FALSE	NA	FALSE
	B9T54_RS06655	103.232	0.0168838	-1.40803	-0.493674	0.187312	98.1776	117.368	119.491	147.772	73.2812	103.194	68.5488	98.0226	TRUE	FALSE	NA	FALSE
cysteine desulfurase	B9T54_RS03660	8823.83	0.0168853	1.27277	0.347977	0.132042	6021.97	9024.62	7361.75	8648.97	10153	11035.9	9423.7	8920.82	TRUE	FALSE	NA	FALSE
hypothetical protein	B9T54_RS12920	2679.53	0.0170482	-1.17506	-0.232736	0.0884281	2499.85	2978.6	2952.52	3148.19	2363.07	2645.07	2440.51	2408.45	TRUE	FALSE	NA	FALSE
acetyltransferase	B9T54_RS16535	785.557	0.0170904	-1.218	-0.284518	0.108145	1016.14	748.615	797.333	889.847	737.831	719.435	660.002	715.259	TRUE	FALSE	NA	FALSE
hypothetical protein	B9T54_RS11080	1849.18	0.0171246	1.1324	0.179389	0.0682075	1840.83	1751	1634.86	1711.16	2065.93	1885.72	1987.92	1916.04	TRUE	FALSE	NA	FALSE
type I-E CRISPR-associated protein Cas6/Cse3/CasE	B9T54_RS03595	1673.7	0.0171519	-1.12777	-0.173475	0.0659771	1726.7	1894.8	1670.71	1804.32	1540.91	1588.79	1570.47	1592.87	TRUE	FALSE	NA	FALSE
hypothetical protein	B9T54_RS12290	86.5465	0.0171532	1.4342	0.520246	0.197879	83.451	53.9257	77.1262	70.6737	110.424	73.0143	114.248	109.51	TRUE	FALSE	NA	FALSE
M23 family metallopeptidase	B9T54_RS14975	1084.15	0.0171794	1.14694	0.197795	0.0752572	1035.77	1010.84	963.534	1031.19	1088.18	1109.82	1245.3	1188.52	TRUE	FALSE	NA	FALSE
hypothetical protein	B9T54_RS14815	597.522	0.0171794	1.2002	0.26328	0.100174	600.111	562.519	531.193	479.725	656.519	602.612	718.005	629.489	TRUE	FALSE	NA	FALSE
cbb3-type cytochrome c oxidase subunit II	B9T54_RS09670	10699.4	0.0172273	-1.16996	-0.226454	0.0861991	11904	12693.7	11098.6	10452.2	10720.1	9634.97	9968.58	9123	TRUE	FALSE	NA	FALSE
prohibitin family protein	B9T54_RS15010	2553.23	0.0172726	1.23642	0.306167	0.116589	1972.14	2383.3	1999.85	2776.62	2939.28	2909.86	2678.68	2766.08	TRUE	FALSE	NA	FALSE
AraC family transcriptional regulator	B9T54_RS03195	652.137	0.0173937	1.17173	0.228637	0.0871504	646.745	553.002	598.543	605.01	695.67	670.758	768.098	679.266	TRUE	FALSE	NA	FALSE
IS256 family transposase	B9T54_RS12800	210.525	0.0174292	-1.26633	-0.340655	0.129892	234.399	207.244	240.069	260.208	174.67	189.837	162.584	215.19	TRUE	FALSE	NA	FALSE
	B9T54_RS02135	35.4169	0.0175762	1.56371	0.644975	0.246215	24.5444	24.3194	33.6748	27.8412	44.1695	48.6762	33.3956	46.7139	TRUE	FALSE	NA	FALSE
glutamate racemase	B9T54_RS04550	1736.75	0.0176533	-1.16895	-0.225212	0.0860281	1954.96	1997.36	1842.34	1692.96	1593.11	1762.08	1490.5	1560.7	TRUE	FALSE	NA	FALSE
	B9T54_RS12165	1328.43	0.0178243	-1.25826	-0.331428	0.126776	1282.45	1665.35	1326.35	1645.84	1118.29	1407.72	1080.96	1100.46	TRUE	FALSE	NA	FALSE
hypothetical protein	B9T54_RS17400	248.968	0.0178243	1.31403	0.393995	0.150711	177.947	204.072	190.1	288.049	287.102	266.746	288.257	289.473	TRUE	FALSE	NA	FALSE
flagellin	B9T54_RS07645	83558	0.0178686	-1.9518	-0.964806	0.369204	48735.4	158352	129252	105665	51505.6	81170.5	46937.5	46846.4	TRUE	FALSE	NA	FALSE
50S ribosomal protein L23	B9T54_RS02380	7026.13	0.017874	-1.27348	-0.348778	0.13349	6747.26	9175.82	8551.23	7009.55	5819.33	7529.24	5822.26	5554.36	TRUE	FALSE	NA	FALSE
class I SAM-dependent methyltransferase	B9T54_RS09585	509.461	0.017874	1.24227	0.312977	0.119789	537.522	395.455	417.133	469.017	599.3	490.656	573.877	592.73	TRUE	FALSE	NA	FALSE
hypothetical protein	B9T54_RS02160	288.192	0.0178954	1.25171	0.323903	0.123998	288.397	241.079	236.81	259.137	290.113	285.243	370.867	333.89	TRUE	FALSE	NA	FALSE
AAA domain-containing protein	B9T54_RS11340	12335.7	0.0179936	1.18786	0.248367	0.095156	10035	12325.7	11324.5	11419.2	12655.6	15322.3	12639.3	12964.3	TRUE	FALSE	NA	FALSE
1-acyl-sn-glycerol-3-phosphate acyltransferase	B9T54_RS07490	4917.35	0.0180547	1.13695	0.185166	0.0709783	5004.6	4572.05	4243.03	4590.58	5192.93	5114.9	5512.03	5108.66	TRUE	FALSE	NA	FALSE
leucyl/phenylalanyl-tRNA--protein transferase	B9T54_RS00250	879.871	0.0183338	-1.33283	-0.414497	0.159218	737.559	1104.95	948.326	1229.29	910.494	705.805	723.278	679.266	TRUE	FALSE	NA	FALSE
	B9T54_RS12450	86.4036	0.01845	1.38308	0.467884	0.179887	88.3599	68.7288	53.2279	80.3111	107.412	86.6437	105.46	101.086	TRUE	FALSE	NA	FALSE
hypothetical protein	B9T54_RS07415	4644.41	0.0184585	-1.13079	-0.177331	0.0681872	4757.93	5245.59	5074.04	4638.77	4630.77	4253.33	4317.7	4237.18	TRUE	FALSE	NA	FALSE
hypothetical protein	B9T54_RS11345	249.401	0.0187008	1.2522	0.324471	0.124989	254.035	199.842	228.12	205.596	276.059	243.381	274.195	313.979	TRUE	FALSE	NA	FALSE
	B9T54_RS11980	81.3317	0.0187587	1.35352	0.436717	0.168308	78.5421	71.9009	55.4005	70.6737	99.3814	89.5642	100.187	85.004	TRUE	FALSE	NA	FALSE
	B9T54_RS15825	129.579	0.0188357	-1.29712	-0.375312	0.144731	177.947	135.343	146.648	126.356	115.443	106.114	111.612	117.168	TRUE	FALSE	NA	FALSE
hypothetical protein	B9T54_RS12630	96.6504	0.0188435	-1.35662	-0.440021	0.169706	117.813	121.597	105.37	99.5857	89.3428	99.2995	65.9123	74.2828	TRUE	FALSE	NA	FALSE
tRNA-Val	B9T54_RS15535	1109.21	0.0189507	1.50071	0.585643	0.226055	1033.32	793.024	896.185	825.598	2121.14	972.551	1294.52	937.341	TRUE	FALSE	NA	FALSE
hypothetical protein	B9T54_RS02570	589.131	0.0190206	-1.20353	-0.267268	0.103221	749.832	599.526	625.7	600.727	515.98	504.286	587.059	529.935	TRUE	FALSE	NA	FALSE
MBOAT family protein	B9T54_RS18340	1616.53	0.0191304	-1.1663	-0.221935	0.0857852	1826.1	1608.25	1881.44	1647.98	1484.7	1373.64	1615.29	1494.84	TRUE	FALSE	NA	FALSE
TIGR00159 family protein	B9T54_RS05140	4374.09	0.0192999	-1.21662	-0.28288	0.109479	3857.15	5169.46	4989.31	5189.17	3610.86	4262.09	4008.35	3906.35	TRUE	FALSE	NA	FALSE
EAL domain-containing protein	B9T54_RS15600	410.454	0.0193523	1.4081	0.493753	0.191172	246.671	354.218	325.885	435.821	412.583	645.447	410.414	452.589	TRUE	FALSE	NA	FALSE
	B9T54_RS15100	10.3811	0.0195284	2.57294	1.36342	0.528567	4.90888	0	10.8628	7.4957	18.0693	11.6823	13.1825	16.8476	TRUE	FALSE	NA	FALSE
phosphatase PAP2 family protein	B9T54_RS05655	932.221	0.019621	1.17805	0.236397	0.0917103	929.006	821.573	909.22	764.561	1099.22	962.816	1001.87	969.505	TRUE	FALSE	NA	FALSE
metallophosphoesterase	B9T54_RS04435	5053.78	0.0196542	1.28326	0.359814	0.139632	3400.63	4756.03	3966.03	5583.22	6038.17	5529.62	5599.91	5556.66	TRUE	FALSE	NA	FALSE
hypothetical protein	B9T54_RS15770	160.722	0.0197078	1.35244	0.435563	0.169101	146.039	105.737	150.994	144.56	198.763	160.632	154.674	224.38	TRUE	FALSE	NA	FALSE
murein biosynthesis integral membrane protein MurJ	B9T54_RS07425	2314.55	0.0198478	-1.18022	-0.239056	0.0929111	2304.72	2410.79	2713.54	2594.58	2210.48	1838.01	2259.47	2184.83	TRUE	FALSE	NA	FALSE
hypothetical protein	B9T54_RS00865	134.745	0.0198478	1.4696	0.555426	0.215857	99.4048	107.851	77.1262	152.056	167.643	161.605	117.763	194.514	TRUE	FALSE	NA	FALSE
lauroyl acyltransferase	B9T54_RS16365	1439.28	0.020075	-1.15212	-0.204292	0.0795272	1460.39	1687.56	1552.3	1462.73	1285.93	1384.35	1410.52	1270.46	TRUE	FALSE	NA	FALSE
	B9T54_RS15155	103.13	0.0202816	1.45441	0.540433	0.210687	79.7693	61.3272	103.197	92.09	144.555	92.4848	104.581	147.034	TRUE	FALSE	NA	FALSE
paraslipin	B9T54_RS07775	5602.76	0.0203392	-1.20737	-0.271866	0.106035	5264.78	7041	6018.02	6190.38	5416.79	5503.33	4678.9	4708.91	TRUE	FALSE	NA	FALSE
adenylate/guanylate cyclase domain-containing protein	B9T54_RS05235	16682.1	0.0203796	-1.27951	-0.355588	0.138736	14115.5	20510.8	20856.7	19425.6	16626.8	15755.5	12874	13292	TRUE	FALSE	NA	FALSE
IS982 family transposase	B9T54_RS06355	235.234	0.0207666	1.25445	0.327055	0.127938	227.036	177.637	204.222	227.013	270.036	229.752	251.346	294.834	TRUE	FALSE	NA	FALSE
hypothetical protein	B9T54_RS06550	242.021	0.0209195	-1.40334	-0.488868	0.191442	244.217	218.875	332.403	335.165	241.928	153.817	173.13	236.633	TRUE	FALSE	NA	FALSE
tetratricopeptide repeat protein	B9T54_RS17260	1474.27	0.0210505	-1.12115	-0.164985	0.0646727	1656.75	1558.56	1501.25	1517.34	1423.46	1405.77	1388.55	1342.45	TRUE	FALSE	NA	FALSE
pantoate--beta-alanine ligase	B9T54_RS10675	1923.06	0.0210505	1.14867	0.199962	0.0783779	1657.97	1946.61	1816.27	1736.86	2087.01	2162.2	2072.28	1905.31	TRUE	FALSE	NA	FALSE
hypothetical protein	B9T54_RS02735	547.885	0.0211991	1.23954	0.309804	0.121566	407.437	509.65	542.056	497.929	582.234	518.889	673.185	651.697	TRUE	FALSE	NA	FALSE
	B9T54_RS18085	40.2207	0.0215502	1.64514	0.718211	0.282479	22.09	47.5815	21.7257	29.9828	38.1464	51.5968	62.397	48.2455	TRUE	FALSE	NA	FALSE
hypothetical protein	B9T54_RS06335	60.7599	0.0217339	1.44041	0.526479	0.207326	56.4521	46.5241	41.2788	55.6823	72.2774	55.4909	70.3065	88.0672	TRUE	FALSE	NA	FALSE
MFS transporter	B9T54_RS10205	1857.02	0.0217503	-1.15244	-0.204696	0.0806228	1764.74	2074.55	1998.76	2114.86	1637.28	1825.36	1713.72	1726.88	TRUE	FALSE	NA	FALSE
tRNA-Gly	B9T54_RS00500	886.688	0.0219519	2.06841	1.04852	0.413531	776.83	535.027	512.726	487.22	2157.28	678.547	1184.66	761.207	TRUE	FALSE	NA	FALSE
3'(2')%2C5'-bisphosphate nucleotidase CysQ	B9T54_RS08780	1892.26	0.0220056	-1.183	-0.242445	0.0956719	1873.97	2044.95	2214.93	2070.95	1652.34	1544.01	1778.75	1958.15	TRUE	FALSE	NA	FALSE
hypothetical protein	B9T54_RS10570	130.912	0.0220056	1.40406	0.489605	0.193191	148.494	81.4172	102.111	104.94	156.601	131.426	136.219	186.09	TRUE	FALSE	NA	FALSE
hypothetical protein	B9T54_RS10330	38.6946	0.0220056	1.51798	0.60215	0.237595	33.1349	35.9504	19.5531	34.2661	51.1965	43.8086	45.6992	45.9481	TRUE	FALSE	NA	FALSE
four-helix bundle copper-binding protein	B9T54_RS10715	15590.4	0.022023	2.29089	1.19591	0.472006	5774.07	8154.4	5534.62	18436.2	25119.4	21125.5	21911.9	18667.2	TRUE	FALSE	NA	FALSE
arsenate reductase family protein	B9T54_RS00110	1580.52	0.0220654	1.14779	0.198856	0.0785172	1595.39	1438.02	1386.1	1470.23	1594.12	1621.89	1718.11	1820.31	TRUE	FALSE	NA	FALSE
sigma-70 family RNA polymerase sigma factor	B9T54_RS07920	974.243	0.0220654	1.18491	0.244781	0.0966489	924.097	872.327	758.227	1012.99	1042	1053.35	1045.81	1085.14	TRUE	FALSE	NA	FALSE
	B9T54_RS15195	887.43	0.0221094	1.21418	0.279982	0.110593	710.561	745.443	812.541	936.962	963.698	1057.25	862.133	1010.86	TRUE	FALSE	NA	FALSE
	B9T54_RS11240	35.2501	0.0221094	1.50453	0.589312	0.232784	26.9988	30.6636	29.3297	25.6995	37.1425	43.8086	43.9416	44.4165	TRUE	FALSE	NA	FALSE
hypothetical protein	B9T54_RS13385	48.7106	0.0221244	1.49697	0.582049	0.229953	33.1349	45.4667	46.7102	31.0536	46.1772	54.5174	60.6393	71.9854	TRUE	FALSE	NA	FALSE
hypothetical protein	B9T54_RS00670	6.65478	0.0221944	2.95828	1.56476	0.618513	7.36332	1.05737	1.08628	4.28326	7.02697	9.73524	9.66714	13.0186	TRUE	FALSE	NA	FALSE
amidohydrolase	B9T54_RS06210	5612.67	0.0224568	-1.15899	-0.212872	0.0842871	6244.1	6207.79	5587.85	6062.95	5124.67	5859.64	5084.04	4730.36	TRUE	FALSE	NA	FALSE
DMT family transporter	B9T54_RS15860	1782.92	0.0226	1.16136	0.215818	0.0855352	1759.83	1563.84	1730.45	1546.26	1965.54	1735.79	2079.31	1882.34	TRUE	FALSE	NA	FALSE
adenylate/guanylate cyclase domain-containing protein	B9T54_RS15110	2868.2	0.0226514	1.14098	0.190276	0.0754412	2519.48	2662.45	2630.98	2904.05	2954.34	3185.37	2864.11	3224.79	TRUE	FALSE	NA	FALSE
	B9T54_RS14780	70.7638	0.0227901	1.36403	0.447871	0.177738	68.7243	63.4419	61.9182	46.045	78.3005	77.882	81.7313	88.0672	TRUE	FALSE	NA	FALSE
hypothetical protein	B9T54_RS13745	167.009	0.0229986	1.52749	0.611166	0.242868	116.586	96.2203	141.217	174.543	269.032	123.638	182.797	232.038	TRUE	FALSE	NA	FALSE
IS5/IS1182 family transposase	B9T54_RS02340	44.4979	0.0230173	1.51499	0.599309	0.2382	42.9527	25.3768	29.3297	43.9034	65.2504	51.5968	50.0934	47.4797	TRUE	FALSE	NA	FALSE
phosphoserine phosphatase SerB	B9T54_RS08120	3229.89	0.023292	-1.21103	-0.27624	0.109993	2990.74	3411.06	3477.2	4272.55	3083.83	2876.76	2777.11	2949.87	TRUE	FALSE	NA	FALSE
hypothetical protein	B9T54_RS17865	55.1186	0.023292	1.43894	0.525005	0.209037	41.7255	44.4094	45.624	49.2574	49.1888	75.9349	59.7605	75.0486	TRUE	FALSE	NA	FALSE
response regulator	B9T54_RS10815	3193.74	0.0232958	-1.15994	-0.214052	0.0852386	3010.37	3831.89	3342.5	3534.76	2878.04	3057.84	2942.33	2952.17	TRUE	FALSE	NA	FALSE
winged helix-turn-helix transcriptional regulator	B9T54_RS13605	2496.54	0.0234377	-1.13221	-0.179148	0.0714054	2492.48	2837.97	2589.7	2684.53	2190.41	2441.6	2416.79	2318.85	TRUE	FALSE	NA	FALSE
zinc protease	B9T54_RS05205	10389.8	0.0235166	-1.28565	-0.362497	0.144564	8865.44	13086	11438.6	13361.6	8662.24	11024.2	8316.38	8364.09	TRUE	FALSE	NA	FALSE
50S ribosomal protein L2	B9T54_RS02385	21863.7	0.0235166	-1.22475	-0.292488	0.116653	23297.6	26570.5	25110.6	21310.3	17622.6	23741.3	19571.6	17685.4	TRUE	FALSE	NA	FALSE
hypothetical protein	B9T54_RS00485	498.355	0.0236136	1.32802	0.409279	0.163339	551.022	353.16	388.89	420.83	631.423	433.218	576.513	631.786	TRUE	FALSE	NA	FALSE
	Riboswith3	471.515	0.0236504	1.17896	0.237517	0.0948185	467.571	432.463	389.976	441.175	498.915	560.75	490.388	490.879	TRUE	FALSE	NA	FALSE
methionine adenosyltransferase	B9T54_RS10560	14114.3	0.0237629	-1.35341	-0.436598	0.174422	11913.9	19320.2	17462	16237.8	11919.7	15812	10263	9986.05	TRUE	FALSE	NA	FALSE
PF13711 domain protein	B9T54_RS13245	76.2399	0.0239457	1.33625	0.418185	0.16726	73.6332	57.0978	65.1771	65.3197	87.3351	96.3789	79.9736	85.004	TRUE	FALSE	NA	FALSE
	B9T54_RS01020	3974.95	0.0241637	-1.17342	-0.230714	0.0924029	4797.2	3975.7	4391.85	4005.92	3730.31	3302.19	3599.69	3996.72	TRUE	FALSE	NA	FALSE
phosphorylase	B9T54_RS08250	272.636	0.0241798	1.21459	0.280475	0.112351	227.036	247.424	235.724	273.058	323.24	313.475	296.166	264.967	TRUE	FALSE	NA	FALSE
amidohydrolase family protein	B9T54_RS15465	4197.04	0.0241921	-1.13584	-0.183758	0.0736196	4654.85	4320.4	4294.08	4586.3	4103.75	3727.63	4221.9	3667.42	TRUE	FALSE	NA	FALSE
hypothetical protein	B9T54_RS04740	293.062	0.0243919	1.30259	0.38138	0.152984	236.854	286.546	223.775	269.845	315.21	418.616	328.683	264.967	TRUE	FALSE	NA	FALSE
ABC transporter ATP-binding protein	B9T54_RS13580	1125.14	0.0244602	-1.13643	-0.184511	0.0740481	1281.22	1187.42	1225.33	1095.44	1030.96	1066.01	1032.63	1082.08	TRUE	FALSE	NA	FALSE
1%2C4-dihydroxy-6-naphthoate synthase	B9T54_RS17470	3370.29	0.0245887	1.14426	0.194416	0.0780872	3355.22	3079.05	3224.09	2917.97	3367.92	3448.22	3899.37	3670.49	TRUE	FALSE	NA	FALSE
hypothetical protein	B9T54_RS01715	339.906	0.0247394	-1.23139	-0.300289	0.120725	447.935	343.644	328.058	381.21	330.267	312.501	283.862	291.77	TRUE	FALSE	NA	FALSE
hypothetical protein	B9T54_RS08980	913.395	0.0247718	1.19601	0.258235	0.103845	852.918	758.131	802.764	914.475	1012.89	983.26	863.891	1118.84	TRUE	FALSE	NA	FALSE
TetR/AcrR family transcriptional regulator	B9T54_RS18835	1898.17	0.0249054	-1.26983	-0.344631	0.138705	2016.32	2183.46	1950.97	2344.01	1410.41	2164.14	1458.86	1657.19	TRUE	FALSE	NA	FALSE
	B9T54_RS05430	23.3406	0.0249415	1.7149	0.778122	0.313261	20.8627	17.9752	13.0354	17.133	32.1233	19.4705	37.7897	28.3347	TRUE	FALSE	NA	FALSE
hypothetical protein	B9T54_RS05750	1686.23	0.0249708	1.11129	0.152238	0.0613037	1615.02	1533.18	1592.49	1650.12	1749.71	1750.4	1741.84	1857.07	TRUE	FALSE	NA	FALSE
glycerol kinase GlpK	B9T54_RS08005	6802.05	0.0249893	-1.13348	-0.180761	0.0728077	6485.86	7749.43	7189.03	7483.92	6517.01	6352.25	6491.05	6147.86	TRUE	FALSE	NA	FALSE
hypothetical protein	B9T54_RS08335	42.4267	0.0249893	1.55357	0.635592	0.256006	23.3172	24.3194	42.3651	42.8326	50.1926	49.6497	43.9416	62.7957	TRUE	FALSE	NA	FALSE
hypothetical protein	B9T54_RS10160	955.224	0.0251665	-1.16316	-0.218051	0.087923	1008.78	1086.97	945.068	1066.53	985.783	869.357	850.708	828.597	TRUE	FALSE	NA	FALSE
IS982 family transposase	B9T54_RS17670	54.2863	0.0251666	-1.40046	-0.485901	0.195941	73.6332	50.7536	66.2634	63.178	42.1618	44.7821	48.3357	45.1823	TRUE	FALSE	NA	FALSE
Asp-tRNA(Asn)/Glu-tRNA(Gln) amidotransferase subunit GatC	B9T54_RS10645	2885.65	0.0253038	1.19195	0.253321	0.10224	3025.1	2688.88	2511.49	2306.53	3454.26	3115.28	3129.52	2854.14	TRUE	FALSE	NA	FALSE
cation transporter	B9T54_RS09080	1655.26	0.0257349	-1.12985	-0.176131	0.0712648	1791.74	1704.47	1765.21	1764.7	1477.67	1620.92	1457.1	1660.26	TRUE	FALSE	NA	FALSE
anti-sigma regulatory factor	B9T54_RS04205	1820.4	0.0258635	-1.18066	-0.239593	0.0970193	2258.09	1783.78	1999.85	1845.01	1621.22	1550.82	1822.7	1681.7	TRUE	FALSE	NA	FALSE
glycosyltransferase family 9 protein	B9T54_RS11405	1037.09	0.0259014	1.1786	0.237074	0.0960268	1027.18	982.293	962.448	837.377	1161.46	997.863	1209.27	1118.84	TRUE	FALSE	NA	FALSE
hypothetical protein	B9T54_RS03875	186.533	0.0259927	-1.25575	-0.328547	0.133155	173.038	213.588	231.379	213.092	158.609	148.949	165.22	188.387	TRUE	FALSE	NA	FALSE
tRNA-Pro	B9T54_RS03295	951.428	0.0263845	1.30561	0.384728	0.156276	638.155	902.99	826.663	931.608	1358.21	1049.46	1034.38	869.951	TRUE	FALSE	NA	FALSE
inositol monophosphatase	B9T54_RS06930	1516.36	0.026435	-1.25827	-0.331441	0.134678	1433.39	1805.98	1805.41	1712.23	1477.67	1605.34	1133.69	1157.13	TRUE	FALSE	NA	FALSE
IS110 family transposase	B9T54_RS15405	217.063	0.0265301	-1.2022	-0.265674	0.108019	240.535	232.62	237.896	236.65	188.724	220.017	186.312	193.748	TRUE	FALSE	NA	FALSE
hypothetical protein	B9T54_RS07570	353.88	0.0265633	-1.18603	-0.246135	0.1001	424.618	398.627	364.992	348.015	327.256	341.707	304.954	320.871	TRUE	FALSE	NA	FALSE
[truncated: 1,791 more rows]

## Sheet: All genes; sorted by expression
HB203_Annotation	GeneID	baseMean	adj_pvalue	log2FoldChange	lfcSE	HB203_29A	HB203_29B	HB203_29C	HB203_29D	HB203_37A	HB203_37B	HB203_37C	HB203_37D	countSUM	DE_Pvalue	FCmin	CountMin	DE_Gene
LigB lipoprotein	B9T54_RS14065	823636	6.80261e-08	-1.94762	0.342173	1.04177e+06	1.56892e+06	1.14299e+06	1.4789e+06	229313	550968	253750	322477	6.58909e+06	TRUE	TRUE	TRUE	TRUE
transfer-messenger RNA	B9T54_RS16905	556108	1.27863e-05	0.575452	0.123808	440458	549923	411006	385201	746760	589600	682846	643069	4.44886e+06	TRUE	FALSE	NA	FALSE
Lipoprotein LipL32	B9T54_RS10575	263551	2.39563e-14	-0.983583	0.123654	408115	375610	335529	281011	160038	199674	179029	169403	2.10841e+06	TRUE	FALSE	NA	FALSE
chaperonin GroEL	B9T54_RS06365	132879	3.55404e-10	0.899815	0.136751	98308.9	96065.9	101133	75426	167824	217149	156077	151050	1.06303e+06	TRUE	FALSE	NA	FALSE
RNase P RNA component class A	B9T54_RS12535	124775	1.267e-08	-0.901519	0.150537	163147	211781	136561	138668	89392	100646	83851.9	74155.6	998202	TRUE	FALSE	NA	FALSE
ATP-dependent Clp protease ATP-binding subunit	B9T54_RS01745	116230	7.97175e-05	-0.548953	0.129989	120951	158620	117145	155604	92473.9	111037	85794.1	88216.5	929842	TRUE	FALSE	NA	FALSE
molecular chaperone DnaK	B9T54_RS15140	112819	4.79434e-26	1.75183	0.160829	44187.3	53335.6	46307.2	62803.2	181549	224560	144715	145091	902548	TRUE	TRUE	TRUE	TRUE
DNA-directed RNA polymerase subunit beta'	B9T54_RS04135	104066	3.26341e-06	-0.477915	0.0967544	122235	131565	121580	109208	81145.4	100798	85228.2	80771.4	832531	TRUE	FALSE	NA	FALSE
flagellin	B9T54_RS07635	103838	0.000610908	-0.28759	0.0778028	113297	123216	109105	110993	89155.1	104215	90842.1	89877.5	830701	TRUE	FALSE	NA	FALSE
elongation factor Tu	B9T54_RS02360	92676	0.0550776	-0.232998	0.108455	107043	108584	99290.8	85655.5	79940.8	99170	83994.3	77729.6	741408	FALSE	FALSE	NA	FALSE
DNA-directed RNA polymerase subunit beta	B9T54_RS04130	89372.8	0.000146812	-0.417355	0.102496	106415	108853	101530	92045	68929.5	90363.5	74935.3	71911.8	714982	TRUE	FALSE	NA	FALSE
hypothetical protein	B9T54_RS07655	87501.1	3.1673e-31	-2.20353	0.184187	128150	149041	141377	156574	23965	44784.1	23703.8	32414.1	700009	TRUE	TRUE	TRUE	TRUE
flagellin	B9T54_RS07645	83558	0.0178686	-0.964806	0.369204	48735.4	158352	129252	105665	51505.6	81170.5	46937.5	46846.4	668464	TRUE	FALSE	NA	FALSE
lipoprotein LipL21	B9T54_RS00065	80824.4	3.61029e-08	-0.422963	0.0728371	99102.9	95754	90773.2	84721.7	69984.6	73024.1	67871.2	65363.5	646595	TRUE	FALSE	NA	FALSE
Hsp20/alpha crystallin family protein	B9T54_RS06720	75910.7	8.03618e-08	3.49778	0.617768	5604.72	9620.97	6296.11	27865.8	159073	131761	141801	125263	607286	TRUE	TRUE	TRUE	TRUE
hypothetical protein	B9T54_RS15650	73609.8	4.11289e-10	-0.579329	0.0883525	97340.7	92548.1	83408.2	79478	57472.5	64715	57917.6	55998.5	588879	TRUE	FALSE	NA	FALSE
elongation factor G	B9T54_RS15455	68917.2	1.51932e-08	0.649657	0.109034	56903.8	57297.6	52777.1	47650.2	76442.3	100712	82093.4	77460.8	551337	TRUE	FALSE	NA	FALSE
Hsp20/alpha crystallin family protein	B9T54_RS06715	68583.1	3.50722e-11	3.60058	0.518993	5674.67	9103.92	5744.27	21262.1	151924	117476	120606	116874	548665	TRUE	TRUE	TRUE	TRUE
hypothetical protein	B9T54_RS16090	67076.9	3.5716e-37	-0.642916	0.0491088	82950.3	81184.5	81220.4	81768.4	49615.4	53188.5	53335.4	53352.6	536616	TRUE	FALSE	NA	FALSE
lipoprotein LipL41	B9T54_RS15815	66722.3	9.79874e-26	-0.705136	0.0651319	84182.4	87349	82414.2	76897.3	49816.2	53718.1	50667.2	48734.1	533779	TRUE	FALSE	NA	FALSE
	B9T54_RS12370	65833.9	4.70449e-12	-0.385338	0.0532837	72974.2	77594.8	73289.4	74435.5	56325.1	60049.9	56576.5	55425.7	526671	TRUE	FALSE	NA	FALSE
hypothetical protein	B9T54_RS01695	63446.1	4.73496e-29	-1.1535	0.100087	81936.6	86225	81914.5	100084	44294	35844.2	36722	40549.2	507569	TRUE	FALSE	NA	FALSE
translation initiation factor IF-2	B9T54_RS11830	59426.4	1.20158e-08	-0.719971	0.120039	66830.7	83265.4	76347.3	69372.7	41443	55267	42110.1	40775.1	475411	TRUE	FALSE	NA	FALSE
beta-ketoacyl-[acyl-carrier-protein] synthase family protein	B9T54_RS12335	54691.8	7.96206e-19	-1.11168	0.120896	66798.8	82899.6	67369.2	82047.9	32742.6	41439	30354.8	33882.1	437534	TRUE	FALSE	NA	FALSE
hypothetical protein	B9T54_RS18005	53954.8	3.37163e-45	1.01282	0.0700085	38092.9	36080.5	33703.1	35153.8	66363.7	75993.3	73539.7	72711.3	431638	TRUE	FALSE	NA	FALSE
chemotaxis protein	B9T54_RS11930	53476.8	3.49437e-26	-0.831601	0.076139	62774.8	75219.9	64502.5	71406.2	39223.5	39304.1	38208.1	37175.1	427814	TRUE	FALSE	NA	FALSE
PDZ domain-containing protein	B9T54_RS13180	53180.2	1.01286e-08	0.960197	0.159307	25700.4	41128.4	34858.9	42744.8	68538	84488.3	62748.5	65234	425441	TRUE	FALSE	NA	FALSE
lipoprotein LipL71	B9T54_RS12750	52415	1.83492e-32	-0.868365	0.071153	70572.5	70590.8	68455.5	61299.8	36380.6	39358.6	37093.7	35568.4	419320	TRUE	FALSE	NA	FALSE
protease HtpX	B9T54_RS18465	50135.7	8.39183e-05	0.663012	0.15751	32301.7	41548.1	29896.7	51508.3	59317.6	67347.4	61412.7	57752.9	401086	TRUE	FALSE	NA	FALSE
TAT-variant-translocated molybdopterin oxidoreductase	B9T54_RS12955	49015.1	0.194471	-0.198324	0.132569	42540.4	61768.1	53598.4	51606.8	43199.8	55031.4	43914.3	40461.9	392121	FALSE	FALSE	NA	FALSE
response regulator	B9T54_RS09105	47469.8	0.150788	-0.1724	0.105075	44592.3	53391.7	45648.9	57576.6	44671.4	48517.5	39991.2	45368.4	379758	FALSE	FALSE	NA	FALSE
alpha/beta hydrolase	B9T54_RS10630	45795.7	0.0835273	-0.135772	0.0695561	48060.4	47491.6	45565.3	50679.5	40544.6	46436.1	42270	45317.8	366365	FALSE	FALSE	NA	FALSE
chemotaxis protein	B9T54_RS11440	44838.5	6.49044e-08	-0.820732	0.143943	46287.1	63289.7	52977	66482.6	30269.2	39997.3	27757	31648.3	358708	TRUE	FALSE	NA	FALSE
tetratricopeptide repeat protein	B9T54_RS18000	44773	4.98625e-35	0.991805	0.0781364	31008.2	31799.2	26943.1	30097.4	56045.1	63457.2	57327	61506.9	358184	TRUE	FALSE	NA	FALSE
helix-turn-helix transcriptional regulator	B9T54_RS11380	42389.3	8.64066e-07	-0.401296	0.0770424	52649	49039.6	47936.7	43364.8	34290.6	36763.2	37848.6	37221.8	339114	TRUE	FALSE	NA	FALSE
hypothetical protein	B9T54_RS04425	41704.6	1.56215e-05	1.47806	0.321186	14369.5	27244.1	14171.7	32343.9	56396.4	75370.3	54828.5	58912.4	333637	TRUE	FALSE	NA	FALSE
polyribonucleotide nucleotidyltransferase	B9T54_RS11810	41670.5	4.33252e-11	-0.568923	0.0823879	51236.4	51447.2	50678.4	45765.5	31012	37739.6	32916.6	32568	333364	TRUE	FALSE	NA	FALSE
response regulator	B9T54_RS07505	40663	0.000433307	-1.13379	0.299139	36058.2	67567.8	52088.4	67751.5	25530	36635.7	18409.8	21262.5	325304	TRUE	FALSE	NA	FALSE
30S ribosomal protein S1	B9T54_RS11885	39608.6	0.631835	-0.0444647	0.0753913	41250.6	41455.1	41694.9	36475.1	37063.2	42478.8	38169.4	38281.7	316869	FALSE	FALSE	NA	FALSE
vitamin B12-dependent ribonucleotide reductase	B9T54_RS08590	39529.4	6.35621e-12	-0.724405	0.100779	45498	51812	43190.7	56499.4	28698.1	32705.6	29157	28674.7	316235	TRUE	FALSE	NA	FALSE
flagellin	B9T54_RS08475	39101	2.93932e-09	-0.527793	0.0846255	45712.7	50459.6	46843.9	41681.4	30217	35167.6	32289.1	30436.8	312808	TRUE	FALSE	NA	FALSE
FecR domain-containing protein	B9T54_RS17030	38918.8	0.04383	0.44592	0.19808	25183.8	37716.2	28549.7	40355.8	37285.1	63251.8	35360.6	43647.6	311351	TRUE	FALSE	NA	FALSE
CHAT domain-containing protein	B9T54_RS01700	38723.7	3.84514e-57	-1.23274	0.0757102	54014.9	53938.3	50454.7	58910.8	23781.3	23119.3	21184.2	24386.2	309790	TRUE	FALSE	NA	FALSE
transcription elongation factor GreA	B9T54_RS13525	38321	0.0301134	-0.2377	0.0986659	34742.6	44933.8	44078.2	42126.9	33562.8	38588.6	33416.7	35118.1	306568	TRUE	FALSE	NA	FALSE
hypothetical protein	B9T54_RS01710	38148.1	1.18642e-05	0.597765	0.128155	38443.9	25986.9	29822.9	27173	42778.2	47730.9	43030.2	50219	305185	TRUE	FALSE	NA	FALSE
acyl-CoA dehydrogenase	B9T54_RS14330	36339.3	0.983816	-0.00468842	0.183929	25787.6	43948.4	37350.8	38505.4	31749.8	49198	30378.6	33795.6	290714	FALSE	FALSE	NA	FALSE
hypothetical protein	B9T54_RS03260	35480	2.87504e-66	-1.78553	0.101702	45869.8	59463.1	54926.9	59757.9	16588.7	17056.1	14593	15584.8	283840	TRUE	TRUE	TRUE	TRUE
chromosome segregation protein SMC	B9T54_RS09580	35225.9	4.6064e-56	-1.04226	0.064636	45608.4	51576.2	47491.3	45019.2	23363.7	23639.1	22397	22712.1	281807	TRUE	FALSE	NA	FALSE
hypothetical protein	B9T54_RS13595	35130.2	0.372735	-0.0953969	0.0903461	37441.3	39585.7	34111.5	34026.2	32374.2	38314	31173	34015.4	281041	FALSE	FALSE	NA	FALSE
AAA family ATPase	B9T54_RS11305	34936.7	1.45442e-09	-0.664268	0.104562	40862.8	47169.1	40603.1	42726.6	24546.2	32091.3	24540.5	26953.9	279493	TRUE	FALSE	NA	FALSE
transcription termination/antitermination protein NusA	B9T54_RS11835	34748.9	7.0898e-08	-0.623479	0.109688	39125	47596.3	43989.1	37859.7	25454.7	32221.7	26138.2	25606.9	277992	TRUE	FALSE	NA	FALSE
aconitate hydratase	B9T54_RS18840	34126.4	0.050119	-0.206093	0.0940315	32943.5	39848.9	36951.1	36494.4	29269.3	36331	30416.3	30756.9	273011	FALSE	FALSE	NA	FALSE
2-oxoglutarate dehydrogenase E1 component	B9T54_RS12015	33949	0.0533648	0.178086	0.0823074	29907.4	34695.3	30695.1	32125.5	35245.2	40118.9	35222.7	33581.9	271592	FALSE	FALSE	NA	FALSE
fumarate reductase/succinate dehydrogenase flavoprotein subunit	B9T54_RS09830	33628.8	0.293509	-0.103697	0.0842772	35314.5	37512.2	34037.6	32482.1	31162.6	36625	31502.6	30393.9	269030	FALSE	FALSE	NA	FALSE
flagellar filament outer layer protein Flaa	B9T54_RS13530	33222.7	0.0297498	-0.188064	0.0778995	32571.7	37834.7	36300.4	34831.4	30665.7	34138.6	29397.8	30041.6	265782	TRUE	FALSE	NA	FALSE
hypothetical protein	B9T54_RS07750	33172.6	0.0168066	-0.214528	0.081338	39948.5	36040.3	34251.6	32297.9	31045.1	32337.6	29736.1	29723.8	265381	TRUE	FALSE	NA	FALSE
recombinase RecA	B9T54_RS08975	33107	0.342553	0.18935	0.169241	23844.9	33101.9	27654.6	39147.9	30076.4	44779.2	30744.1	35507.2	264856	FALSE	FALSE	NA	FALSE
50S ribosomal protein L3	B9T54_RS02370	33038	0.0030619	-0.380355	0.118095	38442.7	40076.3	38261.1	32692	24936.7	35149.1	27402	27344.5	264304	TRUE	FALSE	NA	FALSE
ATP-dependent metallopeptidase FtsH/Yme1/Tma family protein	B9T54_RS02765	32770.2	6.40506e-07	-0.641681	0.121811	33479.8	44989.9	39292	41997.3	25160.6	30613.4	22823.2	23805.7	262162	TRUE	FALSE	NA	FALSE
glutamate synthase large subunit	B9T54_RS13295	32088.8	0.198308	-0.179244	0.120777	28305.8	38151.9	37721.2	32138.3	27877	35204.6	29182.5	28129.4	256711	FALSE	FALSE	NA	FALSE
cytochrome c oxidase subunit I	B9T54_RS01615	32038.8	3.47719e-07	-0.419822	0.077902	32111.4	38329.5	38880.3	37347.9	27265.6	28571	27314.1	26490.6	256310	TRUE	FALSE	NA	FALSE
DEAD/DEAH box helicase	B9T54_RS08045	31436.3	0.44865	-0.0687578	0.0757676	33233.1	33842	30519.2	31145.7	30014.2	33969.2	30040.2	28726.8	251490	FALSE	FALSE	NA	FALSE
ATP-dependent chaperone ClpB	B9T54_RS10380	30691.8	2.28633e-05	1.91462	0.423908	6404.86	13242.4	9000.95	22824.4	59236.3	51439.1	43241.1	40144.9	245534	TRUE	TRUE	TRUE	TRUE
OmpA family protein	B9T54_RS16770	29812.8	0.241576	-0.149121	0.109455	30195.8	35799.2	29440.5	29972.1	26156.4	32920.7	29173.7	24844.1	238502	FALSE	FALSE	NA	FALSE
hypothetical protein	B9T54_RS02905	29795.3	0.327108	-0.141713	0.122869	32283.3	30991.4	28333.6	33422.3	23303.4	34548.4	26023.1	29457.3	238363	FALSE	FALSE	NA	FALSE
type I glutamate--ammonia ligase	B9T54_RS11285	29760.2	0.264782	-0.218161	0.167609	31624.2	38505	31277.4	26617.2	33420.2	19594.1	31475.3	25567.8	238081	FALSE	FALSE	NA	FALSE
membrane protein	B9T54_RS01015	29562.1	4.55881e-23	-0.576276	0.0563407	36134.3	36989.8	33823.6	34608.7	23165.9	24732.4	23257.4	23785	236497	TRUE	FALSE	NA	FALSE
RNA-binding protein	B9T54_RS10265	29432.8	4.73287e-30	-0.784522	0.0668906	37324.7	38260.8	37483.3	35909.8	19911.4	21014.5	22637.8	22920.4	235463	TRUE	FALSE	NA	FALSE
hypothetical protein	B9T54_RS14060	29412.4	8.6212e-06	-1.47652	0.311909	41073.8	50062	37382.3	44578	10866.7	24894	11755.2	14687.3	235299	TRUE	FALSE	NA	FALSE
hypothetical protein	B9T54_RS11150	29277.1	0.546145	0.0762972	0.10393	33462.6	30012.3	26428.2	24110.5	29757.2	30137.4	30694.1	29614.3	234217	FALSE	FALSE	NA	FALSE
acyl carrier protein	B9T54_RS05295	29025.8	3.16163e-05	-0.440609	0.0991976	38520	34697.5	31935.7	28543.6	23914.8	25504.4	25671.5	23419	232206	TRUE	FALSE	NA	FALSE
polysulfide reductase NrfD	B9T54_RS12950	28710.3	0.155491	-0.161165	0.0992655	28082.5	33631.6	30244.3	29288.9	25829.1	31161.5	27404.6	24040	229683	FALSE	FALSE	NA	FALSE
co-chaperone GroES	B9T54_RS06370	28386.8	3.78005e-12	0.921155	0.126824	23370	17253	21886.5	15972.3	38601.1	39524.1	35300.9	35186.3	227094	TRUE	FALSE	NA	FALSE
heat-inducible transcription repressor HrcA	B9T54_RS15150	28317.1	1.05609e-64	2.70796	0.156142	7072.47	6868.65	7192.29	8934.87	61286.2	35570.6	51830.8	47780.7	226537	TRUE	TRUE	TRUE	TRUE
4Fe-4S dicluster domain-containing protein	B9T54_RS05925	28041.8	1.69696e-07	-0.61481	0.111273	28898.6	38471.2	36032.1	32308.6	21545.7	25480.1	21131.5	20466.8	224334	TRUE	FALSE	NA	FALSE
hypothetical protein	B9T54_RS05120	27884.3	1.44243e-07	0.894798	0.161055	15605.3	20628.1	15494.8	26286.3	36437.8	39787.9	35433.6	33400.4	223074	TRUE	FALSE	NA	FALSE
DNA-directed RNA polymerase subunit alpha	B9T54_RS02505	27696.7	1.07982e-06	-0.432598	0.0837572	33825.9	33273.2	31519.6	28653.9	23152.8	26090.5	22984.1	22073.5	221573	TRUE	FALSE	NA	FALSE
hypothetical protein	B9T54_RS11790	27671.6	0.0364477	0.782919	0.335962	11841.4	25326	15771.8	28429	29710	48132	27673.5	34488.6	221372	TRUE	FALSE	NA	FALSE
hypothetical protein	B9T54_RS03890	27341.8	0.0291239	0.214161	0.088402	28315.7	25206.5	22621.9	25121.3	28377.9	32238.3	27828.2	29024.6	218734	TRUE	FALSE	NA	FALSE
hypothetical protein	B9T54_RS10945	26648.3	0.555639	-0.0581651	0.0811033	24863.5	28266.6	25986.1	29623	26723.5	28005.4	24840.2	24877.8	213186	FALSE	FALSE	NA	FALSE
PAS domain-containing protein	B9T54_RS14165	26610.1	3.46823e-05	-0.405581	0.0917567	31507.7	30015.4	26862.7	32917.9	23030.4	25134.5	20533	22879.1	212881	TRUE	FALSE	NA	FALSE
response regulator transcription factor	B9T54_RS18865	26594	9.87664e-32	-1.1199	0.0928421	35853.2	40166.2	32597.2	37089.8	16689	18833.8	16060.6	15462.3	212752	TRUE	FALSE	NA	FALSE
lipoprotein LipL46	B9T54_RS07660	26572.5	0.000543989	-0.383107	0.102758	25257.4	33680.3	31089.5	30291.2	22918.9	25578.4	21448.7	22315.5	212580	TRUE	FALSE	NA	FALSE
long-chain fatty acid--CoA ligase	B9T54_RS00265	26471.1	2.1155e-23	-0.549586	0.0533199	32377.8	31543.3	30355.1	31535.5	22523.4	20669.9	21492.7	21270.9	211769	TRUE	FALSE	NA	FALSE
DNA polymerase III subunit alpha	B9T54_RS01680	26396.1	0.101565	-0.139208	0.0750919	25914	29246.7	25658	29854.3	24220.9	26340.7	25166.2	24767.6	211168	FALSE	FALSE	NA	FALSE
DNA repair protein RadC	B9T54_RS11785	26310.2	0.245221	0.484075	0.357917	11441.4	26894.1	18112.7	31299.9	28089.8	43496.1	23499.1	27648.5	210482	FALSE	FALSE	NA	FALSE
50S ribosomal protein L1	B9T54_RS04110	25981.6	0.00249904	-0.403715	0.122944	30764	32134.4	29473.1	26001.5	19467.7	27826.2	21449.6	20736.4	207853	TRUE	FALSE	NA	FALSE
DNA repair protein RecN	B9T54_RS08750	25884.3	0.000195524	1.53887	0.384844	8077.56	13008.8	9214.95	22717.3	35884.7	48700.6	32879.7	36590.8	207074	TRUE	FALSE	NA	FALSE
acetyl-CoA acetyltransferase	B9T54_RS00955	25626.9	0.000156047	0.670404	0.16525	15399.2	22606.5	17212.2	23890.9	28362.8	40337	28630.6	28575.9	205015	TRUE	FALSE	NA	FALSE
endoflagellar filament sheath protein	B9T54_RS13535	25460	8.17842e-05	-0.208133	0.0493613	28692.4	26921.6	26902.9	26657.9	23380.7	24083	23573.8	23468	203680	TRUE	FALSE	NA	FALSE
electron transfer flavoprotein subunit alpha/FixB family protein	B9T54_RS03720	25142.7	0.0048823	-0.296819	0.0966376	26488.3	30871.9	28817	24701.5	21416.2	25348.6	22532.3	20965.4	201141	TRUE	FALSE	NA	FALSE
lipoprotein LipL45	B9T54_RS08850	24759.1	1.96136e-58	2.17958	0.132351	8694.86	9007.7	7168.39	10944.8	42938.8	45573.6	36710.5	37034.2	198073	TRUE	TRUE	TRUE	TRUE
preprotein translocase subunit SecY	B9T54_RS02470	24626.7	0.00163053	-0.260421	0.0762419	28039.5	27830.9	27420	24082.6	22115.9	23334.4	23350.5	20839.8	197014	TRUE	FALSE	NA	FALSE
flagellar hook-length control protein FliK	B9T54_RS13060	24520.2	0.911971	-0.014184	0.0948922	26852.8	26274.5	22368.8	23066.4	24829.3	27179.8	22252	23337.8	196161	FALSE	FALSE	NA	FALSE
phosphoenolpyruvate carboxykinase (ATP)	B9T54_RS01645	24421	1.26429e-12	-0.520668	0.0701702	29131.8	30152.9	28968	26868.9	19123.4	21852.7	19809.7	19460.6	195368	TRUE	FALSE	NA	FALSE
4-(cytidine 5'-diphospho)-2-C-methyl-D-erythritol kinase	B9T54_RS02795	24322.1	0.00197683	-0.285283	0.0850045	29968.7	27029.4	26181.6	23697.1	21268.6	23333.4	21839.8	21257.9	194577	TRUE	FALSE	NA	FALSE
hypothetical protein	B9T54_RS02165	24103	2.32296e-09	-0.608123	0.0968968	27429.6	32097.4	28862.6	28044.6	18113.5	21931.6	19348.3	16996.2	192824	TRUE	FALSE	NA	FALSE
30S ribosomal protein S3	B9T54_RS02400	23823.1	7.5821e-07	-0.491154	0.0938176	30494	27570.8	29224.3	24069.8	18164.7	21364	20429.3	19267.6	190584	TRUE	FALSE	NA	FALSE
NADPH-dependent 2%2C4-dienoyl-CoA reductase	B9T54_RS09060	23630.1	0.0167871	-0.261205	0.0990142	23961.5	27411.1	24688	26992	19959.6	25126.7	19401.1	21500.6	189041	TRUE	FALSE	NA	FALSE
hypothetical protein	B9T54_RS17335	23571.8	0.734689	0.049815	0.117688	20601.3	23595.1	20478.6	27984.7	22975.2	22326.8	23448.1	27164.5	188574	FALSE	FALSE	NA	FALSE
S-adenosylmethionine decarboxylase proenzyme	B9T54_RS18780	23384.3	0.356871	-0.0712005	0.0654001	23890.3	25025.7	24413.2	22514.9	22590.7	22637.4	24402.5	21599.4	187074	FALSE	FALSE	NA	FALSE
cAMP/cGMP-dependent 3'%2C5'-cyclic-AMP/GMP phosphodiesterase	B9T54_RS10225	23364.1	1.45265e-06	0.317504	0.0621859	20462.7	20112.2	20276.6	22360.7	26241.7	27069.8	25524.8	24864	186912	TRUE	FALSE	NA	FALSE
translational GTPase TypA	B9T54_RS04935	23337.8	7.2884e-19	0.668467	0.0726118	19366.8	18685.8	17022.1	17029.2	27686.2	29698.3	29991	27222.7	186702	TRUE	FALSE	NA	FALSE
30S ribosomal protein S2	B9T54_RS05170	23284.9	0.00247505	-0.36086	0.109784	25977.8	28577.4	26111	24060.1	19008.9	24831.7	19125.1	18586.8	186279	TRUE	FALSE	NA	FALSE
adenosylhomocysteinase	B9T54_RS18030	23067.4	0.0719554	0.253872	0.125443	17280.5	24297.2	21345.5	21247.1	24536.2	29921.3	22626.4	23285	184539	FALSE	FALSE	NA	FALSE
flagellar filament capping protein FliD	B9T54_RS13890	23045.2	0.63928	-0.10728	0.18583	16957.7	27930.3	21608.4	29109	19390.4	29068.5	18527.5	21769.4	184361	FALSE	FALSE	NA	FALSE
tetratricopeptide repeat protein	B9T54_RS06545	22948.1	1.47969e-13	-0.682711	0.0885103	27533.9	28469.6	25169.2	31941.3	19049.1	16806.9	17433.4	17181.5	183585	TRUE	FALSE	NA	FALSE
DNA gyrase subunit B	B9T54_RS01485	22899.1	0.434955	0.0730246	0.078237	20711.8	23574	21801.7	23189.6	22157	25963.9	23202.9	22591.9	183193	FALSE	FALSE	NA	FALSE
hypothetical protein	B9T54_RS00130	22499.2	0.0454082	-0.781454	0.34961	17457.2	34911	25602.6	35820.9	11042.4	24585.4	12221	18353.2	179994	TRUE	FALSE	NA	FALSE
carbohydrate-binding protein	B9T54_RS17460	22466.7	0.0335193	-0.326835	0.138133	18436.5	29036.3	25540.7	26987.7	19587.2	22722.1	18432.6	18990.3	179733	TRUE	FALSE	NA	FALSE
50S ribosomal protein L2	B9T54_RS02385	21863.7	0.0235166	-0.292488	0.116653	23297.6	26570.5	25110.6	21310.3	17622.6	23741.3	19571.6	17685.4	174910	TRUE	FALSE	NA	FALSE
	B9T54_RS05100	21593	1.52669e-13	-0.573139	0.0743472	24199.6	28810	24897.6	25397.6	16864.7	18206.9	17383.3	16983.9	172744	TRUE	FALSE	NA	FALSE
response regulator	B9T54_RS16020	21368.2	8.23484e-33	-1.19536	0.097417	27693.5	32165.1	26099.1	33027.1	14180.4	12945	12630.6	12204.6	170945	TRUE	FALSE	NA	FALSE
N-acetylmuramoyl-L-alanine amidase	B9T54_RS09065	21323.5	0.174726	-0.283001	0.18169	17535.8	26027.1	22136.3	27933.3	16367.8	25808.1	15299.6	19480.5	170588	FALSE	FALSE	NA	FALSE
hypothetical protein	B9T54_RS18775	21274.3	0.316344	-0.101622	0.0862564	22539.1	23802.4	20384.1	21366	20791.8	22197.3	20998.8	18115	170195	FALSE	FALSE	NA	FALSE
hypothetical protein	B9T54_RS12935	21141.6	1.31981e-05	-0.307427	0.0662506	23606.8	23988.5	23235.6	22709.8	18846.3	20475.2	18821.9	17448.8	169133	TRUE	FALSE	NA	FALSE
ATP-dependent Clp protease ATP-binding subunit ClpX	B9T54_RS06600	20944.2	0.416415	-0.129993	0.133742	17182.3	24577.4	22035.3	23751.7	20465.5	23663.5	17751.5	18126.5	167554	FALSE	FALSE	NA	FALSE
30S ribosomal protein S10	B9T54_RS02365	20671.8	0.00210985	-0.391301	0.117289	25794.9	24959.1	23341	19737.2	16337.7	21359.1	16985.2	16859.9	165374	TRUE	FALSE	NA	FALSE
cytochrome c oxidase subunit II	B9T54_RS01610	20604.9	6.02838e-20	-0.611022	0.0644453	23690.3	26414.1	25715.6	23795.6	15839.8	17182.7	16130.1	16071.1	164839	TRUE	FALSE	NA	FALSE
50S ribosomal protein L7/L12	B9T54_RS04120	20599.7	0.0354956	-0.278246	0.118802	25750.8	23269.4	22413.3	18887	16959.1	22028.9	17902.7	17586.6	164798	TRUE	FALSE	NA	FALSE
rod shape-determining protein	B9T54_RS11105	20309	0.00338121	-0.543603	0.170484	17116	28426.2	26673.7	24144.7	16183.1	21137.2	14653.6	14137.5	162472	TRUE	FALSE	NA	FALSE
hypothetical protein	B9T54_RS05325	20221	0.0400822	-0.186806	0.0815629	24726	20041.3	20741.5	20606.7	18422.7	18803.6	19082.1	19344.1	161768	TRUE	FALSE	NA	FALSE
transcriptional regulator	B9T54_RS01635	20173.3	2.82033e-10	-0.460026	0.0695321	24832.8	23520	23619.1	21478.4	16558.5	18143.6	16834.9	16398.9	161386	TRUE	FALSE	NA	FALSE
50S ribosomal protein L10	B9T54_RS04115	20101.8	0.00104523	-0.468553	0.132242	22760	25346.1	23538.7	21705.4	13903.4	21711.5	15619.5	16229.6	160814	TRUE	FALSE	NA	FALSE
DUF3347 domain-containing protein	B9T54_RS10720	20067.2	0.0148499	1.0469	0.390022	8691.17	12432.5	8091.73	23143.5	27601.9	30321.4	25673.3	24582.2	160538	TRUE	FALSE	NA	FALSE
transcription termination/antitermination factor NusG	B9T54_RS04100	20039.7	0.000239806	-0.445775	0.112946	22573.5	25681.3	23964.5	20225.5	14687.4	19999.1	16624.8	16561.2	160317	TRUE	FALSE	NA	FALSE
FapA family protein	B9T54_RS10420	19933	0.337418	-0.130112	0.115164	18164.1	22791.5	19564	22804.1	18091.4	22619.8	17217.2	18212.3	159464	FALSE	FALSE	NA	FALSE
F0F1 ATP synthase subunit alpha	B9T54_RS11175	19534.1	0.00024261	-0.459653	0.116555	22599.3	25165.3	23360.6	19353.9	14847	19671	16153.8	15122.3	156273	TRUE	FALSE	NA	FALSE
molecular chaperone HtpG	B9T54_RS17715	19205.7	0.376455	-0.0771097	0.0735816	18834.1	20798.4	20258.1	18984.5	17379.7	20229.8	17962.4	19198.6	153646	FALSE	FALSE	NA	FALSE
ribosome maturation factor RimP	B9T54_RS11840	18975.4	7.1057e-07	-0.536012	0.102144	25453.8	22640.3	22318.8	19429.9	13770.8	16994.8	15891.9	15303	151803	TRUE	FALSE	NA	FALSE
hypothetical protein	B9T54_RS00890	18845	1.00262e-48	-1.16637	0.077569	23167.5	28651.4	25649.4	26823.9	11528.2	11929.6	11363.3	11647.1	150760	TRUE	FALSE	NA	FALSE
GatB/YqeY domain-containing protein	B9T54_RS09140	18835.6	0.341713	-0.111448	0.0994588	17090.3	20659.9	20084.3	20415.1	17375.7	20819.8	16393.7	17846.2	150685	FALSE	FALSE	NA	FALSE
translation elongation factor Ts	B9T54_RS05175	18518.8	0.000859234	-0.570571	0.1585	18877.1	25266.8	22060.3	22329.7	13754.8	20319.4	12270.2	13272.1	148150	TRUE	FALSE	NA	FALSE
UDP-3-O-acyl-N-acetylglucosamine deacetylase	B9T54_RS08815	18367.2	0.292746	-0.233514	0.189306	16482.8	19405.8	14956	28556.5	14485.6	20602.7	15703	16745	146937	FALSE	FALSE	NA	FALSE
GAF domain-containing protein	B9T54_RS12385	18351.3	9.41562e-09	-0.374409	0.0619869	20783	20499.1	19773.6	21821.1	16936	15174.3	16005.3	15818.4	146811	TRUE	FALSE	NA	FALSE
transcriptional repressor LexA	B9T54_RS06155	18350.5	0.130065	0.26897	0.155964	14194	17243.5	13895.8	21245	18087.4	24998.2	18321	18818.8	146804	FALSE	FALSE	NA	FALSE
peptidase inhibitor	B9T54_RS09005	18302.5	0.00139642	-0.32825	0.094849	18668.5	21885.4	18249.6	22698	16044.6	17690.9	15468.3	15715	146420	TRUE	FALSE	NA	FALSE
catalase	B9T54_RS10305	18276.4	9.44103e-11	0.567651	0.0836236	14527.8	16004.3	14102.1	14270.7	21025.7	24634.1	20385.4	21261	146211	TRUE	FALSE	NA	FALSE
hypothetical protein	B9T54_RS04700	17827.3	0.816584	-0.0289365	0.0980507	16398.1	19877.4	17474	18273.4	16443.1	20486.8	16674.1	16991.6	142619	FALSE	FALSE	NA	FALSE
hypothetical protein	B9T54_RS07395	17682.7	0.0767431	-0.130115	0.0652845	19910.4	18287.1	17994.3	17726.3	17863.5	16926.7	16589.7	16163.8	141462	FALSE	FALSE	NA	FALSE
flagellin	B9T54_RS08525	17612.8	0.103279	0.236623	0.128208	14924.2	18124.3	14184.7	17452.1	17899.7	23639.1	16984.3	17693.8	140902	FALSE	FALSE	NA	FALSE
flagellar hook protein FlgE	B9T54_RS13050	17475.6	0.0637103	-0.357947	0.172107	13315.3	22984	20479.7	21749.3	15221.4	19053.8	13591.1	13410	139805	FALSE	FALSE	NA	FALSE
50S ribosomal protein L4	B9T54_RS02375	17422.8	8.03082e-05	-0.538726	0.127623	21181.8	22465.9	21267.3	17638.5	12720.8	17788.2	13632.4	12687.8	139383	TRUE	FALSE	NA	FALSE
30S ribosomal protein S4	B9T54_RS02500	17161.5	6.82315e-10	-0.507795	0.0784281	20536.3	20777.2	21135.8	18153.5	13581.1	15470.3	14108.8	13528.7	137292	TRUE	FALSE	NA	FALSE
aminomethyl-transferring glycine dehydrogenase	B9T54_RS01960	17122.1	3.17605e-06	0.446294	0.0902403	12995	15375.2	14861.5	14745.1	18884.5	22478.7	19174.3	18462.7	136977	TRUE	FALSE	NA	FALSE
TraR/DksA family transcriptional regulator	B9T54_RS18280	17110.3	0.135867	0.185886	0.109272	13741.2	17571.3	14431.3	18292.7	19402.5	17547.8	18967.8	16928	136883	FALSE	FALSE	NA	FALSE
endonuclease	B9T54_RS09300	17089.4	3.42379e-31	-1.34469	0.112471	24019.2	23459.8	23693	26920.3	8433.36	11726.1	8783.92	9679.73	136715	TRUE	FALSE	NA	FALSE
MORN repeat protein	B9T54_RS10275	17059.8	0.0154599	-0.322605	0.120859	16066.8	20153.4	16720.1	22896.1	14403.3	16360.1	14201.9	15676.7	136478	TRUE	FALSE	NA	FALSE
sodium-translocating pyrophosphatase	B9T54_RS11685	17002.1	3.21864e-13	-1.09103	0.143376	17081.7	26892	26178.4	22411.1	10313.6	12577.9	10289.4	10272.5	136016	TRUE	FALSE	NA	FALSE
hypothetical protein	B9T54_RS04490	16986.5	0.213372	-0.139495	0.0968753	20624.7	16777.2	16811.3	17016.3	15183.3	17802.8	15048.2	16627.9	135892	FALSE	FALSE	NA	FALSE
acetate--CoA ligase	B9T54_RS00735	16918.5	0.000377624	-0.194291	0.0507878	18209.5	18530.3	17191.5	18293.8	15349.9	15975.5	15744.3	16053.5	135348	TRUE	FALSE	NA	FALSE
elongation factor G-like protein	B9T54_RS02355	16839.8	0.0952891	-0.158441	0.0839092	19251.4	18092.6	18318	15393	15287.7	16554.8	16382.3	15438.6	134718	FALSE	FALSE	NA	FALSE
transcription termination factor Rho	B9T54_RS13395	16765	0.705015	-0.0371734	0.0785891	16083.9	17888.5	16804.8	17144.8	15518.6	18436.6	16724.2	15518.2	134120	FALSE	FALSE	NA	FALSE
gamma-glutamyltransferase	B9T54_RS07940	16761.3	0.107758	0.181969	0.0998188	13876.2	16871.3	14533.4	17539.9	17116.7	19870.6	17269.9	17012.3	134090	FALSE	FALSE	NA	FALSE
adenylate/guanylate cyclase domain-containing protein	B9T54_RS05235	16682.1	0.0203796	-0.355588	0.138736	14115.5	20510.8	20856.7	19425.6	16626.8	15755.5	12874	13292	133457	TRUE	FALSE	NA	FALSE
hypothetical protein	B9T54_RS11955	16671.3	0.979878	-0.00309874	0.0939576	18495.4	17428.6	16366	14466.7	16596.7	17974.2	16784.8	15257.8	133370	FALSE	FALSE	NA	FALSE
response regulator	B9T54_RS05670	16607.1	5.06737e-06	-0.373148	0.0769661	16707.4	20130.1	18857.9	19274.7	14006.7	15409.9	14179.1	14291.4	132857	TRUE	FALSE	NA	FALSE
hypothetical protein	B9T54_RS10135	16585.2	0.581747	0.069603	0.10359	15432.3	17764.8	16952.6	14589.8	15665.1	19750.9	16998.3	15527.4	132681	FALSE	FALSE	NA	FALSE
succinate dehydrogenase/fumarate reductase iron-sulfur subunit	B9T54_RS09835	16537.6	0.726962	-0.0426988	0.0983146	16664.4	18814.8	15991.2	15657.4	15890	18795.8	15675.7	14811.4	132301	FALSE	FALSE	NA	FALSE
3-oxoacid CoA-transferase	B9T54_RS12360	16440.9	0.00182238	-0.189151	0.0559288	16469.3	18190.9	17520.7	17885.8	15424.2	15234.7	15825.1	14976.8	131527	TRUE	FALSE	NA	FALSE
hypothetical protein	B9T54_RS09625	16342.7	0.00087542	-0.267348	0.0743904	19365.5	18339	16733.1	16972.4	15165.2	15100.3	15324.2	13741.5	130741	TRUE	FALSE	NA	FALSE
50S ribosomal protein L6	B9T54_RS02445	16268.3	2.83249e-12	-0.520444	0.0712445	19660.1	19766.4	19738.9	17518.5	13528.9	14304	12789.6	12840.2	130147	TRUE	FALSE	NA	FALSE
RNA polymerase sigma factor WhiG	B9T54_RS10425	16241.3	7.37694e-05	-0.245124	0.0577944	17741.9	17560.7	17621.7	17547.4	14079	15721.4	14343.4	15314.5	129930	TRUE	FALSE	NA	FALSE
PAS domain-containing protein	B9T54_RS17190	16181.7	3.21188e-30	-1.13628	0.0965933	20819.8	22672	21349.8	24132.9	9656.05	11726.1	9044.93	10051.9	129454	TRUE	FALSE	NA	FALSE
methyl-accepting chemotaxis protein	B9T54_RS14515	16155	0.00733202	-0.298367	0.10158	16756.5	19284.2	16703.8	18532.6	16682	12618.8	14917.3	13744.6	129240	TRUE	FALSE	NA	FALSE
glycosyltransferase	B9T54_RS04300	16137.9	2.18886e-09	-0.605588	0.0963299	22431.1	18610.7	19943.1	16921	12488.9	12231.4	13697.5	12779.7	129103	TRUE	FALSE	NA	FALSE
hypothetical protein	B9T54_RS03025	16111.6	6.29336e-09	-0.61389	0.100498	17463.3	21346.1	17867.2	21276	13873.2	13404.5	11677.9	11984.8	128893	TRUE	FALSE	NA	FALSE
HAMP domain-containing protein	B9T54_RS13425	16099.7	0.00748229	-0.638408	0.217908	10938.2	23292.7	18297.4	25890.1	12224.9	15191.8	10680.4	12281.9	128798	TRUE	FALSE	NA	FALSE
electron transfer flavoprotein subunit beta/FixA family protein	B9T54_RS03725	16098.6	0.000321153	-0.305437	0.0789254	17782.4	18716.4	18615.7	16069.7	14381.2	15289.2	14749.4	13184.8	128789	TRUE	FALSE	NA	FALSE
Fe-S cluster assembly protein SufB	B9T54_RS11430	15804.8	2.14812e-07	0.508885	0.0928638	12228	13636.8	11634.1	14683	19950.6	18302.3	18799.1	17204.5	126438	TRUE	FALSE	NA	FALSE
GTPase HflX	B9T54_RS01290	15728.4	0.161285	0.216791	0.135232	12984	16337.4	13259.2	15613.5	15963.3	21501.3	14692.3	15476.1	125827	FALSE	FALSE	NA	FALSE
protein-glutamate O-methyltransferase CheR	B9T54_RS14840	15710.2	3.83397e-16	-0.885711	0.104493	19168	20850.2	19647.6	21879.9	13049.1	9470.45	10903.7	10712.8	125682	TRUE	FALSE	NA	FALSE
four-helix bundle copper-binding protein	B9T54_RS10715	15590.4	0.022023	1.19591	0.472006	5774.07	8154.4	5534.62	18436.2	25119.4	21125.5	21911.9	18667.2	124723	TRUE	FALSE	NA	FALSE
DNA translocase FtsK	B9T54_RS12240	15535.9	4.53336e-09	-0.367246	0.0595788	17224	18185.6	17177.4	17423.2	13114.3	14431.5	12957.5	13773.7	124287	TRUE	FALSE	NA	FALSE
cyclic nucleotide-binding domain-containing protein	B9T54_RS08245	15517.3	0.000190899	-0.688591	0.17192	14082.4	22153.9	17223	23145.6	13936.5	13474.6	9942.22	10179.8	124138	TRUE	FALSE	NA	FALSE
DNA gyrase subunit A	B9T54_RS01490	15301.6	1.52165e-06	0.26739	0.0524722	14557.3	14026	13360.2	13607.9	16569.6	17084.4	16844.6	16362.9	122413	TRUE	FALSE	NA	FALSE
peroxiredoxin	B9T54_RS11435	15239.6	0.554266	-0.053228	0.073999	15157.4	15390	14261.8	17273.3	14685.4	15337.9	14593	15218	121917	FALSE	FALSE	NA	FALSE
NADP-dependent isocitrate dehydrogenase	B9T54_RS16480	15223.6	4.26581e-12	-0.479711	0.066202	16994.5	18786.2	18210.5	16932.8	12520	13361.6	12968.9	12013.9	121788	TRUE	FALSE	NA	FALSE
single-stranded DNA-binding protein	B9T54_RS07185	15215.7	0.00816079	-0.239932	0.0827841	17242.4	17312.2	16654.9	14702.3	13386.4	15360.3	13789.7	13277.5	121726	TRUE	FALSE	NA	FALSE
30S ribosomal protein S5	B9T54_RS02455	15173.5	7.45532e-06	-0.461284	0.0968139	15499.8	19642.7	18521.2	16650.1	12238	14234.9	12380.1	12221.4	121388	TRUE	FALSE	NA	FALSE
NAD(P)(+) transhydrogenase (Re/Si-specific) subunit beta	B9T54_RS02045	15041.4	1.1198e-10	-0.612402	0.090583	18528.6	19360.4	19151.2	15706.7	11171.9	12262.5	12856.4	11293.3	120331	TRUE	FALSE	NA	FALSE
tetratricopeptide repeat protein	B9T54_RS17040	14990.6	2.215e-11	-0.405685	0.0579144	17460.9	17119.8	15931.4	17826.9	12873.4	12563.3	12947.8	13200.9	119925	TRUE	FALSE	NA	FALSE
DUF3341 domain-containing protein	B9T54_RS12945	14976.1	0.0639402	-0.148175	0.0713081	16335.5	16116.4	15395.9	15130.6	13104.3	15534.5	14020.9	14170.4	119808	FALSE	FALSE	NA	FALSE
ABC-F family ATPase	B9T54_RS01165	14892.4	0.000345124	0.332002	0.0862238	13689.6	13647.4	13705.7	11702.9	15401.1	18386	16573	16033.6	119139	TRUE	FALSE	NA	FALSE
nucleotide exchange factor GrpE	B9T54_RS15145	14789.2	2.95709e-12	2.21011	0.302802	2790.7	5972	5200.04	7062.02	27496.5	30920.1	18964.3	19907.8	118313	TRUE	TRUE	TRUE	TRUE
hypothetical protein	B9T54_RS09880	14769.9	0.0957477	-0.110301	0.0584943	16333.1	14879.3	15021.1	15106	14401.3	13797.8	13860.9	14760.1	118159	FALSE	FALSE	NA	FALSE
dihydrolipoyl dehydrogenase	B9T54_RS12020	14754.6	0.325273	-0.170532	0.147331	12066	19102.4	15969.5	15363	13567.1	16861.4	12890.7	12216.8	118037	FALSE	FALSE	NA	FALSE
methionine synthase	B9T54_RS18040	14725.8	0.465608	0.0921667	0.105041	12937.4	15947.2	13940.3	14195.8	14917.2	17883.6	13889	14096.1	117807	FALSE	FALSE	NA	FALSE
hypothetical protein	B9T54_RS03115	14688	0.607066	0.0999222	0.158693	10997.1	15287.4	12358.7	18074.3	13643.4	18193.2	13622.8	15327.5	117504	FALSE	FALSE	NA	FALSE
PBP1A family penicillin-binding protein	B9T54_RS12030	14671.4	0.287591	-0.144831	0.116128	12410.9	17502.6	16578.9	15134.9	13418.5	15677.6	13465.4	13182.5	117371	FALSE	FALSE	NA	FALSE
50S ribosomal protein L9	B9T54_RS07195	14424.1	0.00821193	-0.29271	0.1011	14061.5	17682.3	16341	15443.3	11985	14922.2	12373.1	12584.4	115393	TRUE	FALSE	NA	FALSE
hybrid sensor histidine kinase/response regulator	B9T54_RS09110	14384.8	0.706157	0.0635729	0.134961	11151.8	15644.8	12587.9	16885.7	14760.6	16471.1	13461.9	14114.5	115078	FALSE	FALSE	NA	FALSE
Holliday junction branch migration DNA helicase RuvB	B9T54_RS13175	14367.9	1.34477e-05	0.555797	0.11988	9898.76	12876.6	11107.3	12651.7	17211	20248.3	15362	15587.9	114944	TRUE	FALSE	NA	FALSE
F0F1 ATP synthase subunit beta	B9T54_RS11165	14358.1	0.00230414	-0.343785	0.103908	18023	16879.8	15976	13364.8	11810.3	13577.7	13217.6	12015.4	114865	TRUE	FALSE	NA	FALSE
hypothetical protein	B9T54_RS12340	14303.6	4.42136e-30	-1.14086	0.097216	19191.3	19655.4	18703.6	21176.4	8242.63	10307.7	7925.3	9226.38	114429	TRUE	FALSE	NA	FALSE
pyridoxal phosphate-dependent aminotransferase	B9T54_RS08050	14266	0.00913884	-0.316902	0.110879	13512.9	17464.5	16053.1	16274.2	11891.6	15008.8	11909.9	12013.1	114128	TRUE	FALSE	NA	FALSE
PaaI family thioesterase	B9T54_RS11475	14132.2	0.0783493	0.225072	0.113491	15655.6	12761.3	12892	10820.6	14122.2	16457.4	15359.3	14989	113058	FALSE	FALSE	NA	FALSE
methionine adenosyltransferase	B9T54_RS10560	14114.3	0.0237629	-0.436598	0.174422	11913.9	19320.2	17462	16237.8	11919.7	15812	10263	9986.05	112915	TRUE	FALSE	NA	FALSE
F0F1 ATP synthase subunit B	B9T54_RS11185	13949	4.89269e-05	-0.733118	0.168929	14124.1	21793.4	18678.7	15078.1	9691.19	13804.6	9254.97	9167.41	111592	TRUE	FALSE	NA	FALSE
type I methionyl aminopeptidase	B9T54_RS09570	13854.8	6.34007e-29	-0.638946	0.0555716	16745.4	17381	15921.7	17444.6	11059.4	10886.9	10903.7	10495.3	110838	TRUE	FALSE	NA	FALSE
50S ribosomal protein L15	B9T54_RS02465	13700	2.38638e-05	-0.470001	0.104289	14191.6	18107.4	16138.9	15208.8	10910.9	13166.9	11425.7	10450.1	109600	TRUE	FALSE	NA	FALSE
thioesterase	B9T54_RS12355	13686.8	0.971831	0.00274714	0.0624444	13348.5	13754.2	13196.2	14396	13753.8	14011	12783.5	14251.6	109495	FALSE	FALSE	NA	FALSE
hypothetical protein	B9T54_RS13405	13671.7	0.000293003	0.414763	0.106499	9675.4	12884	11399.5	12918.3	16464.2	16398	15314.5	14319.7	109374	TRUE	FALSE	NA	FALSE
chemotaxis protein CheX	B9T54_RS09630	13668.7	3.52036e-10	-0.554384	0.0842279	16798.2	16913.6	14797.4	16541.9	12010.1	10376.8	11730.6	10180.6	109349	TRUE	FALSE	NA	FALSE
2-oxoglutarate dehydrogenase complex dihydrolipoyllysine-residue succinyltransferase	B9T54_RS12025	13621.7	0.547426	-0.0877429	0.120045	12307.8	16441	14380.2	13012.5	12806.1	15555	12848.5	11622.6	108974	FALSE	FALSE	NA	FALSE
hypothetical protein	B9T54_RS15205	13575.4	4.52136e-19	1.0944	0.118174	10046	8158.63	7588.78	8847.07	18559.2	20665	15384.8	19353.3	108603	TRUE	FALSE	NA	FALSE
hypothetical protein	B9T54_RS09770	13564.2	0.380385	-0.0823055	0.0792003	13522.7	15151	13824.1	13303.8	13735.7	14039.2	13065.6	11871.5	108514	FALSE	FALSE	NA	FALSE
sigma-70 family RNA polymerase sigma factor	B9T54_RS05115	13467.8	4.99473e-05	0.734362	0.169432	7168.19	10909.9	8810.85	13558.6	17823.4	18115.3	15608.9	15747.2	107742	TRUE	FALSE	NA	FALSE
cytochrome-c oxidase%2C cbb3-type subunit I	B9T54_RS09665	13458.5	0.712979	-0.0298922	0.0652322	13112.8	14377	13330.9	13568.3	14154.3	13334.4	13371.4	12419	107668	FALSE	FALSE	NA	FALSE
50S ribosomal protein L13	B9T54_RS03960	13301.2	0.00213259	0.280212	0.0840799	13299.4	11900.7	11862.2	10993	13584.1	15650.4	15204.7	13915.4	106410	TRUE	FALSE	NA	FALSE
septal ring lytic transglycosylase RlpA family protein	B9T54_RS17265	13185.9	0.0129661	-0.236443	0.08652	16212.8	14712.2	13166.9	12965.4	11701.9	12546.8	12022.4	12158.6	105487	TRUE	FALSE	NA	FALSE
30S ribosomal protein S6	B9T54_RS07180	13173.4	0.0965138	-0.159467	0.0847724	14702.1	14092.6	13425.4	13383	11468	14202.7	11842.2	12271.2	105387	FALSE	FALSE	NA	FALSE
RNA polymerase sigma factor RpoD	B9T54_RS09150	13164.9	3.9164e-07	-0.579045	0.1079	13409.8	16821.6	15860.8	16993.8	10289.5	12269.3	9666.26	10008.3	105319	TRUE	FALSE	NA	FALSE
diaminopimelate epimerase	B9T54_RS17365	13157.2	3.22643e-11	0.705059	0.101446	8881.39	10629.7	8941.21	11564.8	17101.6	16054.4	16725	15359.7	105258	TRUE	FALSE	NA	FALSE
50S ribosomal protein L17	B9T54_RS02510	13115.1	4.68318e-06	-0.52737	0.108422	18646.4	14913.1	15476.3	12908.7	10998.2	10576.4	10855.3	10546.6	104921	TRUE	FALSE	NA	FALSE
TonB-dependent receptor plug domain-containing protein	B9T54_RS18195	13113.8	2.28041e-43	-0.887026	0.0626073	18123.6	16689.5	17235	16045.1	8777.68	9285.48	9515.1	9238.63	104910	TRUE	FALSE	NA	FALSE
biotin carboxylase	B9T54_RS08410	13074.8	2.12964e-11	-0.573652	0.0818209	15888.8	16941.1	15883.7	13847.8	10425	11331.8	10174.2	10106.3	104599	TRUE	FALSE	NA	FALSE
TolC family protein	B9T54_RS04650	13072.3	0.136368	0.131134	0.0771915	13246.6	12493.8	12896.4	11277.8	13999.7	13255.5	14590.4	12818	104578	FALSE	FALSE	NA	FALSE
alpha-galactosidase	B9T54_RS04615	13059.5	0.918597	0.0155964	0.114037	11165.3	14833.8	12316.3	13639	12210.9	15368.1	12469.7	12473.4	104476	FALSE	FALSE	NA	FALSE
phosphopyruvate hydratase	B9T54_RS10130	12945.2	0.00011997	-0.489994	0.118845	12390	16568.9	15464.3	16065.4	10618.7	12643.2	9672.41	10138.4	103561	TRUE	FALSE	NA	FALSE
segregation/condensation protein A	B9T54_RS11915	12906.1	2.77029e-19	-0.706469	0.0758479	15326.8	17940.3	14797.4	15951.9	9929.1	9916.32	9914.97	9472.2	103249	TRUE	FALSE	NA	FALSE
TetR/AcrR family transcriptional regulator	B9T54_RS04395	12832.8	0.0155383	0.223754	0.0838847	11778.9	11524.2	11196.3	12859.4	13403.4	14722.6	12384.5	14793	102662	TRUE	FALSE	NA	FALSE
ketoacyl-ACP synthase III	B9T54_RS12365	12754.6	0.1685	-0.224741	0.142307	10168.7	15658.5	14075	15080.3	11287.3	13900	10676	11190.7	102037	FALSE	FALSE	NA	FALSE
AMP-binding protein	B9T54_RS08800	12754	7.22507e-12	-0.557971	0.0778258	14016.1	15690.3	15851.1	15200.2	10603.7	11241.3	9545.86	9883.44	102032	TRUE	FALSE	NA	FALSE
ADP-forming succinate--CoA ligase subunit beta	B9T54_RS04660	12710.2	0.0055692	-0.322606	0.106593	12278.3	15863.7	15112.4	13246	10397.9	12634.4	11645.4	10503.7	101682	TRUE	FALSE	NA	FALSE
carbamoyl-phosphate synthase large subunit	B9T54_RS13110	12648.2	0.136683	-0.154255	0.0908804	14108.1	13802.9	14114.1	11270.3	11451.9	12436.8	12514.6	11487	101186	FALSE	FALSE	NA	FALSE
50S ribosomal protein L16	B9T54_RS02405	12567.1	0.000365122	-0.49051	0.127931	16986	15912.3	14254.2	11579.8	10384.9	11830.3	10374.6	9214.89	100537	TRUE	FALSE	NA	FALSE
leucine--tRNA ligase	B9T54_RS03050	12545.6	0.130525	-0.149223	0.086641	14799	12954.8	13379.8	11643	11535.3	11813.7	12717.6	11521.5	100365	FALSE	FALSE	NA	FALSE
LIC20035 family adhesin	B9T54_RS17655	12535.7	1.02447e-09	-0.84988	0.132584	12151.9	18009.1	17143.7	17193	9293.66	10075	8030.76	8388.59	100286	TRUE	FALSE	NA	FALSE
alginate export family protein	B9T54_RS00715	12535.3	1.11129e-26	-0.517219	0.0468985	14772.1	14638.2	14607.3	15016	10096.7	10579.3	10518.7	10054.2	100282	TRUE	FALSE	NA	FALSE
S41 family peptidase	B9T54_RS10890	12445.4	0.00022444	-0.230931	0.0582573	13225.8	14176.1	12980	13373.4	11461	11912	11539.1	10895.8	99563.2	TRUE	FALSE	NA	FALSE
hypothetical protein	B9T54_RS08690	12440.1	4.97315e-05	-0.407199	0.0939108	13919.1	14301.9	12243.5	16271	10857.7	11246.2	10271.8	10409.5	99520.7	TRUE	FALSE	NA	FALSE
3-hydroxyacyl-CoA dehydrogenase family protein	B9T54_RS00950	12418.2	0.000109816	0.421579	0.101717	10222.7	11355.1	9751.58	11135.4	13786.9	16686.2	13817	12590.5	99345.4	TRUE	FALSE	NA	FALSE
PAS domain S-box protein	B9T54_RS01570	12412.6	3.19567e-09	-0.728042	0.116994	14221	14534.5	14662.7	18500.5	10301.5	7862.18	9403.49	9814.51	99300.4	TRUE	FALSE	NA	FALSE
30S ribosomal protein S7	B9T54_RS04145	12402.1	0.173127	-0.126366	0.0808479	12245.2	13375.7	14343.3	11814.3	11487.1	12359.9	12228.1	11363	99216.4	FALSE	FALSE	NA	FALSE
preprotein translocase subunit SecA	B9T54_RS10085	12369.4	0.000122873	-0.438866	0.106597	12597.4	15663.8	14723.5	13959.1	10141.9	12405.6	9696.14	9767.8	98955.4	TRUE	FALSE	NA	FALSE
flagellar basal-body rod protein FlgG	B9T54_RS06260	12366.6	0.00286414	-0.43401	0.133886	11937.2	16521.3	13987	14404.6	9843.77	13117.3	9335.82	9786.18	98933.1	TRUE	FALSE	NA	FALSE
NAD(P)-binding protein	B9T54_RS15885	12366	1.07754e-19	-1.34341	0.142645	15277.7	20701.1	16780.9	18202.8	5705.9	8719.86	6292.43	7247.55	98928.2	TRUE	FALSE	NA	FALSE
glutathione peroxidase	B9T54_RS00625	12352	1.41565e-11	0.470625	0.0665541	10927.2	9892.71	10592.4	10010	13293	14874.5	14490.2	14736.3	98816.2	TRUE	FALSE	NA	FALSE
AAA domain-containing protein	B9T54_RS11340	12335.7	0.0179936	0.248367	0.095156	10035	12325.7	11324.5	11419.2	12655.6	15322.3	12639.3	12964.3	98685.8	TRUE	FALSE	NA	FALSE
amidophosphoribosyltransferase	B9T54_RS16580	12314.5	2.49679e-12	0.369973	0.0505166	10544.3	10841.2	10955.2	10636.4	13209.7	14140.4	14082.4	14106.8	98516.4	TRUE	FALSE	NA	FALSE
30S ribosomal protein S12	B9T54_RS04140	12282.6	0.00198171	-0.270365	0.0805802	13293.3	14327.3	14039.1	12059.5	10927.9	11857.5	11433.6	10322.2	98260.5	TRUE	FALSE	NA	FALSE
type II secretion system secretin GspD	B9T54_RS09385	12272.5	1.17905e-19	-0.518286	0.0550953	14311.8	14771.4	14728.9	14002	9652.04	10618.2	10006.4	10089.4	98180.2	TRUE	FALSE	NA	FALSE
30S ribosomal protein S9	B9T54_RS03965	12261.5	0.807999	0.0226225	0.0733298	12717.7	12089.9	12659.6	11194.3	11819.4	13380.1	12380.1	11850.8	98091.8	FALSE	FALSE	NA	FALSE
polyamine aminopropyltransferase	B9T54_RS18770	12220.8	0.0148665	-0.350339	0.130546	11060.9	15529.5	13883.8	14313.6	10349.7	13020.9	10085.5	9522.74	97766.7	TRUE	FALSE	NA	FALSE
ABC transporter ATP-binding protein	B9T54_RS01025	12130	7.11567e-09	-0.491901	0.0807981	14093.4	15689.2	13489.5	13439.8	9443.24	10988.2	10095.1	9801.5	97039.9	TRUE	FALSE	NA	FALSE
chemotaxis response regulator protein-glutamate methylesterase	B9T54_RS11925	12099.2	4.34015e-23	-0.69844	0.0682472	13936.3	15765.3	14453	15732.4	9414.13	8908.72	9631.11	8952.99	96794	TRUE	FALSE	NA	FALSE
secretion protein HlyD	B9T54_RS11375	12073.9	0.000868117	-0.651329	0.181087	9520.78	18149.7	15845.6	15499	9357.91	11352.3	7873.45	8992.81	96591.5	TRUE	FALSE	NA	FALSE
DNA primase	B9T54_RS09145	12062	0.0150605	-0.269344	0.100549	11226.6	14045	13248.3	14217.2	10622.8	12309.2	10081.9	10745	96496	TRUE	FALSE	NA	FALSE
FecR domain-containing protein	B9T54_RS13420	12029.4	1.65808e-11	-0.786739	0.111626	14725.4	15972.6	12967	17256.2	8253.67	10099.3	8013.18	8947.63	96235	TRUE	FALSE	NA	FALSE
ATP-dependent DNA helicase RecG	B9T54_RS15325	12010.7	3.67427e-09	-0.480658	0.0775235	12574.1	15146.8	13372.2	14877.9	10100.8	10291.1	9766.45	9956.19	96085.4	TRUE	FALSE	NA	FALSE
hypothetical protein	B9T54_RS09575	11961.6	3.98675e-28	-0.937549	0.0827226	16528.2	16912.6	15451.3	13975.2	8139.23	8831.81	8110.73	7743.79	95692.8	TRUE	FALSE	NA	FALSE
hypothetical protein	B9T54_RS10590	11928.3	0.185665	-0.114932	0.0755065	13884.8	12023.3	12030.6	11676.2	11030.3	11873.1	11153.2	11755.1	95426.6	FALSE	FALSE	NA	FALSE
lipoprotein LipL31	B9T54_RS10665	11924.5	0.000441876	-0.364927	0.0964248	15439.7	12694.7	13991.3	11574.4	10132.9	10205.5	10932.7	10424.9	95396	TRUE	FALSE	NA	FALSE
methylmalonyl-CoA mutase small subunit	B9T54_RS18225	11787.9	0.832102	-0.0219918	0.0809165	11826.7	12852.3	11735.1	11095.8	11057.4	13039.4	11503.9	11192.2	94302.8	FALSE	FALSE	NA	FALSE
ammonium transporter	B9T54_RS15510	11774.6	0.482156	0.351244	0.414533	6798.8	15146.8	10408.8	9038.74	19846.2	5352.44	15449.8	12155.6	94197.1	FALSE	FALSE	NA	FALSE
glutamate--cysteine ligase	B9T54_RS07945	11754.5	5.99934e-15	0.662272	0.0814546	8910.85	9079.6	8139.53	10280.9	14590	14519.1	14586	13929.9	94035.9	TRUE	FALSE	NA	FALSE
PAS domain S-box protein	B9T54_RS05995	11742.4	0.43073	-0.0650353	0.0689752	11398.4	12798.4	11423.4	12405.4	12021.1	11823.5	10985.4	11083.4	93938.9	FALSE	FALSE	NA	FALSE
cytochrome c	B9T54_RS12940	11734	0.0019651	-0.297909	0.0886991	14360.9	13701.3	12124	11578.7	10445.1	11261.7	10444.9	9955.42	93872.2	TRUE	FALSE	NA	FALSE
hypothetical protein	B9T54_RS11880	11686.2	0.0433598	-0.240118	0.106439	11126	13992.1	13567.7	11938.5	10376.8	12408.5	10171.6	9908.71	93490	TRUE	FALSE	NA	FALSE
polymer-forming cytoskeletal protein	B9T54_RS16040	11682.4	0.495753	-0.0521904	0.0635482	11375.1	12264.4	12410.8	11524.1	10940	11589.8	12158.6	11196.8	93459.6	FALSE	FALSE	NA	FALSE
acyl-CoA dehydrogenase	B9T54_RS10220	11658.8	0.00834519	-0.161182	0.0557848	12866.2	12494.9	11928.5	11948.1	10878.7	11520.7	10850	10783.3	93270.4	TRUE	FALSE	NA	FALSE
SpoIIE family protein phosphatase	B9T54_RS17300	11615.8	1.07086e-09	-0.400312	0.0625296	13184	12977	13083.2	13624	10522.4	9893.93	9258.48	10383.5	92926.6	TRUE	FALSE	NA	FALSE
threonine synthase	B9T54_RS03015	11612.1	0.554266	-0.0774395	0.107639	11123.5	13111.3	11334.3	12123.8	11016.3	13521.3	10644.4	10022	92896.9	FALSE	FALSE	NA	FALSE
malate dehydrogenase	B9T54_RS08090	11611.7	0.348872	-0.213413	0.19303	8121.74	14310.4	13733.9	13708.6	10218.2	14380.9	8901.68	9518.15	92893.5	FALSE	FALSE	NA	FALSE
DUF2147 domain-containing protein	B9T54_RS17315	11592.7	6.21834e-19	-0.63247	0.068561	15011.4	14785.1	13210.3	13368	9419.14	9092.72	9116.11	8738.56	92741.4	TRUE	FALSE	NA	FALSE
transcriptional repressor	B9T54_RS05770	11580.6	0.183523	-0.273154	0.178575	9374.74	14628.7	9861.29	16828.9	10510.3	11928.6	10002	9510.49	92645	FALSE	FALSE	NA	FALSE
leucyl aminopeptidase	B9T54_RS12855	11571.3	6.13862e-10	0.824801	0.127056	6345.96	9268.87	8219.92	9566.65	14934.3	15957	14574.5	13703.3	92570.5	TRUE	FALSE	NA	FALSE
polynucleotide adenylyltransferase PcnB	B9T54_RS06075	11552.7	2.66002e-06	-0.426647	0.085627	14794.1	13001.4	13505.8	11694.4	9308.72	10355.4	10018.7	9743.29	92421.7	TRUE	FALSE	NA	FALSE
hydrolase	B9T54_RS09275	11509.4	0.284885	0.10702	0.0853939	12678.4	10586.3	10845.5	10222	12636.5	11344.5	12063.7	11698.4	92075.3	FALSE	FALSE	NA	FALSE
endoflagellar hook capping protein	B9T54_RS13055	11458.8	0.355067	-0.0942592	0.0862951	11132.1	12867.1	11199.6	12131.3	10829.6	12471.8	10664.6	10374.3	91670.4	FALSE	FALSE	NA	FALSE
M23 family metallopeptidase	B9T54_RS16035	11431.6	2.4021e-05	-0.282031	0.0626026	12333.6	12771.9	13254.8	11821.8	9859.84	10298.9	10807	10304.6	91452.5	TRUE	FALSE	NA	FALSE
cytochrome c	B9T54_RS15685	11381	0.376909	-0.120686	0.115331	9252.01	13519.5	11912.2	12741.6	10684	11447.7	11017	10473.9	91047.9	FALSE	FALSE	NA	FALSE
30S ribosomal protein S13	B9T54_RS02490	11364.7	5.73754e-09	-0.570295	0.0931168	13462.6	14202.5	14240.1	12421.4	9015.6	10531.6	8776.01	8267.59	90917.5	TRUE	FALSE	NA	FALSE
thioredoxin domain-containing protein	B9T54_RS04450	11350.1	0.00226032	0.722817	0.218068	4841.38	10687.9	7311.78	11417	15725.3	14957.2	12729	13131.2	90800.8	TRUE	FALSE	NA	FALSE
hypothetical protein	B9T54_RS01010	11337.4	5.04497e-20	-0.636217	0.0669575	14853	14055.6	13124.5	13158.2	8483.55	9129.71	9166.21	8728.61	90699.3	TRUE	FALSE	NA	FALSE
STAS domain-containing protein	B9T54_RS13730	11332.7	0.0351767	-0.316714	0.135012	9464.32	13964.6	13992.4	12863.7	9426.17	11760.2	9517.74	9672.07	90661.2	TRUE	FALSE	NA	FALSE
hypothetical protein	B9T54_RS04530	11332	0.00108718	-0.286828	0.0812163	12728.7	12469.5	12628.1	11993.1	11093.6	8888.28	10611.9	10242.6	90655.8	TRUE	FALSE	NA	FALSE
protein-glutamate O-methyltransferase CheR	B9T54_RS07495	11321.4	5.13137e-07	-0.972194	0.18301	9685.22	16671.5	14799.5	18834.5	7712.6	8960.32	6263.43	7644.23	90571.4	TRUE	FALSE	NA	FALSE
trigger factor	B9T54_RS06590	11262.7	2.18816e-05	-0.341733	0.0754938	13920.4	12273.9	12543.3	11624.8	9796.59	10568.6	9726.02	9648.34	90101.9	TRUE	FALSE	NA	FALSE
acyl-CoA dehydrogenase	B9T54_RS10585	11252.8	1.83262e-05	-0.37095	0.0812369	13046.6	13227.6	11553.7	12937.6	9478.37	10963.8	9473.8	9341.25	90022.8	TRUE	FALSE	NA	FALSE
glucose 1-dehydrogenase	B9T54_RS12350	11246.4	0.52811	-0.243553	0.318451	5886.98	15338.1	12663.9	14884.3	10228.2	14038.2	7667.8	9263.9	89971.5	FALSE	FALSE	NA	FALSE
3-isopropylmalate dehydratase large subunit	B9T54_RS07895	11231.3	0.101424	0.157708	0.0850256	10454.7	11138.3	11228.9	9649.11	11401.8	13276	11516.2	11185.3	89850.2	FALSE	FALSE	NA	FALSE
cysteine synthase A	B9T54_RS07365	11216.2	0.31878	-0.123049	0.104965	10136.8	12746.5	12456.4	11436.3	11406.8	9184.23	11562.8	10799.3	89729.2	FALSE	FALSE	NA	FALSE
efflux RND transporter permease subunit	B9T54_RS16225	11215	8.94902e-09	-0.562033	0.0929116	13806.2	14318.8	13955.5	11408.5	9096.91	8897.04	9833.24	8403.91	89720.1	TRUE	FALSE	NA	FALSE
MotA/TolQ/ExbB proton channel family protein	B9T54_RS08755	11212.9	0.00196874	0.210597	0.0627226	10457.1	10660.4	9969.92	10496.1	12024.1	12568.2	11122.5	12404.5	89702.8	TRUE	FALSE	NA	FALSE
translation initiation factor IF-3	B9T54_RS11970	11121.6	0.0564262	0.175206	0.0819898	11123.5	10059.8	11318	9287.17	12206.8	12017.2	11807.1	11153.1	88972.7	FALSE	FALSE	NA	FALSE
flagellar hook-associated protein FlgK	B9T54_RS00580	11104.1	0.295408	0.109825	0.0895673	10503.8	10872.9	9845	11503.8	11350.6	13129.9	10581.1	11045.9	88833	FALSE	FALSE	NA	FALSE
hypothetical protein	B9T54_RS14620	11102.7	7.01579e-51	-0.970567	0.0631641	15188.1	15475.6	14618.1	13529.7	7529.9	7373.47	7412.06	7694.78	88821.8	TRUE	FALSE	NA	FALSE
30S ribosomal protein S16	B9T54_RS09460	11028.7	0.635979	-0.0504027	0.0864371	12678.4	10325.2	11596.1	10287.3	10240.3	11104	11191	10807	88229.3	FALSE	FALSE	NA	FALSE
isoleucine--tRNA ligase	B9T54_RS04680	11009.1	0.148558	-0.138589	0.0840239	12507.8	12096.3	11561.3	9985.34	10131.9	10631.9	10913.3	10244.9	88072.7	FALSE	FALSE	NA	FALSE
elongation factor P	B9T54_RS18730	10989.5	7.63863e-11	-0.386542	0.0566702	12299.2	12910.4	12757.3	11844.3	9281.62	9952.34	9376.25	9494.41	87915.9	TRUE	FALSE	NA	FALSE
30S ribosomal protein S20	B9T54_RS15540	10945.4	0.316293	-0.105445	0.0894775	12436.7	11118.2	12028.4	9797.95	11217	10158.7	10616.3	10189.8	87563	FALSE	FALSE	NA	FALSE
serine protease	B9T54_RS18455	10943.7	0.0126139	-0.197049	0.0718384	11262.2	12009.6	10926.9	12559.6	9910.03	10942.4	10091.6	9847.44	87549.8	TRUE	FALSE	NA	FALSE
hypothetical protein	B9T54_RS13070	10940.8	0.489287	-0.046397	0.0556262	11549.4	10711.1	10692.3	11515.5	10444.1	10897.6	10826.3	10889.7	87526	FALSE	FALSE	NA	FALSE
bifunctional 3%2C4-dihydroxy-2-butanone-4-phosphate synthase/GTP cyclohydrolase II	B9T54_RS12170	10925.1	0.203599	-0.203373	0.138482	8867.89	12871.3	11498.3	13536.2	10366.8	11737.8	9205.75	9316.74	87400.8	FALSE	FALSE	NA	FALSE
50S ribosomal protein L11	B9T54_RS04105	10901.1	0.000299359	-0.386978	0.099512	12715.2	12877.7	12623.7	11200.7	8472.51	11060.2	9449.19	8809.78	87209	TRUE	FALSE	NA	FALSE
inorganic phosphate transporter	B9T54_RS06615	10875.6	9.79331e-11	-0.49936	0.0736308	13760.8	12560.4	12465.1	12170.9	8532.74	9854.01	8840.16	8820.5	87004.7	TRUE	FALSE	NA	FALSE
hypothetical protein	B9T54_RS16935	10868.2	2.71429e-22	-0.62435	0.0621181	13274.8	12952.7	12379.3	14129.4	8340	8641.98	8428.87	8798.3	86945.4	TRUE	FALSE	NA	FALSE
thioredoxin	B9T54_RS10230	10858.8	0.327145	0.170393	0.14782	7833.35	11217.6	9728.76	12091.6	12317.3	13443.4	10306.1	9932.45	86870.5	FALSE	FALSE	NA	FALSE
50S ribosomal protein L5	B9T54_RS02430	10815.8	6.55122e-05	-0.364831	0.0854439	12682.1	12204.1	13101.7	10715.6	9513.51	10160.7	9399.98	8748.52	86526.2	TRUE	FALSE	NA	FALSE
membrane protein insertase YidC	B9T54_RS16850	10777.8	1.39225e-10	-0.508134	0.0755413	13861.5	12186.1	12212	12367.9	8207.5	9516.2	8931.56	8939.97	86222.7	TRUE	FALSE	NA	FALSE
UMP kinase	B9T54_RS05180	10760.1	0.135523	-0.624036	0.366494	7148.56	17619.9	13969.6	13467.6	7608.2	13271.1	6280.13	6715.31	86080.5	FALSE	FALSE	NA	FALSE
thioredoxin domain-containing protein	B9T54_RS08085	10754.3	0.238501	-0.127589	0.0931024	10568.8	11616.2	11089.9	11641.9	9524.55	12062	9597.71	9933.21	86034.3	FALSE	FALSE	NA	FALSE
hypothetical protein	B9T54_RS16160	10744.6	2.83373e-16	-0.728855	0.0855973	13224.5	14628.7	11914.4	13841.3	7744.72	8841.55	7762.71	7998.8	85956.7	TRUE	FALSE	NA	FALSE
endopeptidase La	B9T54_RS14955	10732.1	0.18156	-0.0989411	0.0644116	10751.7	11944	11225.7	10477.9	10562.5	9980.57	10675.2	10239.5	85857.1	FALSE	FALSE	NA	FALSE
SET domain-containing protein	B9T54_RS14140	10721.5	0.0904832	-0.173483	0.0906802	12305.3	11359.3	10421.8	11375.3	10878.7	9022.62	10899.3	9509.72	85772	FALSE	FALSE	NA	FALSE
cbb3-type cytochrome c oxidase subunit II	B9T54_RS09670	10699.4	0.0172273	-0.226454	0.0861991	11904	12693.7	11098.6	10452.2	10720.1	9634.97	9968.58	9123	85595.2	TRUE	FALSE	NA	FALSE
50S ribosomal protein L18	B9T54_RS02450	10623.7	6.50739e-08	-0.486531	0.0853492	11639	13790.2	12533.6	11629	8504.64	9777.11	8487.75	8628.29	84989.5	TRUE	FALSE	NA	FALSE
DNA starvation/stationary phase protection protein	B9T54_RS14945	10595.6	0.0848024	0.221948	0.114139	8056.7	11097.1	9068.3	10905.2	11168.9	12503	10823.7	11142.4	84765.2	FALSE	FALSE	NA	FALSE
TldD/PmbA family protein	B9T54_RS08995	10583.4	0.0966748	0.3362	0.178811	6424.5	10506	8302.47	12189.1	11825.4	13963.3	10270	11186.8	84667.5	FALSE	FALSE	NA	FALSE
50S ribosomal protein L22	B9T54_RS02395	10532.5	7.17291e-05	-0.474482	0.111689	12842.9	13198	12726.9	10228.4	7740.7	10115.9	8838.4	8568.55	84259.8	TRUE	FALSE	NA	FALSE
sigma-70 family RNA polymerase sigma factor	B9T54_RS01690	10482.6	1.67914e-29	-0.595122	0.0512322	12337.2	12963.3	12338	12820.9	8264.71	8111.41	8353.29	8671.94	83860.8	TRUE	FALSE	NA	FALSE
efflux RND transporter permease subunit	B9T54_RS10055	10479	8.32441e-05	0.486716	0.115562	7641.9	9693.93	8751.11	8823.51	11133.7	14835.5	11431.8	11520.7	83832.3	TRUE	FALSE	NA	FALSE
adenylate/guanylate cyclase domain-containing protein	B9T54_RS12325	10467	3.90196e-08	0.581543	0.100393	8054.25	8565.72	7588.78	9332.15	12549.2	14357.5	11222.7	12066	83736.2	TRUE	FALSE	NA	FALSE
succinate--CoA ligase subunit alpha	B9T54_RS04655	10454.1	0.000132122	-0.409488	0.0999251	10523.4	13007.7	12849.7	11329.2	8292.82	10135.4	8989.56	8504.99	83632.7	TRUE	FALSE	NA	FALSE
ATP-dependent Clp protease ATP-binding subunit ClpA	B9T54_RS07935	10452.2	0.012546	0.518848	0.188998	5913.97	9965.67	7517.09	10972.6	12181.7	15577.4	10770.1	10718.9	83617.5	TRUE	FALSE	NA	FALSE
porin OmpL1	B9T54_RS14320	10439.4	2.74617e-12	-0.543243	0.0743159	13041.7	11986.3	12869.2	11633.3	8003.71	8078.31	9128.42	8774.56	83515.5	TRUE	FALSE	NA	FALSE
50S ribosomal protein L21	B9T54_RS03360	10394.8	0.130525	-0.20468	0.118865	13299.4	10586.3	11285.4	9354.63	8432.36	9684.62	10594.3	9921.73	83158.8	FALSE	FALSE	NA	FALSE
zinc protease	B9T54_RS05205	10389.8	0.0235166	-0.362497	0.144564	8865.44	13086	11438.6	13361.6	8662.24	11024.2	8316.38	8364.09	83118.5	TRUE	FALSE	NA	FALSE
MFS transporter	B9T54_RS18675	10377.5	0.313524	0.19577	0.165299	6439.22	10370.6	9364.86	12522.1	11189.9	11416.5	10487.1	11229.7	83020.1	FALSE	FALSE	NA	FALSE
50S ribosomal protein L27	B9T54_RS03350	10339.8	0.537743	-0.0728706	0.0974835	11049.9	10760.8	9860.21	10732.8	8664.25	11553.8	10429.1	9667.48	82718.3	FALSE	FALSE	NA	FALSE
[truncated: 3,469 more rows]
